# Supplementary material for: Century-scale Methylome Stability in a Recently Diverged Arabidopsis thaliana Lineage
Source: PLoS Genet. 2015 Jan 8;11(1):e1004920. doi: 10.1371/journal.pgen.1004920 (PMC4287485; doi:10.1371/journal.pgen.1004920)
Supplement: S1 Table — Haplogroup-1 (HPG1) accessions used in this study. (ODS) [file pgen.1004920.s023.ods]

## Sheet: Sheet1
Accession ID	Accession	Latitude	Longitude	State	Sampling date	Closest weather station	Distance to weather station (km)
8699	328PNA-062	42.0945	-86.3253	Michigan	Mar 28, 2006	726355-99999	9.88
470	BRR-4	40.8313	-87.7350	Illinois	May 1, 2006	724386-14835	82.57
504	BRR-57	40.8313	-87.7350	Illinois	May 1, 2006	724386-14835	82.57
1739	KBS-Mac-68	42.4050	-85.3980	Michigan	May 29, 2004	725396-14814	16.21
1741	KBS-Mac-74	42.4050	-85.3980	Michigan	May 29, 2004	725396-14814	16.21
742	LI-SET-036	40.9352	-73.1140	New York	April/May 2005	725035-04781	15.7
1942	MNF-Che-47	43.5251	-86.1843	Michigan	Jun 5, 2004	726360-14840	39.79
1943	MNF-Che-49	43.5251	-86.1843	Michigan	Jun 5, 2004	726360-14840	39.79
2081	MuskSP-68	43.2483	-86.3368	Michigan	Jun 4, 2004	726360-14840	11.8
2106	MSGA-10	43.2749	-86.0891	Michigan	Jun 4, 2004	726360-14840	16.55
2159	Paw-13	42.1480	-86.4310	Michigan	May 1, 2002	726355-99999	1.67
2370	Yng-4	41.8650	-86.6460	Michigan	May 1, 2002	725350-14848	31.51
2412	Yng-53	41.8650	-86.6460	Michigan	May 1, 2002	725350-14848	31.51
