# Supplementary material for: Century-scale Methylome Stability in a Recently Diverged Arabidopsis thaliana Lineage
Source: PLoS Genet. 2015 Jan 8;11(1):e1004920. doi: 10.1371/journal.pgen.1004920 (PMC4287485; doi:10.1371/journal.pgen.1004920)
Supplement: S2 Table — Summary statistics on genome sequencing. (ODS) [file pgen.1004920.s024.ods]

## Sheet: Sheet1
		Mapping to Col-0 reference			Mapping to HPG1 reference
Accession ID	Accession name	Reads mapped to Col-0	Average coverage (x)	Positions Covered > 5x	Reads mapped to HPG-1 reference	Positions covered > 5x
8699	328PNA-062	71,064,284	48.0	107,019,787	72,348,378	108,702,343
470	BRR-4	69,155,280	45.2	106,981,548	70,401,862	108,680,008
504	BRR-57	41,119,975	28.9	106,831,177	41,814,926	108,627,670
1739	KBS-Mac-68	65,629,252	42.6	106,955,923	66,742,616	108,677,940
1741	KBS-Mac-74	61,925,749	39.0	106,926,171	62,923,233	108,665,771
742	LI-SET-036	78,397,323	42.0	107,083,267	62,671,495	108,712,472
1942	MNF-Che-47	42,262,867	28.2	106,848,829	42,925,314	108,634,616
1943	MNF-Che-49	43,052,687	28.8	106,844,153	43,729,285	108,622,042
2081	MuskSP-68	63,558,211	42.7	106,989,784	42,298,899	108,688,853
2106	MSGA-10	41,684,061	26.0	106,809,482	64,718,515	108,608,920
2159	Paw-13	68,356,951	43.9	106,948,820	69,661,005	108,660,130
2370	Yng-4	69,221,983	41.7	106,965,670	70,384,702	108,679,280
2412	Yng-53	67,134,738	46.5	107,026,441	68,362,136	108,707,709
