# Supplementary material for: Century-scale Methylome Stability in a Recently Diverged Arabidopsis thaliana Lineage
Source: PLoS Genet. 2015 Jan 8;11(1):e1004920. doi: 10.1371/journal.pgen.1004920 (PMC4287485; doi:10.1371/journal.pgen.1004920)
Supplement: S3 Table — Common SNPs and SVs. (TXT) [file pgen.1004920.s025.txt]

Archive with 3 entries (2 files):
- Table 3 - Common variants.txt
- __MACOSX/
- __MACOSX/._Table 3 - Common variants.txt
