# Supplementary material for: Century-scale Methylome Stability in a Recently Diverged Arabidopsis thaliana Lineage
Source: PLoS Genet. 2015 Jan 8;11(1):e1004920. doi: 10.1371/journal.pgen.1004920 (PMC4287485; doi:10.1371/journal.pgen.1004920)
Supplement: S3 Table — Common SNPs and SVs. (TXT) [file pgen.1004920.s025.txt › Table 3 - Common variants.txt]

##fileformat=VCFv4.0
##fileDate=20140109
##reference=HPG1
#CHROM	POS	ID	REF	ALT	QUAL	FILTER
1	892	common	T	G	.	PASS
1	6324	common	T	TA	.	PASS
1	10904	common	A	T	.	PASS
1	13345	common	A	AAG	.	PASS
1	32210	common	T	C	.	PASS
1	41551	common	A	AAT	.	PASS
1	55726	common	A	C	.	PASS
1	66115	common	C	A	.	PASS
1	87654	common	C	T	.	PASS
1	100171	common	AT	A	.	PASS
1	103319	common	G	C	.	PASS
1	105064	common	C	T	.	PASS
1	105492	common	A	ATAG	.	PASS
1	108201	common	G	GA	.	PASS
1	135133	common	G	C	.	PASS
1	136515	common	T	A	.	PASS
1	151639	common	A	T	.	PASS
1	175085	common	T	A	.	PASS
1	195520	common	A	AC	.	PASS
1	207856	common	A	G	.	PASS
1	214644	common	A	AT	.	PASS
1	217871	common	A	T	.	PASS
1	228482	common	T	C	.	PASS
1	228732	common	T	TC	.	PASS
1	242844	common	C	T	.	PASS
1	270334	common	C	G	.	PASS
1	294969	common	T	C	.	PASS
1	298459	common	A	AT	.	PASS
1	306462	common	G	T	.	PASS
1	315943	common	G	T	.	PASS
1	353721	common	CT	C	.	PASS
1	367698	common	G	A	.	PASS
1	367914	common	C	G	.	PASS
1	368962	common	T	G	.	PASS
1	369035	common	AT	A	.	PASS
1	369420	common	TA	T	.	PASS
1	369630	common	G	A	.	PASS
1	369706	common	T	G	.	PASS
1	369812	common	C	G	.	PASS
1	369893	common	A	T	.	PASS
1	369895	common	A	T	.	PASS
1	369919	common	G	T	.	PASS
1	370120	common	AC	A	.	PASS
1	370125	common	GACCTATATT	G	.	PASS
1	370304	common	A	AG	.	PASS
1	370360	common	T	TGG	.	PASS
1	370752	common	C	CTA	.	PASS
1	371098	common	G	A	.	PASS
1	371410	common	C	G	.	PASS
1	371484	common	T	A	.	PASS
1	371972	common	T	C	.	PASS
1	372128	common	C	T	.	PASS
1	372139	common	C	T	.	PASS
1	372172	common	A	T	.	PASS
1	372179	common	A	C	.	PASS
1	372205	common	T	A	.	PASS
1	372233	common	C	CCTAG	.	PASS
1	372267	common	C	A	.	PASS
1	372279	common	AT	A	.	PASS
1	372300	common	G	T	.	PASS
1	372404	common	G	GGGA	.	PASS
1	372438	common	G	A	.	PASS
1	372451	common	T	C	.	PASS
1	372487	common	T	G	.	PASS
1	372525	common	T	C	.	PASS
1	372526	common	T	C	.	PASS
1	372528	common	C	G	.	PASS
1	372535	common	T	C	.	PASS
1	372542	common	G	C	.	PASS
1	372551	common	G	A	.	PASS
1	372558	common	C	A	.	PASS
1	372572	common	A	G	.	PASS
1	372576	common	G	GA	.	PASS
1	372591	common	C	T	.	PASS
1	372593	common	AT	A	.	PASS
1	372621	common	A	AT	.	PASS
1	372622	common	A	T	.	PASS
1	372636	common	G	C	.	PASS
1	372809	common	C	G	.	PASS
1	372927	common	C	T	.	PASS
1	372938	common	T	A	.	PASS
1	373035	common	A	T	.	PASS
1	373097	common	C	T	.	PASS
1	373150	common	G	T	.	PASS
1	373332	common	ATAATG	A	.	PASS
1	373458	common	TGA	T	.	PASS
1	373555	common	A	ATC	.	PASS
1	373685	common	C	A	.	PASS
1	375468	common	A	G	.	PASS
1	375499	common	A	T	.	PASS
1	376320	common	A	AT	.	PASS
1	377120	common	C	T	.	PASS
1	377825	common	T	C	.	PASS
1	378101	common	T	C	.	PASS
1	378489	common	AT	A	.	PASS
1	379809	common	G	C	.	PASS
1	380409	common	T	A	.	PASS
1	380515	common	A	T	.	PASS
1	380762	common	A	T	.	PASS
1	381725	common	T	TA	.	PASS
1	381773	common	A	T	.	PASS
1	381817	common	T	G	.	PASS
1	382112	common	T	G	.	PASS
1	382279	common	T	G	.	PASS
1	382525	common	C	T	.	PASS
1	382531	common	T	C	.	PASS
1	383135	common	C	T	.	PASS
1	383235	common	G	A	.	PASS
1	383246	common	ATT	A	.	PASS
1	383526	common	G	A	.	PASS
1	383746	common	CT	C	.	PASS
1	384033	common	C	T	.	PASS
1	384046	common	T	G	.	PASS
1	384522	common	T	TTTTGTTTTG	.	PASS
1	384584	common	T	C	.	PASS
1	384674	common	G	T	.	PASS
1	384704	common	A	T	.	PASS
1	385069	common	C	T	.	PASS
1	385892	common	A	G	.	PASS
1	386091	common	T	TTATATATATATATATATATATA	.	PASS
1	386392	common	A	AT	.	PASS
1	386403	common	C	T	.	PASS
1	386820	common	C	CA	.	PASS
1	386917	common	G	A	.	PASS
1	387876	common	T	A	.	PASS
1	387895	common	T	A	.	PASS
1	388507	common	A	T	.	PASS
1	388705	common	C	A	.	PASS
1	389095	common	A	G	.	PASS
1	389370	common	T	C	.	PASS
1	389398	common	A	AAGT	.	PASS
1	389577	common	C	G	.	PASS
1	389688	common	T	A	.	PASS
1	389692	common	T	G	.	PASS
1	389750	common	G	A	.	PASS
1	389853	common	T	C	.	PASS
1	389949	common	C	T	.	PASS
1	389967	common	C	T	.	PASS
1	389992	common	T	TTG	.	PASS
1	390211	common	T	A	.	PASS
1	390415	common	C	T	.	PASS
1	390542	common	A	C	.	PASS
1	390574	common	TTTTTTCCCCCCATGTATTATTATGTAGAATGATCCTTTTCATTATGATGCATTTCAGCTTGTGC	T	.	PASS
1	390640	common	CTCATATTTTTCTTCATTCCGCTTCT	C	.	PASS
1	390667	common	C	A	.	PASS
1	390678	common	C	T	.	PASS
1	390679	common	T	G	.	PASS
1	390711	common	G	T	.	PASS
1	390715	common	A	T	.	PASS
1	390744	common	G	T	.	PASS
1	390770	common	C	A	.	PASS
1	390908	common	G	C	.	PASS
1	391359	common	C	T	.	PASS
1	391637	common	A	G	.	PASS
1	391857	common	CTCTTACAG	C	.	PASS
1	391891	common	GT	G	.	PASS
1	391900	common	TCTCTCTCACTC	T	.	PASS
1	391986	common	G	A	.	PASS
1	391991	common	A	C	.	PASS
1	392131	common	C	T	.	PASS
1	392196	common	G	A	.	PASS
1	392316	common	T	G	.	PASS
1	392351	common	T	G	.	PASS
1	392462	common	T	G	.	PASS
1	392848	common	C	T	.	PASS
1	392899	common	A	G	.	PASS
1	393109	common	C	A	.	PASS
1	393616	common	T	C	.	PASS
1	394129	common	A	G	.	PASS
1	394552	common	C	T	.	PASS
1	394629	common	G	A	.	PASS
1	395461	common	T	A	.	PASS
1	395584	common	C	G	.	PASS
1	395878	common	A	G	.	PASS
1	396021	common	T	A	.	PASS
1	396218	common	GT	G	.	PASS
1	396260	common	A	G	.	PASS
1	396277	common	A	C	.	PASS
1	397698	common	C	T	.	PASS
1	398592	common	T	A	.	PASS
1	400190	common	G	A	.	PASS
1	400593	common	C	A	.	PASS
1	401107	common	A	G	.	PASS
1	401532	common	A	G	.	PASS
1	401762	common	G	C	.	PASS
1	401894	common	G	A	.	PASS
1	402228	common	G	A	.	PASS
1	402448	common	TAA	T	.	PASS
1	402459	common	A	T	.	PASS
1	402563	common	T	C	.	PASS
1	402676	common	A	C	.	PASS
1	403058	common	T	A	.	PASS
1	403352	common	C	CA	.	PASS
1	403590	common	A	G	.	PASS
1	403594	common	A	C	.	PASS
1	403716	common	G	A	.	PASS
1	404012	common	C	T	.	PASS
1	404038	common	C	T	.	PASS
1	404108	common	G	A	.	PASS
1	404407	common	C	G	.	PASS
1	404992	common	A	ACT	.	PASS
1	405147	common	C	T	.	PASS
1	405162	common	GT	G	.	PASS
1	405164	common	T	A	.	PASS
1	405194	common	G	T	.	PASS
1	405652	common	A	G	.	PASS
1	405740	common	T	G	.	PASS
1	406177	common	G	A	.	PASS
1	406191	common	G	A	.	PASS
1	406942	common	G	C	.	PASS
1	408881	common	G	A	.	PASS
1	409707	common	A	C	.	PASS
1	410463	common	A	G	.	PASS
1	411263	common	G	GTGAA	.	PASS
1	411774	common	C	G	.	PASS
1	412046	common	A	C	.	PASS
1	412328	common	A	T	.	PASS
1	412405	common	TTGCATTCCA	T	.	PASS
1	412423	common	T	C	.	PASS
1	412441	common	GGAT	G	.	PASS
1	412677	common	G	A	.	PASS
1	412683	common	C	T	.	PASS
1	412728	common	A	T	.	PASS
1	412752	common	T	C	.	PASS
1	412806	common	A	C	.	PASS
1	412812	common	T	G	.	PASS
1	412823	common	T	A	.	PASS
1	412848	common	T	TA	.	PASS
1	412872	common	A	T	.	PASS
1	412873	common	A	T	.	PASS
1	413335	common	A	G	.	PASS
1	413336	common	TA	T	.	PASS
1	413471	common	A	T	.	PASS
1	413623	common	A	C	.	PASS
1	413793	common	G	A	.	PASS
1	413800	common	T	G	.	PASS
1	413817	common	G	T	.	PASS
1	413837	common	T	C	.	PASS
1	413901	common	C	T	.	PASS
1	413907	common	A	T	.	PASS
1	413908	common	C	T	.	PASS
1	413911	common	C	T	.	PASS
1	414303	common	C	A	.	PASS
1	414309	common	C	T	.	PASS
1	414314	common	T	C	.	PASS
1	414335	common	TAA	T	.	PASS
1	414355	common	G	A	.	PASS
1	414360	common	A	G	.	PASS
1	414453	common	G	A	.	PASS
1	414477	common	A	G	.	PASS
1	414516	common	A	T	.	PASS
1	414537	common	A	AG	.	PASS
1	414544	common	G	A	.	PASS
1	414557	common	T	G	.	PASS
1	414558	common	T	C	.	PASS
1	414565	common	A	T	.	PASS
1	414573	common	A	ACG	.	PASS
1	414574	common	AAC	A	.	PASS
1	414585	common	G	A	.	PASS
1	414669	common	TTCTATTATTGA	T	.	PASS
1	414683	common	AG	A	.	PASS
1	414692	common	C	A	.	PASS
1	414782	common	T	C	.	PASS
1	414979	common	A	G	.	PASS
1	415015	common	T	C	.	PASS
1	415103	common	T	G	.	PASS
1	415139	common	C	G	.	PASS
1	416469	common	C	CCGAT	.	PASS
1	416491	common	C	A	.	PASS
1	416497	common	G	T	.	PASS
1	416515	common	T	G	.	PASS
1	416534	common	C	G	.	PASS
1	416649	common	G	A	.	PASS
1	416660	common	T	C	.	PASS
1	416661	common	G	A	.	PASS
1	416677	common	T	C	.	PASS
1	416697	common	T	C	.	PASS
1	416711	common	T	A	.	PASS
1	416757	common	C	A	.	PASS
1	416859	common	T	G	.	PASS
1	416882	common	CTATTGGATAAG	C	.	PASS
1	416915	common	C	A	.	PASS
1	416940	common	C	T	.	PASS
1	416951	common	T	C	.	PASS
1	417815	common	C	T	.	PASS
1	417891	common	A	T	.	PASS
1	417956	common	A	T	.	PASS
1	418044	common	T	C	.	PASS
1	418067	common	TAACAAAATA	T	.	PASS
1	418329	common	T	A	.	PASS
1	418434	common	G	T	.	PASS
1	418615	common	T	G	.	PASS
1	419082	common	A	C	.	PASS
1	419253	common	TATATGTA	T	.	PASS
1	419263	common	CAACGT	C	.	PASS
1	419617	common	C	A	.	PASS
1	419937	common	C	CCAATTTGTAGAACA	.	PASS
1	419950	common	G	A	.	PASS
1	419964	common	A	C	.	PASS
1	420000	common	G	A	.	PASS
1	420001	common	T	C	.	PASS
1	420052	common	G	A	.	PASS
1	420073	common	G	A	.	PASS
1	420074	common	G	C	.	PASS
1	420098	common	C	T	.	PASS
1	420113	common	A	G	.	PASS
1	420196	common	A	AAG	.	PASS
1	420248	common	A	G	.	PASS
1	420309	common	AT	A	.	PASS
1	420312	common	T	A	.	PASS
1	420326	common	C	T	.	PASS
1	420360	common	C	A	.	PASS
1	420364	common	C	T	.	PASS
1	420397	common	C	A	.	PASS
1	420402	common	A	T	.	PASS
1	420462	common	A	ATACG	.	PASS
1	420478	common	A	T	.	PASS
1	420486	common	G	A	.	PASS
1	420500	common	C	T	.	PASS
1	420648	common	T	G	.	PASS
1	420893	common	C	CTCA	.	PASS
1	421184	common	G	A	.	PASS
1	421454	common	T	G	.	PASS
1	421470	common	T	C	.	PASS
1	421648	common	A	C	.	PASS
1	421839	common	A	C	.	PASS
1	421914	common	C	T	.	PASS
1	421952	common	G	GGTA	.	PASS
1	422054	common	T	C	.	PASS
1	422095	common	C	A	.	PASS
1	422177	common	A	T	.	PASS
1	422239	common	A	C	.	PASS
1	422263	common	G	GCGCACACATTTTATGTTTTA	.	PASS
1	422366	common	T	A	.	PASS
1	422387	common	C	CATATATATATATAT	.	PASS
1	422628	common	C	T	.	PASS
1	422730	common	TAA	T	.	PASS
1	422833	common	A	T	.	PASS
1	422880	common	T	TA	.	PASS
1	422941	common	C	T	.	PASS
1	422954	common	C	T	.	PASS
1	422986	common	G	A	.	PASS
1	423139	common	A	G	.	PASS
1	423148	common	A	G	.	PASS
1	423193	common	C	T	.	PASS
1	423200	common	A	T	.	PASS
1	423205	common	T	A	.	PASS
1	423208	common	G	A	.	PASS
1	423231	common	GA	G	.	PASS
1	423267	common	A	G	.	PASS
1	423270	common	G	A	.	PASS
1	423308	common	G	A	.	PASS
1	423379	common	T	A	.	PASS
1	423386	common	T	A	.	PASS
1	423438	common	T	A	.	PASS
1	423445	common	A	C	.	PASS
1	423470	common	T	C	.	PASS
1	423473	common	T	G	.	PASS
1	423557	common	A	G	.	PASS
1	423558	common	C	T	.	PASS
1	423626	common	C	A	.	PASS
1	423681	common	A	G	.	PASS
1	423724	common	C	T	.	PASS
1	423736	common	G	A	.	PASS
1	424125	common	C	T	.	PASS
1	424137	common	G	A	.	PASS
1	424143	common	G	A	.	PASS
1	424155	common	G	A	.	PASS
1	424165	common	TA	T	.	PASS
1	424168	common	A	T	.	PASS
1	424180	common	A	T	.	PASS
1	424278	common	T	C	.	PASS
1	424290	common	T	C	.	PASS
1	424321	common	G	C	.	PASS
1	424328	common	T	C	.	PASS
1	425352	common	G	A	.	PASS
1	425367	common	A	AT	.	PASS
1	425373	common	T	TTTTTATTTTTTAGGGCAAATACTCTTGATTTTCATTAAATCAAAATAGGTTGATACAAATCAAGTTCAGCTAAAGTCGATTTTGCAATCAAATCGGCTCTGCGATTGTGCTCACGATTAACAAAAGAGAAGGTAACATTCGAGAAGAAAGAGGAGAGGTTAAGGACATCGTGAAGAATCCCATGGAGCTCAACCGGATGAGCTCCTCCATTAATTGCTTTGATTA	.	PASS
1	425378	common	T	TTGAGAGTTTGAAGCAAAAGAGATGTTTTTGAAATTGAGATCGATGGCGTGTTTGATAGCGAGGAGCAGGGCCGTTGCTTCCGCCGTGAGTGCAGAGCTGATGTGCGAGGCTGGTGAGCAATTTTGTGCATAATA	.	PASS
1	425433	common	ATATTTGTTATTTGTGCAAAAAAAT	A	.	PASS
1	425621	common	C	G	.	PASS
1	425625	common	A	AC	.	PASS
1	425724	common	T	TCTGTGTCTCG	.	PASS
1	425764	common	G	A	.	PASS
1	425851	common	C	T	.	PASS
1	425858	common	A	G	.	PASS
1	425870	common	C	G	.	PASS
1	425875	common	A	C	.	PASS
1	425961	common	A	C	.	PASS
1	425988	common	A	G	.	PASS
1	426013	common	G	A	.	PASS
1	426281	common	T	A	.	PASS
1	426308	common	T	A	.	PASS
1	426800	common	T	C	.	PASS
1	426854	common	G	A	.	PASS
1	426998	common	C	G	.	PASS
1	427069	common	G	A	.	PASS
1	427339	common	A	T	.	PASS
1	427440	common	ATATATATATATATATATATATATG	A	.	PASS
1	427666	common	A	T	.	PASS
1	427795	common	A	T	.	PASS
1	427801	common	A	T	.	PASS
1	427802	common	A	G	.	PASS
1	427813	common	G	T	.	PASS
1	427854	common	TA	T	.	PASS
1	427865	common	A	C	.	PASS
1	428050	common	A	G	.	PASS
1	428124	common	A	C	.	PASS
1	428236	common	G	A	.	PASS
1	428276	common	A	G	.	PASS
1	428315	common	A	T	.	PASS
1	428318	common	A	C	.	PASS
1	428381	common	G	T	.	PASS
1	428447	common	C	T	.	PASS
1	428839	common	C	T	.	PASS
1	429380	common	G	T	.	PASS
1	429399	common	G	T	.	PASS
1	429400	common	C	T	.	PASS
1	429505	common	A	T	.	PASS
1	430012	common	T	TA	.	PASS
1	430076	common	T	G	.	PASS
1	430193	common	C	T	.	PASS
1	430195	common	G	A	.	PASS
1	430394	common	C	G	.	PASS
1	430488	common	T	A	.	PASS
1	430695	common	G	GT	.	PASS
1	430720	common	CAA	C	.	PASS
1	430732	common	A	AT	.	PASS
1	430771	common	GTCA	G	.	PASS
1	430834	common	C	T	.	PASS
1	430935	common	A	AAATATT	.	PASS
1	431054	common	GA	G	.	PASS
1	431061	common	C	T	.	PASS
1	431192	common	C	T	.	PASS
1	431194	common	C	G	.	PASS
1	431205	common	T	A	.	PASS
1	431206	common	A	AT	.	PASS
1	431335	common	T	C	.	PASS
1	431340	common	A	G	.	PASS
1	431341	common	A	G	.	PASS
1	431369	common	A	G	.	PASS
1	431493	common	C	T	.	PASS
1	431495	common	AT	A	.	PASS
1	431547	common	C	T	.	PASS
1	431567	common	T	A	.	PASS
1	432021	common	T	C	.	PASS
1	432027	common	C	A	.	PASS
1	432058	common	T	C	.	PASS
1	432102	common	G	C	.	PASS
1	432118	common	GC	G	.	PASS
1	432164	common	TG	T	.	PASS
1	432199	common	GCTAT	G	.	PASS
1	432240	common	A	G	.	PASS
1	432378	common	TCTTTA	T	.	PASS
1	432547	common	T	A	.	PASS
1	433030	common	C	T	.	PASS
1	433037	common	G	A	.	PASS
1	433046	common	C	T	.	PASS
1	433893	common	C	T	.	PASS
1	433907	common	C	T	.	PASS
1	433959	common	AT	A	.	PASS
1	433997	common	T	C	.	PASS
1	434271	common	C	A	.	PASS
1	434306	common	G	C	.	PASS
1	434451	common	G	A	.	PASS
1	434461	common	TA	T	.	PASS
1	434762	common	G	A	.	PASS
1	435420	common	T	G	.	PASS
1	435737	common	G	A	.	PASS
1	435745	common	G	T	.	PASS
1	435774	common	T	TCAG	.	PASS
1	435786	common	T	TCA	.	PASS
1	435787	common	T	TC	.	PASS
1	435830	common	A	G	.	PASS
1	435849	common	C	T	.	PASS
1	435884	common	A	G	.	PASS
1	435904	common	G	C	.	PASS
1	435937	common	T	A	.	PASS
1	435990	common	C	G	.	PASS
1	436040	common	A	C	.	PASS
1	436044	common	GTTCAAT	G	.	PASS
1	436113	common	C	T	.	PASS
1	436136	common	A	T	.	PASS
1	436138	common	T	A	.	PASS
1	436162	common	AC	A	.	PASS
1	436215	common	G	A	.	PASS
1	436240	common	A	AAT	.	PASS
1	436242	common	C	A	.	PASS
1	436249	common	C	A	.	PASS
1	436250	common	C	A	.	PASS
1	436260	common	T	C	.	PASS
1	436263	common	A	AT	.	PASS
1	436264	common	A	T	.	PASS
1	436290	common	A	G	.	PASS
1	436331	common	T	A	.	PASS
1	436379	common	C	T	.	PASS
1	436382	common	A	G	.	PASS
1	436490	common	A	T	.	PASS
1	436638	common	C	A	.	PASS
1	436707	common	T	C	.	PASS
1	436891	common	TTG	T	.	PASS
1	436936	common	A	T	.	PASS
1	436962	common	G	A	.	PASS
1	436979	common	G	T	.	PASS
1	436995	common	T	G	.	PASS
1	437174	common	A	G	.	PASS
1	437395	common	TA	T	.	PASS
1	437510	common	G	A	.	PASS
1	437760	common	T	C	.	PASS
1	438255	common	G	T	.	PASS
1	438265	common	A	G	.	PASS
1	438386	common	G	A	.	PASS
1	438688	common	A	G	.	PASS
1	439001	common	A	ACAACAACAACAACAAC	.	PASS
1	439390	common	C	T	.	PASS
1	439616	common	A	T	.	PASS
1	439652	common	G	A	.	PASS
1	439690	common	CAACA	C	.	PASS
1	439733	common	T	A	.	PASS
1	439746	common	C	CATTGGTCAT	.	PASS
1	439785	common	C	T	.	PASS
1	439837	common	T	A	.	PASS
1	440140	common	T	C	.	PASS
1	440157	common	T	C	.	PASS
1	440185	common	CA	C	.	PASS
1	440330	common	C	A	.	PASS
1	440430	common	CT	C	.	PASS
1	440724	common	A	ATGATCAAATTCCTTCAC	.	PASS
1	440728	common	G	GAAAAAAT	.	PASS
1	440771	common	A	G	.	PASS
1	440781	common	C	G	.	PASS
1	441025	common	TA	T	.	PASS
1	441051	common	C	T	.	PASS
1	441549	common	C	T	.	PASS
1	441561	common	G	C	.	PASS
1	441661	common	CACCCGCTGA	C	.	PASS
1	441699	common	G	A	.	PASS
1	441892	common	C	T	.	PASS
1	441974	common	C	A	.	PASS
1	441998	common	A	G	.	PASS
1	442025	common	C	T	.	PASS
1	442046	common	A	G	.	PASS
1	442244	common	C	T	.	PASS
1	442418	common	A	T	.	PASS
1	442420	common	C	T	.	PASS
1	442513	common	C	T	.	PASS
1	442543	common	A	T	.	PASS
1	442580	common	A	T	.	PASS
1	442583	common	C	T	.	PASS
1	442584	common	T	C	.	PASS
1	442616	common	T	C	.	PASS
1	442628	common	A	G	.	PASS
1	442646	common	A	AT	.	PASS
1	442648	common	C	A	.	PASS
1	442650	common	G	A	.	PASS
1	442654	common	C	G	.	PASS
1	442662	common	G	A	.	PASS
1	442725	common	T	G	.	PASS
1	442740	common	GGCA	G	.	PASS
1	442745	common	A	C	.	PASS
1	442746	common	T	TTTTC	.	PASS
1	442758	common	A	T	.	PASS
1	442772	common	A	G	.	PASS
1	442862	common	C	CT	.	PASS
1	442880	common	G	A	.	PASS
1	442896	common	G	GAAA	.	PASS
1	442903	common	T	C	.	PASS
1	442956	common	C	T	.	PASS
1	442957	common	C	T	.	PASS
1	442981	common	C	CA	.	PASS
1	442993	common	C	A	.	PASS
1	443036	common	G	T	.	PASS
1	443093	common	A	G	.	PASS
1	443322	common	T	C	.	PASS
1	443400	common	T	C	.	PASS
1	443404	common	A	T	.	PASS
1	443412	common	T	C	.	PASS
1	443542	common	C	CA	.	PASS
1	443677	common	G	A	.	PASS
1	443746	common	A	G	.	PASS
1	443917	common	AT	A	.	PASS
1	444033	common	T	C	.	PASS
1	444099	common	A	G	.	PASS
1	444345	common	T	C	.	PASS
1	444540	common	A	G	.	PASS
1	444632	common	A	T	.	PASS
1	444646	common	T	G	.	PASS
1	444665	common	C	CT	.	PASS
1	444764	common	G	T	.	PASS
1	444798	common	T	C	.	PASS
1	444804	common	T	G	.	PASS
1	444808	common	C	G	.	PASS
1	444912	common	A	G	.	PASS
1	444921	common	T	C	.	PASS
1	444936	common	T	C	.	PASS
1	444960	common	T	G	.	PASS
1	445038	common	A	G	.	PASS
1	445125	common	TCATCGCATGC	T	.	PASS
1	445142	common	C	A	.	PASS
1	445150	common	G	A	.	PASS
1	445158	common	A	C	.	PASS
1	445183	common	A	T	.	PASS
1	445185	common	A	C	.	PASS
1	445203	common	A	ATAAAAACAGTCATAGAAAG	.	PASS
1	445233	common	T	A	.	PASS
1	445257	common	A	G	.	PASS
1	445414	common	A	G	.	PASS
1	445423	common	C	CAAAACAAGTA	.	PASS
1	445526	common	T	A	.	PASS
1	445563	common	C	T	.	PASS
1	445576	common	T	G	.	PASS
1	445595	common	CAA	C	.	PASS
1	445639	common	AGT	A	.	PASS
1	445672	common	T	C	.	PASS
1	445760	common	T	TAAC	.	PASS
1	445779	common	C	T	.	PASS
1	445797	common	G	T	.	PASS
1	445811	common	A	G	.	PASS
1	445815	common	G	T	.	PASS
1	445825	common	C	A	.	PASS
1	445828	common	A	AG	.	PASS
1	445832	common	ATAGAAGC	A	.	PASS
1	445957	common	A	AC	.	PASS
1	445959	common	A	AT	.	PASS
1	445960	common	C	CG	.	PASS
1	445962	common	C	CG	.	PASS
1	445970	common	G	A	.	PASS
1	445982	common	A	C	.	PASS
1	445990	common	CA	C	.	PASS
1	446022	common	C	A	.	PASS
1	446096	common	A	G	.	PASS
1	446183	common	C	T	.	PASS
1	446200	common	G	GA	.	PASS
1	446230	common	CT	C	.	PASS
1	446302	common	A	ATT	.	PASS
1	446309	common	T	A	.	PASS
1	446316	common	A	T	.	PASS
1	446320	common	T	TA	.	PASS
1	446355	common	C	CTATTTCCTCA	.	PASS
1	446494	common	A	ACTTGTATTTGTGGACCATAT	.	PASS
1	446496	common	AT	A	.	PASS
1	446499	common	G	GTTT	.	PASS
1	446506	common	T	TATTTGTGGACC	.	PASS
1	446645	common	T	G	.	PASS
1	446731	common	A	ATTC	.	PASS
1	446870	common	G	A	.	PASS
1	446882	common	T	C	.	PASS
1	447015	common	A	C	.	PASS
1	447072	common	A	G	.	PASS
1	447107	common	G	A	.	PASS
1	447125	common	T	A	.	PASS
1	447184	common	G	A	.	PASS
1	447231	common	TG	T	.	PASS
1	447293	common	G	A	.	PASS
1	447325	common	A	G	.	PASS
1	447508	common	C	T	.	PASS
1	447555	common	C	T	.	PASS
1	447569	common	TA	T	.	PASS
1	447694	common	C	CAAAAAAAACA	.	PASS
1	447969	common	A	G	.	PASS
1	448206	common	T	A	.	PASS
1	448331	common	G	A	.	PASS
1	449510	common	A	G	.	PASS
1	449560	common	G	C	.	PASS
1	450466	common	A	G	.	PASS
1	451464	common	G	C	.	PASS
1	452517	common	TA	T	.	PASS
1	453167	common	A	T	.	PASS
1	453370	common	T	G	.	PASS
1	453451	common	C	A	.	PASS
1	453456	common	T	A	.	PASS
1	453460	common	T	A	.	PASS
1	453461	common	C	A	.	PASS
1	453480	common	C	CGATTTT	.	PASS
1	454260	common	T	A	.	PASS
1	454865	common	T	A	.	PASS
1	455960	common	G	A	.	PASS
1	455968	common	T	C	.	PASS
1	455976	common	A	G	.	PASS
1	455978	common	G	A	.	PASS
1	455996	common	C	T	.	PASS
1	456001	common	G	GTT	.	PASS
1	456051	common	G	C	.	PASS
1	456058	common	TA	T	.	PASS
1	456060	common	A	T	.	PASS
1	456061	common	A	T	.	PASS
1	456097	common	C	T	.	PASS
1	456125	common	C	T	.	PASS
1	456127	common	G	T	.	PASS
1	458034	common	T	A	.	PASS
1	458035	common	G	T	.	PASS
1	458079	common	C	G	.	PASS
1	460277	common	A	AG	.	PASS
1	460845	common	G	T	.	PASS
1	460940	common	G	GA	.	PASS
1	460947	common	G	T	.	PASS
1	461371	common	C	A	.	PASS
1	461483	common	T	C	.	PASS
1	461566	common	C	CA	.	PASS
1	461738	common	C	CA	.	PASS
1	463581	common	A	ACGACGACGACGACGACGACTC	.	PASS
1	463675	common	A	AT	.	PASS
1	463954	common	T	A	.	PASS
1	463960	common	T	G	.	PASS
1	463962	common	T	A	.	PASS
1	463963	common	T	A	.	PASS
1	463964	common	T	A	.	PASS
1	463965	common	T	A	.	PASS
1	464075	common	T	C	.	PASS
1	464103	common	G	A	.	PASS
1	464909	common	A	G	.	PASS
1	464929	common	G	A	.	PASS
1	465096	common	T	C	.	PASS
1	465818	common	G	A	.	PASS
1	466372	common	A	T	.	PASS
1	467280	common	A	T	.	PASS
1	467517	common	C	G	.	PASS
1	467566	common	AG	A	.	PASS
1	467610	common	A	ATTT	.	PASS
1	467615	common	AG	A	.	PASS
1	467618	common	AAT	A	.	PASS
1	467663	common	C	G	.	PASS
1	468722	common	C	A	.	PASS
1	468759	common	A	T	.	PASS
1	468916	common	GT	G	.	PASS
1	469127	common	C	CA	.	PASS
1	480540	common	T	C	.	PASS
1	482608	common	T	G	.	PASS
1	485668	common	CTATGAAAAGAGTCTTTTTAGTTAAATCGGACGGCTAA	C	.	PASS
1	485894	common	C	CTATCT	.	PASS
1	486152	common	A	T	.	PASS
1	486440	common	G	C	.	PASS
1	486486	common	T	A	.	PASS
1	486498	common	TTA	T	.	PASS
1	486711	common	A	C	.	PASS
1	486940	common	T	TTAAAAGCCTATATATCCTTG	.	PASS
1	487535	common	A	C	.	PASS
1	487641	common	C	T	.	PASS
1	487822	common	A	T	.	PASS
1	487953	common	T	TC	.	PASS
1	487959	common	T	A	.	PASS
1	488023	common	GT	G	.	PASS
1	488025	common	G	A	.	PASS
1	488056	common	T	A	.	PASS
1	488065	common	G	GTTCATAC	.	PASS
1	488105	common	G	C	.	PASS
1	488188	common	A	T	.	PASS
1	488205	common	T	C	.	PASS
1	488206	common	A	T	.	PASS
1	488227	common	CAT	C	.	PASS
1	488255	common	T	A	.	PASS
1	488260	common	T	A	.	PASS
1	488265	common	C	A	.	PASS
1	488426	common	T	G	.	PASS
1	489431	common	T	TA	.	PASS
1	489664	common	A	G	.	PASS
1	489844	common	A	T	.	PASS
1	489857	common	T	C	.	PASS
1	489983	common	T	C	.	PASS
1	490071	common	C	A	.	PASS
1	490223	common	T	G	.	PASS
1	490351	common	C	T	.	PASS
1	491121	common	T	TC	.	PASS
1	491701	common	C	T	.	PASS
1	492528	common	C	G	.	PASS
1	492533	common	C	CT	.	PASS
1	492587	common	A	T	.	PASS
1	492593	common	T	A	.	PASS
1	492798	common	T	A	.	PASS
1	492811	common	C	T	.	PASS
1	492831	common	T	C	.	PASS
1	492856	common	A	G	.	PASS
1	492916	common	A	T	.	PASS
1	492920	common	A	G	.	PASS
1	492923	common	C	T	.	PASS
1	492931	common	G	A	.	PASS
1	492943	common	GT	G	.	PASS
1	492963	common	A	T	.	PASS
1	492975	common	G	T	.	PASS
1	492982	common	C	T	.	PASS
1	492988	common	CTTTGG	C	.	PASS
1	492994	common	CTCTGATTGAAGAAAAATTTAAATATCGTCTGTAGATA	C	.	PASS
1	493155	common	C	T	.	PASS
1	493349	common	C	G	.	PASS
1	493402	common	T	A	.	PASS
1	493406	common	T	G	.	PASS
1	493409	common	CT	C	.	PASS
1	493452	common	TA	T	.	PASS
1	493507	common	A	G	.	PASS
1	493529	common	C	T	.	PASS
1	493553	common	T	C	.	PASS
1	493576	common	T	C	.	PASS
1	494725	common	C	G	.	PASS
1	495164	common	A	G	.	PASS
1	495372	common	G	T	.	PASS
1	495531	common	C	T	.	PASS
1	495988	common	G	A	.	PASS
1	496209	common	C	T	.	PASS
1	496219	common	A	T	.	PASS
1	496489	common	T	A	.	PASS
1	496730	common	T	G	.	PASS
1	496957	common	A	C	.	PASS
1	496977	common	C	G	.	PASS
1	497129	common	C	A	.	PASS
1	497166	common	A	T	.	PASS
1	497447	common	A	C	.	PASS
1	497722	common	A	T	.	PASS
1	497817	common	C	A	.	PASS
1	498776	common	A	C	.	PASS
1	499234	common	G	A	.	PASS
1	499242	common	A	T	.	PASS
1	499950	common	T	C	.	PASS
1	500436	common	C	T	.	PASS
1	500921	common	T	A	.	PASS
1	501422	common	G	GT	.	PASS
1	501445	common	C	T	.	PASS
1	501586	common	T	A	.	PASS
1	501912	common	A	G	.	PASS
1	502092	common	T	C	.	PASS
1	502177	common	T	A	.	PASS
1	502178	common	T	A	.	PASS
1	502293	common	CT	C	.	PASS
1	503228	common	G	GTTTTTTT	.	PASS
1	503233	common	TAAAAAAAA	T	.	PASS
1	503573	common	T	TA	.	PASS
1	503786	common	T	TGG	.	PASS
1	503836	common	T	A	.	PASS
1	503930	common	A	G	.	PASS
1	505651	common	A	T	.	PASS
1	505652	common	A	T	.	PASS
1	505653	common	A	T	.	PASS
1	505654	common	A	T	.	PASS
1	505762	common	C	CAA	.	PASS
1	505767	common	A	ATG	.	PASS
1	505768	common	A	T	.	PASS
1	505788	common	T	A	.	PASS
1	506098	common	T	A	.	PASS
1	507324	common	T	TG	.	PASS
1	507580	common	TA	T	.	PASS
1	509713	common	A	G	.	PASS
1	510678	common	AT	A	.	PASS
1	510791	common	A	T	.	PASS
1	510792	common	A	T	.	PASS
1	510864	common	A	AT	.	PASS
1	512692	common	A	G	.	PASS
1	512758	common	A	G	.	PASS
1	513106	common	G	C	.	PASS
1	513804	common	GT	G	.	PASS
1	514894	common	G	C	.	PASS
1	515072	common	G	A	.	PASS
1	515473	common	A	G	.	PASS
1	515831	common	G	A	.	PASS
1	515979	common	T	TA	.	PASS
1	516332	common	CAA	C	.	PASS
1	516502	common	C	T	.	PASS
1	516613	common	T	A	.	PASS
1	516840	common	G	A	.	PASS
1	516887	common	A	C	.	PASS
1	516888	common	GA	G	.	PASS
1	516898	common	C	A	.	PASS
1	516904	common	A	T	.	PASS
1	516907	common	G	A	.	PASS
1	516969	common	A	C	.	PASS
1	516975	common	T	TA	.	PASS
1	516984	common	A	G	.	PASS
1	517010	common	G	A	.	PASS
1	517032	common	C	A	.	PASS
1	517121	common	G	A	.	PASS
1	517452	common	T	C	.	PASS
1	517553	common	C	A	.	PASS
1	517583	common	A	C	.	PASS
1	517670	common	T	A	.	PASS
1	518074	common	G	C	.	PASS
1	518473	common	C	T	.	PASS
1	518499	common	A	G	.	PASS
1	518502	common	G	A	.	PASS
1	518504	common	C	T	.	PASS
1	518511	common	C	G	.	PASS
1	518523	common	T	G	.	PASS
1	518538	common	C	G	.	PASS
1	518570	common	A	T	.	PASS
1	518582	common	G	A	.	PASS
1	518585	common	A	T	.	PASS
1	518607	common	A	C	.	PASS
1	518629	common	G	T	.	PASS
1	518633	common	A	G	.	PASS
1	518636	common	TTGC	T	.	PASS
1	518652	common	T	C	.	PASS
1	518695	common	G	A	.	PASS
1	518728	common	C	T	.	PASS
1	518747	common	T	C	.	PASS
1	518765	common	C	A	.	PASS
1	518782	common	C	G	.	PASS
1	518841	common	CT	C	.	PASS
1	518892	common	G	T	.	PASS
1	518897	common	A	G	.	PASS
1	518899	common	G	A	.	PASS
1	518917	common	G	T	.	PASS
1	518918	common	A	G	.	PASS
1	518936	common	A	T	.	PASS
1	518983	common	T	A	.	PASS
1	518988	common	T	TTA	.	PASS
1	518998	common	G	A	.	PASS
1	519006	common	AT	A	.	PASS
1	519008	common	T	G	.	PASS
1	519012	common	T	G	.	PASS
1	519069	common	A	G	.	PASS
1	519201	common	T	C	.	PASS
1	519270	common	T	C	.	PASS
1	519342	common	C	T	.	PASS
1	519387	common	A	C	.	PASS
1	519408	common	G	C	.	PASS
1	519456	common	G	C	.	PASS
1	519471	common	C	T	.	PASS
1	519480	common	C	T	.	PASS
1	519537	common	C	T	.	PASS
1	519558	common	T	C	.	PASS
1	519672	common	G	A	.	PASS
1	519756	common	C	T	.	PASS
1	519804	common	C	T	.	PASS
1	519807	common	C	T	.	PASS
1	519810	common	T	C	.	PASS
1	519852	common	T	C	.	PASS
1	519939	common	G	A	.	PASS
1	520005	common	T	C	.	PASS
1	520050	common	G	A	.	PASS
1	520098	common	A	G	.	PASS
1	520149	common	T	C	.	PASS
1	520155	common	A	G	.	PASS
1	520313	common	C	A	.	PASS
1	520400	common	AT	A	.	PASS
1	520404	common	TAA	T	.	PASS
1	520407	common	C	T	.	PASS
1	520409	common	A	AG	.	PASS
1	520428	common	TA	T	.	PASS
1	520468	common	T	C	.	PASS
1	520476	common	TAC	T	.	PASS
1	520480	common	A	G	.	PASS
1	520532	common	A	AAG	.	PASS
1	520569	common	G	A	.	PASS
1	520622	common	G	A	.	PASS
1	520665	common	C	A	.	PASS
1	520831	common	A	C	.	PASS
1	521012	common	C	A	.	PASS
1	521618	common	T	G	.	PASS
1	521941	common	G	A	.	PASS
1	522045	common	G	C	.	PASS
1	522082	common	A	ATAG	.	PASS
1	522121	common	A	G	.	PASS
1	522146	common	T	G	.	PASS
1	522172	common	G	T	.	PASS
1	522173	common	T	C	.	PASS
1	522193	common	GCT	G	.	PASS
1	522196	common	T	A	.	PASS
1	522223	common	A	G	.	PASS
1	522238	common	CG	C	.	PASS
1	522244	common	A	C	.	PASS
1	522245	common	G	T	.	PASS
1	522334	common	TA	T	.	PASS
1	522342	common	C	CT	.	PASS
1	522343	common	C	T	.	PASS
1	522353	common	T	TTGACTG	.	PASS
1	522359	common	G	C	.	PASS
1	522361	common	CA	C	.	PASS
1	522366	common	T	G	.	PASS
1	522380	common	C	G	.	PASS
1	522390	common	GTAGTTAC	G	.	PASS
1	522411	common	A	T	.	PASS
1	522420	common	T	C	.	PASS
1	522434	common	GT	G	.	PASS
1	522445	common	A	G	.	PASS
1	522455	common	A	AGTT	.	PASS
1	522459	common	AATT	A	.	PASS
1	522471	common	A	C	.	PASS
1	522476	common	T	A	.	PASS
1	522530	common	G	A	.	PASS
1	522606	common	T	TCAATAGG	.	PASS
1	522644	common	G	T	.	PASS
1	522679	common	A	T	.	PASS
1	522699	common	G	T	.	PASS
1	522701	common	T	A	.	PASS
1	522708	common	C	G	.	PASS
1	522740	common	C	A	.	PASS
1	522744	common	C	G	.	PASS
1	522756	common	A	T	.	PASS
1	522762	common	T	G	.	PASS
1	522763	common	T	A	.	PASS
1	522778	common	A	G	.	PASS
1	522808	common	A	T	.	PASS
1	522813	common	GT	G	.	PASS
1	522817	common	G	A	.	PASS
1	522822	common	C	T	.	PASS
1	522840	common	A	T	.	PASS
1	522841	common	A	T	.	PASS
1	522844	common	A	T	.	PASS
1	522864	common	A	ATAAAATATT	.	PASS
1	522866	common	C	G	.	PASS
1	522871	common	T	C	.	PASS
1	522877	common	T	C	.	PASS
1	522878	common	TGTTTTTG	T	.	PASS
1	523232	common	T	G	.	PASS
1	523248	common	G	A	.	PASS
1	523264	common	CTA	C	.	PASS
1	523269	common	CAA	C	.	PASS
1	523274	common	C	G	.	PASS
1	523275	common	T	TAA	.	PASS
1	523278	common	C	T	.	PASS
1	523279	common	T	TTA	.	PASS
1	523282	common	C	T	.	PASS
1	523285	common	A	C	.	PASS
1	523286	common	C	CTTCGTT	.	PASS
1	523287	common	A	T	.	PASS
1	523295	common	TA	T	.	PASS
1	523298	common	ACAAGTACTAG	A	.	PASS
1	523312	common	A	AGG	.	PASS
1	523314	common	AAGAG	A	.	PASS
1	523321	common	AAT	A	.	PASS
1	523327	common	TAACATGTG	T	.	PASS
1	523340	common	TA	T	.	PASS
1	523342	common	GAGAATGTCTTCCTAAAAAGAAGAAGATTTATGA	G	.	PASS
1	523378	common	T	C	.	PASS
1	523385	common	A	G	.	PASS
1	523393	common	CG	C	.	PASS
1	523396	common	A	C	.	PASS
1	523400	common	G	A	.	PASS
1	523401	common	G	C	.	PASS
1	523407	common	T	A	.	PASS
1	523414	common	T	C	.	PASS
1	523472	common	A	T	.	PASS
1	523475	common	C	A	.	PASS
1	523535	common	A	T	.	PASS
1	523545	common	T	C	.	PASS
1	523586	common	T	TAACAAGTTCAAGACAAC	.	PASS
1	523623	common	A	C	.	PASS
1	523626	common	G	A	.	PASS
1	523682	common	T	C	.	PASS
1	523780	common	A	T	.	PASS
1	523808	common	T	G	.	PASS
1	523830	common	C	T	.	PASS
1	523838	common	A	C	.	PASS
1	523855	common	CAAATCTTTTCAG	C	.	PASS
1	523878	common	TGGG	T	.	PASS
1	523887	common	TGGA	T	.	PASS
1	523893	common	TATATTAGTAAACTCTGAGATTGTCAATATAGGAC	T	.	PASS
1	523930	common	GC	G	.	PASS
1	523940	common	G	A	.	PASS
1	523961	common	T	TC	.	PASS
1	523962	common	ATT	A	.	PASS
1	524011	common	A	G	.	PASS
1	524228	common	A	G	.	PASS
1	524234	common	G	A	.	PASS
1	524353	common	T	G	.	PASS
1	524388	common	G	C	.	PASS
1	524430	common	C	T	.	PASS
1	524442	common	A	T	.	PASS
1	524446	common	C	A	.	PASS
1	524449	common	A	G	.	PASS
1	524463	common	T	G	.	PASS
1	524471	common	CA	C	.	PASS
1	524506	common	T	C	.	PASS
1	524735	common	T	A	.	PASS
1	525154	common	T	A	.	PASS
1	525156	common	C	T	.	PASS
1	525178	common	T	G	.	PASS
1	525185	common	C	T	.	PASS
1	525870	common	G	A	.	PASS
1	526350	common	T	G	.	PASS
1	526370	common	A	T	.	PASS
1	527208	common	T	A	.	PASS
1	527584	common	A	T	.	PASS
1	527611	common	G	T	.	PASS
1	527618	common	A	C	.	PASS
1	527655	common	C	T	.	PASS
1	527711	common	C	T	.	PASS
1	527738	common	C	T	.	PASS
1	527756	common	C	T	.	PASS
1	527811	common	T	G	.	PASS
1	527840	common	G	T	.	PASS
1	527852	common	C	T	.	PASS
1	527935	common	TA	T	.	PASS
1	527941	common	A	ATT	.	PASS
1	527942	common	A	T	.	PASS
1	527946	common	G	T	.	PASS
1	527948	common	A	C	.	PASS
1	527972	common	T	TTAGAC	.	PASS
1	527990	common	T	A	.	PASS
1	528019	common	C	T	.	PASS
1	528048	common	A	G	.	PASS
1	528316	common	GA	G	.	PASS
1	528348	common	G	C	.	PASS
1	528380	common	T	A	.	PASS
1	528397	common	T	C	.	PASS
1	528433	common	C	A	.	PASS
1	528607	common	T	G	.	PASS
1	528715	common	T	A	.	PASS
1	529054	common	C	CT	.	PASS
1	529064	common	T	A	.	PASS
1	529253	common	T	C	.	PASS
1	529308	common	A	G	.	PASS
1	530910	common	T	C	.	PASS
1	532945	common	T	A	.	PASS
1	535965	common	G	A	.	PASS
1	537291	common	T	A	.	PASS
1	537297	common	C	A	.	PASS
1	537330	common	G	GA	.	PASS
1	537531	common	A	C	.	PASS
1	537544	common	T	TAA	.	PASS
1	537549	common	G	A	.	PASS
1	537703	common	GTTTAATGC	G	.	PASS
1	538192	common	A	T	.	PASS
1	538503	common	C	T	.	PASS
1	538535	common	T	TA	.	PASS
1	538659	common	C	T	.	PASS
1	538857	common	A	C	.	PASS
1	538879	common	CT	C	.	PASS
1	538898	common	T	TG	.	PASS
1	538917	common	C	T	.	PASS
1	538949	common	C	T	.	PASS
1	539030	common	C	A	.	PASS
1	539086	common	T	C	.	PASS
1	539103	common	T	A	.	PASS
1	539144	common	T	C	.	PASS
1	539160	common	C	T	.	PASS
1	539170	common	C	T	.	PASS
1	539238	common	G	T	.	PASS
1	539304	common	CT	C	.	PASS
1	539307	common	T	C	.	PASS
1	539310	common	A	T	.	PASS
1	539323	common	A	G	.	PASS
1	539350	common	A	G	.	PASS
1	539366	common	T	C	.	PASS
1	539370	common	G	GC	.	PASS
1	539374	common	T	A	.	PASS
1	539380	common	TA	T	.	PASS
1	539487	common	A	ATCC	.	PASS
1	539507	common	G	A	.	PASS
1	539530	common	T	C	.	PASS
1	539532	common	A	G	.	PASS
1	539543	common	C	A	.	PASS
1	539549	common	G	T	.	PASS
1	539564	common	C	T	.	PASS
1	539658	common	A	G	.	PASS
1	539733	common	A	G	.	PASS
1	539969	common	A	G	.	PASS
1	539972	common	G	C	.	PASS
1	539992	common	CTATGATCTTTTAAT	C	.	PASS
1	540035	common	C	A	.	PASS
1	540058	common	T	G	.	PASS
1	540210	common	A	G	.	PASS
1	540234	common	G	A	.	PASS
1	540237	common	C	A	.	PASS
1	540240	common	T	G	.	PASS
1	540242	common	A	AT	.	PASS
1	540248	common	T	C	.	PASS
1	540275	common	T	G	.	PASS
1	540290	common	C	A	.	PASS
1	540315	common	C	T	.	PASS
1	540347	common	AG	A	.	PASS
1	540352	common	A	C	.	PASS
1	540356	common	AG	A	.	PASS
1	540364	common	G	A	.	PASS
1	540424	common	A	T	.	PASS
1	540433	common	A	ATACTATTTTGAATATAAATTATTATTACCAACTTGTAGTAACCAT	.	PASS
1	541004	common	C	A	.	PASS
1	541019	common	A	T	.	PASS
1	541031	common	TTATTTAAAAGCCACAAAAAAAAAAAATCAAA	T	.	PASS
1	541075	common	TAA	T	.	PASS
1	541090	common	G	C	.	PASS
1	541091	common	G	A	.	PASS
1	541139	common	TG	T	.	PASS
1	541147	common	A	T	.	PASS
1	541184	common	T	C	.	PASS
1	541186	common	T	C	.	PASS
1	541193	common	G	T	.	PASS
1	541335	common	A	AT	.	PASS
1	541352	common	TCCC	T	.	PASS
1	541358	common	TACC	T	.	PASS
1	541406	common	G	C	.	PASS
1	541410	common	G	A	.	PASS
1	541414	common	T	A	.	PASS
1	541475	common	C	T	.	PASS
1	541499	common	A	G	.	PASS
1	541543	common	G	A	.	PASS
1	541544	common	A	C	.	PASS
1	541607	common	C	T	.	PASS
1	541627	common	T	A	.	PASS
1	541658	common	G	C	.	PASS
1	541700	common	T	C	.	PASS
1	541748	common	T	G	.	PASS
1	541754	common	C	A	.	PASS
1	542318	common	T	TG	.	PASS
1	542392	common	T	A	.	PASS
1	542660	common	A	G	.	PASS
1	542785	common	C	A	.	PASS
1	543039	common	A	ACT	.	PASS
1	543148	common	T	C	.	PASS
1	544515	common	T	A	.	PASS
1	545171	common	T	C	.	PASS
1	545330	common	T	A	.	PASS
1	545442	common	T	TC	.	PASS
1	546354	common	G	A	.	PASS
1	546718	common	G	T	.	PASS
1	547263	common	A	G	.	PASS
1	547949	common	TA	T	.	PASS
1	548075	common	G	A	.	PASS
1	548097	common	G	T	.	PASS
1	548101	common	G	A	.	PASS
1	548110	common	C	A	.	PASS
1	548119	common	C	T	.	PASS
1	548238	common	A	T	.	PASS
1	548251	common	T	TTTTA	.	PASS
1	548284	common	A	G	.	PASS
1	548294	common	A	T	.	PASS
1	548319	common	T	C	.	PASS
1	548447	common	C	T	.	PASS
1	548483	common	G	A	.	PASS
1	548499	common	G	T	.	PASS
1	548614	common	T	G	.	PASS
1	548663	common	A	C	.	PASS
1	548676	common	T	A	.	PASS
1	548705	common	C	T	.	PASS
1	548724	common	T	A	.	PASS
1	548737	common	A	C	.	PASS
1	548771	common	G	A	.	PASS
1	548785	common	G	T	.	PASS
1	549192	common	T	G	.	PASS
1	549218	common	T	TA	.	PASS
1	549560	common	G	C	.	PASS
1	549641	common	C	T	.	PASS
1	549645	common	T	G	.	PASS
1	549790	common	TA	T	.	PASS
1	549800	common	C	T	.	PASS
1	549805	common	A	T	.	PASS
1	549806	common	A	T	.	PASS
1	549807	common	A	T	.	PASS
1	549832	common	G	A	.	PASS
1	549950	common	C	T	.	PASS
1	549984	common	T	A	.	PASS
1	549990	common	A	T	.	PASS
1	550058	common	G	GA	.	PASS
1	550077	common	A	G	.	PASS
1	550172	common	T	TA	.	PASS
1	550184	common	G	A	.	PASS
1	550822	common	A	G	.	PASS
1	550830	common	C	T	.	PASS
1	550838	common	A	T	.	PASS
1	550839	common	A	G	.	PASS
1	550850	common	T	C	.	PASS
1	550872	common	T	A	.	PASS
1	550873	common	T	G	.	PASS
1	550880	common	C	A	.	PASS
1	550885	common	T	A	.	PASS
1	550889	common	A	T	.	PASS
1	550971	common	G	A	.	PASS
1	552190	common	T	A	.	PASS
1	552292	common	C	T	.	PASS
1	552402	common	A	G	.	PASS
1	552629	common	A	AT	.	PASS
1	552721	common	T	C	.	PASS
1	553789	common	G	C	.	PASS
1	554101	common	T	A	.	PASS
1	554404	common	TCAAACGAATATAA	T	.	PASS
1	554596	common	A	G	.	PASS
1	555337	common	CA	C	.	PASS
1	555433	common	C	A	.	PASS
1	555463	common	A	T	.	PASS
1	555924	common	G	GT	.	PASS
1	555970	common	T	G	.	PASS
1	556178	common	C	T	.	PASS
1	556322	common	A	T	.	PASS
1	556432	common	C	T	.	PASS
1	556499	common	T	A	.	PASS
1	556564	common	AT	A	.	PASS
1	556803	common	G	A	.	PASS
1	557774	common	C	A	.	PASS
1	557797	common	A	ATCACAGAC	.	PASS
1	557806	common	T	G	.	PASS
1	558148	common	TCAAACAAAGG	T	.	PASS
1	558193	common	A	G	.	PASS
1	558220	common	A	G	.	PASS
1	558631	common	A	AATAG	.	PASS
1	558874	common	G	A	.	PASS
1	559123	common	GATCTGTTT	G	.	PASS
1	559135	common	CGACCAGAAATT	C	.	PASS
1	559163	common	C	A	.	PASS
1	559266	common	C	G	.	PASS
1	559287	common	C	CAATTTAACATCCTTCTCGATCTTCCATCTTCCTATGAATTAAA	.	PASS
1	559318	common	C	CTAAATATTTG	.	PASS
1	559358	common	A	T	.	PASS
1	559363	common	T	C	.	PASS
1	559377	common	T	C	.	PASS
1	559382	common	T	C	.	PASS
1	559506	common	GA	G	.	PASS
1	559533	common	C	T	.	PASS
1	559547	common	C	T	.	PASS
1	559552	common	G	A	.	PASS
1	559583	common	A	G	.	PASS
1	559681	common	A	AAT	.	PASS
1	559915	common	C	A	.	PASS
1	560315	common	A	C	.	PASS
1	560540	common	G	A	.	PASS
1	560567	common	C	CA	.	PASS
1	562407	common	G	A	.	PASS
1	562477	common	G	T	.	PASS
1	562625	common	G	T	.	PASS
1	562761	common	C	T	.	PASS
1	563062	common	ATAC	A	.	PASS
1	563230	common	GTA	G	.	PASS
1	563309	common	C	T	.	PASS
1	563328	common	C	G	.	PASS
1	563336	common	T	C	.	PASS
1	563387	common	G	A	.	PASS
1	563400	common	C	G	.	PASS
1	563416	common	G	GA	.	PASS
1	563434	common	C	T	.	PASS
1	563486	common	A	C	.	PASS
1	563497	common	T	C	.	PASS
1	563519	common	A	G	.	PASS
1	563530	common	T	C	.	PASS
1	563534	common	T	C	.	PASS
1	563878	common	A	G	.	PASS
1	563886	common	G	A	.	PASS
1	563890	common	C	A	.	PASS
1	563894	common	A	G	.	PASS
1	563895	common	G	A	.	PASS
1	564837	common	T	TTA	.	PASS
1	565080	common	G	T	.	PASS
1	565197	common	C	T	.	PASS
1	565302	common	A	C	.	PASS
1	566019	common	AT	A	.	PASS
1	566579	common	G	A	.	PASS
1	567667	common	G	A	.	PASS
1	568187	common	C	T	.	PASS
1	568285	common	G	T	.	PASS
1	568311	common	C	T	.	PASS
1	568321	common	T	A	.	PASS
1	568322	common	G	A	.	PASS
1	568324	common	C	CT	.	PASS
1	568332	common	GA	G	.	PASS
1	568341	common	T	C	.	PASS
1	568351	common	T	C	.	PASS
1	568371	common	T	G	.	PASS
1	568602	common	T	C	.	PASS
1	568766	common	C	G	.	PASS
1	568924	common	G	T	.	PASS
1	569173	common	G	C	.	PASS
1	569200	common	T	A	.	PASS
1	569204	common	C	G	.	PASS
1	569232	common	T	C	.	PASS
1	569241	common	A	G	.	PASS
1	569257	common	G	T	.	PASS
1	569269	common	C	G	.	PASS
1	569290	common	C	T	.	PASS
1	569486	common	A	G	.	PASS
1	569511	common	C	T	.	PASS
1	569530	common	G	A	.	PASS
1	569533	common	C	G	.	PASS
1	569536	common	A	G	.	PASS
1	569555	common	G	A	.	PASS
1	569578	common	C	A	.	PASS
1	569639	common	T	G	.	PASS
1	569661	common	T	C	.	PASS
1	569668	common	T	C	.	PASS
1	569680	common	C	T	.	PASS
1	569715	common	T	C	.	PASS
1	570798	common	T	TAGGAAA	.	PASS
1	571205	common	G	T	.	PASS
1	571420	common	A	G	.	PASS
1	571631	common	A	T	.	PASS
1	571638	common	C	A	.	PASS
1	571670	common	CT	C	.	PASS
1	571679	common	T	C	.	PASS
1	571796	common	T	C	.	PASS
1	571955	common	G	C	.	PASS
1	572053	common	T	G	.	PASS
1	572161	common	G	A	.	PASS
1	572328	common	G	A	.	PASS
1	572586	common	A	T	.	PASS
1	572643	common	A	G	.	PASS
1	572657	common	G	A	.	PASS
1	572773	common	G	A	.	PASS
1	573659	common	T	C	.	PASS
1	574059	common	T	A	.	PASS
1	574104	common	G	A	.	PASS
1	574162	common	T	C	.	PASS
1	574385	common	T	C	.	PASS
1	574454	common	A	G	.	PASS
1	574531	common	T	G	.	PASS
1	574538	common	C	G	.	PASS
1	574603	common	T	C	.	PASS
1	575392	common	T	TTTTAATAA	.	PASS
1	575678	common	C	T	.	PASS
1	575922	common	AT	A	.	PASS
1	576108	common	T	A	.	PASS
1	576109	common	G	A	.	PASS
1	576347	common	CA	C	.	PASS
1	576373	common	TA	T	.	PASS
1	577323	common	G	A	.	PASS
1	578276	common	T	TA	.	PASS
1	578277	common	T	A	.	PASS
1	578282	common	G	A	.	PASS
1	579778	common	A	C	.	PASS
1	580768	common	T	C	.	PASS
1	580896	common	G	T	.	PASS
1	580944	common	A	G	.	PASS
1	580976	common	A	C	.	PASS
1	581192	common	G	GTGATTTTTTTACAC	.	PASS
1	581211	common	T	TTTTATATAAAATAA	.	PASS
1	581414	common	C	G	.	PASS
1	581955	common	G	T	.	PASS
1	581969	common	A	G	.	PASS
1	581990	common	G	C	.	PASS
1	582038	common	T	G	.	PASS
1	582039	common	G	T	.	PASS
1	582053	common	A	G	.	PASS
1	582056	common	G	A	.	PASS
1	582058	common	GAA	G	.	PASS
1	582066	common	A	T	.	PASS
1	582136	common	T	C	.	PASS
1	582166	common	G	C	.	PASS
1	582191	common	A	G	.	PASS
1	582199	common	A	C	.	PASS
1	582207	common	C	A	.	PASS
1	582225	common	A	G	.	PASS
1	582245	common	AATTATAAAATTAGTCATC	A	.	PASS
1	582273	common	C	T	.	PASS
1	582279	common	T	A	.	PASS
1	582301	common	T	G	.	PASS
1	582358	common	T	C	.	PASS
1	582379	common	T	G	.	PASS
1	582380	common	C	A	.	PASS
1	582420	common	G	C	.	PASS
1	582465	common	T	TGACTC	.	PASS
1	582470	common	ATGT	A	.	PASS
1	582478	common	GCTTCGTCGCCGCCGGGGAGAAAACCC	G	.	PASS
1	582508	common	AACACC	A	.	PASS
1	582514	common	A	T	.	PASS
1	582535	common	A	G	.	PASS
1	582550	common	C	G	.	PASS
1	582557	common	T	C	.	PASS
1	582590	common	C	T	.	PASS
1	582591	common	T	A	.	PASS
1	582601	common	G	A	.	PASS
1	582613	common	G	A	.	PASS
1	582670	common	G	A	.	PASS
1	582692	common	G	A	.	PASS
1	582729	common	T	C	.	PASS
1	583057	common	T	G	.	PASS
1	583573	common	C	T	.	PASS
1	583717	common	G	T	.	PASS
1	583948	common	G	GCTTACACAACAAATTATTTAGAAAAAAGCATTCTTGAAATCCT	.	PASS
1	583974	common	T	A	.	PASS
1	583988	common	A	T	.	PASS
1	584008	common	A	T	.	PASS
1	584031	common	A	C	.	PASS
1	584051	common	T	TAAA	.	PASS
1	584052	common	T	TA	.	PASS
1	584088	common	C	G	.	PASS
1	584156	common	A	C	.	PASS
1	584198	common	C	T	.	PASS
1	584785	common	G	T	.	PASS
1	585048	common	T	G	.	PASS
1	585101	common	A	G	.	PASS
1	585421	common	C	T	.	PASS
1	585975	common	A	AT	.	PASS
1	586205	common	G	A	.	PASS
1	586889	common	A	T	.	PASS
1	586899	common	C	T	.	PASS
1	586938	common	A	G	.	PASS
1	587002	common	G	T	.	PASS
1	587115	common	T	G	.	PASS
1	587232	common	A	G	.	PASS
1	587243	common	A	T	.	PASS
1	587244	common	A	T	.	PASS
1	587279	common	G	A	.	PASS
1	587293	common	C	T	.	PASS
1	587296	common	A	T	.	PASS
1	587324	common	A	G	.	PASS
1	587468	common	TAAC	T	.	PASS
1	587479	common	TATTTATTTTTTAATGATCAATTTATTTTTTAAAGTTAGTATACATAAAAGTTTGCAAATTGTATTTATCTATAAAATATTTTTATTTTATAGTTTATAATTGTTATTAAGTAACGTCCTGCCAAACTCGTCCCGCCAACTCGTCCCATAAAAAAAACATTTATTTTATTAATGTTAATCTTATTTCTGATATGTTTATGAATTATTGTCTAATTATTTTGTAATTTTGTAGTAATTATATGCTATCAAATATCTCTGCAGTTTGATGATTATAACTGAATTGTTATAGTCATGGAGAAAAGCAATATCAAAAATGATAATTTTGTAGTAATTAAATGATATTAATATTTTGGAAGGTTTATTTTAGTAACTAATCGTGTAGTTAATGTGGAGAGATTT…	T	.	PASS
1	588041	common	A	ATAC	.	PASS
1	588052	common	T	A	.	PASS
1	588057	common	T	C	.	PASS
1	588117	common	G	C	.	PASS
1	588135	common	T	G	.	PASS
1	588145	common	T	TAGACTAAGATTGAC	.	PASS
1	588161	common	A	G	.	PASS
1	588175	common	A	T	.	PASS
1	588177	common	A	G	.	PASS
1	588192	common	CCGAT	C	.	PASS
1	588211	common	C	T	.	PASS
1	588258	common	G	T	.	PASS
1	588264	common	A	G	.	PASS
1	588274	common	G	A	.	PASS
1	588287	common	C	CTAATTAT	.	PASS
1	588295	common	G	C	.	PASS
1	588303	common	C	CA	.	PASS
1	588345	common	CAAA	C	.	PASS
1	588356	common	T	TAGAAA	.	PASS
1	588464	common	C	T	.	PASS
1	588632	common	T	G	.	PASS
1	588710	common	A	T	.	PASS
1	588887	common	T	C	.	PASS
1	588905	common	A	G	.	PASS
1	588915	common	G	A	.	PASS
1	589028	common	T	A	.	PASS
1	589142	common	A	G	.	PASS
1	589196	common	T	G	.	PASS
1	589730	common	C	A	.	PASS
1	589796	common	C	G	.	PASS
1	589797	common	T	C	.	PASS
1	590277	common	A	G	.	PASS
1	590336	common	A	G	.	PASS
1	590347	common	A	G	.	PASS
1	590348	common	T	C	.	PASS
1	590349	common	A	T	.	PASS
1	590536	common	G	T	.	PASS
1	590747	common	A	G	.	PASS
1	590748	common	A	T	.	PASS
1	590749	common	A	T	.	PASS
1	590750	common	A	T	.	PASS
1	590858	common	GA	G	.	PASS
1	591492	common	G	A	.	PASS
1	591584	common	A	C	.	PASS
1	591882	common	C	CTATT	.	PASS
1	592805	common	A	G	.	PASS
1	592939	common	A	G	.	PASS
1	593887	common	T	TA	.	PASS
1	593981	common	G	A	.	PASS
1	594166	common	C	T	.	PASS
1	594317	common	T	TAC	.	PASS
1	594446	common	C	G	.	PASS
1	596554	common	T	C	.	PASS
1	597076	common	G	C	.	PASS
1	597319	common	T	A	.	PASS
1	597404	common	A	G	.	PASS
1	597425	common	T	A	.	PASS
1	597429	common	C	CAT	.	PASS
1	597431	common	A	ATATGCACAAAACCAGAC	.	PASS
1	597463	common	GTAAGCCTCTAAGAA	G	.	PASS
1	597483	common	T	TA	.	PASS
1	597498	common	C	T	.	PASS
1	597502	common	T	TAAAGCC	.	PASS
1	597571	common	C	T	.	PASS
1	597592	common	C	A	.	PASS
1	597595	common	A	C	.	PASS
1	597598	common	T	A	.	PASS
1	597925	common	A	G	.	PASS
1	597928	common	G	T	.	PASS
1	597933	common	G	T	.	PASS
1	597955	common	G	A	.	PASS
1	597988	common	G	A	.	PASS
1	598003	common	C	T	.	PASS
1	598039	common	G	A	.	PASS
1	598042	common	C	T	.	PASS
1	598593	common	A	T	.	PASS
1	598600	common	G	GGAA	.	PASS
1	598774	common	A	T	.	PASS
1	598868	common	G	A	.	PASS
1	598880	common	G	A	.	PASS
1	598882	common	A	C	.	PASS
1	598890	common	C	CTT	.	PASS
1	599237	common	C	T	.	PASS
1	599461	common	G	C	.	PASS
1	599486	common	T	G	.	PASS
1	599568	common	C	T	.	PASS
1	599609	common	A	C	.	PASS
1	599637	common	AAGGATGGTC	A	.	PASS
1	599730	common	T	C	.	PASS
1	600362	common	AC	A	.	PASS
1	601216	common	A	T	.	PASS
1	601422	common	C	A	.	PASS
1	602008	common	T	C	.	PASS
1	602120	common	C	CA	.	PASS
1	602135	common	A	G	.	PASS
1	602162	common	T	A	.	PASS
1	602245	common	T	A	.	PASS
1	602255	common	A	T	.	PASS
1	602256	common	C	T	.	PASS
1	602268	common	A	T	.	PASS
1	602271	common	A	C	.	PASS
1	602290	common	C	T	.	PASS
1	602443	common	A	G	.	PASS
1	602848	common	A	G	.	PASS
1	602895	common	T	C	.	PASS
1	602931	common	C	CT	.	PASS
1	603124	common	G	T	.	PASS
1	603851	common	T	C	.	PASS
1	603880	common	C	A	.	PASS
1	603912	common	G	A	.	PASS
1	603956	common	T	A	.	PASS
1	603958	common	C	T	.	PASS
1	603985	common	C	T	.	PASS
1	603998	common	C	T	.	PASS
1	604011	common	A	G	.	PASS
1	604028	common	G	C	.	PASS
1	604387	common	G	GC	.	PASS
1	604664	common	T	C	.	PASS
1	605176	common	A	T	.	PASS
1	605448	common	A	G	.	PASS
1	605889	common	A	AG	.	PASS
1	605890	common	A	AAGAAG	.	PASS
1	606019	common	T	G	.	PASS
1	606161	common	T	A	.	PASS
1	606267	common	T	A	.	PASS
1	606579	common	C	T	.	PASS
1	606585	common	C	T	.	PASS
1	606634	common	C	T	.	PASS
1	606651	common	CG	C	.	PASS
1	606706	common	T	TGC	.	PASS
1	606709	common	TTTCTC	T	.	PASS
1	606860	common	A	G	.	PASS
1	606987	common	G	C	.	PASS
1	607052	common	C	A	.	PASS
1	607128	common	C	T	.	PASS
1	607142	common	TA	T	.	PASS
1	607687	common	C	T	.	PASS
1	607706	common	C	A	.	PASS
1	607742	common	C	G	.	PASS
1	607773	common	G	C	.	PASS
1	607799	common	T	A	.	PASS
1	607802	common	G	A	.	PASS
1	607865	common	A	T	.	PASS
1	607876	common	A	T	.	PASS
1	608068	common	G	C	.	PASS
1	608165	common	C	A	.	PASS
1	608345	common	T	G	.	PASS
1	608355	common	T	A	.	PASS
1	608365	common	C	A	.	PASS
1	608366	common	T	C	.	PASS
1	608512	common	T	A	.	PASS
1	608689	common	T	C	.	PASS
1	608889	common	T	A	.	PASS
1	608966	common	C	G	.	PASS
1	608967	common	A	C	.	PASS
1	608976	common	A	AT	.	PASS
1	609077	common	C	T	.	PASS
1	609094	common	G	A	.	PASS
1	609132	common	A	T	.	PASS
1	609156	common	A	C	.	PASS
1	609159	common	T	A	.	PASS
1	609197	common	C	A	.	PASS
1	609249	common	T	C	.	PASS
1	609311	common	G	A	.	PASS
1	609365	common	C	T	.	PASS
1	609446	common	G	A	.	PASS
1	609519	common	T	A	.	PASS
1	609533	common	T	C	.	PASS
1	609535	common	C	G	.	PASS
1	609552	common	T	C	.	PASS
1	609558	common	A	G	.	PASS
1	609567	common	T	TA	.	PASS
1	609619	common	G	A	.	PASS
1	609632	common	ACGGCTT	A	.	PASS
1	609643	common	TTACAAAAAAAAAAAAAAAAAAAAAAAACGCA	T	.	PASS
1	609678	common	G	A	.	PASS
1	609682	common	G	A	.	PASS
1	609688	common	T	A	.	PASS
1	609700	common	G	C	.	PASS
1	609702	common	T	TACTATATATA	.	PASS
1	609706	common	G	A	.	PASS
1	609707	common	T	TATAG	.	PASS
1	609721	common	TCG	T	.	PASS
1	609726	common	T	TTC	.	PASS
1	609728	common	G	T	.	PASS
1	609729	common	A	T	.	PASS
1	609731	common	A	T	.	PASS
1	609739	common	A	T	.	PASS
1	609740	common	T	A	.	PASS
1	609760	common	C	A	.	PASS
1	609765	common	G	GTA	.	PASS
1	609794	common	A	G	.	PASS
1	609821	common	A	T	.	PASS
1	609829	common	T	G	.	PASS
1	609855	common	T	TG	.	PASS
1	609857	common	AT	A	.	PASS
1	609867	common	A	ATGTACATATGAACACCGTTTTTTTTTTTTTTTTTT	.	PASS
1	609898	common	T	A	.	PASS
1	609899	common	CTT	C	.	PASS
1	609904	common	T	A	.	PASS
1	609914	common	G	T	.	PASS
1	609936	common	T	TCTCTTTGCATGCGAAAAGAAAAAGTATATCTA	.	PASS
1	609942	common	C	CTGGAATATTTAAAACATTTTATGAATATTCCTAAT	.	PASS
1	609972	common	C	CTA	.	PASS
1	609973	common	AGT	A	.	PASS
1	609983	common	A	G	.	PASS
1	609985	common	ATG	A	.	PASS
1	609989	common	T	A	.	PASS
1	609997	common	A	C	.	PASS
1	609998	common	A	ATTT	.	PASS
1	610002	common	A	G	.	PASS
1	610009	common	C	CCT	.	PASS
1	610010	common	A	AAT	.	PASS
1	610014	common	C	T	.	PASS
1	610051	common	T	C	.	PASS
1	610059	common	C	CCAAGAAGAAT	.	PASS
1	610625	common	T	C	.	PASS
1	611041	common	G	A	.	PASS
1	611089	common	G	A	.	PASS
1	611128	common	C	A	.	PASS
1	611957	common	A	T	.	PASS
1	611962	common	CA	C	.	PASS
1	612241	common	AT	A	.	PASS
1	612351	common	A	T	.	PASS
1	612387	common	C	G	.	PASS
1	612539	common	G	A	.	PASS
1	612567	common	A	G	.	PASS
1	612618	common	A	T	.	PASS
1	612621	common	T	TCAACAAACAAAACA	.	PASS
1	612621	common	TTTTGT	A	.	PASS
1	612638	common	TAC	T	.	PASS
1	612691	common	A	AATTATTC	.	PASS
1	612935	common	G	A	.	PASS
1	612952	common	C	T	.	PASS
1	613226	common	C	CT	.	PASS
1	614273	common	G	T	.	PASS
1	614563	common	G	C	.	PASS
1	614863	common	A	T	.	PASS
1	614966	common	GAA	G	.	PASS
1	614973	common	G	T	.	PASS
1	614977	common	C	A	.	PASS
1	614982	common	A	G	.	PASS
1	615607	common	G	C	.	PASS
1	615616	common	T	A	.	PASS
1	615789	common	ACAGACC	A	.	PASS
1	616528	common	AT	A	.	PASS
1	616831	common	A	G	.	PASS
1	616832	common	T	G	.	PASS
1	617402	common	G	A	.	PASS
1	617467	common	A	C	.	PASS
1	617835	common	A	G	.	PASS
1	617873	common	T	G	.	PASS
1	618227	common	C	T	.	PASS
1	618452	common	T	C	.	PASS
1	619000	common	C	G	.	PASS
1	620815	common	G	T	.	PASS
1	621036	common	A	T	.	PASS
1	621192	common	T	C	.	PASS
1	621227	common	C	T	.	PASS
1	621239	common	A	C	.	PASS
1	621255	common	AT	A	.	PASS
1	621260	common	T	TAAG	.	PASS
1	621290	common	A	T	.	PASS
1	621302	common	A	T	.	PASS
1	621303	common	T	C	.	PASS
1	621304	common	A	T	.	PASS
1	621333	common	CA	C	.	PASS
1	621339	common	T	A	.	PASS
1	621346	common	TG	T	.	PASS
1	621348	common	TG	T	.	PASS
1	621355	common	T	TTTTTG	.	PASS
1	621368	common	G	GT	.	PASS
1	621369	common	A	T	.	PASS
1	621397	common	G	T	.	PASS
1	621401	common	T	C	.	PASS
1	621426	common	C	A	.	PASS
1	621428	common	GT	G	.	PASS
1	621431	common	A	G	.	PASS
1	621559	common	GATA	G	.	PASS
1	621591	common	A	T	.	PASS
1	621605	common	A	G	.	PASS
1	621618	common	G	A	.	PASS
1	621623	common	A	T	.	PASS
1	621789	common	G	A	.	PASS
1	621933	common	C	T	.	PASS
1	621966	common	C	A	.	PASS
1	621969	common	C	T	.	PASS
1	622074	common	C	T	.	PASS
1	622229	common	T	C	.	PASS
1	622422	common	G	GT	.	PASS
1	622561	common	C	G	.	PASS
1	622745	common	AT	A	.	PASS
1	623047	common	G	A	.	PASS
1	623633	common	A	G	.	PASS
1	624063	common	G	A	.	PASS
1	624484	common	G	T	.	PASS
1	624529	common	C	T	.	PASS
1	624577	common	TG	T	.	PASS
1	624580	common	T	A	.	PASS
1	624605	common	A	G	.	PASS
1	624675	common	C	T	.	PASS
1	624749	common	C	CTT	.	PASS
1	624752	common	C	T	.	PASS
1	625021	common	C	T	.	PASS
1	625898	common	C	T	.	PASS
1	626120	common	A	T	.	PASS
1	626498	common	A	G	.	PASS
1	626569	common	A	G	.	PASS
1	627030	common	T	A	.	PASS
1	627062	common	T	C	.	PASS
1	627111	common	T	A	.	PASS
1	627562	common	C	CGGCCGTGGTGAT	.	PASS
1	627799	common	G	GT	.	PASS
1	627925	common	G	T	.	PASS
1	628630	common	C	G	.	PASS
1	628685	common	T	G	.	PASS
1	629156	common	C	CT	.	PASS
1	629265	common	T	A	.	PASS
1	630209	common	A	G	.	PASS
1	630252	common	G	GA	.	PASS
1	630457	common	C	T	.	PASS
1	631562	common	A	G	.	PASS
1	631754	common	C	A	.	PASS
1	632372	common	G	A	.	PASS
1	632602	common	T	C	.	PASS
1	632830	common	TA	T	.	PASS
1	633512	common	A	T	.	PASS
1	633667	common	T	TTAAA	.	PASS
1	633694	common	T	C	.	PASS
1	633929	common	A	C	.	PASS
1	634228	common	C	T	.	PASS
1	634259	common	G	T	.	PASS
1	634313	common	G	A	.	PASS
1	634327	common	T	G	.	PASS
1	634349	common	C	A	.	PASS
1	634351	common	C	T	.	PASS
1	634353	common	G	C	.	PASS
1	634396	common	A	G	.	PASS
1	634417	common	T	G	.	PASS
1	634496	common	T	G	.	PASS
1	634519	common	T	TA	.	PASS
1	634521	common	T	TA	.	PASS
1	634523	common	T	A	.	PASS
1	634528	common	T	C	.	PASS
1	634554	common	T	C	.	PASS
1	634564	common	A	G	.	PASS
1	634582	common	A	G	.	PASS
1	634614	common	A	G	.	PASS
1	634639	common	G	A	.	PASS
1	634822	common	AT	A	.	PASS
1	634835	common	AT	A	.	PASS
1	634837	common	T	G	.	PASS
1	634936	common	A	AATAT	.	PASS
1	634963	common	T	A	.	PASS
1	635168	common	C	CT	.	PASS
1	635670	common	A	C	.	PASS
1	635696	common	G	A	.	PASS
1	636766	common	A	T	.	PASS
1	636788	common	T	C	.	PASS
1	636917	common	A	G	.	PASS
1	637916	common	C	T	.	PASS
1	637952	common	A	T	.	PASS
1	638156	common	G	A	.	PASS
1	638621	common	TA	T	.	PASS
1	638653	common	A	G	.	PASS
1	638719	common	C	A	.	PASS
1	639180	common	TA	T	.	PASS
1	639192	common	A	T	.	PASS
1	639218	common	A	T	.	PASS
1	639287	common	A	T	.	PASS
1	639468	common	A	G	.	PASS
1	639680	common	T	A	.	PASS
1	639710	common	G	A	.	PASS
1	639927	common	A	G	.	PASS
1	640034	common	T	G	.	PASS
1	640225	common	T	G	.	PASS
1	640447	common	G	T	.	PASS
1	640788	common	T	A	.	PASS
1	640808	common	A	C	.	PASS
1	640837	common	A	C	.	PASS
1	641078	common	T	C	.	PASS
1	641097	common	T	C	.	PASS
1	641148	common	T	C	.	PASS
1	641174	common	G	C	.	PASS
1	641268	common	T	C	.	PASS
1	641289	common	AT	A	.	PASS
1	641334	common	T	A	.	PASS
1	641413	common	G	A	.	PASS
1	641503	common	T	A	.	PASS
1	641525	common	C	G	.	PASS
1	641584	common	C	G	.	PASS
1	641627	common	G	T	.	PASS
1	641675	common	T	C	.	PASS
1	642088	common	A	G	.	PASS
1	642180	common	C	CT	.	PASS
1	642245	common	CT	C	.	PASS
1	642568	common	A	T	.	PASS
1	642759	common	G	GATCACAATTTTGT	.	PASS
1	642802	common	T	C	.	PASS
1	643447	common	G	A	.	PASS
1	643468	common	T	C	.	PASS
1	643471	common	A	G	.	PASS
1	643486	common	T	C	.	PASS
1	643628	common	T	TA	.	PASS
1	643836	common	G	C	.	PASS
1	644493	common	A	AAGAAGAAGAAGAAGAAGG	.	PASS
1	644814	common	C	G	.	PASS
1	644974	common	C	T	.	PASS
1	645062	common	C	G	.	PASS
1	645063	common	T	A	.	PASS
1	645073	common	A	C	.	PASS
1	645118	common	TTATA	T	.	PASS
1	645313	common	T	TGAA	.	PASS
1	645336	common	T	TTG	.	PASS
1	646492	common	A	G	.	PASS
1	646531	common	C	T	.	PASS
1	646558	common	G	A	.	PASS
1	646603	common	G	A	.	PASS
1	646696	common	GAAA	G	.	PASS
1	646705	common	A	C	.	PASS
1	646715	common	A	C	.	PASS
1	646728	common	A	T	.	PASS
1	646747	common	C	A	.	PASS
1	646753	common	G	GAAA	.	PASS
1	646755	common	T	TAA	.	PASS
1	646756	common	T	A	.	PASS
1	646757	common	T	A	.	PASS
1	647628	common	GT	G	.	PASS
1	648156	common	C	G	.	PASS
1	648863	common	A	G	.	PASS
1	648880	common	A	G	.	PASS
1	648882	common	G	A	.	PASS
1	650855	common	G	C	.	PASS
1	652268	common	A	G	.	PASS
1	652281	common	G	A	.	PASS
1	652488	common	G	A	.	PASS
1	652489	common	T	G	.	PASS
1	652491	common	T	G	.	PASS
1	652492	common	T	C	.	PASS
1	652684	common	T	G	.	PASS
1	652957	common	TA	T	.	PASS
1	653056	common	CA	C	.	PASS
1	654346	common	C	CCTTTCTT	.	PASS
1	654548	common	C	G	.	PASS
1	654565	common	G	T	.	PASS
1	654573	common	G	GTAGA	.	PASS
1	654594	common	A	T	.	PASS
1	654656	common	G	T	.	PASS
1	655018	common	A	T	.	PASS
1	655180	common	A	T	.	PASS
1	655328	common	CAAT	C	.	PASS
1	655372	common	G	T	.	PASS
1	655847	common	C	T	.	PASS
1	656193	common	C	T	.	PASS
1	656291	common	T	G	.	PASS
1	657628	common	C	A	.	PASS
1	658051	common	C	T	.	PASS
1	658067	common	A	G	.	PASS
1	658413	common	C	T	.	PASS
1	658423	common	G	C	.	PASS
1	658674	common	C	A	.	PASS
1	658759	common	C	A	.	PASS
1	658767	common	T	A	.	PASS
1	658928	common	A	G	.	PASS
1	660534	common	T	C	.	PASS
1	660755	common	T	G	.	PASS
1	660944	common	T	C	.	PASS
1	662113	common	C	G	.	PASS
1	662379	common	G	GT	.	PASS
1	662857	common	A	G	.	PASS
1	662928	common	T	G	.	PASS
1	662985	common	G	GC	.	PASS
1	662994	common	A	T	.	PASS
1	663038	common	A	T	.	PASS
1	663182	common	A	T	.	PASS
1	663474	common	T	G	.	PASS
1	663702	common	A	G	.	PASS
1	663721	common	A	ATCAT	.	PASS
1	663732	common	G	A	.	PASS
1	663735	common	T	C	.	PASS
1	663738	common	G	T	.	PASS
1	663742	common	T	G	.	PASS
1	663743	common	T	C	.	PASS
1	663822	common	C	T	.	PASS
1	663874	common	T	G	.	PASS
1	664107	common	C	T	.	PASS
1	664110	common	G	C	.	PASS
1	664122	common	T	C	.	PASS
1	664141	common	A	G	.	PASS
1	664166	common	C	T	.	PASS
1	664169	common	G	T	.	PASS
1	664178	common	C	CAAA	.	PASS
1	664182	common	C	A	.	PASS
1	664196	common	G	A	.	PASS
1	664252	common	A	G	.	PASS
1	664294	common	AC	A	.	PASS
1	664296	common	TCTCTA	T	.	PASS
1	664311	common	CAT	C	.	PASS
1	664319	common	A	G	.	PASS
1	664329	common	T	A	.	PASS
1	664349	common	G	A	.	PASS
1	664403	common	T	G	.	PASS
1	664419	common	A	AT	.	PASS
1	664513	common	TTAGG	T	.	PASS
1	664529	common	G	T	.	PASS
1	664530	common	T	G	.	PASS
1	664536	common	C	G	.	PASS
1	664540	common	AAAT	A	.	PASS
1	664600	common	T	C	.	PASS
1	664651	common	T	G	.	PASS
1	664671	common	T	C	.	PASS
1	664679	common	C	T	.	PASS
1	664688	common	T	A	.	PASS
1	664701	common	A	G	.	PASS
1	664728	common	ATAAAATAATTTTTTTACCTTTTAAATTTTCGGATTTAAAATTT	A	.	PASS
1	664842	common	T	A	.	PASS
[truncated: 840,107 more rows]
