# Supplementary material for: Century-scale Methylome Stability in a Recently Diverged Arabidopsis thaliana Lineage
Source: PLoS Genet. 2015 Jan 8;11(1):e1004920. doi: 10.1371/journal.pgen.1004920 (PMC4287485; doi:10.1371/journal.pgen.1004920)
Supplement: S4 Table — Segregating SNPs and SVs. (TXT) [file pgen.1004920.s026.txt]

##fileformat=VCFv4.0
##fileDate=20140109
##source=SHORE
##reference=HPG1
##INFO=<ID=AF,Number=1,Type=Integer,Description="Allele Frequency">
##INFO=<ID=NS,Number=1,Type=Integer,Description="Number of Samples With Data">
##FORMAT=<ID=VAR,Number=1,Type=Integer,Description="Variant in this Accession">
##FORMAT=<ID=COV,Number=1,Type=Integer,Description="Covered in this Accession">
#CHROM	POS	ID	REF	ALT	QUAL	FILTER	INFO	FORMAT	LI-SET-036	BRR-4	BRR-57	MNF-Che-47	MNF-Che-49	MSGA-10	MuskSP-68	KBS-Mac-68	KBS-Mac-74	Paw-13	328PNA-062	Yng-4	Yng-53
1	42450	segregating	A	T	.	PASS	AF=4;NS=13	COV:VAR	1:0	1:0	1:0	1:0	1:0	1:0	1:0	1:1	1:1	1:1	1:0	1:1	1:0
1	54713	segregating	T	A	.	PASS	AF=1;NS=13	COV:VAR	1:1	1:0	1:0	1:0	1:0	1:0	1:0	1:0	1:0	1:0	1:0	1:0	1:0
1	170448	segregating	C	T	.	PASS	AF=1;NS=13	COV:VAR	1:0	1:0	1:0	1:0	1:0	1:0	1:1	1:0	1:0	1:0	1:0	1:0	1:0
1	291880	segregating	CATTGT	C	.	PASS	AF=2;NS=13	COV:VAR	1:0	1:1	1:1	1:0	1:0	1:0	1:0	1:0	1:0	1:0	1:0	1:0	1:0
1	419920	segregating	T	C	.	PASS	AF=1;NS=13	COV:VAR	1:1	1:0	1:0	1:0	1:0	1:0	1:0	1:0	1:0	1:0	1:0	1:0	1:0
1	424901	segregating	AC	A	.	PASS	AF=2;NS=13	COV:VAR	1:0	1:0	1:0	1:1	1:1	1:0	1:0	1:0	1:0	1:0	1:0	1:0	1:0
1	530684	segregating	G	C	.	PASS	AF=1;NS=13	COV:VAR	1:0	1:0	1:0	1:1	1:0	1:0	1:0	1:0	1:0	1:0	1:0	1:0	1:0
1	645311	segregating	A	AT	.	PASS	AF=9;NS=10	COV:VAR	1:1	1:0	0:0	0:0	0:0	1:1	1:1	1:1	1:1	1:1	1:1	1:1	1:1
1	696596	segregating	C	G	.	PASS	AF=1;NS=9	COV:VAR	1:0	1:0	1:0	1:1	0:0	0:0	0:0	0:0	1:0	1:0	1:0	1:0	1:0
1	723043	segregating	G	A	.	PASS	AF=2;NS=13	COV:VAR	1:0	1:0	1:0	1:0	1:0	1:0	1:0	1:1	1:1	1:0	1:0	1:0	1:0
1	927499	segregating	T	C	.	PASS	AF=1;NS=12	COV:VAR	1:0	1:0	1:0	1:0	1:0	1:0	1:0	1:0	1:0	1:0	1:0	1:1	0:0
1	958948	segregating	G	T	.	PASS	AF=1;NS=12	COV:VAR	1:0	1:0	1:0	1:0	1:0	1:0	1:0	1:0	1:0	1:0	1:1	1:0	0:0
1	1009151	segregating	A	G	.	PASS	AF=1;NS=13	COV:VAR	1:0	1:0	1:0	1:0	1:0	1:1	1:0	1:0	1:0	1:0	1:0	1:0	1:0
1	1011019	segregating	G	A	.	PASS	AF=1;NS=12	COV:VAR	1:0	1:0	1:0	1:0	1:0	1:0	1:0	1:0	1:0	1:0	1:0	1:1	0:0
1	1093422	segregating	C	T	.	PASS	AF=2;NS=13	COV:VAR	1:0	1:0	1:0	1:0	1:0	1:0	1:0	1:1	1:1	1:0	1:0	1:0	1:0
1	1106576	segregating	A	T	.	PASS	AF=2;NS=13	COV:VAR	1:0	1:0	1:0	1:1	1:1	1:0	1:0	1:0	1:0	1:0	1:0	1:0	1:0
1	1114283	segregating	C	CT	.	PASS	AF=1;NS=13	COV:VAR	1:0	1:0	1:0	1:0	1:0	1:0	1:0	1:0	1:0	1:1	1:0	1:0	1:0
1	1114347	segregating	T	A	.	PASS	AF=1;NS=13	COV:VAR	1:0	1:0	1:0	1:0	1:0	1:0	1:0	1:0	1:0	1:0	1:1	1:0	1:0
1	1148684	segregating	A	T	.	PASS	AF=12;NS=13	COV:VAR	1:0	1:1	1:1	1:1	1:1	1:1	1:1	1:1	1:1	1:1	1:1	1:1	1:1
1	1158085	segregating	T	TA	.	PASS	AF=10;NS=12	COV:VAR	1:1	1:0	1:1	1:1	0:0	1:1	1:1	1:1	1:1	1:0	1:1	1:1	1:1
1	1170305	segregating	T	A	.	PASS	AF=2;NS=13	COV:VAR	1:0	1:1	1:1	1:0	1:0	1:0	1:0	1:0	1:0	1:0	1:0	1:0	1:0
1	1310244	segregating	G	GAAT	.	PASS	AF=1;NS=13	COV:VAR	1:0	1:0	1:0	1:0	1:0	1:0	1:0	1:0	1:0	1:0	1:1	1:0	1:0
1	1484675	segregating	G	A	.	PASS	AF=1;NS=12	COV:VAR	1:0	1:0	1:0	1:0	1:0	1:0	1:0	1:0	1:0	1:0	1:0	1:1	0:0
1	1529517	segregating	C	CT	.	PASS	AF=1;NS=12	COV:VAR	1:0	1:0	1:0	1:0	1:0	1:0	1:0	1:0	1:0	1:0	1:0	1:1	0:0
1	1625766	segregating	C	T	.	PASS	AF=1;NS=13	COV:VAR	1:1	1:0	1:0	1:0	1:0	1:0	1:0	1:0	1:0	1:0	1:0	1:0	1:0
1	1705442	segregating	C	T	.	PASS	AF=2;NS=13	COV:VAR	1:0	1:0	1:0	1:0	1:0	1:0	1:0	1:0	1:0	1:1	1:0	1:1	1:0
1	1730205	segregating	T	TA	.	PASS	AF=2;NS=10	COV:VAR	1:0	1:0	1:0	0:0	1:0	0:0	1:0	1:1	1:1	1:0	1:0	0:0	1:0
1	1941181	segregating	TA	T	.	PASS	AF=2;NS=13	COV:VAR	1:0	1:1	1:1	1:0	1:0	1:0	1:0	1:0	1:0	1:0	1:0	1:0	1:0
1	2091234	segregating	C	T	.	PASS	AF=2;NS=13	COV:VAR	1:0	1:0	1:0	1:0	1:0	1:0	1:0	1:0	1:0	1:1	1:0	1:1	1:0
1	2105079	segregating	TC	T	.	PASS	AF=2;NS=13	COV:VAR	1:0	1:0	1:0	1:0	1:0	1:0	1:0	1:1	1:1	1:0	1:0	1:0	1:0
1	2304078	segregating	A	AT	.	PASS	AF=1;NS=13	COV:VAR	1:0	1:0	1:0	1:0	1:0	1:0	1:0	1:1	1:0	1:0	1:0	1:0	1:0
1	2385731	segregating	C	T	.	PASS	AF=2;NS=13	COV:VAR	1:0	1:0	1:0	1:0	1:0	1:0	1:0	1:1	1:1	1:0	1:0	1:0	1:0
1	2534702	segregating	C	T	.	PASS	AF=2;NS=13	COV:VAR	1:0	1:0	1:0	1:0	1:0	1:0	1:0	1:1	1:1	1:0	1:0	1:0	1:0
1	2627286	segregating	T	A	.	PASS	AF=2;NS=13	COV:VAR	1:0	1:0	1:0	1:1	1:1	1:0	1:0	1:0	1:0	1:0	1:0	1:0	1:0
1	2734509	segregating	AGAGTGTTGTAAGTTACAGTGTTCAGTTCCAATCCATGAGATAAGATATGCTGAATAACCGAAGCCACCTCTTCCAAATTCCCTCGCCTGCAGTTATAGTTAACCAGAGAATTATATGTGACAATGTCAGGATAGCAACCTTCCACTGCCATGTCTTCTAAAACTTCTATAGCTCGAGCGCTTCCACAGTACCTGCACACGAGTTCGACCAAAACCGTGTATGTAATCATAAATGGAGGGCAACCATTCTGCAGTTGATCCTTCCAAAACCTGATGGCTTGCTCAGCATTCCCATAATCAAACATACACCGAATCACTGTGTTATACGTGATCACATCAGGAGGGCTCCCACTCAAACTCATATCTTCTAAGAGGACCAAAGCAGTTCTTATATGCCCTTTCTTGCAAAGATTTCCGATGATCATGTTATAGGTAATAGTATCTGGAACCCCACCAGACATTACCATTACTCTCAAGATACACATTGCTTTATCCAGTTGATCAATTCTGGCTAGACCACGGACTAAGTTT	A	.	PASS	AF=1;NS=13	COV:VAR	1:0	1:0	1:0	1:0	1:0	1:1	1:0	1:0	1:0	1:0	1:0	1:0	1:0
1	2762024	segregating	A	C	.	PASS	AF=2;NS=13	COV:VAR	1:0	1:0	1:0	1:0	1:0	1:0	1:0	1:1	1:1	1:0	1:0	1:0	1:0
1	2936481	segregating	A	T	.	PASS	AF=1;NS=13	COV:VAR	1:0	1:0	1:0	1:0	1:0	1:0	1:1	1:0	1:0	1:0	1:0	1:0	1:0
1	3022910	segregating	A	T	.	PASS	AF=12;NS=13	COV:VAR	1:0	1:1	1:1	1:1	1:1	1:1	1:1	1:1	1:1	1:1	1:1	1:1	1:1
1	3224485	segregating	CAGAGAGAGAGAGAGAGAGAGAGAG	C	.	PASS	AF=1;NS=10	COV:VAR	1:0	1:0	0:0	0:0	1:1	1:0	0:0	1:0	1:0	1:0	1:0	1:0	1:0
1	3252280	segregating	CCTCTCTCTCTCTCTCTCTCTCTCTCTCT	C	.	PASS	AF=4;NS=13	COV:VAR	1:0	1:0	1:1	1:1	1:1	1:0	1:1	1:0	1:0	1:0	1:0	1:0	1:0
1	3307764	segregating	AC	A	.	PASS	AF=2;NS=13	COV:VAR	1:0	1:0	1:0	1:0	1:0	1:0	1:0	1:1	1:1	1:0	1:0	1:0	1:0
1	3307765	segregating	T	TA	.	PASS	AF=2;NS=12	COV:VAR	1:0	1:0	1:0	1:0	1:0	1:0	1:0	1:0	1:0	1:1	1:0	1:1	0:0
1	3307766	segregating	T	A	.	PASS	AF=11;NS=13	COV:VAR	1:1	1:1	1:1	1:1	1:1	1:1	1:1	1:0	1:0	1:1	1:1	1:1	1:1
1	3313507	segregating	T	A	.	PASS	AF=2;NS=13	COV:VAR	1:0	1:1	1:1	1:0	1:0	1:0	1:0	1:0	1:0	1:0	1:0	1:0	1:0
1	3520244	segregating	T	A	.	PASS	AF=2;NS=13	COV:VAR	1:0	1:0	1:0	1:0	1:0	1:0	1:0	1:1	1:1	1:0	1:0	1:0	1:0
1	3550446	segregating	A	G	.	PASS	AF=1;NS=12	COV:VAR	1:0	1:0	1:0	1:0	1:0	1:0	1:0	1:0	1:0	1:0	1:0	1:1	0:0
1	3933584	segregating	A	T	.	PASS	AF=1;NS=13	COV:VAR	1:0	1:0	1:0	1:0	1:0	1:0	1:0	1:1	1:0	1:0	1:0	1:0	1:0
1	4055880	segregating	T	A	.	PASS	AF=2;NS=12	COV:VAR	1:0	1:0	1:0	1:0	1:0	1:0	1:0	1:0	1:0	1:1	1:0	1:1	0:0
1	4079759	segregating	G	A	.	PASS	AF=1;NS=13	COV:VAR	1:0	1:0	1:0	1:0	1:0	1:0	1:1	1:0	1:0	1:0	1:0	1:0	1:0
1	4197134	segregating	A	T	.	PASS	AF=6;NS=7	COV:VAR	0:0	1:0	0:0	1:1	1:1	0:0	0:0	1:1	0:0	1:1	0:0	1:1	1:1
1	4198715	segregating	GGGGTCCT	G	.	PASS	AF=7;NS=8	COV:VAR	1:1	1:0	0:0	0:0	1:1	1:1	0:0	1:1	1:1	0:0	1:1	1:1	0:0
1	4198723	segregating	T	C	.	PASS	AF=8;NS=9	COV:VAR	1:1	1:0	0:0	0:0	1:1	1:1	0:0	1:1	1:1	1:1	1:1	1:1	0:0
1	4298389	segregating	T	TA	.	PASS	AF=2;NS=9	COV:VAR	1:0	1:0	1:0	0:0	0:0	1:0	1:0	0:0	1:1	1:0	1:1	1:0	0:0
1	4300083	segregating	C	CT	.	PASS	AF=8;NS=9	COV:VAR	1:1	1:0	1:1	0:0	0:0	1:1	0:0	1:1	1:1	1:1	1:1	0:0	1:1
1	4371243	segregating	G	C	.	PASS	AF=1;NS=13	COV:VAR	1:0	1:0	1:0	1:0	1:0	1:0	1:1	1:0	1:0	1:0	1:0	1:0	1:0
1	4556435	segregating	T	C	.	PASS	AF=2;NS=13	COV:VAR	1:0	1:0	1:0	1:0	1:0	1:0	1:0	1:1	1:1	1:0	1:0	1:0	1:0
1	4827664	segregating	C	T	.	PASS	AF=7;NS=13	COV:VAR	1:1	1:1	1:1	1:1	1:1	1:1	1:1	1:0	1:0	1:0	1:0	1:0	1:0
1	4892906	segregating	C	CT	.	PASS	AF=1;NS=13	COV:VAR	1:0	1:0	1:0	1:0	1:0	1:0	1:0	1:1	1:0	1:0	1:0	1:0	1:0
1	4916616	segregating	G	GT	.	PASS	AF=5;NS=9	COV:VAR	1:1	1:0	1:1	1:1	1:0	1:1	0:0	1:0	0:0	0:0	1:0	0:0	1:1
1	5113460	segregating	C	T	.	PASS	AF=1;NS=13	COV:VAR	1:0	1:0	1:0	1:0	1:0	1:0	1:0	1:0	1:0	1:1	1:0	1:0	1:0
1	5134977	segregating	A	T	.	PASS	AF=2;NS=12	COV:VAR	1:0	1:0	1:0	1:0	1:0	1:0	1:0	1:0	1:0	1:1	1:0	1:1	0:0
1	5155632	segregating	C	CTA	.	PASS	AF=2;NS=13	COV:VAR	1:0	1:0	1:0	1:0	1:0	1:0	1:0	1:0	1:0	1:1	1:0	1:1	1:0
1	5173861	segregating	G	A	.	PASS	AF=1;NS=13	COV:VAR	1:0	1:0	1:0	1:0	1:0	1:1	1:0	1:0	1:0	1:0	1:0	1:0	1:0
1	5351341	segregating	A	AATATATATATATATATATATAT	.	PASS	AF=6;NS=7	COV:VAR	1:1	1:0	0:0	0:0	1:1	0:0	0:0	1:1	0:0	1:1	1:1	0:0	1:1
1	5604854	segregating	C	CAT	.	PASS	AF=1;NS=13	COV:VAR	1:0	1:0	1:0	1:0	1:0	1:0	1:1	1:0	1:0	1:0	1:0	1:0	1:0
1	5658004	segregating	G	T	.	PASS	AF=4;NS=7	COV:VAR	1:1	1:0	1:1	0:0	0:0	0:0	1:0	1:1	1:1	1:0	0:0	0:0	0:0
1	5658010	segregating	G	T	.	PASS	AF=1;NS=7	COV:VAR	0:0	1:0	0:0	0:0	0:0	1:0	1:0	0:0	1:1	1:0	0:0	1:0	1:0
1	5658034	segregating	T	C	.	PASS	AF=1;NS=9	COV:VAR	1:0	0:0	1:0	0:0	0:0	1:0	1:0	1:0	1:1	1:0	0:0	1:0	1:0
1	5681893	segregating	G	C	.	PASS	AF=1;NS=13	COV:VAR	1:0	1:0	1:0	1:0	1:0	1:0	1:1	1:0	1:0	1:0	1:0	1:0	1:0
1	5739426	segregating	AG	A	.	PASS	AF=2;NS=13	COV:VAR	1:0	1:0	1:0	1:1	1:1	1:0	1:0	1:0	1:0	1:0	1:0	1:0	1:0
1	5739429	segregating	TTT	T	.	PASS	AF=11;NS=13	COV:VAR	1:1	1:1	1:1	1:0	1:0	1:1	1:1	1:1	1:1	1:1	1:1	1:1	1:1
1	5774132	segregating	A	G	.	PASS	AF=1;NS=13	COV:VAR	1:1	1:0	1:0	1:0	1:0	1:0	1:0	1:0	1:0	1:0	1:0	1:0	1:0
1	5798707	segregating	C	T	.	PASS	AF=2;NS=13	COV:VAR	1:0	1:1	1:1	1:0	1:0	1:0	1:0	1:0	1:0	1:0	1:0	1:0	1:0
1	5817628	segregating	C	CT	.	PASS	AF=1;NS=12	COV:VAR	1:0	0:0	1:1	1:0	1:0	1:0	1:0	1:0	1:0	1:0	1:0	1:0	1:0
1	5838950	segregating	G	A	.	PASS	AF=2;NS=13	COV:VAR	1:0	1:0	1:0	1:0	1:0	1:0	1:0	1:1	1:1	1:0	1:0	1:0	1:0
1	5939664	segregating	C	CAT	.	PASS	AF=1;NS=12	COV:VAR	1:0	1:0	1:0	1:0	1:0	1:1	1:0	1:0	0:0	1:0	1:0	1:0	1:0
1	5959392	segregating	A	T	.	PASS	AF=6;NS=7	COV:VAR	0:0	1:0	1:1	1:1	0:0	0:0	1:1	1:1	0:0	1:1	0:0	0:0	1:1
1	5959394	segregating	C	G	.	PASS	AF=7;NS=8	COV:VAR	1:1	1:0	1:1	1:1	0:0	0:0	1:1	1:1	0:0	1:1	0:0	0:0	1:1
1	5959397	segregating	C	CA	.	PASS	AF=10;NS=11	COV:VAR	1:1	1:0	1:1	1:1	0:0	0:0	1:1	1:1	1:1	1:1	1:1	1:1	1:1
1	5959401	segregating	GGAC	G	.	PASS	AF=10;NS=11	COV:VAR	1:1	1:0	1:1	1:1	0:0	1:1	1:1	1:1	1:1	1:1	1:1	0:0	1:1
1	5959406	segregating	A	G	.	PASS	AF=11;NS=12	COV:VAR	1:1	1:0	1:1	1:1	0:0	1:1	1:1	1:1	1:1	1:1	1:1	1:1	1:1
1	6098371	segregating	C	T	.	PASS	AF=2;NS=13	COV:VAR	1:0	1:1	1:1	1:0	1:0	1:0	1:0	1:0	1:0	1:0	1:0	1:0	1:0
1	6117537	segregating	C	T	.	PASS	AF=2;NS=13	COV:VAR	1:0	1:0	1:0	1:1	1:1	1:0	1:0	1:0	1:0	1:0	1:0	1:0	1:0
1	6122999	segregating	C	T	.	PASS	AF=1;NS=13	COV:VAR	1:0	1:0	1:0	1:0	1:0	1:0	1:0	1:0	1:0	1:0	1:1	1:0	1:0
1	6152103	segregating	C	T	.	PASS	AF=1;NS=13	COV:VAR	1:0	1:0	1:0	1:0	1:0	1:0	1:0	1:0	1:0	1:1	1:0	1:0	1:0
1	6177726	segregating	G	C	.	PASS	AF=6;NS=13	COV:VAR	1:1	1:1	1:1	1:1	1:1	1:0	1:1	1:0	1:0	1:0	1:0	1:0	1:0
1	6184810	segregating	G	T	.	PASS	AF=1;NS=12	COV:VAR	1:0	1:0	1:0	1:0	1:0	1:0	1:0	1:0	1:0	1:0	1:0	1:1	0:0
1	6243388	segregating	C	T	.	PASS	AF=2;NS=13	COV:VAR	1:0	1:0	1:0	1:1	1:1	1:0	1:0	1:0	1:0	1:0	1:0	1:0	1:0
1	6248577	segregating	A	T	.	PASS	AF=1;NS=13	COV:VAR	1:0	1:0	1:0	1:0	1:0	1:0	1:1	1:0	1:0	1:0	1:0	1:0	1:0
1	6311575	segregating	C	A	.	PASS	AF=1;NS=13	COV:VAR	1:0	1:0	1:0	1:0	1:0	1:0	1:0	1:0	1:1	1:0	1:0	1:0	1:0
1	6325838	segregating	C	CA	.	PASS	AF=8;NS=10	COV:VAR	1:0	1:0	0:0	0:0	1:1	1:1	0:0	1:1	1:1	1:1	1:1	1:1	1:1
1	6332277	segregating	T	A	.	PASS	AF=1;NS=13	COV:VAR	1:0	1:0	1:0	1:0	1:0	1:1	1:0	1:0	1:0	1:0	1:0	1:0	1:0
1	6454518	segregating	A	G	.	PASS	AF=1;NS=13	COV:VAR	1:0	1:0	1:0	1:0	1:0	1:0	1:0	1:0	1:0	1:0	1:0	1:1	1:0
1	6497633	segregating	A	G	.	PASS	AF=1;NS=13	COV:VAR	1:0	1:0	1:0	1:0	1:0	1:0	1:0	1:0	1:0	1:0	1:1	1:0	1:0
1	6589765	segregating	C	A	.	PASS	AF=1;NS=13	COV:VAR	1:0	1:0	1:0	1:0	1:0	1:0	1:0	1:0	1:0	1:0	1:1	1:0	1:0
1	6603164	segregating	T	C	.	PASS	AF=2;NS=13	COV:VAR	1:0	1:0	1:0	1:1	1:1	1:0	1:0	1:0	1:0	1:0	1:0	1:0	1:0
1	6687721	segregating	A	G	.	PASS	AF=1;NS=13	COV:VAR	1:0	1:0	1:0	1:0	1:0	1:0	1:0	1:0	1:0	1:0	1:1	1:0	1:0
1	6717277	segregating	TA	T	.	PASS	AF=1;NS=12	COV:VAR	1:0	1:0	1:0	1:0	1:0	1:0	1:0	1:0	1:0	1:1	1:0	0:0	1:0
1	6852916	segregating	G	C	.	PASS	AF=1;NS=13	COV:VAR	1:0	1:0	1:0	1:0	1:0	1:0	1:1	1:0	1:0	1:0	1:0	1:0	1:0
1	6969174	segregating	A	C	.	PASS	AF=2;NS=12	COV:VAR	1:0	1:0	1:0	1:0	1:0	1:0	1:0	1:0	1:0	1:1	1:0	1:1	0:0
1	7042287	segregating	C	CA	.	PASS	AF=11;NS=12	COV:VAR	1:1	0:0	1:1	1:1	1:1	1:0	1:1	1:1	1:1	1:1	1:1	1:1	1:1
1	7257147	segregating	G	T	.	PASS	AF=8;NS=9	COV:VAR	1:1	1:0	0:0	0:0	0:0	1:1	1:1	1:1	1:1	1:1	1:1	0:0	1:1
1	7567249	segregating	G	A	.	PASS	AF=2;NS=13	COV:VAR	1:0	1:0	1:0	1:0	1:0	1:0	1:0	1:1	1:1	1:0	1:0	1:0	1:0
1	7600468	segregating	G	A	.	PASS	AF=1;NS=13	COV:VAR	1:0	1:0	1:0	1:0	1:0	1:0	1:0	1:0	1:1	1:0	1:0	1:0	1:0
1	7605785	segregating	T	A	.	PASS	AF=2;NS=12	COV:VAR	1:0	1:0	1:0	1:0	1:0	1:0	1:0	1:0	1:0	1:1	1:0	1:1	0:0
1	7640816	segregating	T	TA	.	PASS	AF=1;NS=13	COV:VAR	1:0	1:0	1:0	1:0	1:0	1:1	1:0	1:0	1:0	1:0	1:0	1:0	1:0
1	7664955	segregating	G	T	.	PASS	AF=1;NS=13	COV:VAR	1:0	1:0	1:0	1:0	1:0	1:0	1:1	1:0	1:0	1:0	1:0	1:0	1:0
1	7851862	segregating	CA	C	.	PASS	AF=1;NS=13	COV:VAR	1:0	1:0	1:0	1:0	1:0	1:0	1:0	1:0	1:0	1:0	1:0	1:1	1:0
1	8001497	segregating	G	T	.	PASS	AF=2;NS=13	COV:VAR	1:0	1:0	1:0	1:1	1:1	1:0	1:0	1:0	1:0	1:0	1:0	1:0	1:0
1	8011485	segregating	AA	A	.	PASS	AF=12;NS=13	COV:VAR	1:1	1:1	1:1	1:1	1:1	1:0	1:1	1:1	1:1	1:1	1:1	1:1	1:1
1	8302696	segregating	A	AG	.	PASS	AF=1;NS=13	COV:VAR	1:0	1:0	1:1	1:0	1:0	1:0	1:0	1:0	1:0	1:0	1:0	1:0	1:0
1	8326102	segregating	A	T	.	PASS	AF=2;NS=13	COV:VAR	1:0	1:0	1:0	1:1	1:1	1:0	1:0	1:0	1:0	1:0	1:0	1:0	1:0
1	8444661	segregating	A	C	.	PASS	AF=1;NS=13	COV:VAR	1:1	1:0	1:0	1:0	1:0	1:0	1:0	1:0	1:0	1:0	1:0	1:0	1:0
1	8492760	segregating	C	CCCAT	.	PASS	AF=6;NS=7	COV:VAR	0:0	1:0	0:0	0:0	0:0	1:1	1:1	1:1	1:1	1:1	1:1	0:0	0:0
1	8493614	segregating	C	CTTGATTATTAAAACG	.	PASS	AF=6;NS=7	COV:VAR	0:0	1:0	0:0	0:0	0:0	1:1	1:1	0:0	0:0	1:1	1:1	1:1	1:1
1	9021807	segregating	G	T	.	PASS	AF=1;NS=13	COV:VAR	1:0	1:0	1:0	1:0	1:0	1:1	1:0	1:0	1:0	1:0	1:0	1:0	1:0
1	9055767	segregating	G	A	.	PASS	AF=1;NS=13	COV:VAR	1:1	1:0	1:0	1:0	1:0	1:0	1:0	1:0	1:0	1:0	1:0	1:0	1:0
1	9080459	segregating	A	T	.	PASS	AF=1;NS=13	COV:VAR	1:0	1:0	1:0	1:0	1:0	1:0	1:0	1:1	1:0	1:0	1:0	1:0	1:0
1	9129582	segregating	AAAATATATATATATATATATATATATATATATAT	A	.	PASS	AF=3;NS=11	COV:VAR	1:0	0:0	1:1	1:1	0:0	1:0	1:1	1:0	1:0	1:0	1:0	1:0	1:0
1	9130356	segregating	C	T	.	PASS	AF=1;NS=12	COV:VAR	1:0	1:0	1:0	1:0	1:0	1:0	1:0	1:0	1:0	1:0	1:0	1:1	0:0
1	9146296	segregating	T	A	.	PASS	AF=12;NS=13	COV:VAR	1:0	1:1	1:1	1:1	1:1	1:1	1:1	1:1	1:1	1:1	1:1	1:1	1:1
1	9205725	segregating	C	CT	.	PASS	AF=2;NS=13	COV:VAR	1:0	1:0	1:0	1:1	1:1	1:0	1:0	1:0	1:0	1:0	1:0	1:0	1:0
1	9241141	segregating	C	CAT	.	PASS	AF=10;NS=12	COV:VAR	1:1	1:0	1:0	1:1	1:1	1:1	0:0	1:1	1:1	1:1	1:1	1:1	1:1
1	9269638	segregating	AA	A	.	PASS	AF=1;NS=12	COV:VAR	1:0	1:0	1:0	1:0	1:0	1:0	1:0	1:0	1:0	1:0	1:1	1:0	0:0
1	9306132	segregating	T	A	.	PASS	AF=1;NS=13	COV:VAR	1:0	1:0	1:0	1:1	1:0	1:0	1:0	1:0	1:0	1:0	1:0	1:0	1:0
1	9333030	segregating	C	T	.	PASS	AF=1;NS=13	COV:VAR	1:0	1:0	1:0	1:0	1:0	1:0	1:0	1:0	1:0	1:1	1:0	1:0	1:0
1	9342901	segregating	C	A	.	PASS	AF=1;NS=13	COV:VAR	1:0	1:0	1:0	1:0	1:0	1:0	1:0	1:0	1:0	1:1	1:0	1:0	1:0
1	9421805	segregating	G	A	.	PASS	AF=1;NS=13	COV:VAR	1:0	1:0	1:0	1:0	1:0	1:1	1:0	1:0	1:0	1:0	1:0	1:0	1:0
1	9636103	segregating	CT	C	.	PASS	AF=9;NS=11	COV:VAR	1:1	1:0	1:0	1:1	1:1	0:0	0:0	1:1	1:1	1:1	1:1	1:1	1:1
1	9708355	segregating	G	A	.	PASS	AF=2;NS=13	COV:VAR	1:0	1:0	1:0	1:1	1:1	1:0	1:0	1:0	1:0	1:0	1:0	1:0	1:0
1	9880914	segregating	G	A	.	PASS	AF=2;NS=13	COV:VAR	1:0	1:1	1:1	1:0	1:0	1:0	1:0	1:0	1:0	1:0	1:0	1:0	1:0
1	9887415	segregating	TAGAGAGAGAGAGAGAGAGAG	T	.	PASS	AF=4;NS=13	COV:VAR	1:0	1:0	1:1	1:1	1:1	1:0	1:1	1:0	1:0	1:0	1:0	1:0	1:0
1	9914459	segregating	T	TA	.	PASS	AF=11;NS=12	COV:VAR	1:1	0:0	1:1	1:1	1:1	1:1	1:1	1:1	1:1	1:1	1:0	1:1	1:1
1	9919789	segregating	G	GT	.	PASS	AF=1;NS=13	COV:VAR	1:1	1:0	1:0	1:0	1:0	1:0	1:0	1:0	1:0	1:0	1:0	1:0	1:0
1	9925177	segregating	C	T	.	PASS	AF=2;NS=13	COV:VAR	1:0	1:1	1:1	1:0	1:0	1:0	1:0	1:0	1:0	1:0	1:0	1:0	1:0
1	10003456	segregating	C	A	.	PASS	AF=1;NS=13	COV:VAR	1:0	1:0	1:0	1:0	1:0	1:0	1:0	1:0	1:0	1:1	1:0	1:0	1:0
1	10120247	segregating	G	GT	.	PASS	AF=10;NS=12	COV:VAR	1:1	1:0	1:1	1:1	1:0	1:1	1:1	1:1	1:1	0:0	1:1	1:1	1:1
1	10122526	segregating	A	G	.	PASS	AF=1;NS=13	COV:VAR	1:0	1:0	1:0	1:0	1:0	1:0	1:0	1:0	1:0	1:1	1:0	1:0	1:0
1	10122860	segregating	C	A	.	PASS	AF=1;NS=13	COV:VAR	1:0	1:0	1:0	1:0	1:0	1:1	1:0	1:0	1:0	1:0	1:0	1:0	1:0
1	10138543	segregating	T	TGAAA	.	PASS	AF=2;NS=7	COV:VAR	0:0	1:0	1:1	0:0	1:1	1:0	0:0	0:0	1:0	1:0	1:0	0:0	0:0
1	10156474	segregating	G	GC	.	PASS	AF=8;NS=9	COV:VAR	1:1	1:0	0:0	0:0	1:1	1:1	0:0	1:1	1:1	1:1	1:1	0:0	1:1
1	10187610	segregating	T	C	.	PASS	AF=1;NS=12	COV:VAR	1:0	1:0	1:0	1:0	1:0	1:0	1:0	1:0	1:0	1:0	1:1	1:0	0:0
1	10207036	segregating	C	T	.	PASS	AF=1;NS=13	COV:VAR	1:0	1:0	1:0	1:0	1:0	1:0	1:0	1:0	1:0	1:0	1:1	1:0	1:0
1	10229189	segregating	CCG	C	.	PASS	AF=11;NS=12	COV:VAR	1:1	1:1	1:1	1:1	1:1	0:0	1:1	1:1	1:0	1:1	1:1	1:1	1:1
1	10249019	segregating	G	C	.	PASS	AF=2;NS=13	COV:VAR	1:0	1:1	1:1	1:0	1:0	1:0	1:0	1:0	1:0	1:0	1:0	1:0	1:0
1	10301196	segregating	G	T	.	PASS	AF=1;NS=12	COV:VAR	1:0	1:0	1:0	1:0	1:0	1:0	1:0	1:0	1:0	1:0	1:1	1:0	0:0
1	10360411	segregating	C	A	.	PASS	AF=2;NS=13	COV:VAR	1:0	1:0	1:0	1:1	1:1	1:0	1:0	1:0	1:0	1:0	1:0	1:0	1:0
1	10512696	segregating	AA	A	.	PASS	AF=11;NS=13	COV:VAR	1:1	1:1	1:1	1:0	1:0	1:1	1:1	1:1	1:1	1:1	1:1	1:1	1:1
1	10557315	segregating	C	T	.	PASS	AF=2;NS=13	COV:VAR	1:0	1:1	1:1	1:0	1:0	1:0	1:0	1:0	1:0	1:0	1:0	1:0	1:0
1	10562294	segregating	T	A	.	PASS	AF=2;NS=13	COV:VAR	1:0	1:0	1:0	1:0	1:0	1:0	1:0	1:1	1:1	1:0	1:0	1:0	1:0
1	10604156	segregating	T	C	.	PASS	AF=2;NS=13	COV:VAR	1:0	1:1	1:1	1:0	1:0	1:0	1:0	1:0	1:0	1:0	1:0	1:0	1:0
1	10676624	segregating	A	T	.	PASS	AF=12;NS=13	COV:VAR	1:1	1:1	1:1	1:1	1:1	1:1	1:0	1:1	1:1	1:1	1:1	1:1	1:1
1	10715540	segregating	G	C	.	PASS	AF=2;NS=12	COV:VAR	1:0	1:0	1:0	1:0	1:0	1:0	1:0	1:0	1:0	1:1	1:0	1:1	0:0
1	10803238	segregating	A	AC	.	PASS	AF=6;NS=8	COV:VAR	1:1	1:0	0:0	0:0	0:0	1:1	0:0	1:1	0:0	1:1	1:1	1:0	1:1
1	10803911	segregating	C	T	.	PASS	AF=1;NS=13	COV:VAR	1:1	1:0	1:0	1:0	1:0	1:0	1:0	1:0	1:0	1:0	1:0	1:0	1:0
1	10916860	segregating	A	AT	.	PASS	AF=9;NS=12	COV:VAR	1:1	1:0	1:1	1:1	0:0	1:1	1:1	1:1	1:1	1:1	1:1	1:0	1:0
1	10929832	segregating	G	GA	.	PASS	AF=2;NS=13	COV:VAR	1:0	1:0	1:0	1:0	1:0	1:0	1:0	1:1	1:1	1:0	1:0	1:0	1:0
1	11048956	segregating	G	A	.	PASS	AF=1;NS=13	COV:VAR	1:1	1:0	1:0	1:0	1:0	1:0	1:0	1:0	1:0	1:0	1:0	1:0	1:0
1	11103914	segregating	T	TA	.	PASS	AF=2;NS=13	COV:VAR	1:0	1:0	1:0	1:0	1:0	1:0	1:0	1:1	1:1	1:0	1:0	1:0	1:0
1	11110729	segregating	G	A	.	PASS	AF=1;NS=13	COV:VAR	1:1	1:0	1:0	1:0	1:0	1:0	1:0	1:0	1:0	1:0	1:0	1:0	1:0
1	11117838	segregating	C	T	.	PASS	AF=6;NS=7	COV:VAR	0:0	1:0	0:0	0:0	1:1	1:1	0:0	1:1	1:1	1:1	1:1	0:0	0:0
1	11132677	segregating	A	G	.	PASS	AF=7;NS=8	COV:VAR	0:0	1:0	1:1	1:1	0:0	1:1	0:0	1:1	1:1	1:1	0:0	1:1	0:0
1	11174008	segregating	T	A	.	PASS	AF=1;NS=13	COV:VAR	1:0	1:0	1:0	1:0	1:0	1:0	1:0	1:0	1:0	1:1	1:0	1:0	1:0
1	11215526	segregating	T	TG	.	PASS	AF=1;NS=8	COV:VAR	0:0	1:0	1:0	0:0	0:0	1:1	0:0	1:0	1:0	1:0	0:0	1:0	1:0
1	11228682	segregating	C	T	.	PASS	AF=11;NS=12	COV:VAR	1:1	1:0	1:1	1:1	0:0	1:1	1:1	1:1	1:1	1:1	1:1	1:1	1:1
1	11228688	segregating	A	T	.	PASS	AF=10;NS=11	COV:VAR	1:1	1:0	1:1	0:0	0:0	1:1	1:1	1:1	1:1	1:1	1:1	1:1	1:1
1	11228696	segregating	AG	A	.	PASS	AF=9;NS=10	COV:VAR	1:1	1:0	1:1	0:0	0:0	0:0	1:1	1:1	1:1	1:1	1:1	1:1	1:1
1	11228703	segregating	TGCGGTAAAACGCTGCGGCCGACGCAACGTTATGCGGCGAA	T	.	PASS	AF=10;NS=11	COV:VAR	1:1	1:0	1:1	1:1	0:0	0:0	1:1	1:1	1:1	1:1	1:1	1:1	1:1
1	11228745	segregating	A	T	.	PASS	AF=10;NS=11	COV:VAR	1:1	1:0	1:1	1:1	0:0	0:0	1:1	1:1	1:1	1:1	1:1	1:1	1:1
1	11228768	segregating	AGCGT	A	.	PASS	AF=10;NS=11	COV:VAR	1:1	1:0	1:1	1:1	1:1	0:0	0:0	1:1	1:1	1:1	1:1	1:1	1:1
1	11228780	segregating	AAAAAGCTGC	A	.	PASS	AF=11;NS=12	COV:VAR	1:1	1:0	1:1	1:1	1:1	1:1	0:0	1:1	1:1	1:1	1:1	1:1	1:1
1	11263509	segregating	C	T	.	PASS	AF=2;NS=13	COV:VAR	1:0	1:0	1:0	1:1	1:1	1:0	1:0	1:0	1:0	1:0	1:0	1:0	1:0
1	11283600	segregating	A	T	.	PASS	AF=6;NS=7	COV:VAR	0:0	1:0	0:0	0:0	1:1	1:1	1:1	0:0	1:1	0:0	0:0	1:1	1:1
1	11291622	segregating	C	T	.	PASS	AF=2;NS=13	COV:VAR	1:0	1:1	1:1	1:0	1:0	1:0	1:0	1:0	1:0	1:0	1:0	1:0	1:0
1	11301449	segregating	A	AT	.	PASS	AF=7;NS=8	COV:VAR	1:1	1:0	1:1	1:1	0:0	1:1	0:0	0:0	1:1	0:0	1:1	0:0	1:1
1	11312796	segregating	AAAGAATCTTAACAAACTGTCTAAATCAAAAG	A	.	PASS	AF=7;NS=8	COV:VAR	0:0	1:0	0:0	1:1	0:0	1:1	1:1	1:1	0:0	0:0	1:1	1:1	1:1
1	11315090	segregating	A	C	.	PASS	AF=10;NS=11	COV:VAR	1:1	1:0	1:1	0:0	1:1	1:1	0:0	1:1	1:1	1:1	1:1	1:1	1:1
1	11315091	segregating	A	C	.	PASS	AF=9;NS=10	COV:VAR	1:1	1:0	1:1	0:0	1:1	0:0	0:0	1:1	1:1	1:1	1:1	1:1	1:1
1	11316365	segregating	TATTCTAATCAAC	T	.	PASS	AF=8;NS=9	COV:VAR	1:1	1:0	0:0	0:0	0:0	1:1	0:0	1:1	1:1	1:1	1:1	1:1	1:1
1	11316379	segregating	GATTCATA	G	.	PASS	AF=9;NS=10	COV:VAR	1:1	1:0	1:1	0:0	0:0	1:1	0:0	1:1	1:1	1:1	1:1	1:1	1:1
1	11419852	segregating	C	T	.	PASS	AF=2;NS=13	COV:VAR	1:0	1:0	1:0	1:0	1:0	1:0	1:0	1:1	1:1	1:0	1:0	1:0	1:0
1	11508676	segregating	G	T	.	PASS	AF=9;NS=10	COV:VAR	1:1	1:0	1:1	0:0	0:0	1:1	1:1	1:1	1:1	0:0	1:1	1:1	1:1
1	11550094	segregating	T	TA	.	PASS	AF=1;NS=12	COV:VAR	1:0	0:0	1:1	1:0	1:0	1:0	1:0	1:0	1:0	1:0	1:0	1:0	1:0
1	11666539	segregating	A	AT	.	PASS	AF=3;NS=12	COV:VAR	1:0	1:0	1:1	1:1	1:1	1:0	0:0	1:0	1:0	1:0	1:0	1:0	1:0
1	11678488	segregating	C	T	.	PASS	AF=2;NS=13	COV:VAR	1:0	1:0	1:0	1:1	1:1	1:0	1:0	1:0	1:0	1:0	1:0	1:0	1:0
1	11763050	segregating	C	G	.	PASS	AF=1;NS=13	COV:VAR	1:0	1:0	1:0	1:0	1:0	1:0	1:0	1:0	1:1	1:0	1:0	1:0	1:0
1	11772157	segregating	C	CA	.	PASS	AF=2;NS=8	COV:VAR	0:0	1:0	1:1	1:0	0:0	0:0	1:0	0:0	1:0	1:0	0:0	1:1	1:0
1	11803546	segregating	T	A	.	PASS	AF=9;NS=10	COV:VAR	1:1	1:0	0:0	0:0	1:1	1:1	0:0	1:1	1:1	1:1	1:1	1:1	1:1
1	11931788	segregating	G	A	.	PASS	AF=1;NS=13	COV:VAR	1:0	1:0	1:0	1:0	1:0	1:0	1:0	1:0	1:0	1:1	1:0	1:0	1:0
1	11961313	segregating	G	GT	.	PASS	AF=1;NS=13	COV:VAR	1:0	1:0	1:0	1:0	1:0	1:0	1:0	1:1	1:0	1:0	1:0	1:0	1:0
1	12016764	segregating	G	A	.	PASS	AF=2;NS=13	COV:VAR	1:0	1:0	1:0	1:0	1:0	1:0	1:0	1:1	1:1	1:0	1:0	1:0	1:0
1	12050344	segregating	T	TA	.	PASS	AF=2;NS=11	COV:VAR	1:0	1:0	1:0	0:0	1:0	1:0	1:0	1:0	1:0	1:1	1:0	1:1	0:0
1	12078162	segregating	AATC	A	.	PASS	AF=5;NS=8	COV:VAR	1:1	1:0	1:1	0:0	1:1	0:0	1:0	1:1	1:1	1:0	0:0	0:0	0:0
1	12078169	segregating	A	T	.	PASS	AF=6;NS=9	COV:VAR	1:1	1:0	1:1	0:0	1:1	1:1	1:0	1:1	1:1	1:0	0:0	0:0	0:0
1	12078224	segregating	G	A	.	PASS	AF=11;NS=12	COV:VAR	1:1	1:0	1:1	1:1	1:1	1:1	0:0	1:1	1:1	1:1	1:1	1:1	1:1
1	12078232	segregating	T	C	.	PASS	AF=12;NS=13	COV:VAR	1:1	1:0	1:1	1:1	1:1	1:1	1:1	1:1	1:1	1:1	1:1	1:1	1:1
1	12264881	segregating	T	TA	.	PASS	AF=1;NS=13	COV:VAR	1:0	1:0	1:0	1:0	1:0	1:0	1:0	1:1	1:0	1:0	1:0	1:0	1:0
1	12326717	segregating	G	A	.	PASS	AF=1;NS=13	COV:VAR	1:0	1:0	1:0	1:0	1:0	1:1	1:0	1:0	1:0	1:0	1:0	1:0	1:0
1	12362806	segregating	A	AT	.	PASS	AF=5;NS=7	COV:VAR	1:0	1:0	0:0	0:0	0:0	1:1	0:0	0:0	0:0	1:1	1:1	1:1	1:1
1	12375513	segregating	C	G	.	PASS	AF=1;NS=13	COV:VAR	1:0	1:0	1:0	1:0	1:0	1:0	1:0	1:0	1:0	1:0	1:1	1:0	1:0
1	12375838	segregating	A	G	.	PASS	AF=1;NS=12	COV:VAR	1:0	1:0	1:0	1:0	1:0	1:0	1:0	1:0	1:0	1:0	1:0	1:1	0:0
1	12383059	segregating	G	GGGTGTCTGAATTCCGTTGTGTTTTTGTGT	.	PASS	AF=3;NS=7	COV:VAR	0:0	1:0	0:0	0:0	1:0	1:1	0:0	0:0	1:0	1:1	1:1	1:0	0:0
1	12471697	segregating	A	ATTTT	.	PASS	AF=1;NS=13	COV:VAR	1:0	1:0	1:0	1:0	1:0	1:0	1:0	1:0	1:0	1:1	1:0	1:0	1:0
1	12525557	segregating	T	A	.	PASS	AF=1;NS=13	COV:VAR	1:0	1:0	1:0	1:0	1:0	1:0	1:0	1:0	1:0	1:0	1:1	1:0	1:0
1	12568466	segregating	G	A	.	PASS	AF=2;NS=13	COV:VAR	1:0	1:0	1:0	1:0	1:0	1:0	1:0	1:1	1:1	1:0	1:0	1:0	1:0
1	12638692	segregating	C	T	.	PASS	AF=2;NS=13	COV:VAR	1:0	1:1	1:1	1:0	1:0	1:0	1:0	1:0	1:0	1:0	1:0	1:0	1:0
1	12653297	segregating	C	T	.	PASS	AF=1;NS=13	COV:VAR	1:0	1:0	1:0	1:0	1:0	1:0	1:0	1:1	1:0	1:0	1:0	1:0	1:0
1	12696202	segregating	T	TAC	.	PASS	AF=4;NS=13	COV:VAR	1:1	1:0	1:0	1:1	1:1	1:0	1:1	1:0	1:0	1:0	1:0	1:0	1:0
1	12903076	segregating	A	G	.	PASS	AF=1;NS=13	COV:VAR	1:0	1:0	1:0	1:0	1:0	1:0	1:0	1:0	1:1	1:0	1:0	1:0	1:0
1	12962513	segregating	C	A	.	PASS	AF=1;NS=13	COV:VAR	1:0	1:0	1:0	1:0	1:0	1:0	1:0	1:0	1:0	1:1	1:0	1:0	1:0
1	12969175	segregating	T	A	.	PASS	AF=2;NS=13	COV:VAR	1:0	1:0	1:0	1:1	1:1	1:0	1:0	1:0	1:0	1:0	1:0	1:0	1:0
1	13061121	segregating	T	TA	.	PASS	AF=11;NS=12	COV:VAR	1:1	0:0	1:1	1:1	1:1	1:1	1:0	1:1	1:1	1:1	1:1	1:1	1:1
1	13063795	segregating	T	TA	.	PASS	AF=6;NS=9	COV:VAR	0:0	1:0	0:0	1:1	0:0	1:1	0:0	1:1	1:1	1:1	1:0	1:1	1:0
1	13107582	segregating	TT	T	.	PASS	AF=2;NS=13	COV:VAR	1:0	1:1	1:1	1:0	1:0	1:0	1:0	1:0	1:0	1:0	1:0	1:0	1:0
1	13308067	segregating	C	T	.	PASS	AF=1;NS=13	COV:VAR	1:0	1:0	1:0	1:0	1:0	1:0	1:0	1:0	1:0	1:0	1:1	1:0	1:0
1	13362208	segregating	A	T	.	PASS	AF=1;NS=13	COV:VAR	1:0	1:0	1:0	1:0	1:0	1:0	1:0	1:0	1:0	1:1	1:0	1:0	1:0
1	13371614	segregating	C	G	.	PASS	AF=2;NS=12	COV:VAR	1:0	1:0	1:0	1:0	1:0	1:0	1:0	1:0	1:0	1:1	1:0	1:1	0:0
1	13465679	segregating	GT	G	.	PASS	AF=1;NS=12	COV:VAR	1:0	1:0	1:0	0:0	1:0	1:0	1:0	1:0	1:0	1:0	1:1	1:0	1:0
1	13492981	segregating	C	G	.	PASS	AF=2;NS=13	COV:VAR	1:0	1:0	1:0	1:1	1:1	1:0	1:0	1:0	1:0	1:0	1:0	1:0	1:0
1	13513378	segregating	T	TG	.	PASS	AF=12;NS=13	COV:VAR	1:1	1:0	1:1	1:1	1:1	1:1	1:1	1:1	1:1	1:1	1:1	1:1	1:1
1	13559616	segregating	A	G	.	PASS	AF=1;NS=12	COV:VAR	1:0	1:0	1:0	1:0	1:0	1:0	1:0	1:0	1:0	1:0	1:0	1:1	0:0
1	13570268	segregating	C	CT	.	PASS	AF=2;NS=12	COV:VAR	1:0	1:0	1:0	1:0	1:0	1:0	1:0	1:0	1:0	1:1	1:0	1:1	0:0
1	13601767	segregating	T	TA	.	PASS	AF=2;NS=10	COV:VAR	1:0	1:0	1:0	1:1	0:0	0:0	1:0	1:0	1:0	0:0	1:1	1:0	1:0
1	13605303	segregating	T	C	.	PASS	AF=1;NS=13	COV:VAR	1:0	1:0	1:0	1:0	1:0	1:1	1:0	1:0	1:0	1:0	1:0	1:0	1:0
1	13620269	segregating	C	G	.	PASS	AF=2;NS=13	COV:VAR	1:0	1:0	1:0	1:0	1:0	1:0	1:0	1:1	1:1	1:0	1:0	1:0	1:0
1	13652509	segregating	C	A	.	PASS	AF=2;NS=13	COV:VAR	1:0	1:1	1:1	1:0	1:0	1:0	1:0	1:0	1:0	1:0	1:0	1:0	1:0
1	13669643	segregating	ACAG	A	.	PASS	AF=1;NS=13	COV:VAR	1:0	1:0	1:0	1:0	1:0	1:0	1:1	1:0	1:0	1:0	1:0	1:0	1:0
1	13703635	segregating	A	T	.	PASS	AF=1;NS=13	COV:VAR	1:1	1:0	1:0	1:0	1:0	1:0	1:0	1:0	1:0	1:0	1:0	1:0	1:0
1	13720955	segregating	G	A	.	PASS	AF=1;NS=13	COV:VAR	1:0	1:0	1:0	1:0	1:0	1:1	1:0	1:0	1:0	1:0	1:0	1:0	1:0
1	13811381	segregating	C	T	.	PASS	AF=2;NS=13	COV:VAR	1:0	1:0	1:0	1:0	1:0	1:0	1:0	1:1	1:1	1:0	1:0	1:0	1:0
1	13848490	segregating	A	T	.	PASS	AF=2;NS=13	COV:VAR	1:0	1:1	1:1	1:0	1:0	1:0	1:0	1:0	1:0	1:0	1:0	1:0	1:0
1	13884202	segregating	T	G	.	PASS	AF=2;NS=13	COV:VAR	1:0	1:0	1:0	1:0	1:0	1:0	1:0	1:1	1:1	1:0	1:0	1:0	1:0
1	13901897	segregating	T	A	.	PASS	AF=1;NS=13	COV:VAR	1:0	1:0	1:0	1:0	1:0	1:0	1:0	1:0	1:0	1:0	1:1	1:0	1:0
1	13902519	segregating	ATAAC	A	.	PASS	AF=2;NS=13	COV:VAR	1:0	1:0	1:0	1:0	1:0	1:0	1:0	1:1	1:1	1:0	1:0	1:0	1:0
1	13904611	segregating	C	T	.	PASS	AF=1;NS=13	COV:VAR	1:0	1:0	1:0	1:0	1:0	1:0	1:0	1:0	1:0	1:0	1:1	1:0	1:0
1	13934918	segregating	G	A	.	PASS	AF=1;NS=13	COV:VAR	1:0	1:0	1:0	1:0	1:0	1:0	1:1	1:0	1:0	1:0	1:0	1:0	1:0
1	13943055	segregating	G	A	.	PASS	AF=1;NS=13	COV:VAR	1:1	1:0	1:0	1:0	1:0	1:0	1:0	1:0	1:0	1:0	1:0	1:0	1:0
1	13949030	segregating	A	AAAGGCATCACCACGAATTCGAAATGGCCATAC	.	PASS	AF=8;NS=9	COV:VAR	1:1	1:0	1:1	1:1	1:1	0:0	0:0	1:1	1:1	1:1	1:1	0:0	0:0
1	13980155	segregating	C	T	.	PASS	AF=2;NS=13	COV:VAR	1:0	1:0	1:0	1:1	1:1	1:0	1:0	1:0	1:0	1:0	1:0	1:0	1:0
1	13994958	segregating	G	A	.	PASS	AF=1;NS=12	COV:VAR	1:0	1:0	1:0	1:0	1:0	1:0	1:0	1:0	1:0	1:0	1:1	1:0	0:0
1	14009407	segregating	A	AC	.	PASS	AF=3;NS=9	COV:VAR	1:0	1:0	1:1	0:0	0:0	0:0	1:0	1:1	1:1	1:0	0:0	1:0	1:0
1	14010056	segregating	G	A	.	PASS	AF=2;NS=13	COV:VAR	1:0	1:0	1:0	1:1	1:1	1:0	1:0	1:0	1:0	1:0	1:0	1:0	1:0
1	14052317	segregating	C	T	.	PASS	AF=1;NS=13	COV:VAR	1:1	1:0	1:0	1:0	1:0	1:0	1:0	1:0	1:0	1:0	1:0	1:0	1:0
1	14185913	segregating	T	A	.	PASS	AF=1;NS=13	COV:VAR	1:1	1:0	1:0	1:0	1:0	1:0	1:0	1:0	1:0	1:0	1:0	1:0	1:0
1	14199669	segregating	G	A	.	PASS	AF=2;NS=13	COV:VAR	1:0	1:0	1:0	1:0	1:0	1:0	1:0	1:1	1:1	1:0	1:0	1:0	1:0
1	14202887	segregating	C	G	.	PASS	AF=1;NS=13	COV:VAR	1:0	1:0	1:0	1:0	1:0	1:0	1:0	1:0	1:0	1:0	1:1	1:0	1:0
1	14204782	segregating	A	G	.	PASS	AF=7;NS=8	COV:VAR	0:0	1:0	1:1	1:1	1:1	0:0	0:0	1:1	1:1	1:1	1:1	0:0	0:0
1	14204791	segregating	A	G	.	PASS	AF=9;NS=10	COV:VAR	1:1	1:0	1:1	1:1	1:1	0:0	0:0	1:1	1:1	1:1	1:1	0:0	1:1
1	14205050	segregating	TTA	T	.	PASS	AF=12;NS=13	COV:VAR	1:1	1:0	1:1	1:1	1:1	1:1	1:1	1:1	1:1	1:1	1:1	1:1	1:1
1	14205199	segregating	A	G	.	PASS	AF=8;NS=9	COV:VAR	1:1	1:0	0:0	1:1	0:0	1:1	0:0	1:1	1:1	1:1	0:0	1:1	1:1
1	14218017	segregating	A	T	.	PASS	AF=11;NS=13	COV:VAR	1:1	1:1	1:1	1:1	1:1	1:1	1:1	1:0	1:0	1:1	1:1	1:1	1:1
1	14280535	segregating	C	T	.	PASS	AF=2;NS=13	COV:VAR	1:0	1:1	1:1	1:0	1:0	1:0	1:0	1:0	1:0	1:0	1:0	1:0	1:0
1	14922117	segregating	C	CA	.	PASS	AF=1;NS=10	COV:VAR	0:0	1:0	1:1	1:0	1:0	1:0	0:0	1:0	1:0	1:0	1:0	0:0	1:0
1	15162001	segregating	G	A	.	PASS	AF=1;NS=13	COV:VAR	1:1	1:0	1:0	1:0	1:0	1:0	1:0	1:0	1:0	1:0	1:0	1:0	1:0
1	15162047	segregating	C	CAG	.	PASS	AF=8;NS=9	COV:VAR	1:1	1:0	0:0	1:1	0:0	0:0	0:0	1:1	1:1	1:1	1:1	1:1	1:1
1	15162049	segregating	AAT	A	.	PASS	AF=6;NS=7	COV:VAR	0:0	1:0	0:0	1:1	0:0	0:0	0:0	0:0	1:1	1:1	1:1	1:1	1:1
1	15443416	segregating	G	T	.	PASS	AF=11;NS=12	COV:VAR	1:1	1:0	1:1	1:1	1:1	1:1	1:1	1:1	1:1	1:1	1:1	0:0	1:1
1	15443507	segregating	G	T	.	PASS	AF=1;NS=13	COV:VAR	1:0	1:0	1:0	1:0	1:0	1:0	1:0	1:0	1:0	1:1	1:0	1:0	1:0
1	15610207	segregating	G	A	.	PASS	AF=1;NS=13	COV:VAR	1:1	1:0	1:0	1:0	1:0	1:0	1:0	1:0	1:0	1:0	1:0	1:0	1:0
1	15620224	segregating	C	T	.	PASS	AF=1;NS=12	COV:VAR	1:0	1:0	1:0	1:0	1:0	1:0	1:0	1:0	1:0	1:0	1:0	1:1	0:0
1	15630892	segregating	A	T	.	PASS	AF=1;NS=13	COV:VAR	1:0	1:0	1:0	1:0	1:0	1:0	1:1	1:0	1:0	1:0	1:0	1:0	1:0
1	15633118	segregating	A	G	.	PASS	AF=12;NS=13	COV:VAR	1:1	1:1	1:1	1:1	1:1	1:0	1:1	1:1	1:1	1:1	1:1	1:1	1:1
1	15692685	segregating	T	TC	.	PASS	AF=6;NS=7	COV:VAR	1:1	1:0	1:1	0:0	0:0	1:1	1:1	0:0	1:1	0:0	1:1	0:0	0:0
1	15784478	segregating	G	T	.	PASS	AF=10;NS=11	COV:VAR	1:1	1:0	1:1	0:0	1:1	1:1	1:1	0:0	1:1	1:1	1:1	1:1	1:1
1	15784481	segregating	A	T	.	PASS	AF=7;NS=8	COV:VAR	1:1	1:0	1:1	0:0	0:0	1:1	1:1	0:0	0:0	1:1	1:1	1:1	0:0
1	15784482	segregating	G	C	.	PASS	AF=6;NS=7	COV:VAR	1:1	1:0	1:1	0:0	0:0	0:0	1:1	0:0	0:0	1:1	1:1	1:1	0:0
1	15890300	segregating	GA	G	.	PASS	AF=11;NS=13	COV:VAR	1:1	1:0	1:0	1:1	1:1	1:1	1:1	1:1	1:1	1:1	1:1	1:1	1:1
1	15920264	segregating	T	A	.	PASS	AF=2;NS=12	COV:VAR	1:0	1:0	1:0	1:0	1:0	1:0	1:0	1:0	1:0	1:1	1:0	1:1	0:0
1	15923202	segregating	TT	T	.	PASS	AF=6;NS=7	COV:VAR	0:0	1:1	0:0	1:1	1:1	0:0	1:1	1:1	0:0	0:0	1:0	1:1	0:0
1	15982936	segregating	AATATATATATAT	A	.	PASS	AF=7;NS=8	COV:VAR	0:0	0:0	1:1	1:1	0:0	1:1	1:1	1:1	0:0	1:0	0:0	1:1	1:1
1	16120799	segregating	C	A	.	PASS	AF=1;NS=12	COV:VAR	1:0	1:0	1:0	1:0	1:0	1:0	1:0	1:0	1:0	1:0	1:1	1:0	0:0
1	16132654	segregating	C	A	.	PASS	AF=2;NS=13	COV:VAR	1:0	1:0	1:0	1:0	1:0	1:0	1:0	1:1	1:1	1:0	1:0	1:0	1:0
1	16142591	segregating	G	GTA	.	PASS	AF=2;NS=13	COV:VAR	1:0	1:0	1:0	1:1	1:1	1:0	1:0	1:0	1:0	1:0	1:0	1:0	1:0
1	16195221	segregating	C	T	.	PASS	AF=2;NS=13	COV:VAR	1:0	1:0	1:0	1:1	1:1	1:0	1:0	1:0	1:0	1:0	1:0	1:0	1:0
1	16278891	segregating	A	G	.	PASS	AF=1;NS=13	COV:VAR	1:0	1:0	1:0	1:0	1:0	1:0	1:0	1:0	1:0	1:0	1:0	1:1	1:0
1	16324711	segregating	A	C	.	PASS	AF=5;NS=13	COV:VAR	1:1	1:0	1:0	1:1	1:1	1:1	1:1	1:0	1:0	1:0	1:0	1:0	1:0
1	16339098	segregating	A	ATCC	.	PASS	AF=8;NS=9	COV:VAR	1:1	1:0	1:1	1:1	1:1	0:0	1:1	1:1	0:0	0:0	1:1	0:0	1:1
1	16339101	segregating	AATCTGGGT	A	.	PASS	AF=7;NS=8	COV:VAR	1:1	1:0	1:1	1:1	0:0	0:0	1:1	1:1	0:0	0:0	1:1	0:0	1:1
1	16529173	segregating	G	A	.	PASS	AF=1;NS=12	COV:VAR	1:0	1:0	1:0	1:0	1:0	1:0	1:0	1:0	1:0	1:0	1:0	1:1	0:0
1	16559368	segregating	C	T	.	PASS	AF=1;NS=13	COV:VAR	1:0	1:0	1:0	1:0	1:0	1:1	1:0	1:0	1:0	1:0	1:0	1:0	1:0
1	16591972	segregating	C	A	.	PASS	AF=2;NS=13	COV:VAR	1:0	1:0	1:0	1:1	1:1	1:0	1:0	1:0	1:0	1:0	1:0	1:0	1:0
1	16599699	segregating	C	T	.	PASS	AF=2;NS=12	COV:VAR	1:0	1:0	1:0	1:0	1:0	1:0	1:0	1:0	1:0	1:1	1:0	1:1	0:0
1	16673363	segregating	T	C	.	PASS	AF=11;NS=13	COV:VAR	1:1	1:1	1:1	1:0	1:0	1:1	1:1	1:1	1:1	1:1	1:1	1:1	1:1
1	16676578	segregating	T	C	.	PASS	AF=12;NS=13	COV:VAR	1:1	1:0	1:1	1:1	1:1	1:1	1:1	1:1	1:1	1:1	1:1	1:1	1:1
1	16676581	segregating	T	C	.	PASS	AF=11;NS=12	COV:VAR	1:1	1:0	1:1	1:1	1:1	1:1	1:1	1:1	1:1	1:1	1:1	0:0	1:1
1	16676592	segregating	T	C	.	PASS	AF=11;NS=12	COV:VAR	1:1	1:0	1:1	1:1	1:1	0:0	1:1	1:1	1:1	1:1	1:1	1:1	1:1
1	16677605	segregating	C	T	.	PASS	AF=10;NS=11	COV:VAR	1:1	1:0	1:1	1:1	1:1	0:0	0:0	1:1	1:1	1:1	1:1	1:1	1:1
1	16706926	segregating	C	T	.	PASS	AF=1;NS=13	COV:VAR	1:0	1:0	1:0	1:0	1:0	1:1	1:0	1:0	1:0	1:0	1:0	1:0	1:0
1	16712180	segregating	G	A	.	PASS	AF=1;NS=13	COV:VAR	1:0	1:0	1:0	1:0	1:0	1:0	1:1	1:0	1:0	1:0	1:0	1:0	1:0
1	16805456	segregating	G	GT	.	PASS	AF=8;NS=9	COV:VAR	0:0	1:0	0:0	1:1	0:0	1:1	0:0	1:1	1:1	1:1	1:1	1:1	1:1
1	16824526	segregating	A	AC	.	PASS	AF=2;NS=7	COV:VAR	1:1	1:0	0:0	0:0	0:0	0:0	1:0	1:1	0:0	0:0	1:0	1:0	1:0
1	16829224	segregating	G	C	.	PASS	AF=6;NS=7	COV:VAR	1:1	1:0	0:0	0:0	0:0	1:1	1:1	0:0	0:0	1:1	0:0	1:1	1:1
1	16829482	segregating	A	AC	.	PASS	AF=9;NS=10	COV:VAR	1:1	1:0	1:1	0:0	1:1	1:1	0:0	1:1	1:1	1:1	0:0	1:1	1:1
1	16829693	segregating	T	C	.	PASS	AF=1;NS=13	COV:VAR	1:1	1:0	1:0	1:0	1:0	1:0	1:0	1:0	1:0	1:0	1:0	1:0	1:0
1	16830432	segregating	G	T	.	PASS	AF=2;NS=13	COV:VAR	1:0	1:0	1:0	1:0	1:0	1:0	1:0	1:1	1:1	1:0	1:0	1:0	1:0
1	16833344	segregating	TT	T	.	PASS	AF=3;NS=13	COV:VAR	1:0	1:0	1:0	1:0	1:0	1:0	1:0	1:0	1:0	1:1	1:0	1:1	1:1
1	16870871	segregating	C	A	.	PASS	AF=1;NS=13	COV:VAR	1:0	1:0	1:0	1:0	1:0	1:0	1:1	1:0	1:0	1:0	1:0	1:0	1:0
1	16968010	segregating	ATATTAAATTTGGTAATTAAATCATTAATTTTCGTTTTAAAT	A	.	PASS	AF=8;NS=9	COV:VAR	1:1	0:0	1:1	1:1	0:0	1:1	1:1	0:0	1:0	1:1	1:1	1:1	0:0
1	16987361	segregating	G	T	.	PASS	AF=11;NS=12	COV:VAR	1:1	1:0	1:1	0:0	1:1	1:1	1:1	1:1	1:1	1:1	1:1	1:1	1:1
1	16999368	segregating	G	C	.	PASS	AF=1;NS=13	COV:VAR	1:0	1:0	1:0	1:0	1:0	1:0	1:1	1:0	1:0	1:0	1:0	1:0	1:0
1	17001203	segregating	C	T	.	PASS	AF=1;NS=13	COV:VAR	1:0	1:0	1:0	1:0	1:0	1:0	1:1	1:0	1:0	1:0	1:0	1:0	1:0
1	17008274	segregating	A	AT	.	PASS	AF=2;NS=9	COV:VAR	1:0	1:0	1:0	1:1	1:1	1:0	0:0	1:0	0:0	1:0	0:0	1:0	0:0
1	17116329	segregating	T	TC	.	PASS	AF=1;NS=8	COV:VAR	1:0	1:0	1:0	1:0	0:0	1:0	0:0	1:1	0:0	1:0	1:0	0:0	0:0
1	17195998	segregating	C	CT	.	PASS	AF=11;NS=12	COV:VAR	1:1	0:0	1:1	1:1	1:1	1:1	1:1	1:0	1:1	1:1	1:1	1:1	1:1
1	17197755	segregating	C	T	.	PASS	AF=2;NS=13	COV:VAR	1:0	1:0	1:0	1:0	1:0	1:0	1:0	1:1	1:1	1:0	1:0	1:0	1:0
1	17212335	segregating	C	CT	.	PASS	AF=7;NS=8	COV:VAR	1:1	0:0	1:1	0:0	1:1	0:0	0:0	0:0	1:1	1:1	1:0	1:1	1:1
1	17268058	segregating	C	A	.	PASS	AF=1;NS=12	COV:VAR	1:0	1:0	1:0	1:0	1:0	1:0	1:0	1:0	1:0	1:0	1:0	1:1	0:0
1	17332189	segregating	A	T	.	PASS	AF=2;NS=12	COV:VAR	1:0	1:0	1:0	1:0	1:0	1:0	1:0	1:0	1:0	1:1	1:0	1:1	0:0
1	17402317	segregating	G	A	.	PASS	AF=1;NS=13	COV:VAR	1:1	1:0	1:0	1:0	1:0	1:0	1:0	1:0	1:0	1:0	1:0	1:0	1:0
1	17408807	segregating	C	T	.	PASS	AF=1;NS=12	COV:VAR	1:0	1:0	1:0	1:0	1:0	1:0	1:0	1:0	1:0	1:0	1:1	1:0	0:0
1	17411314	segregating	T	G	.	PASS	AF=1;NS=13	COV:VAR	1:0	1:0	1:0	1:0	1:0	1:1	1:0	1:0	1:0	1:0	1:0	1:0	1:0
1	17415039	segregating	G	A	.	PASS	AF=2;NS=13	COV:VAR	1:0	1:0	1:0	1:1	1:1	1:0	1:0	1:0	1:0	1:0	1:0	1:0	1:0
1	17516673	segregating	G	T	.	PASS	AF=2;NS=13	COV:VAR	1:0	1:0	1:0	1:0	1:0	1:0	1:0	1:1	1:1	1:0	1:0	1:0	1:0
1	17525305	segregating	G	GA	.	PASS	AF=1;NS=13	COV:VAR	1:1	1:0	1:0	1:0	1:0	1:0	1:0	1:0	1:0	1:0	1:0	1:0	1:0
1	17525690	segregating	G	T	.	PASS	AF=6;NS=12	COV:VAR	1:1	1:0	1:0	1:1	1:1	1:1	1:1	1:0	1:0	1:0	1:1	1:0	0:0
1	17572843	segregating	A	AATTTATTTTATATTATATAATATATATATATAT	.	PASS	AF=6;NS=7	COV:VAR	1:1	1:0	1:1	0:0	0:0	1:1	0:0	0:0	0:0	1:1	1:1	1:1	0:0
1	17614729	segregating	G	A	.	PASS	AF=2;NS=12	COV:VAR	1:0	1:0	1:0	1:0	1:0	1:0	1:0	1:0	1:0	1:1	1:0	1:1	0:0
1	17660292	segregating	T	TACAAAAA	.	PASS	AF=8;NS=10	COV:VAR	0:0	1:0	0:0	1:1	1:1	1:1	0:0	1:0	1:1	1:1	1:1	1:1	1:1
1	17660412	segregating	G	GA	.	PASS	AF=11;NS=12	COV:VAR	1:1	0:0	1:1	1:1	1:1	1:0	1:1	1:1	1:1	1:1	1:1	1:1	1:1
1	17674343	segregating	T	C	.	PASS	AF=1;NS=12	COV:VAR	1:0	1:0	1:0	1:0	1:0	1:0	1:0	1:0	1:0	1:0	1:0	1:1	0:0
1	17709138	segregating	A	G	.	PASS	AF=2;NS=13	COV:VAR	1:0	1:0	1:0	1:1	1:1	1:0	1:0	1:0	1:0	1:0	1:0	1:0	1:0
1	17722074	segregating	C	CT	.	PASS	AF=1;NS=13	COV:VAR	1:0	1:0	1:0	1:0	1:0	1:1	1:0	1:0	1:0	1:0	1:0	1:0	1:0
1	17929712	segregating	A	C	.	PASS	AF=2;NS=13	COV:VAR	1:0	1:1	1:1	1:0	1:0	1:0	1:0	1:0	1:0	1:0	1:0	1:0	1:0
1	17960955	segregating	TC	T	.	PASS	AF=2;NS=13	COV:VAR	1:0	1:0	1:0	1:0	1:0	1:0	1:0	1:1	1:1	1:0	1:0	1:0	1:0
1	17991270	segregating	A	G	.	PASS	AF=1;NS=13	COV:VAR	1:0	1:0	1:0	1:0	1:0	1:0	1:0	1:0	1:0	1:1	1:0	1:0	1:0
1	17996252	segregating	GG	G	.	PASS	AF=1;NS=13	COV:VAR	1:0	1:0	1:0	1:0	1:0	1:0	1:1	1:0	1:0	1:0	1:0	1:0	1:0
1	18057224	segregating	T	TA	.	PASS	AF=6;NS=11	COV:VAR	1:1	1:0	0:0	1:0	1:1	1:1	0:0	1:1	1:0	1:0	1:1	1:1	1:0
1	18103702	segregating	G	C	.	PASS	AF=1;NS=13	COV:VAR	1:0	1:0	1:0	1:0	1:0	1:1	1:0	1:0	1:0	1:0	1:0	1:0	1:0
1	18228794	segregating	C	T	.	PASS	AF=2;NS=13	COV:VAR	1:0	1:0	1:0	1:0	1:0	1:0	1:0	1:1	1:1	1:0	1:0	1:0	1:0
1	18331288	segregating	C	A	.	PASS	AF=2;NS=13	COV:VAR	1:0	1:0	1:0	1:0	1:0	1:0	1:0	1:1	1:1	1:0	1:0	1:0	1:0
1	18366200	segregating	G	T	.	PASS	AF=1;NS=13	COV:VAR	1:0	1:0	1:0	1:0	1:1	1:0	1:0	1:0	1:0	1:0	1:0	1:0	1:0
1	18387883	segregating	T	TC	.	PASS	AF=7;NS=9	COV:VAR	1:1	1:0	1:1	0:0	0:0	0:0	0:0	1:1	1:1	1:0	1:1	1:1	1:1
1	18424134	segregating	G	A	.	PASS	AF=1;NS=13	COV:VAR	1:0	1:0	1:0	1:0	1:0	1:0	1:1	1:0	1:0	1:0	1:0	1:0	1:0
1	18486961	segregating	A	C	.	PASS	AF=6;NS=7	COV:VAR	1:1	1:0	1:1	0:0	0:0	0:0	0:0	1:1	0:0	1:1	1:1	0:0	1:1
1	18517421	segregating	A	T	.	PASS	AF=2;NS=13	COV:VAR	1:0	1:0	1:0	1:0	1:0	1:0	1:0	1:1	1:1	1:0	1:0	1:0	1:0
1	18564949	segregating	A	T	.	PASS	AF=2;NS=13	COV:VAR	1:0	1:1	1:1	1:0	1:0	1:0	1:0	1:0	1:0	1:0	1:0	1:0	1:0
1	18591209	segregating	GTC	G	.	PASS	AF=13;NS=13	COV:VAR	1:1	1:1	1:1	1:1	1:1	1:1	1:1	1:1	1:1	1:1	1:1	1:1	1:1
1	18632148	segregating	G	T	.	PASS	AF=6;NS=7	COV:VAR	0:0	1:0	0:0	0:0	0:0	0:0	1:1	1:1	1:1	0:0	1:1	1:1	1:1
1	18672002	segregating	A	AATATATATATATAT	.	PASS	AF=6;NS=7	COV:VAR	1:1	1:0	0:0	0:0	0:0	0:0	0:0	1:1	1:1	0:0	1:1	1:1	1:1
1	18707218	segregating	A	T	.	PASS	AF=1;NS=12	COV:VAR	1:0	1:0	1:0	1:0	1:0	1:0	1:0	1:0	1:0	1:0	1:0	1:1	0:0
1	18713161	segregating	A	G	.	PASS	AF=1;NS=13	COV:VAR	1:0	1:0	1:0	1:0	1:0	1:0	1:0	1:0	1:0	1:0	1:1	1:0	1:0
1	18765915	segregating	G	A	.	PASS	AF=1;NS=13	COV:VAR	1:0	1:0	1:0	1:0	1:0	1:0	1:1	1:0	1:0	1:0	1:0	1:0	1:0
1	18895447	segregating	T	A	.	PASS	AF=2;NS=13	COV:VAR	1:0	1:0	1:0	1:1	1:1	1:0	1:0	1:0	1:0	1:0	1:0	1:0	1:0
1	18962102	segregating	T	C	.	PASS	AF=1;NS=13	COV:VAR	1:0	1:0	1:0	1:0	1:0	1:0	1:0	1:0	1:0	1:1	1:0	1:0	1:0
1	18965549	segregating	A	AAATTCGTTTCCTCGAGATGTATACTTGGCT	.	PASS	AF=7;NS=8	COV:VAR	1:1	1:0	0:0	0:0	0:0	1:1	0:0	1:1	1:1	1:1	1:1	1:1	0:0
1	18977235	segregating	G	GAT	.	PASS	AF=2;NS=13	COV:VAR	1:0	1:0	1:0	1:0	1:0	1:0	1:0	1:1	1:1	1:0	1:0	1:0	1:0
1	19024876	segregating	C	T	.	PASS	AF=1;NS=12	COV:VAR	1:0	1:0	1:0	1:0	1:0	1:0	1:0	1:0	1:0	1:0	1:1	1:0	0:0
1	19086813	segregating	C	A	.	PASS	AF=2;NS=13	COV:VAR	1:0	1:0	1:0	1:0	1:0	1:0	1:0	1:1	1:1	1:0	1:0	1:0	1:0
1	19148914	segregating	A	AT	.	PASS	AF=2;NS=13	COV:VAR	1:0	1:0	1:0	1:0	1:0	1:0	1:0	1:1	1:1	1:0	1:0	1:0	1:0
1	19417185	segregating	C	T	.	PASS	AF=1;NS=13	COV:VAR	1:0	1:0	1:0	1:0	1:0	1:0	1:1	1:0	1:0	1:0	1:0	1:0	1:0
1	19424073	segregating	G	GAA	.	PASS	AF=1;NS=13	COV:VAR	1:0	1:0	1:1	1:0	1:0	1:0	1:0	1:0	1:0	1:0	1:0	1:0	1:0
1	19443810	segregating	A	AG	.	PASS	AF=7;NS=11	COV:VAR	1:1	1:0	1:1	1:0	0:0	1:1	0:0	1:0	1:1	1:1	1:1	1:0	1:1
1	19472753	segregating	A	T	.	PASS	AF=10;NS=12	COV:VAR	1:1	1:1	1:1	1:1	1:1	1:1	1:1	1:1	1:1	1:0	1:1	1:0	0:0
1	19523470	segregating	T	G	.	PASS	AF=1;NS=12	COV:VAR	1:0	1:0	1:0	1:0	1:0	1:0	1:0	1:0	1:0	1:0	1:0	1:1	0:0
1	19590263	segregating	G	A	.	PASS	AF=2;NS=13	COV:VAR	1:0	1:0	1:0	1:0	1:0	1:0	1:0	1:1	1:1	1:0	1:0	1:0	1:0
1	19694034	segregating	A	C	.	PASS	AF=1;NS=13	COV:VAR	1:0	1:0	1:0	1:0	1:0	1:1	1:0	1:0	1:0	1:0	1:0	1:0	1:0
1	19694504	segregating	CC	C	.	PASS	AF=3;NS=12	COV:VAR	1:1	1:0	0:0	1:1	1:1	1:0	1:0	1:0	1:0	1:0	1:0	1:0	1:0
1	19694508	segregating	C	T	.	PASS	AF=9;NS=12	COV:VAR	1:0	1:1	0:0	1:0	1:0	1:1	1:1	1:1	1:1	1:1	1:1	1:1	1:1
1	19706852	segregating	C	T	.	PASS	AF=2;NS=13	COV:VAR	1:0	1:0	1:0	1:0	1:0	1:0	1:0	1:0	1:0	1:1	1:0	1:1	1:0
1	19793626	segregating	T	C	.	PASS	AF=1;NS=12	COV:VAR	1:0	1:0	1:0	1:0	1:0	1:0	1:0	1:0	1:0	1:0	1:0	1:1	0:0
1	19809189	segregating	G	GA	.	PASS	AF=1;NS=13	COV:VAR	1:0	1:0	1:0	1:0	1:0	1:1	1:0	1:0	1:0	1:0	1:0	1:0	1:0
1	19810328	segregating	A	T	.	PASS	AF=1;NS=13	COV:VAR	1:0	1:0	1:0	1:0	1:0	1:0	1:1	1:0	1:0	1:0	1:0	1:0	1:0
1	19823106	segregating	A	AT	.	PASS	AF=3;NS=12	COV:VAR	1:0	1:0	1:0	1:0	1:0	1:0	0:0	1:1	1:0	1:1	1:0	1:1	1:0
1	19870772	segregating	AT	A	.	PASS	AF=1;NS=13	COV:VAR	1:0	1:0	1:0	1:0	1:0	1:0	1:0	1:0	1:0	1:0	1:1	1:0	1:0
1	19870781	segregating	TA	T	.	PASS	AF=12;NS=13	COV:VAR	1:1	1:1	1:1	1:1	1:1	1:1	1:1	1:1	1:1	1:1	1:0	1:1	1:1
1	19996298	segregating	A	G	.	PASS	AF=2;NS=12	COV:VAR	1:0	1:0	1:0	1:0	1:0	1:0	1:0	1:0	1:0	1:1	1:0	1:1	0:0
1	20025721	segregating	G	T	.	PASS	AF=1;NS=13	COV:VAR	1:1	1:0	1:0	1:0	1:0	1:0	1:0	1:0	1:0	1:0	1:0	1:0	1:0
1	20048783	segregating	G	A	.	PASS	AF=1;NS=13	COV:VAR	1:0	1:0	1:0	1:0	1:0	1:0	1:0	1:0	1:0	1:0	1:1	1:0	1:0
1	20057751	segregating	C	G	.	PASS	AF=1;NS=13	COV:VAR	1:0	1:0	1:0	1:0	1:0	1:0	1:0	1:0	1:0	1:0	1:1	1:0	1:0
1	20324050	segregating	G	A	.	PASS	AF=2;NS=13	COV:VAR	1:0	1:1	1:1	1:0	1:0	1:0	1:0	1:0	1:0	1:0	1:0	1:0	1:0
1	20486344	segregating	G	T	.	PASS	AF=1;NS=12	COV:VAR	1:0	1:0	1:0	1:0	1:0	1:0	1:0	1:0	1:0	1:0	1:0	1:1	0:0
1	20494834	segregating	C	CA	.	PASS	AF=8;NS=9	COV:VAR	1:1	0:0	1:1	0:0	1:1	0:0	1:0	1:1	1:1	1:1	0:0	1:1	1:1
1	20539707	segregating	GT	G	.	PASS	AF=1;NS=13	COV:VAR	1:0	1:0	1:0	1:0	1:0	1:0	1:0	1:0	1:1	1:0	1:0	1:0	1:0
1	20719475	segregating	A	T	.	PASS	AF=10;NS=12	COV:VAR	1:1	1:1	1:1	1:1	1:1	1:1	1:1	1:1	1:1	1:0	1:1	1:0	0:0
1	20812408	segregating	TT	T	.	PASS	AF=4;NS=13	COV:VAR	1:1	1:0	1:0	1:1	1:1	1:0	1:1	1:0	1:0	1:0	1:0	1:0	1:0
1	20971630	segregating	G	T	.	PASS	AF=2;NS=13	COV:VAR	1:0	1:0	1:0	1:0	1:0	1:0	1:0	1:1	1:1	1:0	1:0	1:0	1:0
1	21153338	segregating	T	TA	.	PASS	AF=4;NS=13	COV:VAR	1:1	1:0	1:0	1:1	1:1	1:0	1:1	1:0	1:0	1:0	1:0	1:0	1:0
1	21177601	segregating	C	A	.	PASS	AF=1;NS=13	COV:VAR	1:1	1:0	1:0	1:0	1:0	1:0	1:0	1:0	1:0	1:0	1:0	1:0	1:0
1	21242209	segregating	G	GA	.	PASS	AF=3;NS=8	COV:VAR	1:1	1:0	0:0	1:1	0:0	0:0	1:0	1:0	1:1	0:0	1:0	1:0	0:0
1	21267075	segregating	G	T	.	PASS	AF=1;NS=13	COV:VAR	1:0	1:0	1:0	1:0	1:0	1:1	1:0	1:0	1:0	1:0	1:0	1:0	1:0
1	21336368	segregating	G	GT	.	PASS	AF=1;NS=13	COV:VAR	1:0	1:0	1:0	1:0	1:0	1:0	1:1	1:0	1:0	1:0	1:0	1:0	1:0
1	21401027	segregating	A	T	.	PASS	AF=1;NS=12	COV:VAR	1:0	1:0	1:0	1:0	1:0	1:0	1:0	1:0	1:0	1:0	1:1	1:0	0:0
1	21418003	segregating	G	A	.	PASS	AF=1;NS=13	COV:VAR	1:0	1:0	1:0	1:0	1:0	1:0	1:0	1:1	1:0	1:0	1:0	1:0	1:0
1	21466677	segregating	T	C	.	PASS	AF=1;NS=13	COV:VAR	1:0	1:0	1:0	1:0	1:0	1:0	1:0	1:1	1:0	1:0	1:0	1:0	1:0
1	21599455	segregating	C	T	.	PASS	AF=1;NS=13	COV:VAR	1:0	1:0	1:0	1:0	1:0	1:0	1:0	1:0	1:0	1:1	1:0	1:0	1:0
1	21676123	segregating	T	A	.	PASS	AF=1;NS=13	COV:VAR	1:0	1:0	1:0	1:0	1:0	1:1	1:0	1:0	1:0	1:0	1:0	1:0	1:0
1	21739350	segregating	C	T	.	PASS	AF=2;NS=13	COV:VAR	1:0	1:0	1:0	1:0	1:0	1:0	1:0	1:1	1:1	1:0	1:0	1:0	1:0
1	21746121	segregating	T	C	.	PASS	AF=8;NS=9	COV:VAR	1:1	1:0	0:0	0:0	1:1	1:1	1:1	1:1	0:0	1:1	1:1	0:0	1:1
1	21911336	segregating	T	C	.	PASS	AF=1;NS=13	COV:VAR	1:0	1:0	1:0	1:0	1:0	1:0	1:0	1:0	1:0	1:1	1:0	1:0	1:0
1	21985328	segregating	T	A	.	PASS	AF=1;NS=13	COV:VAR	1:0	1:0	1:0	1:0	1:0	1:1	1:0	1:0	1:0	1:0	1:0	1:0	1:0
1	22034322	segregating	A	T	.	PASS	AF=2;NS=13	COV:VAR	1:0	1:0	1:0	1:1	1:1	1:0	1:0	1:0	1:0	1:0	1:0	1:0	1:0
1	22074514	segregating	A	C	.	PASS	AF=1;NS=13	COV:VAR	1:0	1:0	1:0	1:0	1:0	1:1	1:0	1:0	1:0	1:0	1:0	1:0	1:0
1	22113606	segregating	T	C	.	PASS	AF=2;NS=13	COV:VAR	1:0	1:0	1:0	1:1	1:1	1:0	1:0	1:0	1:0	1:0	1:0	1:0	1:0
1	22119937	segregating	A	AG	.	PASS	AF=7;NS=8	COV:VAR	1:1	1:0	0:0	0:0	1:1	1:1	0:0	0:0	1:1	1:1	1:1	0:0	1:1
1	22204212	segregating	G	A	.	PASS	AF=1;NS=13	COV:VAR	1:0	1:0	1:0	1:0	1:0	1:1	1:0	1:0	1:0	1:0	1:0	1:0	1:0
1	22257603	segregating	A	T	.	PASS	AF=2;NS=12	COV:VAR	1:0	1:0	1:0	1:0	1:0	1:0	1:0	1:0	1:0	1:1	1:0	1:1	0:0
1	22291678	segregating	G	C	.	PASS	AF=2;NS=12	COV:VAR	1:0	1:0	1:0	1:0	1:0	1:0	1:0	1:0	1:0	1:1	1:0	1:1	0:0
1	22359437	segregating	AC	A	.	PASS	AF=2;NS=12	COV:VAR	1:0	1:0	1:0	1:0	1:0	1:0	1:0	1:0	1:0	1:1	1:0	1:1	0:0
1	22490236	segregating	G	GTTAT	.	PASS	AF=1;NS=13	COV:VAR	1:0	1:0	1:0	1:0	1:0	1:0	1:1	1:0	1:0	1:0	1:0	1:0	1:0
1	22621323	segregating	A	C	.	PASS	AF=10;NS=11	COV:VAR	1:1	1:0	1:1	0:0	0:0	1:1	1:1	1:1	1:1	1:1	1:1	1:1	1:1
1	22621325	segregating	TAATTACAAAAA	T	.	PASS	AF=4;NS=7	COV:VAR	0:0	1:0	1:1	0:0	1:0	0:0	1:1	1:0	1:1	1:1	0:0	0:0	0:0
1	22624500	segregating	T	C	.	PASS	AF=2;NS=13	COV:VAR	1:0	1:0	1:0	1:1	1:1	1:0	1:0	1:0	1:0	1:0	1:0	1:0	1:0
1	22696191	segregating	A	AAGGAACATAAGCCTG	.	PASS	AF=8;NS=9	COV:VAR	0:0	1:0	1:1	1:1	0:0	1:1	0:0	1:1	0:0	1:1	1:1	1:1	1:1
1	22696287	segregating	A	G	.	PASS	AF=2;NS=9	COV:VAR	1:0	1:0	0:0	1:0	1:0	0:0	1:0	0:0	1:0	0:0	1:1	1:0	1:1
1	22696288	segregating	CTACGCCA	C	.	PASS	AF=5;NS=7	COV:VAR	0:0	1:0	1:1	1:0	0:0	1:1	0:0	1:1	0:0	0:0	1:1	0:0	1:1
1	22724685	segregating	G	GA	.	PASS	AF=6;NS=9	COV:VAR	0:0	1:0	1:0	0:0	1:1	1:0	0:0	1:1	1:1	1:1	0:0	1:1	1:1
1	22825389	segregating	G	GT	.	PASS	AF=1;NS=13	COV:VAR	1:0	1:0	1:0	1:0	1:0	1:0	1:1	1:0	1:0	1:0	1:0	1:0	1:0
1	22866739	segregating	C	T	.	PASS	AF=1;NS=13	COV:VAR	1:0	1:0	1:0	1:0	1:0	1:1	1:0	1:0	1:0	1:0	1:0	1:0	1:0
1	22881355	segregating	G	GA	.	PASS	AF=1;NS=13	COV:VAR	1:1	1:0	1:0	1:0	1:0	1:0	1:0	1:0	1:0	1:0	1:0	1:0	1:0
1	22924235	segregating	T	G	.	PASS	AF=2;NS=13	COV:VAR	1:0	1:0	1:0	1:0	1:0	1:0	1:0	1:1	1:1	1:0	1:0	1:0	1:0
1	22990657	segregating	A	AT	.	PASS	AF=1;NS=13	COV:VAR	1:0	1:0	1:0	1:0	1:0	1:0	1:0	1:1	1:0	1:0	1:0	1:0	1:0
1	22994076	segregating	TTT	T	.	PASS	AF=2;NS=13	COV:VAR	1:0	1:0	1:0	1:0	1:0	1:0	1:0	1:1	1:1	1:0	1:0	1:0	1:0
1	23005867	segregating	G	GA	.	PASS	AF=1;NS=12	COV:VAR	1:0	0:0	1:1	1:0	1:0	1:0	1:0	1:0	1:0	1:0	1:0	1:0	1:0
1	23042789	segregating	G	T	.	PASS	AF=2;NS=13	COV:VAR	1:0	1:0	1:0	1:1	1:1	1:0	1:0	1:0	1:0	1:0	1:0	1:0	1:0
1	23065391	segregating	C	T	.	PASS	AF=1;NS=13	COV:VAR	1:0	1:0	1:0	1:0	1:0	1:0	1:0	1:0	1:1	1:0	1:0	1:0	1:0
1	23134081	segregating	C	A	.	PASS	AF=1;NS=13	COV:VAR	1:0	1:0	1:0	1:0	1:0	1:0	1:0	1:0	1:0	1:1	1:0	1:0	1:0
1	23337765	segregating	A	T	.	PASS	AF=1;NS=13	COV:VAR	1:0	1:0	1:0	1:0	1:0	1:0	1:0	1:0	1:0	1:0	1:1	1:0	1:0
1	23350254	segregating	G	C	.	PASS	AF=1;NS=13	COV:VAR	1:0	1:1	1:0	1:0	1:0	1:0	1:0	1:0	1:0	1:0	1:0	1:0	1:0
1	23359486	segregating	T	A	.	PASS	AF=1;NS=13	COV:VAR	1:1	1:0	1:0	1:0	1:0	1:0	1:0	1:0	1:0	1:0	1:0	1:0	1:0
1	23565392	segregating	G	GA	.	PASS	AF=6;NS=7	COV:VAR	1:1	0:0	1:1	1:1	1:0	1:1	0:0	0:0	0:0	0:0	1:1	0:0	1:1
1	23640717	segregating	A	AC	.	PASS	AF=6;NS=7	COV:VAR	0:0	0:0	0:0	1:1	1:0	0:0	1:1	1:1	1:1	1:1	1:1	0:0	0:0
1	23648407	segregating	A	C	.	PASS	AF=1;NS=12	COV:VAR	1:0	1:0	1:0	1:0	1:0	1:0	1:0	1:0	1:0	1:0	1:1	1:0	0:0
1	23709340	segregating	T	TTATGTGGATAGCTTTGCCTAAAAGCATATCTACATAAAATCTTGAG	.	PASS	AF=10;NS=11	COV:VAR	1:1	1:0	0:0	1:1	1:1	1:1	1:1	1:1	0:0	1:1	1:1	1:1	1:1
1	23710261	segregating	ATGTTTTGTCATGTAATCAAATAAAGACAAAACTTACTTTTTCTTTTTCTTATTTTTACTTATACATATTTAGTTTGTTTTG	A	.	PASS	AF=6;NS=7	COV:VAR	0:0	1:0	0:0	0:0	1:1	1:1	0:0	1:1	0:0	0:0	1:1	1:1	1:1
1	23711958	segregating	T	TA	.	PASS	AF=6;NS=7	COV:VAR	0:0	1:0	0:0	0:0	0:0	0:0	0:0	1:1	1:1	1:1	1:1	1:1	1:1
1	23897484	segregating	C	CT	.	PASS	AF=11;NS=13	COV:VAR	1:1	1:0	1:0	1:1	1:1	1:1	1:1	1:1	1:1	1:1	1:1	1:1	1:1
1	23940762	segregating	C	T	.	PASS	AF=1;NS=13	COV:VAR	1:1	1:0	1:0	1:0	1:0	1:0	1:0	1:0	1:0	1:0	1:0	1:0	1:0
1	24136725	segregating	T	G	.	PASS	AF=1;NS=13	COV:VAR	1:0	1:0	1:0	1:0	1:1	1:0	1:0	1:0	1:0	1:0	1:0	1:0	1:0
1	24176176	segregating	T	C	.	PASS	AF=1;NS=7	COV:VAR	1:0	1:1	1:0	1:0	0:0	0:0	1:0	0:0	0:0	0:0	0:0	1:0	1:0
1	24342908	segregating	T	G	.	PASS	AF=11;NS=12	COV:VAR	1:1	1:0	1:1	0:0	1:1	1:1	1:1	1:1	1:1	1:1	1:1	1:1	1:1
1	24342914	segregating	T	A	.	PASS	AF=7;NS=8	COV:VAR	1:1	1:0	0:0	0:0	0:0	1:1	1:1	1:1	0:0	1:1	1:1	0:0	1:1
1	24342917	segregating	T	C	.	PASS	AF=6;NS=7	COV:VAR	1:1	1:0	0:0	0:0	0:0	1:1	1:1	1:1	0:0	0:0	1:1	0:0	1:1
1	24404677	segregating	T	A	.	PASS	AF=2;NS=12	COV:VAR	1:0	1:0	1:0	1:0	1:0	1:0	1:0	1:0	1:0	1:1	1:0	1:1	0:0
1	24492375	segregating	A	C	.	PASS	AF=7;NS=13	COV:VAR	1:1	1:1	1:1	1:1	1:1	1:1	1:1	1:0	1:0	1:0	1:0	1:0	1:0
1	24538113	segregating	GT	G	.	PASS	AF=6;NS=8	COV:VAR	0:0	1:1	1:1	0:0	0:0	1:1	0:0	1:1	0:0	1:1	1:1	1:0	1:0
1	24605516	segregating	T	TA	.	PASS	AF=1;NS=10	COV:VAR	1:0	1:0	1:1	0:0	1:0	1:0	0:0	1:0	1:0	1:0	1:0	1:0	0:0
1	24641197	segregating	C	T	.	PASS	AF=1;NS=13	COV:VAR	1:0	1:0	1:0	1:0	1:0	1:0	1:0	1:0	1:0	1:0	1:0	1:0	1:1
1	24646748	segregating	AT	A	.	PASS	AF=3;NS=13	COV:VAR	1:0	1:0	1:0	1:0	1:0	1:0	1:0	1:0	1:0	1:1	1:0	1:1	1:1
1	24684083	segregating	AT	A	.	PASS	AF=1;NS=13	COV:VAR	1:0	1:0	1:0	1:0	1:0	1:0	1:0	1:0	1:0	1:0	1:1	1:0	1:0
1	24688223	segregating	T	A	.	PASS	AF=1;NS=13	COV:VAR	1:0	1:0	1:0	1:0	1:0	1:0	1:1	1:0	1:0	1:0	1:0	1:0	1:0
1	24696778	segregating	C	T	.	PASS	AF=1;NS=13	COV:VAR	1:0	1:0	1:0	1:0	1:0	1:1	1:0	1:0	1:0	1:0	1:0	1:0	1:0
1	24698889	segregating	T	A	.	PASS	AF=7;NS=8	COV:VAR	0:0	1:0	1:1	0:0	0:0	0:0	1:1	1:1	1:1	1:1	0:0	1:1	1:1
1	24755690	segregating	C	A	.	PASS	AF=1;NS=13	COV:VAR	1:0	1:0	1:0	1:0	1:0	1:1	1:0	1:0	1:0	1:0	1:0	1:0	1:0
1	24794163	segregating	A	T	.	PASS	AF=12;NS=13	COV:VAR	1:1	1:1	1:1	1:1	1:1	1:1	1:1	1:1	1:1	1:1	1:0	1:1	1:1
1	24844033	segregating	AAAG	A	.	PASS	AF=9;NS=10	COV:VAR	1:1	1:0	1:1	0:0	1:1	0:0	0:0	1:1	1:1	1:1	1:1	1:1	1:1
1	24924083	segregating	C	A	.	PASS	AF=6;NS=7	COV:VAR	1:1	1:0	1:1	0:0	0:0	1:1	1:1	0:0	0:0	1:1	0:0	1:1	0:0
1	24940464	segregating	C	T	.	PASS	AF=1;NS=13	COV:VAR	1:0	1:0	1:0	1:0	1:0	1:0	1:0	1:0	1:1	1:0	1:0	1:0	1:0
1	25009180	segregating	C	T	.	PASS	AF=2;NS=13	COV:VAR	1:0	1:0	1:0	1:0	1:0	1:0	1:0	1:1	1:1	1:0	1:0	1:0	1:0
1	25036418	segregating	T	A	.	PASS	AF=1;NS=13	COV:VAR	1:0	1:0	1:0	1:0	1:0	1:0	1:0	1:0	1:0	1:1	1:0	1:0	1:0
1	25157214	segregating	T	A	.	PASS	AF=3;NS=13	COV:VAR	1:0	1:0	1:0	1:0	1:0	1:0	1:0	1:0	1:0	1:1	1:0	1:1	1:1
1	25180151	segregating	G	A	.	PASS	AF=3;NS=13	COV:VAR	1:0	1:0	1:0	1:0	1:0	1:0	1:0	1:0	1:0	1:1	1:0	1:1	1:1
1	25218571	segregating	C	A	.	PASS	AF=2;NS=13	COV:VAR	1:0	1:0	1:0	1:1	1:1	1:0	1:0	1:0	1:0	1:0	1:0	1:0	1:0
1	25261870	segregating	C	T	.	PASS	AF=2;NS=13	COV:VAR	1:0	1:0	1:0	1:1	1:1	1:0	1:0	1:0	1:0	1:0	1:0	1:0	1:0
1	25408171	segregating	AAA	A	.	PASS	AF=1;NS=8	COV:VAR	0:0	0:0	1:1	0:0	1:0	0:0	0:0	1:0	1:0	1:0	1:0	1:0	1:0
1	25640577	segregating	G	C	.	PASS	AF=3;NS=13	COV:VAR	1:0	1:0	1:0	1:0	1:0	1:0	1:0	1:0	1:0	1:1	1:0	1:1	1:1
1	25696864	segregating	G	A	.	PASS	AF=2;NS=13	COV:VAR	1:0	1:1	1:1	1:0	1:0	1:0	1:0	1:0	1:0	1:0	1:0	1:0	1:0
1	25802930	segregating	T	TATATATATATA	.	PASS	AF=6;NS=7	COV:VAR	0:0	1:0	1:1	0:0	1:1	0:0	0:0	1:1	1:1	0:0	0:0	1:1	1:1
1	25811227	segregating	A	AT	.	PASS	AF=11;NS=13	COV:VAR	1:1	1:0	1:0	1:1	1:1	1:1	1:1	1:1	1:1	1:1	1:1	1:1	1:1
1	25823833	segregating	GTATATATATA	G	.	PASS	AF=2;NS=10	COV:VAR	0:0	1:0	1:1	1:1	0:0	1:0	0:0	1:0	1:0	1:0	1:0	1:0	1:0
1	25856645	segregating	T	A	.	PASS	AF=12;NS=13	COV:VAR	1:1	1:1	1:1	1:1	1:1	1:0	1:1	1:1	1:1	1:1	1:1	1:1	1:1
1	25889962	segregating	T	C	.	PASS	AF=1;NS=13	COV:VAR	1:0	1:0	1:0	1:0	1:0	1:1	1:0	1:0	1:0	1:0	1:0	1:0	1:0
1	25963596	segregating	GC	G	.	PASS	AF=1;NS=9	COV:VAR	1:0	0:0	1:0	1:0	0:0	1:0	1:1	1:0	1:0	0:0	1:0	0:0	1:0
1	26008709	segregating	CT	C	.	PASS	AF=1;NS=12	COV:VAR	1:0	1:0	1:0	1:0	1:0	0:0	1:0	1:0	1:0	1:0	1:1	1:0	1:0
1	26052913	segregating	A	T	.	PASS	AF=1;NS=13	COV:VAR	1:0	1:0	1:0	1:0	1:0	1:0	1:0	1:0	1:0	1:0	1:1	1:0	1:0
1	26171420	segregating	T	C	.	PASS	AF=5;NS=9	COV:VAR	0:0	1:0	1:0	1:1	1:1	0:0	1:0	1:0	1:1	0:0	1:1	0:0	1:1
1	26171424	segregating	T	TATCC	.	PASS	AF=7;NS=9	COV:VAR	0:0	1:0	0:0	1:1	1:1	0:0	1:0	0:0	1:1	1:1	1:1	1:1	1:1
1	26422862	segregating	G	C	.	PASS	AF=6;NS=13	COV:VAR	1:1	1:1	1:1	1:1	1:1	1:0	1:1	1:0	1:0	1:0	1:0	1:0	1:0
1	26465918	segregating	C	CAT	.	PASS	AF=1;NS=10	COV:VAR	1:0	1:0	0:0	1:0	1:0	1:0	1:1	1:0	1:0	0:0	1:0	0:0	1:0
1	26470693	segregating	TC	T	.	PASS	AF=11;NS=13	COV:VAR	1:1	1:1	1:1	1:1	1:1	1:1	1:1	1:0	1:0	1:1	1:1	1:1	1:1
1	26573335	segregating	AA	A	.	PASS	AF=3;NS=13	COV:VAR	1:0	1:0	1:0	1:0	1:0	1:0	1:0	1:0	1:0	1:1	1:0	1:1	1:1
1	26699389	segregating	T	G	.	PASS	AF=1;NS=13	COV:VAR	1:0	1:0	1:0	1:0	1:0	1:0	1:0	1:0	1:0	1:0	1:1	1:0	1:0
1	26796837	segregating	G	A	.	PASS	AF=2;NS=13	COV:VAR	1:0	1:0	1:0	1:1	1:1	1:0	1:0	1:0	1:0	1:0	1:0	1:0	1:0
1	26800548	segregating	G	GA	.	PASS	AF=2;NS=12	COV:VAR	1:0	1:0	1:0	1:0	1:0	1:0	0:0	1:0	1:0	1:0	1:1	1:0	1:1
1	26833906	segregating	G	A	.	PASS	AF=3;NS=13	COV:VAR	1:0	1:0	1:0	1:1	1:1	1:0	1:1	1:0	1:0	1:0	1:0	1:0	1:0
1	27033983	segregating	C	A	.	PASS	AF=1;NS=13	COV:VAR	1:0	1:0	1:0	1:0	1:0	1:0	1:0	1:0	1:0	1:0	1:0	1:1	1:0
1	27118039	segregating	C	CA	.	PASS	AF=1;NS=7	COV:VAR	1:0	1:0	0:0	0:0	0:0	0:0	1:0	0:0	0:0	1:0	1:0	1:1	1:0
1	27141017	segregating	A	G	.	PASS	AF=1;NS=13	COV:VAR	1:0	1:0	1:0	1:0	1:0	1:1	1:0	1:0	1:0	1:0	1:0	1:0	1:0
1	27258442	segregating	G	GAA	.	PASS	AF=6;NS=9	COV:VAR	1:1	1:0	1:1	0:0	0:0	1:1	0:0	1:1	1:1	1:0	0:0	1:0	1:1
1	27278302	segregating	A	G	.	PASS	AF=2;NS=13	COV:VAR	1:0	1:0	1:0	1:1	1:1	1:0	1:0	1:0	1:0	1:0	1:0	1:0	1:0
1	27396322	segregating	A	C	.	PASS	AF=1;NS=13	COV:VAR	1:0	1:0	1:0	1:0	1:0	1:0	1:0	1:0	1:0	1:1	1:0	1:0	1:0
1	27408701	segregating	TGACCTGCAA	T	.	PASS	AF=8;NS=9	COV:VAR	1:1	1:0	0:0	1:1	0:0	1:1	0:0	1:1	0:0	1:1	1:1	1:1	1:1
1	27413435	segregating	G	C	.	PASS	AF=7;NS=8	COV:VAR	1:1	1:0	0:0	0:0	0:0	1:1	0:0	0:0	1:1	1:1	1:1	1:1	1:1
1	27484522	segregating	C	T	.	PASS	AF=2;NS=13	COV:VAR	1:0	1:0	1:0	1:1	1:1	1:0	1:0	1:0	1:0	1:0	1:0	1:0	1:0
1	27597993	segregating	A	AT	.	PASS	AF=10;NS=12	COV:VAR	1:1	0:0	1:1	1:1	1:1	1:1	1:1	1:0	1:0	1:1	1:1	1:1	1:1
1	27863922	segregating	C	T	.	PASS	AF=1;NS=13	COV:VAR	1:0	1:0	1:0	1:0	1:0	1:0	1:1	1:0	1:0	1:0	1:0	1:0	1:0
1	28131338	segregating	T	TA	.	PASS	AF=7;NS=8	COV:VAR	1:1	1:0	1:1	0:0	0:0	1:1	0:0	1:1	0:0	0:0	1:1	1:1	1:1
1	28146872	segregating	G	C	.	PASS	AF=2;NS=13	COV:VAR	1:0	1:0	1:0	1:1	1:1	1:0	1:0	1:0	1:0	1:0	1:0	1:0	1:0
1	28159994	segregating	T	C	.	PASS	AF=1;NS=13	COV:VAR	1:0	1:0	1:0	1:0	1:0	1:1	1:0	1:0	1:0	1:0	1:0	1:0	1:0
1	28281480	segregating	T	C	.	PASS	AF=2;NS=13	COV:VAR	1:0	1:0	1:0	1:1	1:1	1:0	1:0	1:0	1:0	1:0	1:0	1:0	1:0
1	28311331	segregating	A	G	.	PASS	AF=1;NS=13	COV:VAR	1:0	1:0	1:0	1:0	1:0	1:1	1:0	1:0	1:0	1:0	1:0	1:0	1:0
1	28374549	segregating	AA	A	.	PASS	AF=2;NS=9	COV:VAR	1:0	0:0	1:0	1:1	1:1	0:0	1:0	0:0	1:0	1:0	1:0	0:0	1:0
1	28378734	segregating	T	C	.	PASS	AF=2;NS=13	COV:VAR	1:0	1:0	1:0	1:1	1:1	1:0	1:0	1:0	1:0	1:0	1:0	1:0	1:0
1	28438199	segregating	T	C	.	PASS	AF=1;NS=13	COV:VAR	1:0	1:0	1:0	1:0	1:0	1:0	1:0	1:0	1:1	1:0	1:0	1:0	1:0
1	28550052	segregating	G	C	.	PASS	AF=2;NS=13	COV:VAR	1:0	1:0	1:0	1:1	1:1	1:0	1:0	1:0	1:0	1:0	1:0	1:0	1:0
1	28579109	segregating	G	GT	.	PASS	AF=1;NS=13	COV:VAR	1:0	1:0	1:0	1:0	1:0	1:0	1:1	1:0	1:0	1:0	1:0	1:0	1:0
1	28702803	segregating	G	T	.	PASS	AF=2;NS=13	COV:VAR	1:0	1:0	1:0	1:0	1:0	1:0	1:0	1:0	1:0	1:1	1:0	1:1	1:0
1	28749997	segregating	CC	C	.	PASS	AF=2;NS=13	COV:VAR	1:0	1:1	1:1	1:0	1:0	1:0	1:0	1:0	1:0	1:0	1:0	1:0	1:0
1	28767614	segregating	ATA	A	.	PASS	AF=2;NS=13	COV:VAR	1:0	1:0	1:0	1:1	1:1	1:0	1:0	1:0	1:0	1:0	1:0	1:0	1:0
1	28785913	segregating	A	AT	.	PASS	AF=1;NS=9	COV:VAR	1:0	1:0	1:0	1:1	0:0	0:0	1:0	0:0	1:0	0:0	1:0	1:0	1:0
1	29182074	segregating	C	A	.	PASS	AF=1;NS=13	COV:VAR	1:1	1:0	1:0	1:0	1:0	1:0	1:0	1:0	1:0	1:0	1:0	1:0	1:0
1	29210903	segregating	C	T	.	PASS	AF=1;NS=13	COV:VAR	1:1	1:0	1:0	1:0	1:0	1:0	1:0	1:0	1:0	1:0	1:0	1:0	1:0
1	29235767	segregating	C	CA	.	PASS	AF=1;NS=13	COV:VAR	1:0	1:0	1:0	1:0	1:0	1:0	1:0	1:0	1:0	1:0	1:0	1:1	1:0
1	29250163	segregating	C	T	.	PASS	AF=1;NS=13	COV:VAR	1:1	1:0	1:0	1:0	1:0	1:0	1:0	1:0	1:0	1:0	1:0	1:0	1:0
1	29319262	segregating	C	T	.	PASS	AF=2;NS=13	COV:VAR	1:0	1:0	1:0	1:1	1:1	1:0	1:0	1:0	1:0	1:0	1:0	1:0	1:0
1	29407168	segregating	A	T	.	PASS	AF=1;NS=13	COV:VAR	1:0	1:0	1:0	1:0	1:0	1:0	1:0	1:0	1:0	1:0	1:0	1:1	1:0
1	29488085	segregating	T	G	.	PASS	AF=1;NS=13	COV:VAR	1:1	1:0	1:0	1:0	1:0	1:0	1:0	1:0	1:0	1:0	1:0	1:0	1:0
1	29669985	segregating	T	A	.	PASS	AF=1;NS=13	COV:VAR	1:1	1:0	1:0	1:0	1:0	1:0	1:0	1:0	1:0	1:0	1:0	1:0	1:0
1	29696198	segregating	G	A	.	PASS	AF=3;NS=13	COV:VAR	1:0	1:1	1:1	1:0	1:0	1:0	1:0	1:0	1:0	1:0	1:1	1:0	1:0
1	29712593	segregating	T	C	.	PASS	AF=1;NS=13	COV:VAR	1:1	1:0	1:0	1:0	1:0	1:0	1:0	1:0	1:0	1:0	1:0	1:0	1:0
1	29803064	segregating	T	A	.	PASS	AF=2;NS=13	COV:VAR	1:0	1:0	1:0	1:0	1:0	1:0	1:0	1:1	1:1	1:0	1:0	1:0	1:0
1	29804262	segregating	A	C	.	PASS	AF=3;NS=13	COV:VAR	1:0	1:0	1:0	1:0	1:0	1:0	1:0	1:0	1:0	1:1	1:0	1:1	1:1
1	29873566	segregating	G	T	.	PASS	AF=2;NS=13	COV:VAR	1:0	1:0	1:0	1:0	1:0	1:0	1:0	1:1	1:1	1:0	1:0	1:0	1:0
1	29884609	segregating	C	A	.	PASS	AF=1;NS=13	COV:VAR	1:0	1:0	1:0	1:0	1:0	1:0	1:0	1:0	1:0	1:0	1:0	1:1	1:0
1	30015381	segregating	T	A	.	PASS	AF=2;NS=13	COV:VAR	1:0	1:1	1:1	1:0	1:0	1:0	1:0	1:0	1:0	1:0	1:0	1:0	1:0
1	30055213	segregating	A	T	.	PASS	AF=1;NS=13	COV:VAR	1:0	1:0	1:0	1:0	1:0	1:0	1:0	1:0	1:0	1:1	1:0	1:0	1:0
1	30142523	segregating	TTAAACAAGAACCACTCATCAGTATCTTTATAATGTATA	T	.	PASS	AF=2;NS=13	COV:VAR	1:0	1:0	1:0	1:1	1:1	1:0	1:0	1:0	1:0	1:0	1:0	1:0	1:0
1	30143319	segregating	G	A	.	PASS	AF=2;NS=13	COV:VAR	1:0	1:1	1:1	1:0	1:0	1:0	1:0	1:0	1:0	1:0	1:0	1:0	1:0
1	30200061	segregating	GAT	G	.	PASS	AF=2;NS=13	COV:VAR	1:0	1:0	1:0	1:1	1:1	1:0	1:0	1:0	1:0	1:0	1:0	1:0	1:0
1	30201431	segregating	T	TGC	.	PASS	AF=6;NS=7	COV:VAR	0:0	1:0	1:1	1:1	0:0	1:1	0:0	0:0	1:1	1:1	1:1	0:0	0:0
1	30377086	segregating	A	G	.	PASS	AF=1;NS=13	COV:VAR	1:0	1:0	1:0	1:0	1:0	1:1	1:0	1:0	1:0	1:0	1:0	1:0	1:0
1	30402070	segregating	G	GA	.	PASS	AF=7;NS=9	COV:VAR	1:1	1:0	1:1	0:0	1:0	0:0	0:0	1:1	1:1	0:0	1:1	1:1	1:1
1	30403478	segregating	G	T	.	PASS	AF=2;NS=13	COV:VAR	1:0	1:0	1:0	1:0	1:0	1:0	1:0	1:1	1:1	1:0	1:0	1:0	1:0
1	30415371	segregating	A	T	.	PASS	AF=7;NS=8	COV:VAR	1:1	1:0	0:0	0:0	1:1	1:1	1:1	0:0	0:0	1:1	0:0	1:1	1:1
2	45544	segregating	C	T	.	PASS	AF=2;NS=13	COV:VAR	1:0	1:0	1:0	1:1	1:1	1:0	1:0	1:0	1:0	1:0	1:0	1:0	1:0
2	336499	segregating	GATATATATATATATATATATATATATAT	G	.	PASS	AF=4;NS=13	COV:VAR	1:0	1:0	1:1	1:1	1:1	1:0	1:1	1:0	1:0	1:0	1:0	1:0	1:0
2	336532	segregating	A	G	.	PASS	AF=4;NS=13	COV:VAR	1:0	1:0	1:1	1:1	1:1	1:0	1:1	1:0	1:0	1:0	1:0	1:0	1:0
2	358395	segregating	C	T	.	PASS	AF=2;NS=13	COV:VAR	1:0	1:0	1:0	1:0	1:0	1:0	1:0	1:0	1:0	1:0	1:1	1:0	1:1
2	373068	segregating	T	A	.	PASS	AF=1;NS=13	COV:VAR	1:0	1:0	1:0	1:0	1:0	1:1	1:0	1:0	1:0	1:0	1:0	1:0	1:0
2	404740	segregating	CTATATATATATATATATATATATA	C	.	PASS	AF=1;NS=11	COV:VAR	1:0	1:0	1:1	1:0	0:0	1:0	0:0	1:0	1:0	1:0	1:0	1:0	1:0
2	448334	segregating	C	T	.	PASS	AF=1;NS=13	COV:VAR	1:0	1:0	1:0	1:0	1:0	1:0	1:0	1:0	1:0	1:1	1:0	1:0	1:0
2	448642	segregating	AA	A	.	PASS	AF=12;NS=13	COV:VAR	1:1	1:1	1:1	1:1	1:1	1:1	1:1	1:1	1:1	1:1	1:1	1:1	1:0
2	448644	segregating	TGTATA	T	.	PASS	AF=13;NS=13	COV:VAR	1:1	1:1	1:1	1:1	1:1	1:1	1:1	1:1	1:1	1:1	1:1	1:1	1:1
2	456498	segregating	A	G	.	PASS	AF=1;NS=13	COV:VAR	1:1	1:0	1:0	1:0	1:0	1:0	1:0	1:0	1:0	1:0	1:0	1:0	1:0
2	472946	segregating	AG	A	.	PASS	AF=2;NS=13	COV:VAR	1:0	1:0	1:0	1:0	1:0	1:0	1:0	1:0	1:0	1:1	1:0	1:1	1:0
2	512681	segregating	CATATATATATATATATAT	C	.	PASS	AF=2;NS=8	COV:VAR	1:0	0:0	1:1	0:0	1:1	1:0	0:0	1:0	1:0	0:0	0:0	1:0	1:0
2	585918	segregating	C	T	.	PASS	AF=2;NS=13	COV:VAR	1:0	1:0	1:0	1:0	1:0	1:0	1:0	1:0	1:0	1:0	1:1	1:0	1:1
2	688363	segregating	G	C	.	PASS	AF=1;NS=13	COV:VAR	1:1	1:0	1:0	1:0	1:0	1:0	1:0	1:0	1:0	1:0	1:0	1:0	1:0
2	767999	segregating	A	C	.	PASS	AF=2;NS=13	COV:VAR	1:0	1:0	1:0	1:1	1:1	1:0	1:0	1:0	1:0	1:0	1:0	1:0	1:0
2	905368	segregating	G	T	.	PASS	AF=6;NS=13	COV:VAR	1:1	1:1	1:1	1:1	1:1	1:0	1:1	1:0	1:0	1:0	1:0	1:0	1:0
2	969328	segregating	C	A	.	PASS	AF=1;NS=13	COV:VAR	1:0	1:0	1:0	1:0	1:0	1:1	1:0	1:0	1:0	1:0	1:0	1:0	1:0
2	994693	segregating	T	C	.	PASS	AF=2;NS=13	COV:VAR	1:0	1:0	1:0	1:0	1:0	1:0	1:0	1:1	1:1	1:0	1:0	1:0	1:0
2	1002401	segregating	A	AT	.	PASS	AF=6;NS=7	COV:VAR	0:0	1:1	0:0	1:0	0:0	1:1	0:0	1:1	1:1	1:1	0:0	0:0	1:1
2	1021955	segregating	TCAGTTTATAAGAACATCAGAG	T	.	PASS	AF=2;NS=13	COV:VAR	1:0	1:0	1:0	1:0	1:0	1:0	1:0	1:0	1:0	1:1	1:0	1:1	1:0
2	1093203	segregating	C	T	.	PASS	AF=2;NS=13	COV:VAR	1:0	1:0	1:0	1:0	1:0	1:0	1:0	1:0	1:0	1:0	1:1	1:0	1:1
2	1266249	segregating	T	A	.	PASS	AF=2;NS=13	COV:VAR	1:0	1:0	1:0	1:0	1:0	1:0	1:0	1:1	1:1	1:0	1:0	1:0	1:0
2	1310296	segregating	AC	A	.	PASS	AF=1;NS=13	COV:VAR	1:0	1:0	1:0	1:0	1:0	1:0	1:0	1:0	1:0	1:0	1:0	1:0	1:1
2	1313843	segregating	C	T	.	PASS	AF=1;NS=13	COV:VAR	1:0	1:0	1:0	1:0	1:0	1:0	1:1	1:0	1:0	1:0	1:0	1:0	1:0
2	1388837	segregating	G	GAA	.	PASS	AF=11;NS=12	COV:VAR	1:1	1:1	1:1	1:1	1:0	1:1	1:1	1:1	1:1	1:1	1:1	0:0	1:1
2	1468689	segregating	G	C	.	PASS	AF=2;NS=13	COV:VAR	1:0	1:0	1:0	1:0	1:0	1:0	1:0	1:0	1:0	1:1	1:0	1:1	1:0
2	1565762	segregating	GT	G	.	PASS	AF=1;NS=13	COV:VAR	1:0	1:0	1:0	1:0	1:0	1:0	1:0	1:0	1:0	1:0	1:0	1:1	1:0
2	1576288	segregating	T	TA	.	PASS	AF=1;NS=13	COV:VAR	1:0	1:0	1:0	1:0	1:0	1:0	1:0	1:1	1:0	1:0	1:0	1:0	1:0
2	1753095	segregating	T	A	.	PASS	AF=2;NS=13	COV:VAR	1:0	1:0	1:0	1:1	1:1	1:0	1:0	1:0	1:0	1:0	1:0	1:0	1:0
2	1784430	segregating	C	T	.	PASS	AF=1;NS=13	COV:VAR	1:0	1:0	1:0	1:0	1:0	1:0	1:0	1:0	1:0	1:0	1:0	1:1	1:0
2	1924227	segregating	C	G	.	PASS	AF=7;NS=13	COV:VAR	1:1	1:1	1:1	1:1	1:1	1:1	1:1	1:0	1:0	1:0	1:0	1:0	1:0
2	2061788	segregating	G	A	.	PASS	AF=2;NS=13	COV:VAR	1:0	1:0	1:0	1:0	1:0	1:0	1:0	1:1	1:1	1:0	1:0	1:0	1:0
2	2087754	segregating	A	C	.	PASS	AF=1;NS=13	COV:VAR	1:1	1:0	1:0	1:0	1:0	1:0	1:0	1:0	1:0	1:0	1:0	1:0	1:0
2	2099553	segregating	G	A	.	PASS	AF=1;NS=13	COV:VAR	1:0	1:0	1:0	1:0	1:0	1:0	1:0	1:0	1:0	1:1	1:0	1:0	1:0
2	2141968	segregating	A	C	.	PASS	AF=1;NS=13	COV:VAR	1:0	1:0	1:0	1:0	1:0	1:1	1:0	1:0	1:0	1:0	1:0	1:0	1:0
2	2176891	segregating	T	C	.	PASS	AF=2;NS=13	COV:VAR	1:0	1:0	1:0	1:0	1:0	1:0	1:0	1:0	1:0	1:0	1:1	1:0	1:1
2	2179221	segregating	A	T	.	PASS	AF=2;NS=13	COV:VAR	1:0	1:0	1:0	1:0	1:0	1:0	1:0	1:1	1:1	1:0	1:0	1:0	1:0
2	2226987	segregating	AC	A	.	PASS	AF=2;NS=13	COV:VAR	1:0	1:0	1:0	1:0	1:0	1:0	1:0	1:1	1:1	1:0	1:0	1:0	1:0
2	2253411	segregating	T	G	.	PASS	AF=2;NS=13	COV:VAR	1:0	1:0	1:0	1:0	1:0	1:0	1:0	1:0	1:0	1:1	1:0	1:1	1:0
2	2275911	segregating	G	A	.	PASS	AF=7;NS=13	COV:VAR	1:1	1:1	1:1	1:1	1:1	1:1	1:1	1:0	1:0	1:0	1:0	1:0	1:0
2	2283651	segregating	T	TC	.	PASS	AF=7;NS=8	COV:VAR	0:0	1:1	1:1	0:0	0:0	1:1	0:0	1:1	0:0	1:1	1:0	1:1	1:1
2	2284314	segregating	T	G	.	PASS	AF=1;NS=13	COV:VAR	1:0	1:0	1:0	1:0	1:0	1:0	1:0	1:0	1:0	1:0	1:0	1:0	1:1
2	2329940	segregating	C	T	.	PASS	AF=1;NS=13	COV:VAR	1:0	1:0	1:0	1:0	1:0	1:1	1:0	1:0	1:0	1:0	1:0	1:0	1:0
2	2357850	segregating	T	TA	.	PASS	AF=5;NS=7	COV:VAR	0:0	0:0	0:0	0:0	1:0	1:0	1:1	0:0	0:0	1:1	1:1	1:1	1:1
2	2358418	segregating	C	CAT	.	PASS	AF=1;NS=12	COV:VAR	1:0	1:0	1:0	1:0	1:0	0:0	1:0	1:1	1:0	1:0	1:0	1:0	1:0
2	2381576	segregating	G	A	.	PASS	AF=1;NS=13	COV:VAR	1:0	1:0	1:0	1:0	1:0	1:1	1:0	1:0	1:0	1:0	1:0	1:0	1:0
2	2382032	segregating	A	G	.	PASS	AF=2;NS=13	COV:VAR	1:0	1:0	1:0	1:1	1:1	1:0	1:0	1:0	1:0	1:0	1:0	1:0	1:0
2	2410421	segregating	C	T	.	PASS	AF=1;NS=13	COV:VAR	1:0	1:0	1:0	1:0	1:0	1:0	1:0	1:0	1:1	1:0	1:0	1:0	1:0
2	2486367	segregating	C	CAT	.	PASS	AF=2;NS=11	COV:VAR	1:0	0:0	1:0	1:0	1:0	1:0	0:0	1:0	1:0	1:1	1:0	1:1	1:0
2	2518254	segregating	C	T	.	PASS	AF=1;NS=13	COV:VAR	1:0	1:0	1:0	1:0	1:0	1:1	1:0	1:0	1:0	1:0	1:0	1:0	1:0
2	2583621	segregating	A	G	.	PASS	AF=1;NS=13	COV:VAR	1:0	1:0	1:0	1:0	1:0	1:1	1:0	1:0	1:0	1:0	1:0	1:0	1:0
2	2583641	segregating	T	G	.	PASS	AF=1;NS=13	COV:VAR	1:1	1:0	1:0	1:0	1:0	1:0	1:0	1:0	1:0	1:0	1:0	1:0	1:0
2	2637739	segregating	T	A	.	PASS	AF=2;NS=12	COV:VAR	1:0	1:0	1:0	1:0	1:0	1:0	0:0	1:1	1:1	1:0	1:0	1:0	1:0
2	2664598	segregating	T	C	.	PASS	AF=2;NS=13	COV:VAR	1:0	1:0	1:0	1:1	1:1	1:0	1:0	1:0	1:0	1:0	1:0	1:0	1:0
2	2730165	segregating	C	G	.	PASS	AF=1;NS=13	COV:VAR	1:0	1:0	1:0	1:0	1:0	1:0	1:0	1:0	1:0	1:0	1:0	1:1	1:0
2	2741080	segregating	C	T	.	PASS	AF=1;NS=13	COV:VAR	1:0	1:0	1:0	1:0	1:0	1:0	1:1	1:0	1:0	1:0	1:0	1:0	1:0
2	2757644	segregating	T	A	.	PASS	AF=1;NS=13	COV:VAR	1:0	1:0	1:0	1:0	1:0	1:0	1:0	1:0	1:0	1:0	1:0	1:0	1:1
2	2762582	segregating	G	A	.	PASS	AF=1;NS=13	COV:VAR	1:0	1:0	1:0	1:0	1:0	1:0	1:0	1:0	1:0	1:1	1:0	1:0	1:0
2	2772500	segregating	G	A	.	PASS	AF=7;NS=13	COV:VAR	1:1	1:1	1:1	1:1	1:1	1:1	1:1	1:0	1:0	1:0	1:0	1:0	1:0
2	2788799	segregating	G	A	.	PASS	AF=1;NS=13	COV:VAR	1:0	1:0	1:0	1:0	1:0	1:1	1:0	1:0	1:0	1:0	1:0	1:0	1:0
2	2798356	segregating	C	T	.	PASS	AF=1;NS=13	COV:VAR	1:0	1:0	1:0	1:0	1:0	1:0	1:0	1:0	1:0	1:1	1:0	1:0	1:0
2	2814538	segregating	C	T	.	PASS	AF=1;NS=13	COV:VAR	1:1	1:0	1:0	1:0	1:0	1:0	1:0	1:0	1:0	1:0	1:0	1:0	1:0
2	2826882	segregating	G	A	.	PASS	AF=1;NS=13	COV:VAR	1:0	1:0	1:0	1:0	1:0	1:0	1:1	1:0	1:0	1:0	1:0	1:0	1:0
2	2835457	segregating	T	G	.	PASS	AF=2;NS=13	COV:VAR	1:0	1:0	1:0	1:0	1:0	1:0	1:0	1:0	1:0	1:1	1:0	1:1	1:0
2	3174832	segregating	A	T	.	PASS	AF=7;NS=13	COV:VAR	1:1	1:0	1:0	1:1	1:1	1:1	1:1	1:0	1:0	1:1	1:0	1:1	1:0
2	3529383	segregating	A	G	.	PASS	AF=1;NS=13	COV:VAR	1:1	1:0	1:0	1:0	1:0	1:0	1:0	1:0	1:0	1:0	1:0	1:0	1:0
2	3560231	segregating	A	T	.	PASS	AF=1;NS=13	COV:VAR	1:0	1:0	1:0	1:0	1:0	1:1	1:0	1:0	1:0	1:0	1:0	1:0	1:0
2	3561386	segregating	G	A	.	PASS	AF=1;NS=13	COV:VAR	1:0	1:0	1:0	1:0	1:0	1:1	1:0	1:0	1:0	1:0	1:0	1:0	1:0
2	3657605	segregating	A	AC	.	PASS	AF=2;NS=12	COV:VAR	1:0	1:1	1:1	1:0	0:0	1:0	1:0	1:0	1:0	1:0	1:0	1:0	1:0
2	3737271	segregating	C	T	.	PASS	AF=2;NS=13	COV:VAR	1:0	1:0	1:0	1:0	1:0	1:0	1:0	1:0	1:0	1:1	1:0	1:1	1:0
2	3741280	segregating	C	T	.	PASS	AF=2;NS=13	COV:VAR	1:0	1:0	1:0	1:0	1:0	1:0	1:0	1:0	1:0	1:1	1:0	1:1	1:0
2	3804927	segregating	C	T	.	PASS	AF=1;NS=13	COV:VAR	1:0	1:0	1:0	1:0	1:0	1:0	1:0	1:0	1:0	1:0	1:1	1:0	1:0
2	3895685	segregating	C	T	.	PASS	AF=1;NS=13	COV:VAR	1:0	1:0	1:0	1:0	1:0	1:0	1:0	1:0	1:0	1:0	1:0	1:1	1:0
2	3976003	segregating	A	AT	.	PASS	AF=12;NS=13	COV:VAR	1:1	1:1	1:1	1:1	1:1	1:1	1:1	1:1	1:1	1:1	1:1	1:0	1:1
2	3976003	segregating	A	T	.	PASS	AF=1;NS=13	COV:VAR	1:0	1:0	1:0	1:0	1:0	1:0	1:0	1:0	1:0	1:0	1:0	1:1	1:0
2	3980166	segregating	C	T	.	PASS	AF=2;NS=13	COV:VAR	1:0	1:1	1:1	1:0	1:0	1:0	1:0	1:0	1:0	1:0	1:0	1:0	1:0
2	4009623	segregating	A	G	.	PASS	AF=1;NS=13	COV:VAR	1:0	1:0	1:0	1:0	1:0	1:0	1:0	1:0	1:0	1:0	1:1	1:0	1:0
2	4082624	segregating	G	T	.	PASS	AF=1;NS=13	COV:VAR	1:0	1:0	1:0	1:0	1:0	1:0	1:0	1:0	1:0	1:0	1:0	1:1	1:0
2	4102842	segregating	G	A	.	PASS	AF=2;NS=13	COV:VAR	1:0	1:0	1:0	1:1	1:1	1:0	1:0	1:0	1:0	1:0	1:0	1:0	1:0
2	4103969	segregating	A	C	.	PASS	AF=2;NS=13	COV:VAR	1:0	1:0	1:0	1:0	1:0	1:0	1:0	1:0	1:0	1:1	1:0	1:1	1:0
2	4124596	segregating	A	C	.	PASS	AF=2;NS=13	COV:VAR	1:0	1:0	1:0	1:0	1:0	1:0	1:0	1:1	1:1	1:0	1:0	1:0	1:0
2	4143589	segregating	G	A	.	PASS	AF=2;NS=13	COV:VAR	1:0	1:1	1:1	1:0	1:0	1:0	1:0	1:0	1:0	1:0	1:0	1:0	1:0
2	4170234	segregating	G	A	.	PASS	AF=1;NS=13	COV:VAR	1:1	1:0	1:0	1:0	1:0	1:0	1:0	1:0	1:0	1:0	1:0	1:0	1:0
2	4195864	segregating	G	A	.	PASS	AF=2;NS=13	COV:VAR	1:0	1:0	1:0	1:0	1:0	1:0	1:0	1:0	1:0	1:1	1:0	1:1	1:0
2	4322091	segregating	C	T	.	PASS	AF=1;NS=13	COV:VAR	1:0	1:0	1:0	1:0	1:0	1:0	1:0	1:0	1:0	1:0	1:0	1:0	1:1
2	4372753	segregating	G	A	.	PASS	AF=1;NS=13	COV:VAR	1:0	1:0	1:0	1:0	1:0	1:1	1:0	1:0	1:0	1:0	1:0	1:0	1:0
2	4402479	segregating	A	C	.	PASS	AF=2;NS=13	COV:VAR	1:0	1:0	1:0	1:0	1:0	1:0	1:0	1:0	1:0	1:1	1:0	1:1	1:0
2	4439448	segregating	A	AT	.	PASS	AF=10;NS=11	COV:VAR	1:1	1:1	1:1	1:0	0:0	1:1	0:0	1:1	1:1	1:1	1:1	1:1	1:1
2	4539116	segregating	C	T	.	PASS	AF=1;NS=13	COV:VAR	1:1	1:0	1:0	1:0	1:0	1:0	1:0	1:0	1:0	1:0	1:0	1:0	1:0
2	4570406	segregating	G	A	.	PASS	AF=1;NS=13	COV:VAR	1:0	1:0	1:0	1:0	1:0	1:0	1:1	1:0	1:0	1:0	1:0	1:0	1:0
2	4580890	segregating	G	A	.	PASS	AF=1;NS=13	COV:VAR	1:0	1:0	1:0	1:0	1:0	1:0	1:1	1:0	1:0	1:0	1:0	1:0	1:0
2	4670045	segregating	C	T	.	PASS	AF=2;NS=12	COV:VAR	1:0	1:1	1:1	1:0	1:0	1:0	1:0	1:0	0:0	1:0	1:0	1:0	1:0
2	4670260	segregating	G	T	.	PASS	AF=2;NS=11	COV:VAR	1:0	1:1	1:1	1:0	1:0	1:0	1:0	0:0	0:0	1:0	1:0	1:0	1:0
2	4670394	segregating	C	G	.	PASS	AF=2;NS=11	COV:VAR	1:0	1:1	1:1	1:0	1:0	1:0	1:0	0:0	0:0	1:0	1:0	1:0	1:0
2	4670685	segregating	A	AT	.	PASS	AF=1;NS=12	COV:VAR	1:0	1:1	0:0	1:0	1:0	1:0	1:0	1:0	1:0	1:0	1:0	1:0	1:0
2	4683350	segregating	G	A	.	PASS	AF=1;NS=13	COV:VAR	1:0	1:0	1:0	1:0	1:0	1:0	1:0	1:0	1:0	1:0	1:0	1:0	1:1
2	4720442	segregating	G	A	.	PASS	AF=1;NS=13	COV:VAR	1:0	1:0	1:0	1:0	1:0	1:1	1:0	1:0	1:0	1:0	1:0	1:0	1:0
2	4757852	segregating	A	C	.	PASS	AF=2;NS=13	COV:VAR	1:0	1:1	1:1	1:0	1:0	1:0	1:0	1:0	1:0	1:0	1:0	1:0	1:0
2	4760943	segregating	TA	T	.	PASS	AF=1;NS=13	COV:VAR	1:1	1:0	1:0	1:0	1:0	1:0	1:0	1:0	1:0	1:0	1:0	1:0	1:0
2	4799170	segregating	AAG	A	.	PASS	AF=13;NS=13	COV:VAR	1:1	1:1	1:1	1:1	1:1	1:1	1:1	1:1	1:1	1:1	1:1	1:1	1:1
2	4814039	segregating	G	A	.	PASS	AF=2;NS=13	COV:VAR	1:0	1:1	1:1	1:0	1:0	1:0	1:0	1:0	1:0	1:0	1:0	1:0	1:0
2	4858167	segregating	T	A	.	PASS	AF=1;NS=13	COV:VAR	1:0	1:0	1:0	1:0	1:0	1:0	1:1	1:0	1:0	1:0	1:0	1:0	1:0
2	4869273	segregating	C	G	.	PASS	AF=1;NS=13	COV:VAR	1:0	1:0	1:0	1:0	1:0	1:0	1:1	1:0	1:0	1:0	1:0	1:0	1:0
2	4870639	segregating	C	T	.	PASS	AF=1;NS=13	COV:VAR	1:0	1:0	1:0	1:0	1:0	1:1	1:0	1:0	1:0	1:0	1:0	1:0	1:0
2	4924770	segregating	C	G	.	PASS	AF=2;NS=13	COV:VAR	1:0	1:0	1:0	1:0	1:0	1:0	1:0	1:1	1:1	1:0	1:0	1:0	1:0
2	4964875	segregating	T	C	.	PASS	AF=1;NS=13	COV:VAR	1:0	1:0	1:0	1:0	1:0	1:0	1:1	1:0	1:0	1:0	1:0	1:0	1:0
2	4973199	segregating	G	A	.	PASS	AF=1;NS=13	COV:VAR	1:0	1:0	1:0	1:0	1:0	1:0	1:1	1:0	1:0	1:0	1:0	1:0	1:0
2	4986905	segregating	C	CT	.	PASS	AF=1;NS=13	COV:VAR	1:0	1:0	1:0	1:0	1:0	1:0	1:0	1:1	1:0	1:0	1:0	1:0	1:0
2	4986908	segregating	G	A	.	PASS	AF=12;NS=13	COV:VAR	1:1	1:1	1:1	1:1	1:1	1:1	1:1	1:0	1:1	1:1	1:1	1:1	1:1
2	5056917	segregating	G	A	.	PASS	AF=1;NS=13	COV:VAR	1:0	1:0	1:0	1:0	1:0	1:0	1:0	1:0	1:1	1:0	1:0	1:0	1:0
2	5293731	segregating	G	A	.	PASS	AF=2;NS=13	COV:VAR	1:0	1:0	1:0	1:1	1:1	1:0	1:0	1:0	1:0	1:0	1:0	1:0	1:0
2	5297698	segregating	C	T	.	PASS	AF=1;NS=13	COV:VAR	1:0	1:0	1:0	1:0	1:0	1:0	1:0	1:0	1:0	1:0	1:0	1:1	1:0
2	5302725	segregating	T	G	.	PASS	AF=2;NS=13	COV:VAR	1:0	1:0	1:0	1:0	1:0	1:0	1:0	1:0	1:0	1:1	1:0	1:1	1:0
2	5367930	segregating	TGA	T	.	PASS	AF=6;NS=8	COV:VAR	0:0	0:0	1:1	0:0	0:0	1:1	0:0	1:1	1:1	1:0	1:1	1:0	1:1
2	5367936	segregating	TGACAA	T	.	PASS	AF=8;NS=9	COV:VAR	1:1	0:0	1:1	0:0	0:0	1:1	1:1	1:1	1:1	0:0	1:1	1:0	1:1
2	5368984	segregating	G	GGGATGGGTCCAATTCGTCCGA	.	PASS	AF=1;NS=9	COV:VAR	1:0	1:0	0:0	1:0	0:0	0:0	0:0	1:0	1:0	1:0	1:0	1:0	1:1
2	5454766	segregating	A	AG	.	PASS	AF=2;NS=13	COV:VAR	1:0	1:0	1:0	1:1	1:1	1:0	1:0	1:0	1:0	1:0	1:0	1:0	1:0
2	5455650	segregating	C	CT	.	PASS	AF=6;NS=9	COV:VAR	0:0	0:0	1:1	1:0	1:1	1:1	0:0	1:0	1:1	1:0	1:1	0:0	1:1
2	5701441	segregating	G	A	.	PASS	AF=1;NS=13	COV:VAR	1:0	1:0	1:0	1:0	1:0	1:0	1:1	1:0	1:0	1:0	1:0	1:0	1:0
2	5705783	segregating	G	A	.	PASS	AF=1;NS=13	COV:VAR	1:0	1:0	1:0	1:0	1:0	1:0	1:0	1:0	1:0	1:0	1:0	1:0	1:1
2	5711775	segregating	G	A	.	PASS	AF=2;NS=13	COV:VAR	1:0	1:0	1:0	1:0	1:0	1:0	1:0	1:0	1:0	1:1	1:0	1:1	1:0
2	5749141	segregating	G	T	.	PASS	AF=2;NS=13	COV:VAR	1:0	1:0	1:0	1:0	1:0	1:0	1:0	1:0	1:0	1:1	1:0	1:1	1:0
2	5752527	segregating	T	A	.	PASS	AF=2;NS=13	COV:VAR	1:0	1:0	1:0	1:0	1:0	1:0	1:0	1:0	1:0	1:1	1:0	1:1	1:0
2	5761782	segregating	G	T	.	PASS	AF=1;NS=12	COV:VAR	1:0	1:0	1:0	1:0	1:0	1:0	1:0	1:0	1:0	1:0	1:0	1:1	0:0
2	5861498	segregating	T	TA	.	PASS	AF=6;NS=8	COV:VAR	0:0	1:0	1:1	1:1	1:1	1:1	0:0	0:0	0:0	1:0	1:1	0:0	1:1
2	5894571	segregating	T	C	.	PASS	AF=2;NS=13	COV:VAR	1:0	1:0	1:0	1:0	1:0	1:0	1:0	1:1	1:1	1:0	1:0	1:0	1:0
2	5897674	segregating	G	A	.	PASS	AF=1;NS=13	COV:VAR	1:1	1:0	1:0	1:0	1:0	1:0	1:0	1:0	1:0	1:0	1:0	1:0	1:0
2	5920105	segregating	C	T	.	PASS	AF=2;NS=13	COV:VAR	1:0	1:1	1:1	1:0	1:0	1:0	1:0	1:0	1:0	1:0	1:0	1:0	1:0
2	5926367	segregating	G	A	.	PASS	AF=1;NS=13	COV:VAR	1:0	1:0	1:0	1:0	1:0	1:0	1:0	1:0	1:0	1:0	1:0	1:0	1:1
2	5946385	segregating	A	G	.	PASS	AF=1;NS=13	COV:VAR	1:0	1:0	1:0	1:0	1:0	1:0	1:1	1:0	1:0	1:0	1:0	1:0	1:0
2	5991400	segregating	C	T	.	PASS	AF=1;NS=13	COV:VAR	1:0	1:0	1:0	1:0	1:0	1:0	1:0	1:0	1:0	1:0	1:0	1:1	1:0
2	5996292	segregating	C	T	.	PASS	AF=2;NS=13	COV:VAR	1:0	1:0	1:0	1:0	1:0	1:0	1:0	1:1	1:1	1:0	1:0	1:0	1:0
2	6034545	segregating	C	T	.	PASS	AF=2;NS=13	COV:VAR	1:0	1:0	1:0	1:0	1:0	1:0	1:0	1:0	1:0	1:0	1:1	1:0	1:1
2	6071618	segregating	T	C	.	PASS	AF=1;NS=13	COV:VAR	1:0	1:0	1:0	1:0	1:0	1:0	1:0	1:0	1:0	1:0	1:1	1:0	1:0
2	6204088	segregating	T	TA	.	PASS	AF=1;NS=13	COV:VAR	1:0	1:0	1:0	1:0	1:0	1:0	1:0	1:0	1:0	1:1	1:0	1:0	1:0
2	6219735	segregating	C	T	.	PASS	AF=2;NS=13	COV:VAR	1:0	1:0	1:0	1:1	1:1	1:0	1:0	1:0	1:0	1:0	1:0	1:0	1:0
2	6228173	segregating	G	A	.	PASS	AF=1;NS=13	COV:VAR	1:0	1:0	1:0	1:0	1:0	1:1	1:0	1:0	1:0	1:0	1:0	1:0	1:0
2	6236750	segregating	T	A	.	PASS	AF=11;NS=13	COV:VAR	1:1	1:1	1:1	1:1	1:1	1:1	1:1	1:1	1:1	1:0	1:1	1:0	1:1
2	6294196	segregating	G	GA	.	PASS	AF=12;NS=13	COV:VAR	1:1	1:1	1:0	1:1	1:1	1:1	1:1	1:1	1:1	1:1	1:1	1:1	1:1
2	6307966	segregating	A	T	.	PASS	AF=12;NS=13	COV:VAR	1:1	1:1	1:1	1:1	1:1	1:1	1:1	1:1	1:1	1:1	1:1	1:1	1:0
2	6431737	segregating	A	AT	.	PASS	AF=1;NS=13	COV:VAR	1:0	1:0	1:0	1:0	1:0	1:1	1:0	1:0	1:0	1:0	1:0	1:0	1:0
2	6468705	segregating	G	T	.	PASS	AF=1;NS=13	COV:VAR	1:0	1:0	1:0	1:0	1:0	1:0	1:0	1:0	1:0	1:0	1:1	1:0	1:0
2	6490747	segregating	A	T	.	PASS	AF=2;NS=13	COV:VAR	1:0	1:0	1:0	1:1	1:1	1:0	1:0	1:0	1:0	1:0	1:0	1:0	1:0
2	6678532	segregating	A	T	.	PASS	AF=7;NS=8	COV:VAR	0:0	1:1	0:0	0:0	1:1	1:1	0:0	1:1	1:1	1:0	1:1	1:1	0:0
2	6678538	segregating	T	C	.	PASS	AF=2;NS=7	COV:VAR	1:0	0:0	0:0	1:0	1:0	0:0	0:0	1:1	0:0	1:0	1:1	0:0	1:0
2	6682705	segregating	C	A	.	PASS	AF=1;NS=13	COV:VAR	1:0	1:0	1:0	1:0	1:0	1:1	1:0	1:0	1:0	1:0	1:0	1:0	1:0
2	6708690	segregating	G	A	.	PASS	AF=1;NS=13	COV:VAR	1:0	1:0	1:0	1:0	1:0	1:0	1:1	1:0	1:0	1:0	1:0	1:0	1:0
2	6716744	segregating	T	A	.	PASS	AF=1;NS=13	COV:VAR	1:1	1:0	1:0	1:0	1:0	1:0	1:0	1:0	1:0	1:0	1:0	1:0	1:0
2	6867474	segregating	G	A	.	PASS	AF=2;NS=13	COV:VAR	1:0	1:0	1:0	1:0	1:0	1:0	1:0	1:0	1:0	1:1	1:0	1:1	1:0
2	6973778	segregating	C	T	.	PASS	AF=2;NS=13	COV:VAR	1:0	1:1	1:1	1:0	1:0	1:0	1:0	1:0	1:0	1:0	1:0	1:0	1:0
2	6975477	segregating	G	A	.	PASS	AF=1;NS=13	COV:VAR	1:0	1:0	1:0	1:0	1:0	1:0	1:0	1:0	1:0	1:0	1:0	1:1	1:0
2	6997214	segregating	C	T	.	PASS	AF=1;NS=13	COV:VAR	1:1	1:0	1:0	1:0	1:0	1:0	1:0	1:0	1:0	1:0	1:0	1:0	1:0
2	7002926	segregating	TT	T	.	PASS	AF=2;NS=13	COV:VAR	1:0	1:1	1:1	1:0	1:0	1:0	1:0	1:0	1:0	1:0	1:0	1:0	1:0
2	7014578	segregating	CATGTACAACTCAATAAACTTCATCGCGTACGGACCGCATTCTCCGGTAGTTGGATTCTGTGCTAGACGTTGATTCCTTATGT	C	.	PASS	AF=1;NS=13	COV:VAR	1:1	1:0	1:0	1:0	1:0	1:0	1:0	1:0	1:0	1:0	1:0	1:0	1:0
2	7034257	segregating	C	T	.	PASS	AF=2;NS=13	COV:VAR	1:0	1:0	1:0	1:0	1:0	1:0	1:0	1:0	1:0	1:1	1:0	1:1	1:0
2	7047529	segregating	G	T	.	PASS	AF=2;NS=13	COV:VAR	1:0	1:0	1:0	1:0	1:0	1:0	1:0	1:0	1:0	1:0	1:1	1:0	1:1
2	7087447	segregating	G	A	.	PASS	AF=1;NS=13	COV:VAR	1:0	1:0	1:0	1:0	1:0	1:0	1:0	1:0	1:0	1:0	1:0	1:0	1:1
2	7175004	segregating	G	A	.	PASS	AF=1;NS=13	COV:VAR	1:1	1:0	1:0	1:0	1:0	1:0	1:0	1:0	1:0	1:0	1:0	1:0	1:0
2	7186220	segregating	C	T	.	PASS	AF=2;NS=13	COV:VAR	1:0	1:0	1:0	1:0	1:0	1:0	1:0	1:0	1:0	1:0	1:1	1:0	1:1
2	7300789	segregating	C	CA	.	PASS	AF=2;NS=13	COV:VAR	1:0	1:0	1:0	1:0	1:0	1:0	1:0	1:0	1:0	1:0	1:1	1:0	1:1
2	7527590	segregating	G	A	.	PASS	AF=2;NS=13	COV:VAR	1:0	1:0	1:0	1:1	1:1	1:0	1:0	1:0	1:0	1:0	1:0	1:0	1:0
2	7580651	segregating	G	A	.	PASS	AF=2;NS=13	COV:VAR	1:0	1:0	1:0	1:1	1:1	1:0	1:0	1:0	1:0	1:0	1:0	1:0	1:0
2	7719925	segregating	G	A	.	PASS	AF=2;NS=13	COV:VAR	1:0	1:0	1:0	1:1	1:1	1:0	1:0	1:0	1:0	1:0	1:0	1:0	1:0
2	7805317	segregating	G	A	.	PASS	AF=2;NS=13	COV:VAR	1:0	1:0	1:0	1:1	1:1	1:0	1:0	1:0	1:0	1:0	1:0	1:0	1:0
2	7833582	segregating	C	CAT	.	PASS	AF=5;NS=9	COV:VAR	0:0	1:0	1:0	0:0	1:1	1:0	0:0	1:0	1:1	1:1	0:0	1:1	1:1
2	7883681	segregating	GA	G	.	PASS	AF=1;NS=13	COV:VAR	1:0	1:0	1:0	1:0	1:0	1:0	1:0	1:0	1:0	1:0	1:1	1:0	1:0
2	7919865	segregating	A	T	.	PASS	AF=12;NS=13	COV:VAR	1:1	1:1	1:1	1:1	1:1	1:1	1:0	1:1	1:1	1:1	1:1	1:1	1:1
2	8045720	segregating	G	A	.	PASS	AF=2;NS=13	COV:VAR	1:0	1:1	1:1	1:0	1:0	1:0	1:0	1:0	1:0	1:0	1:0	1:0	1:0
2	8150581	segregating	T	A	.	PASS	AF=1;NS=13	COV:VAR	1:1	1:0	1:0	1:0	1:0	1:0	1:0	1:0	1:0	1:0	1:0	1:0	1:0
2	8150647	segregating	CATATATATATATATATATATATATATAT	C	.	PASS	AF=2;NS=11	COV:VAR	1:0	1:0	1:1	0:0	0:0	1:0	1:1	1:0	1:0	1:0	1:0	1:0	1:0
2	8150735	segregating	A	T	.	PASS	AF=2;NS=13	COV:VAR	1:0	1:1	1:1	1:0	1:0	1:0	1:0	1:0	1:0	1:0	1:0	1:0	1:0
2	8258005	segregating	C	CTA	.	PASS	AF=2;NS=13	COV:VAR	1:0	1:0	1:0	1:0	1:0	1:0	1:1	1:0	1:1	1:0	1:0	1:0	1:0
2	8265568	segregating	G	C	.	PASS	AF=1;NS=13	COV:VAR	1:1	1:0	1:0	1:0	1:0	1:0	1:0	1:0	1:0	1:0	1:0	1:0	1:0
2	8445527	segregating	G	GT	.	PASS	AF=2;NS=13	COV:VAR	1:0	1:0	1:0	1:0	1:0	1:0	1:0	1:0	1:0	1:1	1:0	1:1	1:0
2	9060416	segregating	A	C	.	PASS	AF=1;NS=12	COV:VAR	1:0	1:0	1:0	0:0	1:0	1:0	1:0	1:0	1:0	1:1	1:0	1:0	1:0
2	9166936	segregating	C	T	.	PASS	AF=2;NS=13	COV:VAR	1:0	1:0	1:0	1:1	1:1	1:0	1:0	1:0	1:0	1:0	1:0	1:0	1:0
2	9186187	segregating	A	AT	.	PASS	AF=8;NS=10	COV:VAR	1:1	1:1	1:1	1:0	0:0	1:1	1:1	1:0	0:0	1:1	1:1	0:0	1:1
2	9206004	segregating	T	C	.	PASS	AF=2;NS=13	COV:VAR	1:0	1:0	1:0	1:0	1:0	1:0	1:0	1:1	1:1	1:0	1:0	1:0	1:0
2	9277831	segregating	TTATATATATATATATATATATATATATATATATATATATA	T	.	PASS	AF=4;NS=7	COV:VAR	1:0	0:0	1:1	1:1	1:1	0:0	1:1	1:0	1:0	0:0	0:0	0:0	0:0
2	9295500	segregating	C	T	.	PASS	AF=2;NS=13	COV:VAR	1:0	1:1	1:1	1:0	1:0	1:0	1:0	1:0	1:0	1:0	1:0	1:0	1:0
2	9413578	segregating	C	T	.	PASS	AF=1;NS=13	COV:VAR	1:0	1:0	1:0	1:0	1:0	1:1	1:0	1:0	1:0	1:0	1:0	1:0	1:0
2	9424504	segregating	G	A	.	PASS	AF=2;NS=13	COV:VAR	1:0	1:0	1:0	1:0	1:0	1:0	1:0	1:1	1:1	1:0	1:0	1:0	1:0
2	9470827	segregating	A	G	.	PASS	AF=12;NS=13	COV:VAR	1:1	1:1	1:1	1:1	1:1	1:1	1:1	1:1	1:1	1:1	1:1	1:1	1:0
2	9495323	segregating	GTAA	G	.	PASS	AF=2;NS=13	COV:VAR	1:0	1:1	1:1	1:0	1:0	1:0	1:0	1:0	1:0	1:0	1:0	1:0	1:0
2	9547915	segregating	A	C	.	PASS	AF=1;NS=13	COV:VAR	1:0	1:0	1:0	1:0	1:0	1:0	1:1	1:0	1:0	1:0	1:0	1:0	1:0
2	9594851	segregating	A	T	.	PASS	AF=1;NS=13	COV:VAR	1:0	1:0	1:0	1:0	1:0	1:0	1:0	1:0	1:0	1:0	1:0	1:0	1:1
2	9633033	segregating	A	T	.	PASS	AF=2;NS=13	COV:VAR	1:0	1:0	1:0	1:0	1:0	1:0	1:0	1:1	1:1	1:0	1:0	1:0	1:0
2	9759305	segregating	T	A	.	PASS	AF=11;NS=13	COV:VAR	1:1	1:1	1:1	1:1	1:1	1:1	1:1	1:1	1:1	1:0	1:1	1:0	1:1
2	9778428	segregating	TG	T	.	PASS	AF=2;NS=13	COV:VAR	1:0	1:0	1:0	1:0	1:0	1:0	1:0	1:1	1:1	1:0	1:0	1:0	1:0
2	9992182	segregating	G	GTA	.	PASS	AF=11;NS=13	COV:VAR	1:1	1:1	1:1	1:1	1:1	1:1	1:1	1:1	1:1	1:0	1:1	1:0	1:1
2	10045814	segregating	T	A	.	PASS	AF=2;NS=13	COV:VAR	1:0	1:0	1:0	1:0	1:0	1:0	1:0	1:1	1:1	1:0	1:0	1:0	1:0
2	10133744	segregating	G	A	.	PASS	AF=1;NS=13	COV:VAR	1:0	1:0	1:0	1:0	1:0	1:0	1:0	1:0	1:0	1:0	1:0	1:1	1:0
2	10241922	segregating	T	G	.	PASS	AF=2;NS=13	COV:VAR	1:0	1:1	1:1	1:0	1:0	1:0	1:0	1:0	1:0	1:0	1:0	1:0	1:0
2	10306105	segregating	ATTCT	A	.	PASS	AF=1;NS=13	COV:VAR	1:0	1:0	1:0	1:0	1:0	1:0	1:0	1:1	1:0	1:0	1:0	1:0	1:0
2	10346924	segregating	ACAAAAACCCAAACCC	A	.	PASS	AF=2;NS=13	COV:VAR	1:0	1:0	1:0	1:0	1:0	1:0	1:0	1:1	1:1	1:0	1:0	1:0	1:0
2	10369545	segregating	T	C	.	PASS	AF=2;NS=13	COV:VAR	1:0	1:0	1:0	1:0	1:0	1:0	1:0	1:0	1:0	1:0	1:1	1:0	1:1
2	10448875	segregating	G	T	.	PASS	AF=1;NS=13	COV:VAR	1:0	1:0	1:0	1:0	1:0	1:0	1:0	1:0	1:0	1:0	1:0	1:0	1:1
2	10495275	segregating	A	C	.	PASS	AF=2;NS=13	COV:VAR	1:0	1:0	1:0	1:0	1:0	1:0	1:0	1:0	1:0	1:0	1:1	1:0	1:1
2	10502441	segregating	T	C	.	PASS	AF=2;NS=13	COV:VAR	1:0	1:0	1:0	1:0	1:0	1:0	1:0	1:0	1:0	1:1	1:0	1:1	1:0
2	10507723	segregating	C	T	.	PASS	AF=1;NS=13	COV:VAR	1:0	1:0	1:0	1:0	1:0	1:0	1:1	1:0	1:0	1:0	1:0	1:0	1:0
2	10541898	segregating	C	T	.	PASS	AF=2;NS=13	COV:VAR	1:0	1:0	1:0	1:1	1:1	1:0	1:0	1:0	1:0	1:0	1:0	1:0	1:0
2	10639612	segregating	G	A	.	PASS	AF=1;NS=13	COV:VAR	1:0	1:0	1:0	1:0	1:0	1:0	1:0	1:0	1:0	1:0	1:1	1:0	1:0
2	10702679	segregating	C	A	.	PASS	AF=1;NS=13	COV:VAR	1:0	1:0	1:0	1:0	1:0	1:0	1:0	1:0	1:0	1:0	1:1	1:0	1:0
2	10710334	segregating	T	C	.	PASS	AF=1;NS=13	COV:VAR	1:0	1:0	1:0	1:0	1:0	1:0	1:1	1:0	1:0	1:0	1:0	1:0	1:0
2	11041093	segregating	C	T	.	PASS	AF=1;NS=13	COV:VAR	1:0	1:0	1:0	1:0	1:0	1:0	1:0	1:1	1:0	1:0	1:0	1:0	1:0
2	11057034	segregating	GT	G	.	PASS	AF=1;NS=13	COV:VAR	1:1	1:0	1:0	1:0	1:0	1:0	1:0	1:0	1:0	1:0	1:0	1:0	1:0
2	11101331	segregating	G	GA	.	PASS	AF=1;NS=9	COV:VAR	0:0	0:0	1:0	1:1	0:0	1:0	0:0	1:0	1:0	1:0	1:0	1:0	1:0
2	11203683	segregating	G	GT	.	PASS	AF=1;NS=13	COV:VAR	1:0	1:0	1:0	1:0	1:0	1:0	1:0	1:1	1:0	1:0	1:0	1:0	1:0
2	11214361	segregating	G	A	.	PASS	AF=2;NS=13	COV:VAR	1:0	1:0	1:0	1:1	1:1	1:0	1:0	1:0	1:0	1:0	1:0	1:0	1:0
2	11216871	segregating	C	G	.	PASS	AF=2;NS=13	COV:VAR	1:0	1:0	1:0	1:0	1:0	1:0	1:0	1:1	1:1	1:0	1:0	1:0	1:0
2	11329255	segregating	AG	A	.	PASS	AF=1;NS=13	COV:VAR	1:0	1:0	1:0	1:0	1:0	1:0	1:1	1:0	1:0	1:0	1:0	1:0	1:0
2	11346211	segregating	C	A	.	PASS	AF=1;NS=12	COV:VAR	1:0	1:0	1:0	1:0	1:0	1:0	1:0	1:0	1:0	1:0	1:1	1:0	0:0
2	11346463	segregating	TA	T	.	PASS	AF=2;NS=13	COV:VAR	1:0	1:0	1:0	1:0	1:0	1:0	1:0	1:1	1:1	1:0	1:0	1:0	1:0
2	11384578	segregating	A	G	.	PASS	AF=1;NS=13	COV:VAR	1:0	1:0	1:0	1:0	1:0	1:0	1:1	1:0	1:0	1:0	1:0	1:0	1:0
2	11570055	segregating	A	C	.	PASS	AF=1;NS=13	COV:VAR	1:1	1:0	1:0	1:0	1:0	1:0	1:0	1:0	1:0	1:0	1:0	1:0	1:0
2	11663990	segregating	A	G	.	PASS	AF=1;NS=13	COV:VAR	1:0	1:0	1:0	1:0	1:0	1:1	1:0	1:0	1:0	1:0	1:0	1:0	1:0
2	11752033	segregating	G	GAT	.	PASS	AF=4;NS=7	COV:VAR	0:0	0:0	0:0	1:0	1:0	1:1	1:1	0:0	1:0	1:1	0:0	0:0	1:1
2	11752497	segregating	C	CAT	.	PASS	AF=2;NS=12	COV:VAR	1:0	1:0	1:0	1:1	1:1	1:0	0:0	1:0	1:0	1:0	1:0	1:0	1:0
2	11811374	segregating	G	A	.	PASS	AF=2;NS=12	COV:VAR	1:0	1:0	1:0	1:0	1:0	1:0	1:0	1:0	1:0	1:1	1:0	1:1	0:0
2	11864709	segregating	G	T	.	PASS	AF=1;NS=13	COV:VAR	1:1	1:0	1:0	1:0	1:0	1:0	1:0	1:0	1:0	1:0	1:0	1:0	1:0
2	11898641	segregating	G	T	.	PASS	AF=2;NS=13	COV:VAR	1:0	1:1	1:1	1:0	1:0	1:0	1:0	1:0	1:0	1:0	1:0	1:0	1:0
2	12118433	segregating	C	T	.	PASS	AF=2;NS=13	COV:VAR	1:0	1:1	1:1	1:0	1:0	1:0	1:0	1:0	1:0	1:0	1:0	1:0	1:0
2	12119091	segregating	T	TA	.	PASS	AF=2;NS=12	COV:VAR	1:0	1:0	1:0	1:0	1:0	1:0	1:0	1:0	1:0	1:1	1:0	1:1	0:0
2	12126479	segregating	A	T	.	PASS	AF=2;NS=12	COV:VAR	1:0	1:0	1:0	1:0	1:0	1:0	1:0	1:0	1:0	1:1	1:0	1:1	0:0
2	12283962	segregating	G	GT	.	PASS	AF=1;NS=13	COV:VAR	1:0	1:1	1:0	1:0	1:0	1:0	1:0	1:0	1:0	1:0	1:0	1:0	1:0
2	12344794	segregating	G	A	.	PASS	AF=1;NS=13	COV:VAR	1:1	1:0	1:0	1:0	1:0	1:0	1:0	1:0	1:0	1:0	1:0	1:0	1:0
2	12415084	segregating	T	A	.	PASS	AF=1;NS=12	COV:VAR	1:0	1:0	1:0	1:0	1:0	1:0	1:0	1:0	1:0	1:0	1:1	1:0	0:0
2	12422018	segregating	C	CAA	.	PASS	AF=7;NS=8	COV:VAR	1:1	1:1	1:0	1:1	0:0	1:1	0:0	0:0	1:1	0:0	0:0	1:1	1:1
2	12457919	segregating	T	A	.	PASS	AF=2;NS=13	COV:VAR	1:0	1:1	1:1	1:0	1:0	1:0	1:0	1:0	1:0	1:0	1:0	1:0	1:0
2	12505091	segregating	A	T	.	PASS	AF=12;NS=13	COV:VAR	1:0	1:1	1:1	1:1	1:1	1:1	1:1	1:1	1:1	1:1	1:1	1:1	1:1
2	12506784	segregating	G	C	.	PASS	AF=1;NS=13	COV:VAR	1:0	1:0	1:0	1:0	1:0	1:0	1:0	1:0	1:0	1:1	1:0	1:0	1:0
2	12530694	segregating	T	A	.	PASS	AF=1;NS=13	COV:VAR	1:0	1:0	1:0	1:0	1:0	1:0	1:0	1:0	1:0	1:0	1:1	1:0	1:0
2	12858003	segregating	TCATGACTTTC	T	.	PASS	AF=2;NS=13	COV:VAR	1:0	1:0	1:0	1:0	1:0	1:0	1:0	1:1	1:1	1:0	1:0	1:0	1:0
2	12876361	segregating	C	A	.	PASS	AF=11;NS=13	COV:VAR	1:1	1:1	1:1	1:1	1:1	1:1	1:1	1:1	1:1	1:1	1:0	1:1	1:0
2	12880373	segregating	G	T	.	PASS	AF=2;NS=12	COV:VAR	1:0	1:0	1:0	1:0	1:0	1:0	1:0	1:0	1:0	1:1	1:0	1:1	0:0
2	12970043	segregating	A	G	.	PASS	AF=2;NS=13	COV:VAR	1:0	1:0	1:0	1:0	1:0	1:0	1:0	1:0	1:0	1:1	1:0	1:1	1:0
2	13085320	segregating	G	GT	.	PASS	AF=1;NS=13	COV:VAR	1:1	1:0	1:0	1:0	1:0	1:0	1:0	1:0	1:0	1:0	1:0	1:0	1:0
2	13231821	segregating	T	G	.	PASS	AF=1;NS=12	COV:VAR	1:0	1:0	1:0	1:0	1:0	1:0	1:0	1:0	1:0	1:0	1:0	1:1	0:0
2	13238332	segregating	C	G	.	PASS	AF=2;NS=13	COV:VAR	1:0	1:0	1:0	1:1	1:1	1:0	1:0	1:0	1:0	1:0	1:0	1:0	1:0
2	13579579	segregating	A	T	.	PASS	AF=2;NS=12	COV:VAR	1:0	1:0	1:0	1:0	1:0	1:0	1:0	1:0	1:0	1:1	1:0	1:1	0:0
2	13636983	segregating	TCCCGTCCG	T	.	PASS	AF=1;NS=13	COV:VAR	1:1	1:0	1:0	1:0	1:0	1:0	1:0	1:0	1:0	1:0	1:0	1:0	1:0
2	13640726	segregating	C	A	.	PASS	AF=1;NS=13	COV:VAR	1:0	1:0	1:0	1:0	1:0	1:1	1:0	1:0	1:0	1:0	1:0	1:0	1:0
2	13788051	segregating	C	A	.	PASS	AF=2;NS=13	COV:VAR	1:0	1:0	1:0	1:0	1:0	1:0	1:0	1:1	1:1	1:0	1:0	1:0	1:0
2	13873272	segregating	T	A	.	PASS	AF=3;NS=12	COV:VAR	1:0	1:0	1:0	1:0	1:0	1:1	1:0	1:0	1:0	1:1	1:0	1:1	0:0
2	14125367	segregating	T	G	.	PASS	AF=2;NS=13	COV:VAR	1:0	1:1	1:1	1:0	1:0	1:0	1:0	1:0	1:0	1:0	1:0	1:0	1:0
2	14217014	segregating	G	A	.	PASS	AF=1;NS=13	COV:VAR	1:1	1:0	1:0	1:0	1:0	1:0	1:0	1:0	1:0	1:0	1:0	1:0	1:0
2	14239198	segregating	A	G	.	PASS	AF=2;NS=12	COV:VAR	1:0	1:0	1:0	1:0	1:0	1:0	1:0	1:0	1:0	1:1	1:0	1:1	0:0
2	14344841	segregating	A	G	.	PASS	AF=2;NS=12	COV:VAR	1:0	1:0	1:0	1:0	1:0	1:0	1:0	1:0	1:0	1:1	1:0	1:1	0:0
2	14693106	segregating	C	T	.	PASS	AF=1;NS=13	COV:VAR	1:0	1:0	1:0	1:0	1:0	1:1	1:0	1:0	1:0	1:0	1:0	1:0	1:0
2	14739741	segregating	G	A	.	PASS	AF=1;NS=13	COV:VAR	1:0	1:0	1:0	1:0	1:0	1:1	1:0	1:0	1:0	1:0	1:0	1:0	1:0
2	14794269	segregating	T	A	.	PASS	AF=1;NS=13	COV:VAR	1:0	1:0	1:0	1:0	1:0	1:0	1:1	1:0	1:0	1:0	1:0	1:0	1:0
2	14802078	segregating	C	T	.	PASS	AF=1;NS=13	COV:VAR	1:0	1:0	1:0	1:0	1:0	1:0	1:1	1:0	1:0	1:0	1:0	1:0	1:0
2	14823808	segregating	G	T	.	PASS	AF=2;NS=13	COV:VAR	1:0	1:0	1:0	1:1	1:1	1:0	1:0	1:0	1:0	1:0	1:0	1:0	1:0
2	14909821	segregating	T	C	.	PASS	AF=1;NS=13	COV:VAR	1:0	1:0	1:0	1:0	1:0	1:0	1:0	1:0	1:0	1:0	1:1	1:0	1:0
2	14957815	segregating	C	T	.	PASS	AF=2;NS=13	COV:VAR	1:0	1:1	1:1	1:0	1:0	1:0	1:0	1:0	1:0	1:0	1:0	1:0	1:0
2	15255155	segregating	T	TA	.	PASS	AF=2;NS=13	COV:VAR	1:0	1:1	1:1	1:0	1:0	1:0	1:0	1:0	1:0	1:0	1:0	1:0	1:0
2	15278350	segregating	A	G	.	PASS	AF=1;NS=12	COV:VAR	1:0	1:0	1:0	1:0	1:0	1:0	1:0	1:0	1:0	1:0	1:1	1:0	0:0
2	15513974	segregating	A	T	.	PASS	AF=1;NS=13	COV:VAR	1:0	1:0	1:0	1:0	1:0	1:1	1:0	1:0	1:0	1:0	1:0	1:0	1:0
2	15603997	segregating	G	GA	.	PASS	AF=8;NS=9	COV:VAR	0:0	1:1	1:1	1:1	1:1	1:1	1:0	1:1	1:1	0:0	0:0	1:1	0:0
2	15670224	segregating	C	T	.	PASS	AF=2;NS=13	COV:VAR	1:0	1:1	1:1	1:0	1:0	1:0	1:0	1:0	1:0	1:0	1:0	1:0	1:0
2	15779209	segregating	C	T	.	PASS	AF=1;NS=13	COV:VAR	1:1	1:0	1:0	1:0	1:0	1:0	1:0	1:0	1:0	1:0	1:0	1:0	1:0
2	15821639	segregating	G	A	.	PASS	AF=2;NS=13	COV:VAR	1:0	1:0	1:0	1:1	1:1	1:0	1:0	1:0	1:0	1:0	1:0	1:0	1:0
2	16015920	segregating	A	G	.	PASS	AF=2;NS=13	COV:VAR	1:0	1:0	1:0	1:0	1:0	1:0	1:0	1:1	1:1	1:0	1:0	1:0	1:0
2	16022018	segregating	C	T	.	PASS	AF=1;NS=13	COV:VAR	1:1	1:0	1:0	1:0	1:0	1:0	1:0	1:0	1:0	1:0	1:0	1:0	1:0
2	16039488	segregating	T	G	.	PASS	AF=2;NS=13	COV:VAR	1:0	1:1	1:1	1:0	1:0	1:0	1:0	1:0	1:0	1:0	1:0	1:0	1:0
2	16172484	segregating	TT	T	.	PASS	AF=1;NS=13	COV:VAR	1:0	1:0	1:0	1:0	1:0	1:0	1:0	1:0	1:0	1:0	1:1	1:0	1:0
2	16247290	segregating	G	T	.	PASS	AF=2;NS=13	COV:VAR	1:0	1:1	1:1	1:0	1:0	1:0	1:0	1:0	1:0	1:0	1:0	1:0	1:0
2	16333662	segregating	G	A	.	PASS	AF=1;NS=12	COV:VAR	1:0	1:0	1:0	1:0	1:0	1:0	1:0	1:0	1:0	1:0	1:1	1:0	0:0
2	16348398	segregating	G	A	.	PASS	AF=1;NS=13	COV:VAR	1:0	1:0	1:0	1:0	1:0	1:0	1:0	1:0	1:0	1:0	1:1	1:0	1:0
2	16393794	segregating	T	A	.	PASS	AF=1;NS=12	COV:VAR	1:0	1:0	1:0	1:0	1:0	1:0	1:0	1:0	1:0	1:0	1:0	1:1	0:0
2	16413144	segregating	A	G	.	PASS	AF=1;NS=13	COV:VAR	1:0	1:0	1:0	1:0	1:0	1:0	1:1	1:0	1:0	1:0	1:0	1:0	1:0
2	16593692	segregating	A	T	.	PASS	AF=2;NS=13	COV:VAR	1:0	1:1	1:1	1:0	1:0	1:0	1:0	1:0	1:0	1:0	1:0	1:0	1:0
2	16603572	segregating	C	CA	.	PASS	AF=3;NS=10	COV:VAR	0:0	1:1	1:0	1:1	1:0	0:0	1:0	1:0	1:0	1:0	0:0	1:1	1:0
2	16615309	segregating	A	ACTT	.	PASS	AF=1;NS=13	COV:VAR	1:0	1:0	1:0	1:0	1:1	1:0	1:0	1:0	1:0	1:0	1:0	1:0	1:0
2	16798681	segregating	C	T	.	PASS	AF=1;NS=13	COV:VAR	1:1	1:0	1:0	1:0	1:0	1:0	1:0	1:0	1:0	1:0	1:0	1:0	1:0
2	16875950	segregating	T	TC	.	PASS	AF=6;NS=7	COV:VAR	0:0	1:1	0:0	0:0	0:0	1:1	0:0	0:0	1:1	1:0	1:1	1:1	1:1
2	17058411	segregating	C	A	.	PASS	AF=2;NS=13	COV:VAR	1:0	1:0	1:0	1:1	1:1	1:0	1:0	1:0	1:0	1:0	1:0	1:0	1:0
2	17164225	segregating	T	A	.	PASS	AF=12;NS=13	COV:VAR	1:1	1:1	1:1	1:1	1:1	1:1	1:1	1:1	1:1	1:0	1:1	1:1	1:1
2	17193497	segregating	G	A	.	PASS	AF=1;NS=13	COV:VAR	1:0	1:0	1:0	1:0	1:0	1:0	1:0	1:0	1:0	1:0	1:1	1:0	1:0
2	17206374	segregating	G	GTA	.	PASS	AF=1;NS=13	COV:VAR	1:1	1:0	1:0	1:0	1:0	1:0	1:0	1:0	1:0	1:0	1:0	1:0	1:0
2	17456819	segregating	G	C	.	PASS	AF=1;NS=13	COV:VAR	1:1	1:0	1:0	1:0	1:0	1:0	1:0	1:0	1:0	1:0	1:0	1:0	1:0
2	17667148	segregating	A	T	.	PASS	AF=1;NS=13	COV:VAR	1:0	1:0	1:0	1:0	1:0	1:1	1:0	1:0	1:0	1:0	1:0	1:0	1:0
2	17670280	segregating	T	A	.	PASS	AF=2;NS=13	COV:VAR	1:0	1:0	1:0	1:1	1:1	1:0	1:0	1:0	1:0	1:0	1:0	1:0	1:0
2	17904412	segregating	T	A	.	PASS	AF=7;NS=9	COV:VAR	1:1	1:0	1:0	0:0	0:0	0:0	0:0	1:1	1:1	1:1	1:1	1:1	1:1
2	18030997	segregating	G	T	.	PASS	AF=2;NS=13	COV:VAR	1:0	1:0	1:0	1:0	1:0	1:0	1:0	1:0	1:0	1:1	1:0	1:1	1:0
2	18078726	segregating	TC	T	.	PASS	AF=1;NS=10	COV:VAR	1:0	1:0	0:0	1:1	0:0	1:0	1:0	1:0	0:0	1:0	1:0	1:0	1:0
2	18093181	segregating	A	T	.	PASS	AF=2;NS=8	COV:VAR	1:0	0:0	1:1	0:0	0:0	1:0	1:0	1:1	1:0	0:0	1:0	1:0	0:0
2	18117314	segregating	A	G	.	PASS	AF=4;NS=13	COV:VAR	1:1	1:0	1:0	1:1	1:1	1:0	1:1	1:0	1:0	1:0	1:0	1:0	1:0
2	18442376	segregating	C	CGA	.	PASS	AF=1;NS=13	COV:VAR	1:1	1:0	1:0	1:0	1:0	1:0	1:0	1:0	1:0	1:0	1:0	1:0	1:0
2	18487758	segregating	A	T	.	PASS	AF=2;NS=13	COV:VAR	1:0	1:0	1:0	1:0	1:0	1:0	1:0	1:1	1:1	1:0	1:0	1:0	1:0
2	18586961	segregating	A	G	.	PASS	AF=1;NS=13	COV:VAR	1:1	1:0	1:0	1:0	1:0	1:0	1:0	1:0	1:0	1:0	1:0	1:0	1:0
2	19014438	segregating	T	C	.	PASS	AF=1;NS=13	COV:VAR	1:0	1:0	1:0	1:0	1:0	1:0	1:0	1:0	1:0	1:0	1:0	1:1	1:0
2	19020539	segregating	T	G	.	PASS	AF=2;NS=13	COV:VAR	1:0	1:0	1:0	1:1	1:1	1:0	1:0	1:0	1:0	1:0	1:0	1:0	1:0
2	19037831	segregating	C	A	.	PASS	AF=2;NS=13	COV:VAR	1:0	1:0	1:0	1:0	1:0	1:0	1:0	1:1	1:1	1:0	1:0	1:0	1:0
2	19242656	segregating	G	A	.	PASS	AF=4;NS=13	COV:VAR	1:1	1:0	1:0	1:1	1:1	1:0	1:1	1:0	1:0	1:0	1:0	1:0	1:0
2	19323494	segregating	G	A	.	PASS	AF=1;NS=13	COV:VAR	1:0	1:0	1:0	1:0	1:0	1:0	1:0	1:0	1:0	1:1	1:0	1:0	1:0
2	19424356	segregating	G	A	.	PASS	AF=1;NS=13	COV:VAR	1:1	1:0	1:0	1:0	1:0	1:0	1:0	1:0	1:0	1:0	1:0	1:0	1:0
2	19556557	segregating	T	C	.	PASS	AF=1;NS=13	COV:VAR	1:0	1:0	1:0	1:0	1:0	1:0	1:0	1:0	1:0	1:0	1:1	1:0	1:0
2	19595703	segregating	GA	G	.	PASS	AF=9;NS=11	COV:VAR	1:1	0:0	1:1	1:0	1:0	0:0	1:1	1:1	1:1	1:1	1:1	1:1	1:1
2	19595704	segregating	A	AG	.	PASS	AF=2;NS=13	COV:VAR	1:0	1:0	1:0	1:1	1:1	1:0	1:0	1:0	1:0	1:0	1:0	1:0	1:0
3	128	segregating	A	AT	.	PASS	AF=4;NS=13	COV:VAR	1:0	1:0	1:1	1:1	1:1	1:0	1:1	1:0	1:0	1:0	1:0	1:0	1:0
3	63463	segregating	A	G	.	PASS	AF=2;NS=13	COV:VAR	1:0	1:0	1:0	1:0	1:0	1:0	1:0	1:1	1:1	1:0	1:0	1:0	1:0
3	106666	segregating	A	G	.	PASS	AF=1;NS=13	COV:VAR	1:0	1:0	1:0	1:0	1:0	1:0	1:0	1:0	1:0	1:0	1:1	1:0	1:0
3	321947	segregating	T	A	.	PASS	AF=12;NS=13	COV:VAR	1:0	1:1	1:1	1:1	1:1	1:1	1:1	1:1	1:1	1:1	1:1	1:1	1:1
3	336133	segregating	A	G	.	PASS	AF=1;NS=13	COV:VAR	1:0	1:0	1:0	1:0	1:0	1:0	1:1	1:0	1:0	1:0	1:0	1:0	1:0
3	345051	segregating	T	A	.	PASS	AF=2;NS=13	COV:VAR	1:0	1:1	1:1	1:0	1:0	1:0	1:0	1:0	1:0	1:0	1:0	1:0	1:0
3	354357	segregating	T	TC	.	PASS	AF=6;NS=7	COV:VAR	0:0	0:0	1:1	1:0	1:1	0:0	0:0	1:1	1:1	0:0	1:1	1:1	0:0
3	416842	segregating	G	A	.	PASS	AF=6;NS=13	COV:VAR	1:1	1:1	1:1	1:1	1:1	1:0	1:1	1:0	1:0	1:0	1:0	1:0	1:0
3	573474	segregating	T	G	.	PASS	AF=1;NS=13	COV:VAR	1:0	1:0	1:0	1:0	1:0	1:0	1:0	1:1	1:0	1:0	1:0	1:0	1:0
3	719804	segregating	A	T	.	PASS	AF=1;NS=13	COV:VAR	1:0	1:0	1:0	1:0	1:0	1:0	1:1	1:0	1:0	1:0	1:0	1:0	1:0
3	809918	segregating	C	T	.	PASS	AF=2;NS=13	COV:VAR	1:0	1:0	1:0	1:0	1:0	1:0	1:0	1:1	1:1	1:0	1:0	1:0	1:0
3	1064688	segregating	G	A	.	PASS	AF=2;NS=13	COV:VAR	1:0	1:1	1:1	1:0	1:0	1:0	1:0	1:0	1:0	1:0	1:0	1:0	1:0
3	1265467	segregating	A	G	.	PASS	AF=2;NS=13	COV:VAR	1:0	1:0	1:0	1:1	1:1	1:0	1:0	1:0	1:0	1:0	1:0	1:0	1:0
3	1334609	segregating	CCTTCCCGCT	C	.	PASS	AF=1;NS=13	COV:VAR	1:0	1:0	1:0	1:0	1:0	1:0	1:0	1:0	1:0	1:1	1:0	1:0	1:0
3	1547614	segregating	A	C	.	PASS	AF=2;NS=13	COV:VAR	1:0	1:0	1:0	1:0	1:0	1:0	1:0	1:0	1:0	1:1	1:0	1:1	1:0
3	1584251	segregating	A	AT	.	PASS	AF=1;NS=13	COV:VAR	1:0	1:0	1:0	1:0	1:0	1:0	1:1	1:0	1:0	1:0	1:0	1:0	1:0
3	1620105	segregating	CTCAGAGGAGG	C	.	PASS	AF=2;NS=13	COV:VAR	1:0	1:1	1:1	1:0	1:0	1:0	1:0	1:0	1:0	1:0	1:0	1:0	1:0
3	1867408	segregating	T	C	.	PASS	AF=1;NS=13	COV:VAR	1:0	1:0	1:0	1:0	1:0	1:1	1:0	1:0	1:0	1:0	1:0	1:0	1:0
3	1924315	segregating	A	G	.	PASS	AF=1;NS=13	COV:VAR	1:0	1:0	1:0	1:0	1:0	1:0	1:1	1:0	1:0	1:0	1:0	1:0	1:0
3	1962832	segregating	A	C	.	PASS	AF=11;NS=12	COV:VAR	1:1	1:1	1:1	1:1	1:1	1:1	1:1	0:0	1:1	1:1	1:0	1:1	1:1
3	1967626	segregating	G	C	.	PASS	AF=1;NS=13	COV:VAR	1:1	1:0	1:0	1:0	1:0	1:0	1:0	1:0	1:0	1:0	1:0	1:0	1:0
3	2006853	segregating	T	A	.	PASS	AF=1;NS=13	COV:VAR	1:0	1:0	1:0	1:0	1:0	1:0	1:0	1:0	1:0	1:1	1:0	1:0	1:0
3	2013914	segregating	G	T	.	PASS	AF=1;NS=13	COV:VAR	1:0	1:0	1:0	1:0	1:0	1:0	1:0	1:0	1:0	1:0	1:0	1:1	1:0
3	2103039	segregating	G	A	.	PASS	AF=7;NS=13	COV:VAR	1:1	1:1	1:1	1:1	1:1	1:1	1:1	1:0	1:0	1:0	1:0	1:0	1:0
3	2147188	segregating	G	A	.	PASS	AF=1;NS=13	COV:VAR	1:1	1:0	1:0	1:0	1:0	1:0	1:0	1:0	1:0	1:0	1:0	1:0	1:0
3	2360551	segregating	C	A	.	PASS	AF=1;NS=13	COV:VAR	1:0	1:0	1:0	1:0	1:0	1:0	1:0	1:0	1:0	1:0	1:0	1:1	1:0
3	2372047	segregating	T	C	.	PASS	AF=7;NS=13	COV:VAR	1:1	1:1	1:1	1:1	1:1	1:1	1:1	1:0	1:0	1:0	1:0	1:0	1:0
3	2381065	segregating	T	A	.	PASS	AF=1;NS=13	COV:VAR	1:0	1:0	1:0	1:0	1:0	1:0	1:0	1:0	1:0	1:1	1:0	1:0	1:0
3	2444868	segregating	C	CA	.	PASS	AF=1;NS=13	COV:VAR	1:0	1:0	1:0	1:0	1:0	1:0	1:1	1:0	1:0	1:0	1:0	1:0	1:0
3	2500258	segregating	C	A	.	PASS	AF=2;NS=13	COV:VAR	1:0	1:0	1:0	1:0	1:0	1:0	1:0	1:0	1:0	1:0	1:1	1:0	1:1
3	2628514	segregating	G	A	.	PASS	AF=1;NS=13	COV:VAR	1:0	1:0	1:0	1:0	1:0	1:0	1:1	1:0	1:0	1:0	1:0	1:0	1:0
3	2726529	segregating	G	T	.	PASS	AF=1;NS=13	COV:VAR	1:0	1:0	1:0	1:0	1:0	1:1	1:0	1:0	1:0	1:0	1:0	1:0	1:0
3	2839782	segregating	A	T	.	PASS	AF=2;NS=13	COV:VAR	1:0	1:1	1:1	1:0	1:0	1:0	1:0	1:0	1:0	1:0	1:0	1:0	1:0
3	2849870	segregating	G	GT	.	PASS	AF=2;NS=13	COV:VAR	1:0	1:0	1:0	1:0	1:0	1:0	1:0	1:0	1:0	1:1	1:0	1:1	1:0
3	3013563	segregating	A	G	.	PASS	AF=2;NS=13	COV:VAR	1:0	1:0	1:0	1:0	1:0	1:0	1:0	1:1	1:1	1:0	1:0	1:0	1:0
3	3048722	segregating	A	T	.	PASS	AF=2;NS=13	COV:VAR	1:0	1:0	1:0	1:0	1:0	1:0	1:0	1:0	1:0	1:1	1:0	1:1	1:0
3	3054045	segregating	C	CA	.	PASS	AF=1;NS=13	COV:VAR	1:0	1:0	1:0	1:0	1:0	1:0	1:1	1:0	1:0	1:0	1:0	1:0	1:0
3	3058948	segregating	AT	A	.	PASS	AF=12;NS=13	COV:VAR	1:1	1:1	1:1	1:1	1:1	1:0	1:1	1:1	1:1	1:1	1:1	1:1	1:1
3	3154804	segregating	C	T	.	PASS	AF=2;NS=13	COV:VAR	1:0	1:0	1:0	1:0	1:0	1:0	1:0	1:0	1:0	1:0	1:1	1:0	1:1
3	3189022	segregating	TTATTTTTTTAAG	T	.	PASS	AF=2;NS=13	COV:VAR	1:0	1:0	1:0	1:0	1:0	1:0	1:0	1:1	1:1	1:0	1:0	1:0	1:0
3	3198726	segregating	C	A	.	PASS	AF=1;NS=13	COV:VAR	1:1	1:0	1:0	1:0	1:0	1:0	1:0	1:0	1:0	1:0	1:0	1:0	1:0
3	3409862	segregating	A	G	.	PASS	AF=2;NS=13	COV:VAR	1:0	1:0	1:0	1:0	1:0	1:0	1:0	1:1	1:1	1:0	1:0	1:0	1:0
3	3430868	segregating	T	G	.	PASS	AF=1;NS=13	COV:VAR	1:0	1:0	1:0	1:0	1:0	1:0	1:0	1:0	1:1	1:0	1:0	1:0	1:0
3	3472451	segregating	G	C	.	PASS	AF=2;NS=13	COV:VAR	1:0	1:0	1:0	1:1	1:1	1:0	1:0	1:0	1:0	1:0	1:0	1:0	1:0
3	3544929	segregating	T	G	.	PASS	AF=1;NS=13	COV:VAR	1:1	1:0	1:0	1:0	1:0	1:0	1:0	1:0	1:0	1:0	1:0	1:0	1:0
3	3584174	segregating	C	CTAATTATTCCTCCTCCTCTTAATAATTAGTGTTA	.	PASS	AF=1;NS=13	COV:VAR	1:0	1:0	1:0	1:0	1:0	1:0	1:1	1:0	1:0	1:0	1:0	1:0	1:0
3	3629794	segregating	C	T	.	PASS	AF=2;NS=13	COV:VAR	1:0	1:0	1:0	1:0	1:0	1:0	1:0	1:0	1:0	1:0	1:1	1:0	1:1
3	3636139	segregating	A	T	.	PASS	AF=1;NS=13	COV:VAR	1:0	1:0	1:0	1:0	1:0	1:0	1:0	1:0	1:0	1:1	1:0	1:0	1:0
3	3769406	segregating	A	T	.	PASS	AF=1;NS=13	COV:VAR	1:0	1:0	1:0	1:0	1:0	1:0	1:0	1:0	1:1	1:0	1:0	1:0	1:0
3	3793001	segregating	G	A	.	PASS	AF=1;NS=13	COV:VAR	1:1	1:0	1:0	1:0	1:0	1:0	1:0	1:0	1:0	1:0	1:0	1:0	1:0
3	3856945	segregating	C	T	.	PASS	AF=2;NS=13	COV:VAR	1:0	1:0	1:0	1:0	1:0	1:0	1:0	1:0	1:0	1:1	1:0	1:1	1:0
3	3987510	segregating	T	TA	.	PASS	AF=2;NS=13	COV:VAR	1:0	1:1	1:1	1:0	1:0	1:0	1:0	1:0	1:0	1:0	1:0	1:0	1:0
3	4269626	segregating	G	T	.	PASS	AF=2;NS=13	COV:VAR	1:0	1:0	1:0	1:0	1:0	1:0	1:0	1:0	1:0	1:0	1:1	1:0	1:1
3	4505294	segregating	G	A	.	PASS	AF=1;NS=13	COV:VAR	1:0	1:0	1:0	1:0	1:0	1:0	1:1	1:0	1:0	1:0	1:0	1:0	1:0
3	4543551	segregating	CAACTTTTGTAGCATACAAACATCTTATGGTCATTTCATATCCATTTACCATTATGTGTGTAATCTTCTAGTATTTTGTATCTTTGGGTCATAAAGTAGGTTAGGGCATGCAGCACTGACAATGATTAATCTATTTAAATTCTTTTCATCGATCCATTTGATGCAAAGTCTCTCATTTTTTATTTT	C	.	PASS	AF=2;NS=13	COV:VAR	1:0	1:0	1:0	1:0	1:0	1:0	1:0	1:1	1:1	1:0	1:0	1:0	1:0
3	4578879	segregating	T	A	.	PASS	AF=1;NS=13	COV:VAR	1:0	1:0	1:0	1:1	1:0	1:0	1:0	1:0	1:0	1:0	1:0	1:0	1:0
3	4683080	segregating	A	G	.	PASS	AF=1;NS=13	COV:VAR	1:0	1:0	1:0	1:0	1:0	1:0	1:0	1:0	1:0	1:0	1:1	1:0	1:0
3	4715578	segregating	T	C	.	PASS	AF=2;NS=13	COV:VAR	1:0	1:0	1:0	1:1	1:1	1:0	1:0	1:0	1:0	1:0	1:0	1:0	1:0
3	4811691	segregating	G	GT	.	PASS	AF=2;NS=13	COV:VAR	1:0	1:0	1:0	1:0	1:0	1:0	1:0	1:0	1:0	1:0	1:1	1:0	1:1
3	4933410	segregating	T	A	.	PASS	AF=2;NS=13	COV:VAR	1:0	1:0	1:0	1:0	1:0	1:0	1:0	1:0	1:0	1:1	1:0	1:1	1:0
3	4944672	segregating	G	GT	.	PASS	AF=2;NS=13	COV:VAR	1:0	1:0	1:0	1:1	1:1	1:0	1:0	1:0	1:0	1:0	1:0	1:0	1:0
3	5106810	segregating	T	A	.	PASS	AF=1;NS=13	COV:VAR	1:0	1:0	1:0	1:0	1:0	1:0	1:0	1:0	1:0	1:0	1:0	1:0	1:1
3	5289463	segregating	G	A	.	PASS	AF=2;NS=13	COV:VAR	1:0	1:0	1:0	1:0	1:0	1:0	1:0	1:0	1:0	1:1	1:0	1:1	1:0
3	5363417	segregating	C	CAT	.	PASS	AF=2;NS=13	COV:VAR	1:0	1:0	1:0	1:0	1:0	1:0	1:0	1:0	1:0	1:1	1:0	1:1	1:0
3	5421549	segregating	TTTTG	T	.	PASS	AF=7;NS=7	COV:VAR	0:0	0:0	1:1	1:1	1:1	1:1	0:0	1:1	0:0	0:0	1:1	1:1	0:0
3	5427584	segregating	G	A	.	PASS	AF=1;NS=13	COV:VAR	1:0	1:0	1:0	1:0	1:0	1:1	1:0	1:0	1:0	1:0	1:0	1:0	1:0
3	5438257	segregating	C	T	.	PASS	AF=1;NS=13	COV:VAR	1:0	1:0	1:0	1:0	1:0	1:0	1:0	1:0	1:0	1:0	1:0	1:1	1:0
3	5720591	segregating	C	CT	.	PASS	AF=2;NS=13	COV:VAR	1:0	1:0	1:0	1:0	1:0	1:0	1:0	1:0	1:0	1:0	1:1	1:0	1:1
3	5836441	segregating	A	T	.	PASS	AF=12;NS=13	COV:VAR	1:1	1:1	1:1	1:1	1:1	1:1	1:1	1:1	1:1	1:0	1:1	1:1	1:1
3	5843679	segregating	A	T	.	PASS	AF=2;NS=13	COV:VAR	1:0	1:1	1:1	1:0	1:0	1:0	1:0	1:0	1:0	1:0	1:0	1:0	1:0
3	5927582	segregating	T	A	.	PASS	AF=12;NS=13	COV:VAR	1:1	1:1	1:1	1:1	1:1	1:1	1:0	1:1	1:1	1:1	1:1	1:1	1:1
3	5939053	segregating	A	G	.	PASS	AF=2;NS=13	COV:VAR	1:0	1:1	1:1	1:0	1:0	1:0	1:0	1:0	1:0	1:0	1:0	1:0	1:0
3	6004777	segregating	T	A	.	PASS	AF=12;NS=13	COV:VAR	1:1	1:1	1:1	1:1	1:1	1:1	1:0	1:1	1:1	1:1	1:1	1:1	1:1
3	6156280	segregating	G	A	.	PASS	AF=2;NS=13	COV:VAR	1:0	1:0	1:0	1:0	1:0	1:0	1:0	1:1	1:1	1:0	1:0	1:0	1:0
3	6163452	segregating	A	ATG	.	PASS	AF=12;NS=13	COV:VAR	1:1	1:1	1:1	1:1	1:1	1:1	1:1	1:1	1:1	1:0	1:1	1:1	1:1
3	6171601	segregating	T	TA	.	PASS	AF=10;NS=11	COV:VAR	1:1	1:1	1:1	0:0	0:0	1:1	1:0	1:1	1:1	1:1	1:1	1:1	1:1
3	6191569	segregating	CT	C	.	PASS	AF=2;NS=13	COV:VAR	1:0	1:0	1:0	1:0	1:0	1:0	1:0	1:1	1:1	1:0	1:0	1:0	1:0
3	6220339	segregating	T	C	.	PASS	AF=1;NS=13	COV:VAR	1:1	1:0	1:0	1:0	1:0	1:0	1:0	1:0	1:0	1:0	1:0	1:0	1:0
3	6220339	segregating	T	TAC	.	PASS	AF=12;NS=13	COV:VAR	1:0	1:1	1:1	1:1	1:1	1:1	1:1	1:1	1:1	1:1	1:1	1:1	1:1
3	6289472	segregating	C	A	.	PASS	AF=2;NS=13	COV:VAR	1:0	1:1	1:1	1:0	1:0	1:0	1:0	1:0	1:0	1:0	1:0	1:0	1:0
3	6301888	segregating	G	A	.	PASS	AF=1;NS=13	COV:VAR	1:0	1:0	1:0	1:0	1:0	1:0	1:1	1:0	1:0	1:0	1:0	1:0	1:0
3	6390414	segregating	A	C	.	PASS	AF=1;NS=13	COV:VAR	1:0	1:0	1:0	1:0	1:0	1:0	1:0	1:0	1:0	1:0	1:1	1:0	1:0
3	6508950	segregating	G	A	.	PASS	AF=2;NS=13	COV:VAR	1:0	1:0	1:0	1:0	1:0	1:0	1:0	1:1	1:1	1:0	1:0	1:0	1:0
3	6530603	segregating	AG	A	.	PASS	AF=2;NS=13	COV:VAR	1:0	1:0	1:0	1:1	1:1	1:0	1:0	1:0	1:0	1:0	1:0	1:0	1:0
3	6530605	segregating	A	C	.	PASS	AF=11;NS=13	COV:VAR	1:1	1:1	1:1	1:0	1:0	1:1	1:1	1:1	1:1	1:1	1:1	1:1	1:1
3	6591588	segregating	TGTTTCTTTTTACTTGATCAA	T	.	PASS	AF=2;NS=13	COV:VAR	1:0	1:0	1:0	1:0	1:0	1:0	1:0	1:1	1:1	1:0	1:0	1:0	1:0
3	6670777	segregating	A	G	.	PASS	AF=2;NS=13	COV:VAR	1:0	1:0	1:0	1:0	1:0	1:0	1:0	1:1	1:1	1:0	1:0	1:0	1:0
3	6706245	segregating	A	AT	.	PASS	AF=1;NS=11	COV:VAR	1:0	1:0	1:0	1:0	1:0	0:0	0:0	1:0	1:0	1:0	1:1	1:0	1:0
3	6711324	segregating	C	T	.	PASS	AF=2;NS=13	COV:VAR	1:0	1:0	1:0	1:1	1:1	1:0	1:0	1:0	1:0	1:0	1:0	1:0	1:0
3	6728487	segregating	G	GAT	.	PASS	AF=4;NS=10	COV:VAR	1:0	1:0	1:0	1:0	0:0	1:0	0:0	1:0	1:1	1:1	1:1	1:1	0:0
3	6813183	segregating	C	T	.	PASS	AF=1;NS=13	COV:VAR	1:1	1:0	1:0	1:0	1:0	1:0	1:0	1:0	1:0	1:0	1:0	1:0	1:0
3	6906271	segregating	GA	G	.	PASS	AF=10;NS=12	COV:VAR	1:1	1:1	1:1	1:1	1:1	1:0	0:0	1:1	1:0	1:1	1:1	1:1	1:1
3	7032909	segregating	C	T	.	PASS	AF=1;NS=13	COV:VAR	1:1	1:0	1:0	1:0	1:0	1:0	1:0	1:0	1:0	1:0	1:0	1:0	1:0
3	7058912	segregating	G	A	.	PASS	AF=2;NS=13	COV:VAR	1:0	1:1	1:1	1:0	1:0	1:0	1:0	1:0	1:0	1:0	1:0	1:0	1:0
3	7132120	segregating	G	A	.	PASS	AF=4;NS=13	COV:VAR	1:0	1:0	1:0	1:0	1:0	1:0	1:0	1:0	1:0	1:1	1:1	1:1	1:1
3	7157671	segregating	C	CA	.	PASS	AF=1;NS=13	COV:VAR	1:0	1:0	1:0	1:0	1:0	1:0	1:0	1:1	1:0	1:0	1:0	1:0	1:0
3	7251706	segregating	C	T	.	PASS	AF=2;NS=13	COV:VAR	1:0	1:1	1:1	1:0	1:0	1:0	1:0	1:0	1:0	1:0	1:0	1:0	1:0
3	7288149	segregating	T	TA	.	PASS	AF=2;NS=13	COV:VAR	1:0	1:0	1:0	1:0	1:0	1:0	1:0	1:0	1:0	1:0	1:1	1:0	1:1
3	7324507	segregating	A	T	.	PASS	AF=2;NS=13	COV:VAR	1:0	1:0	1:0	1:1	1:1	1:0	1:0	1:0	1:0	1:0	1:0	1:0	1:0
3	7447603	segregating	G	GT	.	PASS	AF=2;NS=13	COV:VAR	1:0	1:0	1:0	1:0	1:0	1:0	1:0	1:1	1:1	1:0	1:0	1:0	1:0
3	7459247	segregating	T	G	.	PASS	AF=1;NS=13	COV:VAR	1:0	1:0	1:0	1:0	1:0	1:0	1:0	1:0	1:0	1:0	1:0	1:0	1:1
3	7520167	segregating	A	C	.	PASS	AF=2;NS=13	COV:VAR	1:0	1:0	1:0	1:0	1:0	1:0	1:0	1:0	1:0	1:1	1:0	1:1	1:0
3	7556720	segregating	A	AT	.	PASS	AF=9;NS=13	COV:VAR	1:1	1:1	1:1	1:0	1:0	1:1	1:1	1:1	1:1	1:0	1:1	1:0	1:1
3	7556721	segregating	A	T	.	PASS	AF=4;NS=12	COV:VAR	1:0	1:0	1:0	1:1	1:1	1:0	0:0	1:0	1:0	1:1	1:0	1:1	1:0
3	7556722	segregating	A	C	.	PASS	AF=8;NS=12	COV:VAR	1:1	1:1	1:1	1:0	1:0	1:1	0:0	1:1	1:1	1:0	1:1	1:0	1:1
3	7589478	segregating	C	G	.	PASS	AF=1;NS=13	COV:VAR	1:0	1:0	1:0	1:0	1:0	1:0	1:0	1:0	1:0	1:0	1:0	1:0	1:1
3	7690145	segregating	G	A	.	PASS	AF=1;NS=13	COV:VAR	1:0	1:0	1:0	1:0	1:0	1:1	1:0	1:0	1:0	1:0	1:0	1:0	1:0
3	7716389	segregating	A	AT	.	PASS	AF=9;NS=10	COV:VAR	1:1	1:0	1:1	0:0	1:1	1:1	1:1	1:1	1:1	0:0	1:1	1:1	0:0
3	7716391	segregating	T	TA	.	PASS	AF=10;NS=11	COV:VAR	1:1	1:0	1:1	0:0	1:1	1:1	1:1	1:1	1:1	1:1	1:1	1:1	0:0
3	7765210	segregating	T	A	.	PASS	AF=1;NS=13	COV:VAR	1:0	1:0	1:0	1:0	1:0	1:0	1:1	1:0	1:0	1:0	1:0	1:0	1:0
3	7771215	segregating	C	G	.	PASS	AF=1;NS=13	COV:VAR	1:0	1:0	1:0	1:0	1:0	1:0	1:0	1:1	1:0	1:0	1:0	1:0	1:0
3	7794641	segregating	A	T	.	PASS	AF=1;NS=13	COV:VAR	1:1	1:0	1:0	1:0	1:0	1:0	1:0	1:0	1:0	1:0	1:0	1:0	1:0
3	7839045	segregating	C	G	.	PASS	AF=1;NS=13	COV:VAR	1:1	1:0	1:0	1:0	1:0	1:0	1:0	1:0	1:0	1:0	1:0	1:0	1:0
3	7880385	segregating	A	T	.	PASS	AF=12;NS=13	COV:VAR	1:1	1:1	1:1	1:1	1:1	1:1	1:0	1:1	1:1	1:1	1:1	1:1	1:1
3	7904357	segregating	G	A	.	PASS	AF=2;NS=13	COV:VAR	1:0	1:0	1:0	1:1	1:1	1:0	1:0	1:0	1:0	1:0	1:0	1:0	1:0
3	7980169	segregating	A	T	.	PASS	AF=2;NS=13	COV:VAR	1:0	1:0	1:0	1:0	1:0	1:0	1:0	1:1	1:1	1:0	1:0	1:0	1:0
3	8137918	segregating	T	G	.	PASS	AF=1;NS=13	COV:VAR	1:0	1:0	1:0	1:0	1:0	1:0	1:0	1:0	1:0	1:0	1:0	1:0	1:1
3	8144550	segregating	G	A	.	PASS	AF=1;NS=13	COV:VAR	1:0	1:0	1:0	1:0	1:0	1:0	1:0	1:0	1:0	1:0	1:0	1:1	1:0
3	8220602	segregating	TA	T	.	PASS	AF=2;NS=13	COV:VAR	1:0	1:0	1:0	1:1	1:1	1:0	1:0	1:0	1:0	1:0	1:0	1:0	1:0
3	8371482	segregating	T	A	.	PASS	AF=11;NS=12	COV:VAR	1:0	0:0	1:1	1:1	1:1	1:1	1:1	1:1	1:1	1:1	1:1	1:1	1:1
3	8371483	segregating	T	A	.	PASS	AF=2;NS=13	COV:VAR	1:0	1:0	1:0	1:1	1:1	1:0	1:0	1:0	1:0	1:0	1:0	1:0	1:0
3	8597975	segregating	T	A	.	PASS	AF=1;NS=13	COV:VAR	1:1	1:0	1:0	1:0	1:0	1:0	1:0	1:0	1:0	1:0	1:0	1:0	1:0
3	8643284	segregating	G	A	.	PASS	AF=1;NS=13	COV:VAR	1:0	1:0	1:0	1:0	1:0	1:0	1:0	1:0	1:0	1:0	1:1	1:0	1:0
3	8756361	segregating	T	C	.	PASS	AF=1;NS=12	COV:VAR	1:0	1:0	1:0	1:0	1:0	1:0	1:0	1:0	1:0	1:0	1:0	1:1	0:0
3	8772855	segregating	G	A	.	PASS	AF=2;NS=13	COV:VAR	1:0	1:1	1:1	1:0	1:0	1:0	1:0	1:0	1:0	1:0	1:0	1:0	1:0
3	8816412	segregating	T	A	.	PASS	AF=4;NS=13	COV:VAR	1:1	1:0	1:0	1:1	1:1	1:0	1:1	1:0	1:0	1:0	1:0	1:0	1:0
3	8873116	segregating	C	T	.	PASS	AF=2;NS=13	COV:VAR	1:0	1:1	1:1	1:0	1:0	1:0	1:0	1:0	1:0	1:0	1:0	1:0	1:0
3	9026363	segregating	G	A	.	PASS	AF=1;NS=13	COV:VAR	1:0	1:0	1:0	1:0	1:0	1:0	1:0	1:0	1:1	1:0	1:0	1:0	1:0
3	9258008	segregating	G	A	.	PASS	AF=2;NS=13	COV:VAR	1:0	1:0	1:0	1:0	1:0	1:0	1:0	1:1	1:1	1:0	1:0	1:0	1:0
3	9308767	segregating	A	AT	.	PASS	AF=1;NS=11	COV:VAR	1:0	1:0	1:0	1:0	1:0	0:0	0:0	1:0	1:1	1:0	1:0	1:0	1:0
3	9355225	segregating	C	T	.	PASS	AF=1;NS=12	COV:VAR	1:0	1:0	1:0	1:0	1:0	1:0	1:0	1:0	1:0	1:0	1:0	1:1	0:0
3	9429471	segregating	C	T	.	PASS	AF=2;NS=13	COV:VAR	1:0	1:0	1:0	1:0	1:0	1:0	1:0	1:1	1:1	1:0	1:0	1:0	1:0
3	9469406	segregating	C	CTAG	.	PASS	AF=1;NS=8	COV:VAR	0:0	1:1	1:0	0:0	0:0	1:0	1:0	1:0	1:0	1:0	0:0	0:0	1:0
3	9486157	segregating	G	GA	.	PASS	AF=1;NS=13	COV:VAR	1:0	1:0	1:0	1:0	1:0	1:0	1:0	1:0	1:0	1:1	1:0	1:0	1:0
3	9519809	segregating	G	T	.	PASS	AF=1;NS=13	COV:VAR	1:1	1:0	1:0	1:0	1:0	1:0	1:0	1:0	1:0	1:0	1:0	1:0	1:0
3	9570215	segregating	A	T	.	PASS	AF=1;NS=13	COV:VAR	1:0	1:0	1:0	1:0	1:0	1:0	1:1	1:0	1:0	1:0	1:0	1:0	1:0
3	9694269	segregating	G	A	.	PASS	AF=2;NS=13	COV:VAR	1:0	1:0	1:0	1:0	1:0	1:0	1:0	1:1	1:1	1:0	1:0	1:0	1:0
3	9779823	segregating	T	A	.	PASS	AF=2;NS=13	COV:VAR	1:0	1:0	1:0	1:0	1:0	1:0	1:0	1:1	1:1	1:0	1:0	1:0	1:0
3	9915033	segregating	A	G	.	PASS	AF=1;NS=12	COV:VAR	1:0	1:0	1:0	1:0	1:0	1:0	1:0	1:0	1:0	1:0	1:1	1:0	0:0
3	9944783	segregating	ATG	A	.	PASS	AF=12;NS=13	COV:VAR	1:1	1:1	1:1	1:1	1:1	1:1	1:1	1:1	1:0	1:1	1:1	1:1	1:1
3	10040602	segregating	C	A	.	PASS	AF=2;NS=12	COV:VAR	1:0	1:0	1:0	1:0	1:0	1:0	1:0	1:0	1:0	1:1	1:0	1:1	0:0
3	10116315	segregating	TT	T	.	PASS	AF=2;NS=13	COV:VAR	1:0	1:0	1:0	1:1	1:1	1:0	1:0	1:0	1:0	1:0	1:0	1:0	1:0
3	10202800	segregating	A	G	.	PASS	AF=2;NS=13	COV:VAR	1:0	1:0	1:0	1:0	1:0	1:0	1:0	1:1	1:1	1:0	1:0	1:0	1:0
3	10223342	segregating	A	T	.	PASS	AF=6;NS=7	COV:VAR	1:1	0:0	1:1	0:0	0:0	1:1	0:0	1:1	1:1	0:0	0:0	1:0	1:1
3	10254312	segregating	G	GCA	.	PASS	AF=4;NS=7	COV:VAR	0:0	1:1	0:0	0:0	1:1	1:1	0:0	0:0	1:1	1:0	1:0	0:0	1:0
3	10254314	segregating	G	T	.	PASS	AF=6;NS=9	COV:VAR	0:0	1:1	1:0	1:1	1:1	1:1	0:0	0:0	1:1	1:0	1:0	1:1	0:0
3	10423513	segregating	G	GAT	.	PASS	AF=8;NS=9	COV:VAR	1:1	1:1	1:1	1:1	1:1	1:0	1:1	1:1	0:0	1:1	0:0	0:0	0:0
3	10424421	segregating	C	G	.	PASS	AF=2;NS=13	COV:VAR	1:0	1:0	1:0	1:1	1:1	1:0	1:0	1:0	1:0	1:0	1:0	1:0	1:0
3	10464950	segregating	G	A	.	PASS	AF=1;NS=13	COV:VAR	1:0	1:0	1:0	1:0	1:0	1:1	1:0	1:0	1:0	1:0	1:0	1:0	1:0
3	10573063	segregating	AC	A	.	PASS	AF=2;NS=13	COV:VAR	1:0	1:0	1:0	1:0	1:0	1:0	1:0	1:1	1:1	1:0	1:0	1:0	1:0
3	10588555	segregating	G	T	.	PASS	AF=1;NS=13	COV:VAR	1:0	1:0	1:0	1:0	1:0	1:0	1:0	1:0	1:0	1:1	1:0	1:0	1:0
3	10615977	segregating	T	TA	.	PASS	AF=1;NS=10	COV:VAR	1:0	1:0	0:0	1:0	0:0	1:0	1:0	1:0	1:0	1:1	1:0	0:0	1:0
3	10777114	segregating	G	T	.	PASS	AF=2;NS=13	COV:VAR	1:0	1:0	1:0	1:1	1:1	1:0	1:0	1:0	1:0	1:0	1:0	1:0	1:0
3	10961245	segregating	T	TC	.	PASS	AF=9;NS=10	COV:VAR	1:1	1:1	0:0	0:0	1:1	1:1	1:1	1:1	1:1	1:1	1:0	0:0	1:1
3	11036175	segregating	CATATATATATATATATATATATATATATAT	C	.	PASS	AF=3;NS=12	COV:VAR	1:0	1:0	0:0	1:1	1:1	1:0	1:1	1:0	1:0	1:0	1:0	1:0	1:0
3	11132894	segregating	C	T	.	PASS	AF=1;NS=13	COV:VAR	1:0	1:0	1:0	1:0	1:0	1:0	1:1	1:0	1:0	1:0	1:0	1:0	1:0
3	11135360	segregating	T	G	.	PASS	AF=1;NS=12	COV:VAR	1:0	1:0	1:0	1:0	1:0	1:0	1:0	1:0	1:0	1:0	1:0	1:1	0:0
3	11204344	segregating	G	A	.	PASS	AF=2;NS=13	COV:VAR	1:0	1:0	1:0	1:0	1:0	1:0	1:0	1:1	1:1	1:0	1:0	1:0	1:0
3	11250568	segregating	G	T	.	PASS	AF=1;NS=13	COV:VAR	1:0	1:0	1:0	1:0	1:0	1:0	1:0	1:0	1:0	1:1	1:0	1:0	1:0
3	11259214	segregating	A	T	.	PASS	AF=2;NS=13	COV:VAR	1:0	1:1	1:1	1:0	1:0	1:0	1:0	1:0	1:0	1:0	1:0	1:0	1:0
3	11295480	segregating	TCTTCCAAAATCAAAATCGA	T	.	PASS	AF=8;NS=9	COV:VAR	1:1	1:1	0:0	1:1	0:0	1:1	1:0	0:0	1:1	1:1	1:1	1:1	0:0
3	11295818	segregating	AGATTGATCCATATATAAT	A	.	PASS	AF=7;NS=9	COV:VAR	1:0	1:1	0:0	1:1	0:0	1:0	0:0	1:1	1:1	1:1	0:0	1:1	1:1
3	11320515	segregating	G	A	.	PASS	AF=2;NS=13	COV:VAR	1:0	1:0	1:0	1:0	1:0	1:0	1:0	1:1	1:1	1:0	1:0	1:0	1:0
3	11350053	segregating	G	A	.	PASS	AF=2;NS=13	COV:VAR	1:0	1:0	1:0	1:1	1:1	1:0	1:0	1:0	1:0	1:0	1:0	1:0	1:0
3	11352753	segregating	C	T	.	PASS	AF=1;NS=13	COV:VAR	1:0	1:0	1:0	1:0	1:0	1:0	1:0	1:0	1:1	1:0	1:0	1:0	1:0
3	11373569	segregating	G	GT	.	PASS	AF=4;NS=7	COV:VAR	1:0	1:1	1:1	0:0	0:0	1:0	0:0	0:0	0:0	0:0	1:1	1:0	1:1
3	11458766	segregating	G	A	.	PASS	AF=2;NS=13	COV:VAR	1:0	1:1	1:1	1:0	1:0	1:0	1:0	1:0	1:0	1:0	1:0	1:0	1:0
3	11513845	segregating	T	C	.	PASS	AF=1;NS=13	COV:VAR	1:0	1:0	1:0	1:0	1:0	1:0	1:0	1:0	1:0	1:0	1:1	1:0	1:0
3	11533386	segregating	G	A	.	PASS	AF=2;NS=13	COV:VAR	1:0	1:1	1:1	1:0	1:0	1:0	1:0	1:0	1:0	1:0	1:0	1:0	1:0
3	11612019	segregating	T	C	.	PASS	AF=4;NS=13	COV:VAR	1:1	1:0	1:0	1:1	1:1	1:0	1:1	1:0	1:0	1:0	1:0	1:0	1:0
3	11756350	segregating	AAAGAATGGCTTACATTTTTGAAAG	A	.	PASS	AF=1;NS=13	COV:VAR	1:1	1:0	1:0	1:0	1:0	1:0	1:0	1:0	1:0	1:0	1:0	1:0	1:0
3	11859753	segregating	T	TA	.	PASS	AF=6;NS=7	COV:VAR	1:1	1:1	1:1	0:0	0:0	1:1	0:0	0:0	0:0	1:1	1:0	0:0	1:1
3	11866447	segregating	C	A	.	PASS	AF=2;NS=13	COV:VAR	1:0	1:0	1:0	1:0	1:0	1:0	1:0	1:1	1:1	1:0	1:0	1:0	1:0
3	11886561	segregating	T	C	.	PASS	AF=2;NS=12	COV:VAR	1:0	1:0	1:0	1:0	1:0	1:0	1:0	1:0	1:0	1:1	1:0	1:1	0:0
3	11892981	segregating	C	T	.	PASS	AF=1;NS=13	COV:VAR	1:0	1:0	1:0	1:0	1:0	1:0	1:0	1:0	1:0	1:1	1:0	1:0	1:0
3	11905121	segregating	C	A	.	PASS	AF=1;NS=13	COV:VAR	1:0	1:0	1:0	1:0	1:0	1:1	1:0	1:0	1:0	1:0	1:0	1:0	1:0
3	11907860	segregating	G	A	.	PASS	AF=1;NS=13	COV:VAR	1:0	1:0	1:0	1:0	1:0	1:1	1:0	1:0	1:0	1:0	1:0	1:0	1:0
3	11951209	segregating	GT	G	.	PASS	AF=2;NS=12	COV:VAR	1:0	1:0	1:0	1:0	1:0	1:0	1:0	1:0	1:0	1:1	1:0	1:1	0:0
3	12040304	segregating	C	T	.	PASS	AF=1;NS=13	COV:VAR	1:0	1:0	1:0	1:0	1:0	1:1	1:0	1:0	1:0	1:0	1:0	1:0	1:0
3	12068295	segregating	G	A	.	PASS	AF=2;NS=10	COV:VAR	0:0	1:0	1:0	1:0	1:0	1:0	0:0	1:1	1:1	1:0	1:0	1:0	0:0
3	12109994	segregating	C	A	.	PASS	AF=1;NS=12	COV:VAR	1:0	1:0	1:0	1:0	1:0	1:0	1:0	1:0	1:0	1:0	1:0	1:1	0:0
3	12264223	segregating	C	T	.	PASS	AF=1;NS=13	COV:VAR	1:1	1:0	1:0	1:0	1:0	1:0	1:0	1:0	1:0	1:0	1:0	1:0	1:0
3	12410096	segregating	T	C	.	PASS	AF=2;NS=13	COV:VAR	1:0	1:0	1:0	1:0	1:0	1:0	1:0	1:1	1:1	1:0	1:0	1:0	1:0
3	12434156	segregating	C	T	.	PASS	AF=2;NS=13	COV:VAR	1:0	1:0	1:0	1:1	1:1	1:0	1:0	1:0	1:0	1:0	1:0	1:0	1:0
3	12461352	segregating	A	G	.	PASS	AF=2;NS=13	COV:VAR	1:0	1:0	1:0	1:0	1:0	1:0	1:0	1:1	1:1	1:0	1:0	1:0	1:0
3	12479214	segregating	T	TA	.	PASS	AF=2;NS=13	COV:VAR	1:0	1:1	1:1	1:0	1:0	1:0	1:0	1:0	1:0	1:0	1:0	1:0	1:0
3	12645547	segregating	A	T	.	PASS	AF=1;NS=12	COV:VAR	1:0	1:0	1:0	1:0	1:0	1:0	1:0	1:0	1:0	1:0	1:0	1:1	0:0
3	12675383	segregating	G	A	.	PASS	AF=2;NS=13	COV:VAR	1:0	1:0	1:0	1:0	1:0	1:0	1:0	1:1	1:1	1:0	1:0	1:0	1:0
3	12748749	segregating	G	A	.	PASS	AF=1;NS=13	COV:VAR	1:0	1:0	1:0	1:0	1:0	1:0	1:0	1:0	1:1	1:0	1:0	1:0	1:0
3	12839172	segregating	C	T	.	PASS	AF=2;NS=13	COV:VAR	1:0	1:0	1:0	1:0	1:0	1:0	1:0	1:1	1:1	1:0	1:0	1:0	1:0
3	12881279	segregating	C	T	.	PASS	AF=2;NS=13	COV:VAR	1:0	1:0	1:0	1:0	1:0	1:0	1:0	1:1	1:1	1:0	1:0	1:0	1:0
3	13208524	segregating	A	T	.	PASS	AF=6;NS=7	COV:VAR	1:1	0:0	0:0	1:1	0:0	1:1	1:1	0:0	0:0	1:1	1:0	0:0	1:1
3	13209935	segregating	A	AT	.	PASS	AF=9;NS=11	COV:VAR	1:1	1:1	1:1	1:1	1:0	1:1	1:0	1:1	0:0	0:0	1:1	1:1	1:1
3	13281637	segregating	G	A	.	PASS	AF=2;NS=10	COV:VAR	0:0	1:0	1:0	1:0	1:0	1:0	0:0	0:0	1:0	1:1	1:0	1:1	1:0
3	13434265	segregating	G	T	.	PASS	AF=2;NS=13	COV:VAR	1:0	1:0	1:0	1:0	1:0	1:0	1:0	1:1	1:1	1:0	1:0	1:0	1:0
3	13447998	segregating	G	A	.	PASS	AF=7;NS=8	COV:VAR	0:0	1:0	1:1	1:1	1:1	1:1	1:1	0:0	1:1	0:0	1:1	0:0	0:0
3	13532143	segregating	G	A	.	PASS	AF=1;NS=13	COV:VAR	1:0	1:0	1:1	1:0	1:0	1:0	1:0	1:0	1:0	1:0	1:0	1:0	1:0
3	13873731	segregating	G	T	.	PASS	AF=2;NS=13	COV:VAR	1:0	1:0	1:0	1:0	1:0	1:0	1:0	1:1	1:1	1:0	1:0	1:0	1:0
3	13879095	segregating	C	T	.	PASS	AF=2;NS=12	COV:VAR	1:0	1:0	1:0	1:0	1:0	1:0	1:0	1:0	1:0	1:1	1:0	1:1	0:0
3	13882320	segregating	G	T	.	PASS	AF=2;NS=12	COV:VAR	1:0	1:0	1:0	1:0	1:0	1:0	1:0	1:0	1:0	1:1	1:0	1:1	0:0
3	13892409	segregating	G	T	.	PASS	AF=1;NS=13	COV:VAR	1:0	1:0	1:0	1:0	1:0	1:0	1:0	1:1	1:0	1:0	1:0	1:0	1:0
3	13921813	segregating	G	A	.	PASS	AF=1;NS=13	COV:VAR	1:0	1:0	1:0	1:0	1:0	1:1	1:0	1:0	1:0	1:0	1:0	1:0	1:0
3	13951619	segregating	C	T	.	PASS	AF=1;NS=13	COV:VAR	1:0	1:0	1:0	1:0	1:0	1:1	1:0	1:0	1:0	1:0	1:0	1:0	1:0
3	13979098	segregating	A	G	.	PASS	AF=12;NS=13	COV:VAR	1:1	1:1	1:1	1:1	1:1	1:1	1:0	1:1	1:1	1:1	1:1	1:1	1:1
3	13991265	segregating	A	AG	.	PASS	AF=12;NS=13	COV:VAR	1:0	1:1	1:1	1:1	1:1	1:1	1:1	1:1	1:1	1:1	1:1	1:1	1:1
3	14020224	segregating	TT	T	.	PASS	AF=1;NS=13	COV:VAR	1:0	1:0	1:0	1:0	1:0	1:0	1:0	1:0	1:0	1:0	1:0	1:1	1:0
3	14233575	segregating	G	T	.	PASS	AF=1;NS=13	COV:VAR	1:0	1:0	1:0	1:0	1:0	1:1	1:0	1:0	1:0	1:0	1:0	1:0	1:0
3	14236833	segregating	G	A	.	PASS	AF=1;NS=13	COV:VAR	1:0	1:0	1:0	1:0	1:0	1:0	1:0	1:0	1:0	1:1	1:0	1:0	1:0
3	14293228	segregating	A	G	.	PASS	AF=1;NS=13	COV:VAR	1:0	1:0	1:0	1:0	1:0	1:1	1:0	1:0	1:0	1:0	1:0	1:0	1:0
3	14307145	segregating	A	T	.	PASS	AF=2;NS=13	COV:VAR	1:0	1:1	1:1	1:0	1:0	1:0	1:0	1:0	1:0	1:0	1:0	1:0	1:0
3	14329641	segregating	A	G	.	PASS	AF=11;NS=12	COV:VAR	1:1	0:0	1:1	1:1	1:1	1:1	1:1	1:0	1:1	1:1	1:1	1:1	1:1
3	14529253	segregating	T	G	.	PASS	AF=1;NS=13	COV:VAR	1:1	1:0	1:0	1:0	1:0	1:0	1:0	1:0	1:0	1:0	1:0	1:0	1:0
3	14663715	segregating	A	G	.	PASS	AF=1;NS=13	COV:VAR	1:0	1:0	1:0	1:0	1:0	1:0	1:1	1:0	1:0	1:0	1:0	1:0	1:0
3	14671421	segregating	G	A	.	PASS	AF=1;NS=13	COV:VAR	1:0	1:0	1:0	1:0	1:0	1:0	1:0	1:0	1:0	1:0	1:1	1:0	1:0
3	14678397	segregating	A	G	.	PASS	AF=1;NS=13	COV:VAR	1:0	1:0	1:0	1:0	1:0	1:0	1:0	1:0	1:0	1:0	1:1	1:0	1:0
3	14686558	segregating	A	AC	.	PASS	AF=1;NS=13	COV:VAR	1:0	1:0	1:0	1:0	1:0	1:0	1:0	1:0	1:0	1:0	1:1	1:0	1:0
3	14727722	segregating	G	A	.	PASS	AF=1;NS=13	COV:VAR	1:0	1:0	1:0	1:0	1:0	1:1	1:0	1:0	1:0	1:0	1:0	1:0	1:0
3	14737149	segregating	C	T	.	PASS	AF=2;NS=13	COV:VAR	1:0	1:0	1:0	1:0	1:0	1:0	1:0	1:1	1:1	1:0	1:0	1:0	1:0
3	14737463	segregating	A	AT	.	PASS	AF=7;NS=8	COV:VAR	1:1	1:1	1:1	1:0	1:1	1:1	0:0	1:1	0:0	0:0	1:1	0:0	0:0
3	14904027	segregating	C	CA	.	PASS	AF=1;NS=12	COV:VAR	1:0	1:0	1:0	1:0	1:0	1:1	0:0	1:0	1:0	1:0	1:0	1:0	1:0
3	14912679	segregating	T	G	.	PASS	AF=2;NS=13	COV:VAR	1:0	1:0	1:0	1:1	1:1	1:0	1:0	1:0	1:0	1:0	1:0	1:0	1:0
3	14997165	segregating	C	A	.	PASS	AF=2;NS=13	COV:VAR	1:0	1:0	1:0	1:0	1:0	1:0	1:0	1:1	1:1	1:0	1:0	1:0	1:0
3	15006217	segregating	A	G	.	PASS	AF=2;NS=12	COV:VAR	1:0	1:0	1:0	1:0	1:0	1:0	1:0	1:0	1:0	1:1	1:0	1:1	0:0
3	15050751	segregating	G	A	.	PASS	AF=2;NS=13	COV:VAR	1:0	1:1	1:1	1:0	1:0	1:0	1:0	1:0	1:0	1:0	1:0	1:0	1:0
3	15061635	segregating	GA	G	.	PASS	AF=11;NS=13	COV:VAR	1:1	1:0	1:0	1:1	1:1	1:1	1:1	1:1	1:1	1:1	1:1	1:1	1:1
3	15072888	segregating	G	T	.	PASS	AF=1;NS=13	COV:VAR	1:1	1:0	1:0	1:0	1:0	1:0	1:0	1:0	1:0	1:0	1:0	1:0	1:0
3	15090886	segregating	C	T	.	PASS	AF=1;NS=13	COV:VAR	1:0	1:0	1:0	1:0	1:0	1:0	1:0	1:0	1:1	1:0	1:0	1:0	1:0
3	15112728	segregating	G	C	.	PASS	AF=2;NS=7	COV:VAR	1:0	0:0	0:0	1:0	0:0	1:0	1:0	1:1	1:1	0:0	0:0	0:0	1:0
3	15247613	segregating	C	T	.	PASS	AF=2;NS=13	COV:VAR	1:0	1:0	1:0	1:0	1:0	1:0	1:0	1:1	1:1	1:0	1:0	1:0	1:0
3	15248544	segregating	C	T	.	PASS	AF=1;NS=13	COV:VAR	1:0	1:0	1:0	1:0	1:0	1:0	1:0	1:1	1:0	1:0	1:0	1:0	1:0
3	15294753	segregating	A	T	.	PASS	AF=2;NS=13	COV:VAR	1:0	1:0	1:0	1:1	1:1	1:0	1:0	1:0	1:0	1:0	1:0	1:0	1:0
3	15349776	segregating	C	G	.	PASS	AF=5;NS=13	COV:VAR	1:1	1:0	1:0	1:1	1:1	1:1	1:1	1:0	1:0	1:0	1:0	1:0	1:0
3	15362762	segregating	G	T	.	PASS	AF=1;NS=13	COV:VAR	1:0	1:0	1:0	1:0	1:0	1:0	1:0	1:0	1:0	1:1	1:0	1:0	1:0
3	15518853	segregating	A	G	.	PASS	AF=2;NS=13	COV:VAR	1:0	1:0	1:0	1:0	1:0	1:0	1:0	1:1	1:1	1:0	1:0	1:0	1:0
3	15630871	segregating	A	T	.	PASS	AF=1;NS=13	COV:VAR	1:0	1:0	1:0	1:0	1:0	1:0	1:1	1:0	1:0	1:0	1:0	1:0	1:0
3	15636841	segregating	G	A	.	PASS	AF=1;NS=12	COV:VAR	1:0	1:0	1:0	1:0	1:0	1:0	1:0	1:0	1:0	1:0	1:0	1:1	0:0
3	15638162	segregating	G	A	.	PASS	AF=2;NS=13	COV:VAR	1:0	1:1	1:1	1:0	1:0	1:0	1:0	1:0	1:0	1:0	1:0	1:0	1:0
3	15788763	segregating	C	A	.	PASS	AF=2;NS=13	COV:VAR	1:0	1:0	1:0	1:0	1:0	1:0	1:0	1:1	1:1	1:0	1:0	1:0	1:0
3	15807468	segregating	C	A	.	PASS	AF=2;NS=13	COV:VAR	1:0	1:0	1:0	1:1	1:1	1:0	1:0	1:0	1:0	1:0	1:0	1:0	1:0
3	15839176	segregating	T	C	.	PASS	AF=5;NS=13	COV:VAR	1:1	1:0	1:0	1:1	1:1	1:1	1:1	1:0	1:0	1:0	1:0	1:0	1:0
3	15873029	segregating	A	C	.	PASS	AF=1;NS=13	COV:VAR	1:0	1:0	1:0	1:0	1:0	1:0	1:1	1:0	1:0	1:0	1:0	1:0	1:0
3	15981488	segregating	G	GT	.	PASS	AF=11;NS=12	COV:VAR	1:1	1:1	1:1	1:1	1:1	1:1	1:1	1:1	1:1	1:1	1:1	1:0	0:0
3	16011357	segregating	T	A	.	PASS	AF=2;NS=13	COV:VAR	1:0	1:0	1:0	1:1	1:1	1:0	1:0	1:0	1:0	1:0	1:0	1:0	1:0
3	16027502	segregating	A	G	.	PASS	AF=1;NS=13	COV:VAR	1:0	1:0	1:0	1:0	1:0	1:0	1:1	1:0	1:0	1:0	1:0	1:0	1:0
3	16107518	segregating	G	A	.	PASS	AF=2;NS=13	COV:VAR	1:0	1:0	1:0	1:1	1:1	1:0	1:0	1:0	1:0	1:0	1:0	1:0	1:0
3	16357613	segregating	C	T	.	PASS	AF=5;NS=13	COV:VAR	1:1	1:0	1:0	1:1	1:1	1:1	1:1	1:0	1:0	1:0	1:0	1:0	1:0
3	16413235	segregating	G	A	.	PASS	AF=1;NS=13	COV:VAR	1:0	1:0	1:0	1:0	1:0	1:1	1:0	1:0	1:0	1:0	1:0	1:0	1:0
3	16457869	segregating	C	T	.	PASS	AF=1;NS=13	COV:VAR	1:1	1:0	1:0	1:0	1:0	1:0	1:0	1:0	1:0	1:0	1:0	1:0	1:0
3	16459716	segregating	T	TA	.	PASS	AF=1;NS=13	COV:VAR	1:0	1:0	1:0	1:0	1:0	1:0	1:0	1:0	1:0	1:0	1:1	1:0	1:0
3	16563530	segregating	T	TTG	.	PASS	AF=1;NS=11	COV:VAR	1:0	1:0	0:0	1:1	1:0	1:0	1:0	1:0	1:0	1:0	1:0	0:0	1:0
3	16563540	segregating	T	A	.	PASS	AF=2;NS=11	COV:VAR	1:0	0:0	1:1	1:1	1:0	1:0	1:0	1:0	1:0	1:0	1:0	0:0	1:0
3	16563546	segregating	A	T	.	PASS	AF=1;NS=7	COV:VAR	1:0	0:0	1:1	0:0	0:0	0:0	0:0	1:0	1:0	1:0	1:0	0:0	1:0
3	16598804	segregating	A	T	.	PASS	AF=12;NS=13	COV:VAR	1:1	1:1	1:1	1:1	1:1	1:1	1:1	1:1	1:0	1:1	1:1	1:1	1:1
3	16678522	segregating	C	T	.	PASS	AF=1;NS=13	COV:VAR	1:1	1:0	1:0	1:0	1:0	1:0	1:0	1:0	1:0	1:0	1:0	1:0	1:0
3	16693957	segregating	T	G	.	PASS	AF=2;NS=13	COV:VAR	1:0	1:1	1:1	1:0	1:0	1:0	1:0	1:0	1:0	1:0	1:0	1:0	1:0
3	16697164	segregating	C	T	.	PASS	AF=2;NS=13	COV:VAR	1:0	1:0	1:0	1:1	1:1	1:0	1:0	1:0	1:0	1:0	1:0	1:0	1:0
3	16714281	segregating	T	G	.	PASS	AF=2;NS=13	COV:VAR	1:0	1:0	1:0	1:0	1:0	1:0	1:0	1:1	1:1	1:0	1:0	1:0	1:0
3	16773427	segregating	CT	C	.	PASS	AF=3;NS=13	COV:VAR	1:0	1:0	1:0	1:0	1:0	1:0	1:0	1:0	1:0	1:1	1:0	1:1	1:1
3	16797189	segregating	A	T	.	PASS	AF=1;NS=13	COV:VAR	1:0	1:0	1:0	1:0	1:0	1:1	1:0	1:0	1:0	1:0	1:0	1:0	1:0
3	16854606	segregating	A	C	.	PASS	AF=2;NS=13	COV:VAR	1:0	1:0	1:0	1:0	1:0	1:0	1:0	1:1	1:1	1:0	1:0	1:0	1:0
3	16878655	segregating	A	C	.	PASS	AF=2;NS=13	COV:VAR	1:0	1:0	1:0	1:0	1:0	1:0	1:0	1:0	1:0	1:0	1:0	1:1	1:1
3	17164638	segregating	C	A	.	PASS	AF=1;NS=13	COV:VAR	1:0	1:0	1:0	1:0	1:0	1:0	1:0	1:0	1:0	1:0	1:1	1:0	1:0
3	17313543	segregating	A	G	.	PASS	AF=2;NS=13	COV:VAR	1:0	1:0	1:0	1:0	1:0	1:0	1:0	1:1	1:1	1:0	1:0	1:0	1:0
3	17516238	segregating	TG	T	.	PASS	AF=1;NS=10	COV:VAR	1:0	1:0	1:0	1:1	0:0	1:0	0:0	1:0	0:0	1:0	1:0	1:0	1:0
3	17537596	segregating	T	A	.	PASS	AF=2;NS=13	COV:VAR	1:0	1:0	1:0	1:0	1:0	1:0	1:0	1:0	1:0	1:0	1:0	1:1	1:1
3	17546203	segregating	C	CA	.	PASS	AF=1;NS=8	COV:VAR	1:0	0:0	0:0	0:0	0:0	1:0	0:0	1:0	1:1	1:0	1:0	1:0	1:0
3	17548552	segregating	C	T	.	PASS	AF=1;NS=13	COV:VAR	1:0	1:0	1:0	1:0	1:0	1:0	1:0	1:0	1:0	1:1	1:0	1:0	1:0
3	17656524	segregating	C	T	.	PASS	AF=1;NS=13	COV:VAR	1:0	1:0	1:0	1:0	1:0	1:1	1:0	1:0	1:0	1:0	1:0	1:0	1:0
3	17693760	segregating	GA	G	.	PASS	AF=1;NS=13	COV:VAR	1:0	1:0	1:0	1:0	1:0	1:1	1:0	1:0	1:0	1:0	1:0	1:0	1:0
3	17733081	segregating	TTCAATAATCTTCACTCTTTTTAA	T	.	PASS	AF=2;NS=13	COV:VAR	1:0	1:0	1:0	1:1	1:1	1:0	1:0	1:0	1:0	1:0	1:0	1:0	1:0
3	17733108	segregating	A	G	.	PASS	AF=2;NS=13	COV:VAR	1:0	1:0	1:0	1:1	1:1	1:0	1:0	1:0	1:0	1:0	1:0	1:0	1:0
3	17786252	segregating	CAG	C	.	PASS	AF=2;NS=13	COV:VAR	1:0	1:1	1:1	1:0	1:0	1:0	1:0	1:0	1:0	1:0	1:0	1:0	1:0
3	17843769	segregating	C	G	.	PASS	AF=2;NS=13	COV:VAR	1:0	1:1	1:1	1:0	1:0	1:0	1:0	1:0	1:0	1:0	1:0	1:0	1:0
3	17974107	segregating	GT	G	.	PASS	AF=10;NS=13	COV:VAR	1:1	1:1	1:1	1:0	1:0	1:1	1:0	1:1	1:1	1:1	1:1	1:1	1:1
3	18171398	segregating	T	TA	.	PASS	AF=10;NS=11	COV:VAR	1:1	1:1	1:1	1:1	0:0	1:1	1:1	1:1	1:0	1:1	0:0	1:1	1:1
3	18173119	segregating	T	A	.	PASS	AF=2;NS=13	COV:VAR	1:0	1:1	1:1	1:0	1:0	1:0	1:0	1:0	1:0	1:0	1:0	1:0	1:0
3	18195133	segregating	G	A	.	PASS	AF=1;NS=13	COV:VAR	1:1	1:0	1:0	1:0	1:0	1:0	1:0	1:0	1:0	1:0	1:0	1:0	1:0
3	18352128	segregating	G	A	.	PASS	AF=2;NS=13	COV:VAR	1:0	1:0	1:0	1:1	1:1	1:0	1:0	1:0	1:0	1:0	1:0	1:0	1:0
3	18441999	segregating	G	A	.	PASS	AF=1;NS=13	COV:VAR	1:0	1:0	1:0	1:0	1:0	1:1	1:0	1:0	1:0	1:0	1:0	1:0	1:0
3	18519854	segregating	A	AG	.	PASS	AF=1;NS=10	COV:VAR	1:1	1:0	0:0	0:0	1:0	1:0	1:0	1:0	1:0	0:0	1:0	1:0	1:0
3	18653731	segregating	A	G	.	PASS	AF=3;NS=13	COV:VAR	1:0	1:0	1:0	1:0	1:0	1:0	1:0	1:0	1:0	1:1	1:0	1:1	1:1
3	18769595	segregating	C	A	.	PASS	AF=1;NS=13	COV:VAR	1:0	1:0	1:0	1:0	1:0	1:0	1:0	1:0	1:0	1:0	1:0	1:1	1:0
3	18809446	segregating	A	G	.	PASS	AF=2;NS=13	COV:VAR	1:0	1:0	1:0	1:1	1:1	1:0	1:0	1:0	1:0	1:0	1:0	1:0	1:0
3	18866232	segregating	C	CT	.	PASS	AF=1;NS=13	COV:VAR	1:0	1:0	1:0	1:0	1:0	1:0	1:0	1:0	1:1	1:0	1:0	1:0	1:0
3	18872504	segregating	C	A	.	PASS	AF=3;NS=13	COV:VAR	1:0	1:0	1:0	1:0	1:0	1:0	1:0	1:0	1:0	1:1	1:0	1:1	1:1
3	18886088	segregating	A	T	.	PASS	AF=1;NS=13	COV:VAR	1:0	1:0	1:0	1:0	1:0	1:0	1:0	1:0	1:0	1:0	1:1	1:0	1:0
3	18905563	segregating	C	CA	.	PASS	AF=3;NS=13	COV:VAR	1:0	1:0	1:0	1:0	1:0	1:0	1:0	1:0	1:0	1:1	1:0	1:1	1:1
3	18960130	segregating	T	C	.	PASS	AF=2;NS=13	COV:VAR	1:0	1:0	1:0	1:0	1:0	1:0	1:0	1:1	1:1	1:0	1:0	1:0	1:0
3	18985750	segregating	GC	G	.	PASS	AF=2;NS=13	COV:VAR	1:0	1:0	1:0	1:0	1:0	1:0	1:0	1:1	1:1	1:0	1:0	1:0	1:0
3	19042721	segregating	T	A	.	PASS	AF=3;NS=13	COV:VAR	1:0	1:0	1:0	1:0	1:0	1:0	1:0	1:0	1:0	1:1	1:0	1:1	1:1
3	19053172	segregating	T	G	.	PASS	AF=1;NS=13	COV:VAR	1:0	1:0	1:0	1:0	1:0	1:1	1:0	1:0	1:0	1:0	1:0	1:0	1:0
3	19104211	segregating	G	GA	.	PASS	AF=1;NS=13	COV:VAR	1:0	1:0	1:0	1:0	1:0	1:0	1:1	1:0	1:0	1:0	1:0	1:0	1:0
3	19122258	segregating	A	G	.	PASS	AF=1;NS=13	COV:VAR	1:0	1:0	1:0	1:0	1:0	1:1	1:0	1:0	1:0	1:0	1:0	1:0	1:0
3	19280476	segregating	CAT	C	.	PASS	AF=3;NS=13	COV:VAR	1:0	1:0	1:0	1:0	1:0	1:0	1:0	1:0	1:0	1:1	1:0	1:1	1:1
3	19352395	segregating	A	T	.	PASS	AF=1;NS=13	COV:VAR	1:0	1:0	1:0	1:0	1:0	1:0	1:0	1:0	1:0	1:0	1:1	1:0	1:0
3	19513408	segregating	T	C	.	PASS	AF=1;NS=13	COV:VAR	1:0	1:0	1:0	1:0	1:0	1:0	1:1	1:0	1:0	1:0	1:0	1:0	1:0
3	19544759	segregating	T	C	.	PASS	AF=7;NS=13	COV:VAR	1:1	1:1	1:1	1:1	1:1	1:1	1:1	1:0	1:0	1:0	1:0	1:0	1:0
3	19675711	segregating	TCC	T	.	PASS	AF=10;NS=11	COV:VAR	1:1	0:0	1:1	1:1	1:1	0:0	1:0	1:1	1:1	1:1	1:1	1:1	1:1
3	19708574	segregating	G	T	.	PASS	AF=2;NS=13	COV:VAR	1:0	1:0	1:0	1:0	1:0	1:0	1:0	1:0	1:0	1:0	1:0	1:1	1:1
3	19709158	segregating	AA	A	.	PASS	AF=1;NS=13	COV:VAR	1:0	1:0	1:0	1:0	1:0	1:0	1:0	1:0	1:0	1:0	1:1	1:0	1:0
3	19960641	segregating	C	T	.	PASS	AF=2;NS=13	COV:VAR	1:0	1:0	1:0	1:1	1:1	1:0	1:0	1:0	1:0	1:0	1:0	1:0	1:0
3	20356461	segregating	A	G	.	PASS	AF=2;NS=13	COV:VAR	1:0	1:1	1:1	1:0	1:0	1:0	1:0	1:0	1:0	1:0	1:0	1:0	1:0
3	20485181	segregating	C	CA	.	PASS	AF=5;NS=7	COV:VAR	0:0	0:0	0:0	1:0	0:0	1:1	1:0	0:0	1:1	1:1	1:1	0:0	1:1
3	20500322	segregating	C	A	.	PASS	AF=2;NS=13	COV:VAR	1:0	1:0	1:0	1:1	1:1	1:0	1:0	1:0	1:0	1:0	1:0	1:0	1:0
3	20654992	segregating	C	T	.	PASS	AF=2;NS=13	COV:VAR	1:0	1:0	1:0	1:0	1:0	1:0	1:0	1:0	1:0	1:0	1:0	1:1	1:1
3	20657745	segregating	C	T	.	PASS	AF=1;NS=13	COV:VAR	1:0	1:0	1:0	1:0	1:0	1:0	1:0	1:0	1:0	1:0	1:1	1:0	1:0
3	20753393	segregating	C	G	.	PASS	AF=12;NS=13	COV:VAR	1:1	1:1	1:1	1:1	1:1	1:1	1:1	1:1	1:1	1:1	1:0	1:1	1:1
3	20998294	segregating	T	G	.	PASS	AF=1;NS=13	COV:VAR	1:0	1:0	1:0	1:0	1:0	1:1	1:0	1:0	1:0	1:0	1:0	1:0	1:0
3	20999266	segregating	G	A	.	PASS	AF=1;NS=13	COV:VAR	1:0	1:0	1:0	1:0	1:0	1:1	1:0	1:0	1:0	1:0	1:0	1:0	1:0
3	21279741	segregating	C	A	.	PASS	AF=2;NS=13	COV:VAR	1:0	1:0	1:0	1:0	1:0	1:0	1:0	1:0	1:0	1:0	1:0	1:1	1:1
3	21564137	segregating	T	A	.	PASS	AF=6;NS=12	COV:VAR	1:1	1:1	0:0	1:1	1:1	1:1	1:1	1:0	1:0	1:0	1:0	1:0	1:0
3	21642158	segregating	C	T	.	PASS	AF=1;NS=13	COV:VAR	1:1	1:0	1:0	1:0	1:0	1:0	1:0	1:0	1:0	1:0	1:0	1:0	1:0
3	21701121	segregating	G	A	.	PASS	AF=1;NS=13	COV:VAR	1:0	1:0	1:0	1:0	1:0	1:0	1:0	1:0	1:1	1:0	1:0	1:0	1:0
3	21702112	segregating	A	T	.	PASS	AF=2;NS=13	COV:VAR	1:0	1:0	1:0	1:0	1:0	1:0	1:0	1:1	1:1	1:0	1:0	1:0	1:0
3	21780163	segregating	A	AC	.	PASS	AF=3;NS=7	COV:VAR	0:0	1:0	0:0	1:1	0:0	1:0	1:1	0:0	0:0	1:1	1:0	1:0	0:0
3	21869818	segregating	A	AT	.	PASS	AF=6;NS=8	COV:VAR	1:1	1:0	0:0	0:0	1:1	0:0	0:0	1:0	0:0	1:1	1:1	1:1	1:1
3	21901128	segregating	G	C	.	PASS	AF=2;NS=13	COV:VAR	1:0	1:0	1:0	1:0	1:0	1:0	1:0	1:1	1:1	1:0	1:0	1:0	1:0
3	22112954	segregating	G	A	.	PASS	AF=2;NS=13	COV:VAR	1:0	1:0	1:0	1:0	1:0	1:0	1:0	1:1	1:1	1:0	1:0	1:0	1:0
3	22114698	segregating	A	G	.	PASS	AF=1;NS=13	COV:VAR	1:0	1:0	1:0	1:0	1:0	1:0	1:0	1:0	1:0	1:0	1:1	1:0	1:0
3	22162669	segregating	C	CT	.	PASS	AF=11;NS=13	COV:VAR	1:1	1:0	1:0	1:1	1:1	1:1	1:1	1:1	1:1	1:1	1:1	1:1	1:1
3	22344710	segregating	C	T	.	PASS	AF=1;NS=13	COV:VAR	1:0	1:0	1:0	1:0	1:0	1:0	1:0	1:0	1:0	1:1	1:0	1:0	1:0
3	22369571	segregating	A	C	.	PASS	AF=2;NS=13	COV:VAR	1:0	1:0	1:0	1:0	1:0	1:0	1:0	1:1	1:1	1:0	1:0	1:0	1:0
3	22499745	segregating	G	A	.	PASS	AF=1;NS=13	COV:VAR	1:1	1:0	1:0	1:0	1:0	1:0	1:0	1:0	1:0	1:0	1:0	1:0	1:0
3	22636791	segregating	G	GT	.	PASS	AF=1;NS=13	COV:VAR	1:0	1:0	1:0	1:0	1:0	1:1	1:0	1:0	1:0	1:0	1:0	1:0	1:0
3	22809177	segregating	T	TA	.	PASS	AF=1;NS=13	COV:VAR	1:0	1:0	1:0	1:0	1:0	1:0	1:0	1:0	1:0	1:1	1:0	1:0	1:0
3	22935931	segregating	T	TA	.	PASS	AF=1;NS=13	COV:VAR	1:0	1:0	1:0	1:0	1:0	1:0	1:0	1:0	1:0	1:1	1:0	1:0	1:0
3	23065434	segregating	A	AC	.	PASS	AF=2;NS=13	COV:VAR	1:0	1:0	1:0	1:1	1:1	1:0	1:0	1:0	1:0	1:0	1:0	1:0	1:0
3	23118237	segregating	C	CAT	.	PASS	AF=2;NS=13	COV:VAR	1:0	1:0	1:0	1:1	1:1	1:0	1:0	1:0	1:0	1:0	1:0	1:0	1:0
3	23154954	segregating	GT	G	.	PASS	AF=1;NS=13	COV:VAR	1:0	1:0	1:0	1:0	1:0	1:1	1:0	1:0	1:0	1:0	1:0	1:0	1:0
3	23159563	segregating	A	AT	.	PASS	AF=6;NS=7	COV:VAR	1:1	0:0	1:0	0:0	1:1	1:1	1:1	1:1	0:0	0:0	1:1	0:0	0:0
3	23178488	segregating	T	A	.	PASS	AF=1;NS=13	COV:VAR	1:0	1:0	1:0	1:0	1:0	1:0	1:0	1:0	1:0	1:1	1:0	1:0	1:0
3	23197275	segregating	A	G	.	PASS	AF=2;NS=13	COV:VAR	1:0	1:0	1:0	1:1	1:1	1:0	1:0	1:0	1:0	1:0	1:0	1:0	1:0
3	23297163	segregating	G	C	.	PASS	AF=1;NS=13	COV:VAR	1:0	1:0	1:0	1:0	1:0	1:0	1:0	1:0	1:0	1:0	1:1	1:0	1:0
3	23345312	segregating	C	A	.	PASS	AF=1;NS=13	COV:VAR	1:0	1:1	1:0	1:0	1:0	1:0	1:0	1:0	1:0	1:0	1:0	1:0	1:0
3	23360097	segregating	C	CT	.	PASS	AF=1;NS=11	COV:VAR	1:0	1:0	1:0	1:0	1:0	1:0	1:1	0:0	1:0	0:0	1:0	1:0	1:0
3	23377759	segregating	GTACAAAAATGGGCAAAAAAATGGCTCTACGTTACTTAAGCGAGCAAAATCATTTTTACTAGAAAAGAGAACTGAAAAAGCAAAGTTTTGTATTTTTTTCTCTTCATATATATATATATATATATATATCTTTTTTTTTTTCATCTTTATATATATATATATATATATATATATATATATATA	G	.	PASS	AF=4;NS=13	COV:VAR	1:0	1:0	1:1	1:1	1:1	1:0	1:1	1:0	1:0	1:0	1:0	1:0	1:0
3	23444130	segregating	G	C	.	PASS	AF=2;NS=13	COV:VAR	1:0	1:1	1:1	1:0	1:0	1:0	1:0	1:0	1:0	1:0	1:0	1:0	1:0
4	44342	segregating	G	GTT	.	PASS	AF=1;NS=13	COV:VAR	1:0	1:0	1:0	1:0	1:0	1:1	1:0	1:0	1:0	1:0	1:0	1:0	1:0
4	53667	segregating	C	T	.	PASS	AF=2;NS=13	COV:VAR	1:0	1:1	1:1	1:0	1:0	1:0	1:0	1:0	1:0	1:0	1:0	1:0	1:0
4	119155	segregating	G	A	.	PASS	AF=2;NS=13	COV:VAR	1:0	1:0	1:0	1:1	1:1	1:0	1:0	1:0	1:0	1:0	1:0	1:0	1:0
4	144226	segregating	A	C	.	PASS	AF=2;NS=13	COV:VAR	1:0	1:1	1:1	1:0	1:0	1:0	1:0	1:0	1:0	1:0	1:0	1:0	1:0
4	177664	segregating	T	C	.	PASS	AF=2;NS=13	COV:VAR	1:0	1:1	1:1	1:0	1:0	1:0	1:0	1:0	1:0	1:0	1:0	1:0	1:0
4	233937	segregating	G	A	.	PASS	AF=1;NS=13	COV:VAR	1:0	1:0	1:0	1:0	1:0	1:0	1:1	1:0	1:0	1:0	1:0	1:0	1:0
4	279210	segregating	T	G	.	PASS	AF=1;NS=12	COV:VAR	1:0	1:0	1:0	1:0	1:0	1:0	1:0	1:0	1:0	1:0	1:1	1:0	0:0
4	474901	segregating	A	T	.	PASS	AF=2;NS=7	COV:VAR	0:0	1:0	0:0	1:0	0:0	1:0	0:0	1:1	1:0	0:0	1:1	1:0	0:0
4	570858	segregating	G	A	.	PASS	AF=2;NS=13	COV:VAR	1:0	1:0	1:0	1:0	1:0	1:0	1:0	1:1	1:1	1:0	1:0	1:0	1:0
4	661144	segregating	C	CTGCTGCAAAGCTGTGGTTCTCGCATCCGTTGTTG	.	PASS	AF=9;NS=10	COV:VAR	1:1	0:0	1:1	0:0	1:1	0:0	1:1	1:1	1:1	1:1	1:1	1:0	1:1
4	725052	segregating	C	T	.	PASS	AF=2;NS=13	COV:VAR	1:0	1:0	1:0	1:0	1:0	1:0	1:0	1:1	1:1	1:0	1:0	1:0	1:0
4	738454	segregating	C	T	.	PASS	AF=2;NS=13	COV:VAR	1:0	1:0	1:0	1:1	1:1	1:0	1:0	1:0	1:0	1:0	1:0	1:0	1:0
4	743372	segregating	G	A	.	PASS	AF=2;NS=13	COV:VAR	1:0	1:1	1:1	1:0	1:0	1:0	1:0	1:0	1:0	1:0	1:0	1:0	1:0
4	780096	segregating	T	A	.	PASS	AF=2;NS=13	COV:VAR	1:0	1:0	1:0	1:0	1:0	1:0	1:0	1:0	1:0	1:1	1:0	1:1	1:0
4	792054	segregating	C	T	.	PASS	AF=2;NS=13	COV:VAR	1:0	1:0	1:0	1:0	1:0	1:0	1:0	1:1	1:1	1:0	1:0	1:0	1:0
4	815565	segregating	G	C	.	PASS	AF=2;NS=13	COV:VAR	1:0	1:0	1:0	1:1	1:1	1:0	1:0	1:0	1:0	1:0	1:0	1:0	1:0
4	891083	segregating	C	A	.	PASS	AF=1;NS=13	COV:VAR	1:0	1:0	1:0	1:0	1:0	1:1	1:0	1:0	1:0	1:0	1:0	1:0	1:0
4	904022	segregating	GT	G	.	PASS	AF=2;NS=13	COV:VAR	1:0	1:1	1:1	1:0	1:0	1:0	1:0	1:0	1:0	1:0	1:0	1:0	1:0
4	1080224	segregating	C	CA	.	PASS	AF=2;NS=13	COV:VAR	1:0	1:0	1:0	1:0	1:0	1:0	1:0	1:0	1:0	1:1	1:0	1:1	1:0
4	1109680	segregating	G	C	.	PASS	AF=1;NS=13	COV:VAR	1:1	1:0	1:0	1:0	1:0	1:0	1:0	1:0	1:0	1:0	1:0	1:0	1:0
4	1114263	segregating	T	TAA	.	PASS	AF=9;NS=10	COV:VAR	0:0	1:1	1:1	1:1	0:0	1:1	1:0	1:1	1:1	0:0	1:1	1:1	1:1
4	1247114	segregating	ATATATATATATATATATATACTAGATTTTAACTCGCAGTACACCATATGACG	A	.	PASS	AF=4;NS=13	COV:VAR	1:0	1:0	1:1	1:1	1:1	1:0	1:1	1:0	1:0	1:0	1:0	1:0	1:0
4	1307434	segregating	T	A	.	PASS	AF=12;NS=13	COV:VAR	1:1	1:1	1:1	1:1	1:1	1:1	1:0	1:1	1:1	1:1	1:1	1:1	1:1
4	1329533	segregating	C	T	.	PASS	AF=2;NS=13	COV:VAR	1:0	1:0	1:0	1:1	1:1	1:0	1:0	1:0	1:0	1:0	1:0	1:0	1:0
4	1452727	segregating	C	A	.	PASS	AF=1;NS=13	COV:VAR	1:1	1:0	1:0	1:0	1:0	1:0	1:0	1:0	1:0	1:0	1:0	1:0	1:0
4	1601853	segregating	C	A	.	PASS	AF=1;NS=13	COV:VAR	1:1	1:0	1:0	1:0	1:0	1:0	1:0	1:0	1:0	1:0	1:0	1:0	1:0
4	1629214	segregating	C	A	.	PASS	AF=2;NS=13	COV:VAR	1:0	1:0	1:0	1:0	1:0	1:0	1:0	1:1	1:1	1:0	1:0	1:0	1:0
4	1644114	segregating	T	A	.	PASS	AF=1;NS=13	COV:VAR	1:0	1:0	1:0	1:0	1:0	1:0	1:0	1:0	1:0	1:0	1:0	1:0	1:1
4	1657600	segregating	C	A	.	PASS	AF=1;NS=13	COV:VAR	1:0	1:0	1:0	1:0	1:1	1:0	1:0	1:0	1:0	1:0	1:0	1:0	1:0
4	1665323	segregating	C	T	.	PASS	AF=2;NS=13	COV:VAR	1:0	1:0	1:0	1:1	1:1	1:0	1:0	1:0	1:0	1:0	1:0	1:0	1:0
4	1732480	segregating	A	T	.	PASS	AF=11;NS=13	COV:VAR	1:1	1:0	1:0	1:1	1:1	1:1	1:1	1:1	1:1	1:1	1:1	1:1	1:1
4	1732510	segregating	G	T	.	PASS	AF=2;NS=13	COV:VAR	1:0	1:1	1:1	1:0	1:0	1:0	1:0	1:0	1:0	1:0	1:0	1:0	1:0
4	1807881	segregating	C	T	.	PASS	AF=2;NS=13	COV:VAR	1:0	1:0	1:0	1:0	1:0	1:0	1:0	1:1	1:1	1:0	1:0	1:0	1:0
4	1825426	segregating	T	C	.	PASS	AF=1;NS=13	COV:VAR	1:1	1:0	1:0	1:0	1:0	1:0	1:0	1:0	1:0	1:0	1:0	1:0	1:0
4	1830368	segregating	G	A	.	PASS	AF=1;NS=12	COV:VAR	1:0	1:0	1:0	1:0	1:0	1:0	1:0	1:0	1:0	1:0	1:0	1:1	0:0
4	1854366	segregating	C	A	.	PASS	AF=2;NS=13	COV:VAR	1:0	1:0	1:0	1:0	1:0	1:0	1:0	1:1	1:1	1:0	1:0	1:0	1:0
4	1885299	segregating	T	C	.	PASS	AF=2;NS=12	COV:VAR	1:0	1:0	1:0	1:0	1:0	1:0	1:0	1:0	1:0	1:1	1:0	1:1	0:0
4	1938799	segregating	G	A	.	PASS	AF=1;NS=13	COV:VAR	1:0	1:0	1:0	1:0	1:0	1:1	1:0	1:0	1:0	1:0	1:0	1:0	1:0
4	2003435	segregating	G	C	.	PASS	AF=1;NS=13	COV:VAR	1:0	1:0	1:0	1:0	1:0	1:0	1:0	1:0	1:0	1:1	1:0	1:0	1:0
4	2043484	segregating	G	A	.	PASS	AF=2;NS=13	COV:VAR	1:0	1:0	1:0	1:0	1:0	1:0	1:0	1:1	1:1	1:0	1:0	1:0	1:0
4	2060055	segregating	G	A	.	PASS	AF=1;NS=13	COV:VAR	1:0	1:0	1:0	1:0	1:0	1:1	1:0	1:0	1:0	1:0	1:0	1:0	1:0
4	2074054	segregating	T	A	.	PASS	AF=1;NS=13	COV:VAR	1:0	1:0	1:0	1:0	1:0	1:0	1:0	1:0	1:0	1:0	1:1	1:0	1:0
4	2086439	segregating	G	A	.	PASS	AF=2;NS=13	COV:VAR	1:0	1:0	1:0	1:0	1:0	1:0	1:0	1:0	1:0	1:1	1:0	1:1	1:0
4	2097739	segregating	C	T	.	PASS	AF=2;NS=13	COV:VAR	1:0	1:0	1:0	1:0	1:0	1:0	1:0	1:1	1:1	1:0	1:0	1:0	1:0
4	2100546	segregating	C	T	.	PASS	AF=1;NS=13	COV:VAR	1:0	1:0	1:0	1:0	1:0	1:1	1:0	1:0	1:0	1:0	1:0	1:0	1:0
4	2143768	segregating	C	T	.	PASS	AF=1;NS=13	COV:VAR	1:0	1:0	1:0	1:0	1:0	1:0	1:0	1:0	1:0	1:0	1:1	1:0	1:0
4	2155863	segregating	C	T	.	PASS	AF=1;NS=13	COV:VAR	1:0	1:0	1:0	1:0	1:0	1:1	1:0	1:0	1:0	1:0	1:0	1:0	1:0
4	2256570	segregating	G	A	.	PASS	AF=1;NS=13	COV:VAR	1:0	1:0	1:0	1:0	1:0	1:0	1:0	1:0	1:0	1:0	1:0	1:1	1:0
4	2257564	segregating	C	T	.	PASS	AF=2;NS=13	COV:VAR	1:0	1:0	1:0	1:1	1:1	1:0	1:0	1:0	1:0	1:0	1:0	1:0	1:0
4	2289247	segregating	GT	G	.	PASS	AF=1;NS=13	COV:VAR	1:0	1:0	1:0	1:0	1:0	1:0	1:0	1:0	1:0	1:0	1:0	1:1	1:0
4	2314567	segregating	A	AT	.	PASS	AF=7;NS=8	COV:VAR	1:1	1:1	1:1	0:0	0:0	0:0	1:1	1:0	1:1	1:1	0:0	0:0	1:1
4	2333917	segregating	T	C	.	PASS	AF=2;NS=13	COV:VAR	1:0	1:1	1:1	1:0	1:0	1:0	1:0	1:0	1:0	1:0	1:0	1:0	1:0
4	2375486	segregating	G	GTATA	.	PASS	AF=6;NS=7	COV:VAR	1:1	1:1	0:0	1:1	0:0	1:0	0:0	0:0	1:1	0:0	1:1	1:1	0:0
4	2420321	segregating	C	T	.	PASS	AF=2;NS=13	COV:VAR	1:0	1:0	1:0	1:0	1:0	1:0	1:0	1:1	1:1	1:0	1:0	1:0	1:0
4	2449972	segregating	G	GT	.	PASS	AF=1;NS=13	COV:VAR	1:0	1:0	1:0	1:0	1:0	1:0	1:0	1:0	1:0	1:0	1:1	1:0	1:0
4	2594515	segregating	T	C	.	PASS	AF=1;NS=13	COV:VAR	1:1	1:0	1:0	1:0	1:0	1:0	1:0	1:0	1:0	1:0	1:0	1:0	1:0
4	2609102	segregating	A	T	.	PASS	AF=1;NS=13	COV:VAR	1:0	1:0	1:0	1:0	1:0	1:1	1:0	1:0	1:0	1:0	1:0	1:0	1:0
4	2612336	segregating	A	AT	.	PASS	AF=1;NS=13	COV:VAR	1:0	1:0	1:0	1:0	1:0	1:0	1:0	1:0	1:0	1:0	1:0	1:1	1:0
4	2621886	segregating	T	A	.	PASS	AF=1;NS=13	COV:VAR	1:0	1:0	1:0	1:0	1:0	1:0	1:1	1:0	1:0	1:0	1:0	1:0	1:0
4	2627531	segregating	G	C	.	PASS	AF=1;NS=13	COV:VAR	1:0	1:0	1:0	1:0	1:0	1:0	1:1	1:0	1:0	1:0	1:0	1:0	1:0
4	2773700	segregating	C	CAT	.	PASS	AF=2;NS=13	COV:VAR	1:0	1:0	1:0	1:0	1:0	1:0	1:0	1:0	1:0	1:1	1:0	1:1	1:0
4	2800267	segregating	C	T	.	PASS	AF=2;NS=12	COV:VAR	1:0	1:0	1:0	1:0	1:0	1:0	1:0	1:0	1:0	1:1	1:0	1:1	0:0
4	2826733	segregating	C	T	.	PASS	AF=1;NS=13	COV:VAR	1:0	1:0	1:0	1:0	1:0	1:0	1:0	1:0	1:0	1:1	1:0	1:0	1:0
4	2835732	segregating	C	T	.	PASS	AF=2;NS=13	COV:VAR	1:0	1:0	1:0	1:1	1:1	1:0	1:0	1:0	1:0	1:0	1:0	1:0	1:0
4	2887878	segregating	G	C	.	PASS	AF=1;NS=13	COV:VAR	1:0	1:0	1:0	1:0	1:0	1:0	1:0	1:1	1:0	1:0	1:0	1:0	1:0
4	2915162	segregating	C	T	.	PASS	AF=1;NS=13	COV:VAR	1:0	1:0	1:0	1:0	1:0	1:0	1:1	1:0	1:0	1:0	1:0	1:0	1:0
4	3035601	segregating	G	A	.	PASS	AF=1;NS=13	COV:VAR	1:0	1:0	1:0	1:0	1:0	1:0	1:0	1:0	1:0	1:0	1:1	1:0	1:0
4	3044080	segregating	G	A	.	PASS	AF=2;NS=10	COV:VAR	1:0	1:0	1:0	1:1	1:1	0:0	1:0	1:0	0:0	1:0	1:0	0:0	1:0
4	3103789	segregating	A	G	.	PASS	AF=1;NS=13	COV:VAR	1:0	1:0	1:1	1:0	1:0	1:0	1:0	1:0	1:0	1:0	1:0	1:0	1:0
4	3104073	segregating	T	A	.	PASS	AF=2;NS=13	COV:VAR	1:0	1:0	1:0	1:0	1:0	1:0	1:0	1:1	1:1	1:0	1:0	1:0	1:0
4	3117742	segregating	T	C	.	PASS	AF=2;NS=13	COV:VAR	1:0	1:1	1:1	1:0	1:0	1:0	1:0	1:0	1:0	1:0	1:0	1:0	1:0
4	3135526	segregating	C	A	.	PASS	AF=1;NS=13	COV:VAR	1:1	1:0	1:0	1:0	1:0	1:0	1:0	1:0	1:0	1:0	1:0	1:0	1:0
4	3138862	segregating	C	CT	.	PASS	AF=10;NS=11	COV:VAR	1:1	1:1	1:1	1:1	0:0	1:1	0:0	1:1	1:1	1:1	1:0	1:1	1:1
4	3168714	segregating	C	G	.	PASS	AF=2;NS=12	COV:VAR	1:0	1:0	1:0	1:0	1:0	1:0	1:0	1:0	1:0	1:1	1:0	1:1	0:0
4	3169465	segregating	A	C	.	PASS	AF=2;NS=13	COV:VAR	1:0	1:0	1:0	1:0	1:0	1:0	1:0	1:0	1:0	1:1	1:0	1:1	1:0
4	3185555	segregating	CG	C	.	PASS	AF=1;NS=13	COV:VAR	1:0	1:0	1:0	1:0	1:0	1:0	1:0	1:0	1:1	1:0	1:0	1:0	1:0
4	3194092	segregating	G	A	.	PASS	AF=1;NS=13	COV:VAR	1:0	1:0	1:0	1:0	1:0	1:0	1:1	1:0	1:0	1:0	1:0	1:0	1:0
4	3204303	segregating	C	T	.	PASS	AF=2;NS=13	COV:VAR	1:0	1:0	1:0	1:1	1:1	1:0	1:0	1:0	1:0	1:0	1:0	1:0	1:0
4	3295889	segregating	G	T	.	PASS	AF=1;NS=13	COV:VAR	1:0	1:0	1:0	1:0	1:0	1:0	1:0	1:0	1:1	1:0	1:0	1:0	1:0
4	3311423	segregating	G	A	.	PASS	AF=1;NS=13	COV:VAR	1:0	1:0	1:0	1:0	1:0	1:0	1:0	1:1	1:0	1:0	1:0	1:0	1:0
4	3324289	segregating	G	A	.	PASS	AF=6;NS=13	COV:VAR	1:1	1:1	1:1	1:1	1:1	1:0	1:1	1:0	1:0	1:0	1:0	1:0	1:0
4	3355152	segregating	C	G	.	PASS	AF=2;NS=13	COV:VAR	1:0	1:0	1:0	1:0	1:0	1:0	1:0	1:0	1:0	1:0	1:1	1:0	1:1
4	3355946	segregating	G	C	.	PASS	AF=2;NS=13	COV:VAR	1:0	1:0	1:0	1:0	1:0	1:0	1:0	1:0	1:0	1:0	1:1	1:0	1:1
4	3357862	segregating	T	TGG	.	PASS	AF=6;NS=13	COV:VAR	1:1	1:1	1:1	1:1	1:1	1:0	1:1	1:0	1:0	1:0	1:0	1:0	1:0
4	3496994	segregating	C	T	.	PASS	AF=1;NS=13	COV:VAR	1:0	1:0	1:1	1:0	1:0	1:0	1:0	1:0	1:0	1:0	1:0	1:0	1:0
4	3504581	segregating	G	A	.	PASS	AF=1;NS=13	COV:VAR	1:0	1:0	1:0	1:0	1:0	1:0	1:0	1:1	1:0	1:0	1:0	1:0	1:0
4	3623520	segregating	C	G	.	PASS	AF=1;NS=13	COV:VAR	1:0	1:0	1:0	1:0	1:0	1:0	1:0	1:0	1:0	1:0	1:1	1:0	1:0
4	3635492	segregating	G	A	.	PASS	AF=1;NS=13	COV:VAR	1:0	1:0	1:0	1:0	1:0	1:0	1:1	1:0	1:0	1:0	1:0	1:0	1:0
4	3642170	segregating	G	A	.	PASS	AF=1;NS=13	COV:VAR	1:0	1:0	1:0	1:0	1:0	1:0	1:1	1:0	1:0	1:0	1:0	1:0	1:0
4	3686611	segregating	G	A	.	PASS	AF=1;NS=13	COV:VAR	1:0	1:0	1:0	1:0	1:0	1:0	1:0	1:0	1:0	1:1	1:0	1:0	1:0
4	3724245	segregating	C	CAT	.	PASS	AF=1;NS=13	COV:VAR	1:0	1:0	1:0	1:0	1:0	1:0	1:0	1:1	1:0	1:0	1:0	1:0	1:0
4	3799108	segregating	G	T	.	PASS	AF=2;NS=13	COV:VAR	1:0	1:0	1:0	1:1	1:1	1:0	1:0	1:0	1:0	1:0	1:0	1:0	1:0
4	3811291	segregating	C	T	.	PASS	AF=2;NS=13	COV:VAR	1:0	1:0	1:0	1:0	1:0	1:0	1:0	1:1	1:1	1:0	1:0	1:0	1:0
4	3824869	segregating	G	A	.	PASS	AF=1;NS=13	COV:VAR	1:1	1:0	1:0	1:0	1:0	1:0	1:0	1:0	1:0	1:0	1:0	1:0	1:0
4	3852421	segregating	G	A	.	PASS	AF=1;NS=13	COV:VAR	1:0	1:0	1:0	1:0	1:0	1:0	1:0	1:0	1:0	1:1	1:0	1:0	1:0
4	3874581	segregating	C	T	.	PASS	AF=2;NS=13	COV:VAR	1:0	1:0	1:0	1:1	1:1	1:0	1:0	1:0	1:0	1:0	1:0	1:0	1:0
4	3903559	segregating	G	A	.	PASS	AF=2;NS=12	COV:VAR	1:0	1:0	1:0	1:0	1:0	1:0	1:0	1:0	1:0	1:1	1:0	1:1	0:0
4	4069229	segregating	G	A	.	PASS	AF=2;NS=13	COV:VAR	1:0	1:1	1:1	1:0	1:0	1:0	1:0	1:0	1:0	1:0	1:0	1:0	1:0
4	4069624	segregating	G	A	.	PASS	AF=1;NS=13	COV:VAR	1:0	1:0	1:0	1:0	1:0	1:0	1:0	1:0	1:0	1:0	1:0	1:1	1:0
4	4087361	segregating	T	A	.	PASS	AF=11;NS=13	COV:VAR	1:1	1:1	1:1	1:1	1:1	1:1	1:1	1:0	1:0	1:1	1:1	1:1	1:1
4	4162862	segregating	T	G	.	PASS	AF=1;NS=13	COV:VAR	1:0	1:0	1:0	1:0	1:0	1:0	1:0	1:0	1:0	1:1	1:0	1:0	1:0
4	4190830	segregating	G	A	.	PASS	AF=2;NS=13	COV:VAR	1:0	1:0	1:0	1:1	1:1	1:0	1:0	1:0	1:0	1:0	1:0	1:0	1:0
4	4199743	segregating	G	A	.	PASS	AF=1;NS=13	COV:VAR	1:0	1:0	1:0	1:0	1:0	1:1	1:0	1:0	1:0	1:0	1:0	1:0	1:0
4	4228138	segregating	A	G	.	PASS	AF=1;NS=12	COV:VAR	1:0	1:0	1:0	1:0	1:0	1:0	1:0	1:0	1:0	1:0	1:1	1:0	0:0
4	4232323	segregating	C	T	.	PASS	AF=1;NS=13	COV:VAR	1:0	1:0	1:0	1:0	1:0	1:0	1:0	1:0	1:0	1:0	1:0	1:1	1:0
4	4238106	segregating	G	C	.	PASS	AF=7;NS=13	COV:VAR	1:1	1:1	1:1	1:1	1:1	1:1	1:1	1:0	1:0	1:0	1:0	1:0	1:0
4	4248612	segregating	C	A	.	PASS	AF=2;NS=13	COV:VAR	1:0	1:1	1:1	1:0	1:0	1:0	1:0	1:0	1:0	1:0	1:0	1:0	1:0
4	4309832	segregating	G	A	.	PASS	AF=1;NS=13	COV:VAR	1:1	1:0	1:0	1:0	1:0	1:0	1:0	1:0	1:0	1:0	1:0	1:0	1:0
4	4389917	segregating	T	A	.	PASS	AF=1;NS=13	COV:VAR	1:0	1:0	1:0	1:0	1:0	1:0	1:0	1:0	1:0	1:0	1:0	1:1	1:0
4	4417050	segregating	C	G	.	PASS	AF=2;NS=13	COV:VAR	1:0	1:0	1:0	1:1	1:1	1:0	1:0	1:0	1:0	1:0	1:0	1:0	1:0
4	4429965	segregating	G	A	.	PASS	AF=2;NS=13	COV:VAR	1:0	1:0	1:0	1:1	1:1	1:0	1:0	1:0	1:0	1:0	1:0	1:0	1:0
4	4446906	segregating	G	A	.	PASS	AF=1;NS=13	COV:VAR	1:1	1:0	1:0	1:0	1:0	1:0	1:0	1:0	1:0	1:0	1:0	1:0	1:0
4	4485016	segregating	C	T	.	PASS	AF=2;NS=13	COV:VAR	1:0	1:0	1:0	1:0	1:0	1:0	1:0	1:1	1:1	1:0	1:0	1:0	1:0
4	4500820	segregating	T	C	.	PASS	AF=2;NS=13	COV:VAR	1:0	1:0	1:0	1:1	1:1	1:0	1:0	1:0	1:0	1:0	1:0	1:0	1:0
4	4512286	segregating	G	T	.	PASS	AF=1;NS=13	COV:VAR	1:0	1:0	1:0	1:0	1:0	1:1	1:0	1:0	1:0	1:0	1:0	1:0	1:0
4	4517809	segregating	C	T	.	PASS	AF=2;NS=13	COV:VAR	1:0	1:0	1:0	1:1	1:1	1:0	1:0	1:0	1:0	1:0	1:0	1:0	1:0
4	4571320	segregating	AGGCAAGTCAGCAAGATCCAAGAAAGCAGTAGCGTCCGGGAAAGCAGCAGCATCAGGTTCACAAACT	A	.	PASS	AF=1;NS=13	COV:VAR	1:0	1:0	1:0	1:0	1:0	1:0	1:1	1:0	1:0	1:0	1:0	1:0	1:0
4	4571716	segregating	C	T	.	PASS	AF=1;NS=13	COV:VAR	1:1	1:0	1:0	1:0	1:0	1:0	1:0	1:0	1:0	1:0	1:0	1:0	1:0
4	4664987	segregating	G	C	.	PASS	AF=1;NS=13	COV:VAR	1:0	1:0	1:0	1:0	1:0	1:1	1:0	1:0	1:0	1:0	1:0	1:0	1:0
4	4669012	segregating	C	T	.	PASS	AF=2;NS=13	COV:VAR	1:0	1:0	1:0	1:0	1:0	1:0	1:0	1:1	1:1	1:0	1:0	1:0	1:0
4	4689802	segregating	A	T	.	PASS	AF=1;NS=13	COV:VAR	1:0	1:0	1:0	1:0	1:0	1:1	1:0	1:0	1:0	1:0	1:0	1:0	1:0
4	4689875	segregating	T	A	.	PASS	AF=1;NS=13	COV:VAR	1:0	1:0	1:0	1:0	1:0	1:1	1:0	1:0	1:0	1:0	1:0	1:0	1:0
4	4703726	segregating	C	CT	.	PASS	AF=6;NS=9	COV:VAR	1:0	0:0	1:0	1:1	1:1	1:1	0:0	1:1	1:1	0:0	1:0	0:0	1:1
4	4720999	segregating	C	T	.	PASS	AF=1;NS=13	COV:VAR	1:0	1:0	1:0	1:0	1:0	1:0	1:0	1:0	1:1	1:0	1:0	1:0	1:0
4	4805708	segregating	C	T	.	PASS	AF=2;NS=13	COV:VAR	1:0	1:0	1:0	1:0	1:0	1:0	1:0	1:1	1:1	1:0	1:0	1:0	1:0
4	4809655	segregating	C	A	.	PASS	AF=2;NS=13	COV:VAR	1:0	1:1	1:1	1:0	1:0	1:0	1:0	1:0	1:0	1:0	1:0	1:0	1:0
4	4836853	segregating	A	C	.	PASS	AF=1;NS=13	COV:VAR	1:0	1:0	1:0	1:0	1:0	1:1	1:0	1:0	1:0	1:0	1:0	1:0	1:0
4	4840723	segregating	G	A	.	PASS	AF=1;NS=13	COV:VAR	1:0	1:0	1:0	1:0	1:0	1:0	1:0	1:1	1:0	1:0	1:0	1:0	1:0
4	4845343	segregating	G	C	.	PASS	AF=1;NS=13	COV:VAR	1:0	1:0	1:0	1:0	1:0	1:0	1:0	1:0	1:0	1:0	1:0	1:1	1:0
4	4849014	segregating	T	A	.	PASS	AF=2;NS=13	COV:VAR	1:0	1:1	1:1	1:0	1:0	1:0	1:0	1:0	1:0	1:0	1:0	1:0	1:0
4	4852538	segregating	C	T	.	PASS	AF=1;NS=13	COV:VAR	1:0	1:0	1:0	1:0	1:0	1:0	1:0	1:0	1:1	1:0	1:0	1:0	1:0
4	4890756	segregating	C	T	.	PASS	AF=1;NS=13	COV:VAR	1:1	1:0	1:0	1:0	1:0	1:0	1:0	1:0	1:0	1:0	1:0	1:0	1:0
4	4947839	segregating	T	TA	.	PASS	AF=6;NS=7	COV:VAR	0:0	1:1	0:0	0:0	0:0	0:0	1:1	1:1	1:1	1:1	1:1	1:0	0:0
4	4974535	segregating	G	T	.	PASS	AF=1;NS=13	COV:VAR	1:0	1:0	1:0	1:0	1:0	1:0	1:0	1:1	1:0	1:0	1:0	1:0	1:0
4	5000419	segregating	C	A	.	PASS	AF=1;NS=13	COV:VAR	1:0	1:0	1:0	1:0	1:0	1:0	1:1	1:0	1:0	1:0	1:0	1:0	1:0
4	5007039	segregating	G	A	.	PASS	AF=1;NS=13	COV:VAR	1:0	1:0	1:0	1:0	1:0	1:1	1:0	1:0	1:0	1:0	1:0	1:0	1:0
4	5011960	segregating	G	A	.	PASS	AF=1;NS=13	COV:VAR	1:0	1:0	1:0	1:0	1:0	1:0	1:0	1:0	1:0	1:1	1:0	1:0	1:0
4	5054199	segregating	T	C	.	PASS	AF=2;NS=12	COV:VAR	1:0	1:0	1:0	1:0	1:0	1:0	1:0	1:0	1:0	1:1	1:0	1:1	0:0
4	5097544	segregating	G	A	.	PASS	AF=1;NS=13	COV:VAR	1:0	1:0	1:0	1:0	1:0	1:0	1:0	1:0	1:0	1:0	1:1	1:0	1:0
4	5123130	segregating	C	T	.	PASS	AF=1;NS=13	COV:VAR	1:0	1:0	1:0	1:0	1:0	1:0	1:1	1:0	1:0	1:0	1:0	1:0	1:0
4	5133633	segregating	T	A	.	PASS	AF=1;NS=13	COV:VAR	1:1	1:0	1:0	1:0	1:0	1:0	1:0	1:0	1:0	1:0	1:0	1:0	1:0
4	5244461	segregating	A	AT	.	PASS	AF=11;NS=13	COV:VAR	1:1	1:1	1:1	1:1	1:1	1:1	1:1	1:1	1:1	1:0	1:1	1:0	1:1
4	5280524	segregating	C	CA	.	PASS	AF=8;NS=9	COV:VAR	1:1	0:0	1:0	1:1	0:0	0:0	0:0	1:1	1:1	1:1	1:1	1:1	1:1
4	5350751	segregating	C	T	.	PASS	AF=2;NS=13	COV:VAR	1:0	1:0	1:0	1:1	1:1	1:0	1:0	1:0	1:0	1:0	1:0	1:0	1:0
4	5356918	segregating	C	A	.	PASS	AF=1;NS=13	COV:VAR	1:0	1:0	1:0	1:0	1:0	1:0	1:0	1:0	1:0	1:1	1:0	1:0	1:0
4	5442116	segregating	C	T	.	PASS	AF=1;NS=13	COV:VAR	1:1	1:0	1:0	1:0	1:0	1:0	1:0	1:0	1:0	1:0	1:0	1:0	1:0
4	5504659	segregating	T	A	.	PASS	AF=1;NS=13	COV:VAR	1:0	1:0	1:0	1:0	1:0	1:0	1:1	1:0	1:0	1:0	1:0	1:0	1:0
4	5511713	segregating	C	T	.	PASS	AF=1;NS=13	COV:VAR	1:0	1:0	1:0	1:0	1:0	1:0	1:1	1:0	1:0	1:0	1:0	1:0	1:0
4	5544968	segregating	TT	T	.	PASS	AF=1;NS=13	COV:VAR	1:0	1:0	1:0	1:0	1:0	1:0	1:1	1:0	1:0	1:0	1:0	1:0	1:0
4	5548551	segregating	G	A	.	PASS	AF=2;NS=13	COV:VAR	1:0	1:0	1:0	1:0	1:0	1:0	1:0	1:0	1:0	1:1	1:0	1:1	1:0
4	5624819	segregating	T	A	.	PASS	AF=2;NS=13	COV:VAR	1:0	1:0	1:0	1:1	1:1	1:0	1:0	1:0	1:0	1:0	1:0	1:0	1:0
4	5635754	segregating	A	AT	.	PASS	AF=2;NS=12	COV:VAR	1:0	1:0	1:0	1:0	1:0	1:0	1:0	1:0	1:0	1:1	1:0	1:1	0:0
4	5647086	segregating	G	A	.	PASS	AF=2;NS=13	COV:VAR	1:0	1:0	1:0	1:0	1:0	1:0	1:0	1:0	1:0	1:1	1:0	1:1	1:0
4	5651975	segregating	AATATATATATATATATATATATATATATAT	A	.	PASS	AF=2;NS=11	COV:VAR	1:0	1:0	1:1	0:0	1:1	1:0	0:0	1:0	1:0	1:0	1:0	1:0	1:0
4	5658216	segregating	G	A	.	PASS	AF=2;NS=13	COV:VAR	1:0	1:0	1:0	1:1	1:1	1:0	1:0	1:0	1:0	1:0	1:0	1:0	1:0
4	5792841	segregating	T	C	.	PASS	AF=2;NS=13	COV:VAR	1:0	1:0	1:0	1:0	1:0	1:0	1:0	1:1	1:1	1:0	1:0	1:0	1:0
4	5834490	segregating	C	CTA	.	PASS	AF=1;NS=11	COV:VAR	1:0	1:0	1:0	1:0	0:0	0:0	1:0	1:0	1:0	1:0	1:1	1:0	1:0
4	5980893	segregating	G	A	.	PASS	AF=1;NS=13	COV:VAR	1:0	1:0	1:0	1:0	1:0	1:0	1:0	1:0	1:0	1:0	1:1	1:0	1:0
4	6007163	segregating	T	G	.	PASS	AF=1;NS=13	COV:VAR	1:0	1:0	1:0	1:0	1:0	1:0	1:0	1:0	1:0	1:1	1:0	1:0	1:0
4	6179429	segregating	C	T	.	PASS	AF=3;NS=13	COV:VAR	1:0	1:0	1:0	1:0	1:0	1:0	1:0	1:0	1:0	1:1	1:0	1:1	1:1
4	6179739	segregating	T	A	.	PASS	AF=1;NS=7	COV:VAR	1:0	1:0	0:0	0:0	0:0	1:1	0:0	1:0	1:0	1:0	0:0	0:0	1:0
4	6185334	segregating	A	C	.	PASS	AF=2;NS=13	COV:VAR	1:0	1:1	1:1	1:0	1:0	1:0	1:0	1:0	1:0	1:0	1:0	1:0	1:0
4	6227423	segregating	C	A	.	PASS	AF=2;NS=13	COV:VAR	1:0	1:0	1:0	1:0	1:0	1:0	1:0	1:1	1:1	1:0	1:0	1:0	1:0
4	6434768	segregating	G	GT	.	PASS	AF=12;NS=13	COV:VAR	1:1	1:1	1:1	1:1	1:1	1:1	1:1	1:1	1:1	1:1	1:0	1:1	1:1
4	6439007	segregating	A	AT	.	PASS	AF=12;NS=13	COV:VAR	1:1	1:1	1:1	1:0	1:1	1:1	1:1	1:1	1:1	1:1	1:1	1:1	1:1
4	6501344	segregating	C	A	.	PASS	AF=3;NS=13	COV:VAR	1:0	1:0	1:0	1:0	1:0	1:0	1:0	1:0	1:0	1:1	1:0	1:1	1:1
4	6512268	segregating	G	T	.	PASS	AF=2;NS=13	COV:VAR	1:0	1:0	1:0	1:1	1:1	1:0	1:0	1:0	1:0	1:0	1:0	1:0	1:0
4	6540786	segregating	G	A	.	PASS	AF=1;NS=13	COV:VAR	1:0	1:0	1:0	1:0	1:0	1:0	1:1	1:0	1:0	1:0	1:0	1:0	1:0
4	6550517	segregating	T	TC	.	PASS	AF=2;NS=13	COV:VAR	1:0	1:0	1:0	1:0	1:0	1:0	1:0	1:0	1:0	1:0	1:0	1:1	1:1
4	6560004	segregating	G	A	.	PASS	AF=2;NS=13	COV:VAR	1:0	1:0	1:0	1:1	1:1	1:0	1:0	1:0	1:0	1:0	1:0	1:0	1:0
4	6562775	segregating	T	C	.	PASS	AF=12;NS=13	COV:VAR	1:1	1:1	1:1	1:1	1:1	1:1	1:0	1:1	1:1	1:1	1:1	1:1	1:1
4	6568002	segregating	A	AT	.	PASS	AF=10;NS=11	COV:VAR	1:1	1:1	1:1	0:0	1:0	1:1	1:1	1:1	1:1	0:0	1:1	1:1	1:1
4	6633281	segregating	T	TG	.	PASS	AF=6;NS=7	COV:VAR	1:1	1:1	1:1	0:0	0:0	1:1	0:0	0:0	0:0	1:1	0:0	1:0	1:1
4	6699244	segregating	C	T	.	PASS	AF=1;NS=13	COV:VAR	1:1	1:0	1:0	1:0	1:0	1:0	1:0	1:0	1:0	1:0	1:0	1:0	1:0
4	6743892	segregating	T	A	.	PASS	AF=10;NS=13	COV:VAR	1:1	1:1	1:1	1:1	1:1	1:0	1:1	1:0	1:0	1:1	1:1	1:1	1:1
4	6872606	segregating	TTCTCCGACCC	T	.	PASS	AF=1;NS=13	COV:VAR	1:0	1:0	1:0	1:0	1:0	1:0	1:1	1:0	1:0	1:0	1:0	1:0	1:0
4	6898634	segregating	TTATATATATATATATATATATATATATATATATATATATATATA	T	.	PASS	AF=4;NS=11	COV:VAR	1:0	0:0	1:1	1:1	1:1	1:0	1:1	1:0	1:0	1:0	1:0	1:0	0:0
4	6953275	segregating	T	A	.	PASS	AF=2;NS=13	COV:VAR	1:0	1:0	1:0	1:0	1:0	1:0	1:0	1:0	1:0	1:0	1:0	1:1	1:1
4	7143338	segregating	C	CTA	.	PASS	AF=1;NS=12	COV:VAR	1:0	1:0	1:0	1:0	0:0	1:1	1:0	1:0	1:0	1:0	1:0	1:0	1:0
4	7147818	segregating	G	GT	.	PASS	AF=1;NS=13	COV:VAR	1:1	1:0	1:0	1:0	1:0	1:0	1:0	1:0	1:0	1:0	1:0	1:0	1:0
4	7213895	segregating	C	T	.	PASS	AF=1;NS=13	COV:VAR	1:0	1:0	1:0	1:0	1:0	1:1	1:0	1:0	1:0	1:0	1:0	1:0	1:0
4	7318667	segregating	G	A	.	PASS	AF=1;NS=13	COV:VAR	1:0	1:0	1:0	1:0	1:0	1:0	1:1	1:0	1:0	1:0	1:0	1:0	1:0
4	7341131	segregating	T	G	.	PASS	AF=1;NS=13	COV:VAR	1:0	1:0	1:1	1:0	1:0	1:0	1:0	1:0	1:0	1:0	1:0	1:0	1:0
4	7521065	segregating	A	G	.	PASS	AF=1;NS=13	COV:VAR	1:0	1:0	1:0	1:0	1:0	1:0	1:0	1:0	1:0	1:1	1:0	1:0	1:0
4	7522879	segregating	CCCAAT	C	.	PASS	AF=2;NS=13	COV:VAR	1:0	1:1	1:1	1:0	1:0	1:0	1:0	1:0	1:0	1:0	1:0	1:0	1:0
4	7558566	segregating	T	A	.	PASS	AF=1;NS=9	COV:VAR	0:0	1:0	1:0	1:0	0:0	0:0	0:0	1:1	1:0	1:0	1:0	1:0	1:0
4	7570408	segregating	A	T	.	PASS	AF=11;NS=13	COV:VAR	1:1	1:0	1:0	1:1	1:1	1:1	1:1	1:1	1:1	1:1	1:1	1:1	1:1
4	7578212	segregating	G	A	.	PASS	AF=1;NS=13	COV:VAR	1:0	1:0	1:0	1:0	1:0	1:0	1:0	1:0	1:0	1:0	1:1	1:0	1:0
4	7587360	segregating	G	T	.	PASS	AF=1;NS=13	COV:VAR	1:0	1:0	1:0	1:0	1:0	1:0	1:1	1:0	1:0	1:0	1:0	1:0	1:0
4	7647046	segregating	A	T	.	PASS	AF=1;NS=13	COV:VAR	1:0	1:0	1:0	1:0	1:0	1:1	1:0	1:0	1:0	1:0	1:0	1:0	1:0
4	7729890	segregating	C	CA	.	PASS	AF=10;NS=11	COV:VAR	1:1	1:1	1:0	1:1	1:1	1:1	0:0	1:1	1:1	1:1	0:0	1:1	1:1
4	7796672	segregating	T	TA	.	PASS	AF=1;NS=13	COV:VAR	1:0	1:0	1:0	1:0	1:0	1:1	1:0	1:0	1:0	1:0	1:0	1:0	1:0
4	8047181	segregating	A	C	.	PASS	AF=2;NS=13	COV:VAR	1:0	1:0	1:0	1:1	1:1	1:0	1:0	1:0	1:0	1:0	1:0	1:0	1:0
4	8189859	segregating	A	AT	.	PASS	AF=2;NS=13	COV:VAR	1:0	1:1	1:1	1:0	1:0	1:0	1:0	1:0	1:0	1:0	1:0	1:0	1:0
4	8264169	segregating	T	TA	.	PASS	AF=5;NS=7	COV:VAR	0:0	0:0	1:1	1:1	1:0	0:0	1:0	0:0	1:1	1:1	1:1	0:0	0:0
4	8288167	segregating	A	G	.	PASS	AF=1;NS=13	COV:VAR	1:0	1:0	1:0	1:0	1:0	1:1	1:0	1:0	1:0	1:0	1:0	1:0	1:0
4	8337495	segregating	A	AGC	.	PASS	AF=5;NS=7	COV:VAR	0:0	1:0	1:1	1:1	0:0	1:1	0:0	1:0	0:0	1:1	0:0	0:0	1:1
4	8424575	segregating	G	T	.	PASS	AF=1;NS=13	COV:VAR	1:1	1:0	1:0	1:0	1:0	1:0	1:0	1:0	1:0	1:0	1:0	1:0	1:0
4	8428850	segregating	C	T	.	PASS	AF=1;NS=13	COV:VAR	1:0	1:0	1:0	1:0	1:0	1:1	1:0	1:0	1:0	1:0	1:0	1:0	1:0
4	8435818	segregating	T	TA	.	PASS	AF=2;NS=13	COV:VAR	1:0	1:1	1:1	1:0	1:0	1:0	1:0	1:0	1:0	1:0	1:0	1:0	1:0
4	8456798	segregating	G	A	.	PASS	AF=2;NS=13	COV:VAR	1:0	1:0	1:0	1:1	1:1	1:0	1:0	1:0	1:0	1:0	1:0	1:0	1:0
4	8515382	segregating	C	T	.	PASS	AF=1;NS=13	COV:VAR	1:0	1:0	1:0	1:0	1:0	1:0	1:0	1:0	1:0	1:0	1:0	1:1	1:0
4	8613659	segregating	G	A	.	PASS	AF=2;NS=13	COV:VAR	1:0	1:0	1:0	1:1	1:1	1:0	1:0	1:0	1:0	1:0	1:0	1:0	1:0
4	8679241	segregating	C	CT	.	PASS	AF=8;NS=9	COV:VAR	0:0	0:0	0:0	0:0	1:1	1:1	1:0	1:1	1:1	1:1	1:1	1:1	1:1
4	8710651	segregating	A	T	.	PASS	AF=1;NS=13	COV:VAR	1:1	1:0	1:0	1:0	1:0	1:0	1:0	1:0	1:0	1:0	1:0	1:0	1:0
4	8781649	segregating	T	TC	.	PASS	AF=1;NS=13	COV:VAR	1:0	1:0	1:0	1:0	1:0	1:1	1:0	1:0	1:0	1:0	1:0	1:0	1:0
4	8823937	segregating	A	G	.	PASS	AF=2;NS=13	COV:VAR	1:0	1:1	1:1	1:0	1:0	1:0	1:0	1:0	1:0	1:0	1:0	1:0	1:0
4	9034384	segregating	G	GA	.	PASS	AF=2;NS=13	COV:VAR	1:0	1:0	1:0	1:1	1:1	1:0	1:0	1:0	1:0	1:0	1:0	1:0	1:0
4	9046942	segregating	G	C	.	PASS	AF=2;NS=13	COV:VAR	1:0	1:0	1:0	1:0	1:0	1:0	1:0	1:0	1:0	1:0	1:1	1:0	1:1
4	9281059	segregating	G	T	.	PASS	AF=1;NS=13	COV:VAR	1:0	1:0	1:0	1:0	1:0	1:0	1:0	1:0	1:0	1:0	1:1	1:0	1:0
4	9362629	segregating	CGAGAGAGAGAGAGAGAGAGAGAGAGAGAGAGA	C	.	PASS	AF=4;NS=13	COV:VAR	1:0	1:0	1:1	1:1	1:1	1:0	1:1	1:0	1:0	1:0	1:0	1:0	1:0
4	9384268	segregating	A	G	.	PASS	AF=1;NS=13	COV:VAR	1:0	1:0	1:0	1:0	1:0	1:0	1:0	1:0	1:0	1:0	1:0	1:0	1:1
4	9512555	segregating	G	A	.	PASS	AF=2;NS=13	COV:VAR	1:0	1:0	1:0	1:0	1:0	1:0	1:0	1:0	1:0	1:1	1:0	1:1	1:0
4	9770896	segregating	A	AT	.	PASS	AF=1;NS=13	COV:VAR	1:0	1:0	1:0	1:0	1:0	1:0	1:1	1:0	1:0	1:0	1:0	1:0	1:0
4	9999156	segregating	A	G	.	PASS	AF=1;NS=13	COV:VAR	1:0	1:0	1:0	1:0	1:0	1:1	1:0	1:0	1:0	1:0	1:0	1:0	1:0
4	10020963	segregating	C	T	.	PASS	AF=1;NS=13	COV:VAR	1:0	1:0	1:0	1:0	1:0	1:0	1:1	1:0	1:0	1:0	1:0	1:0	1:0
4	10299156	segregating	AAA	A	.	PASS	AF=2;NS=13	COV:VAR	1:0	1:0	1:0	1:0	1:0	1:0	1:0	1:1	1:1	1:0	1:0	1:0	1:0
4	10355918	segregating	G	T	.	PASS	AF=2;NS=13	COV:VAR	1:0	1:1	1:1	1:0	1:0	1:0	1:0	1:0	1:0	1:0	1:0	1:0	1:0
4	10395942	segregating	C	A	.	PASS	AF=1;NS=11	COV:VAR	1:0	1:0	1:0	1:0	0:0	1:0	1:0	1:0	1:0	1:0	1:1	1:0	0:0
4	10477131	segregating	T	C	.	PASS	AF=1;NS=13	COV:VAR	1:1	1:0	1:0	1:0	1:0	1:0	1:0	1:0	1:0	1:0	1:0	1:0	1:0
4	10796535	segregating	G	T	.	PASS	AF=1;NS=13	COV:VAR	1:0	1:0	1:0	1:0	1:1	1:0	1:0	1:0	1:0	1:0	1:0	1:0	1:0
4	10805917	segregating	T	A	.	PASS	AF=6;NS=13	COV:VAR	1:0	1:0	1:0	1:0	1:0	1:0	1:0	1:1	1:1	1:1	1:1	1:1	1:1
4	10910467	segregating	T	TA	.	PASS	AF=11;NS=12	COV:VAR	1:1	1:1	1:0	1:1	1:1	1:1	1:1	1:1	0:0	1:1	1:1	1:1	1:1
4	11010960	segregating	T	C	.	PASS	AF=1;NS=13	COV:VAR	1:1	1:0	1:0	1:0	1:0	1:0	1:0	1:0	1:0	1:0	1:0	1:0	1:0
4	11041046	segregating	A	G	.	PASS	AF=1;NS=13	COV:VAR	1:1	1:0	1:0	1:0	1:0	1:0	1:0	1:0	1:0	1:0	1:0	1:0	1:0
4	11203889	segregating	T	A	.	PASS	AF=2;NS=13	COV:VAR	1:0	1:0	1:0	1:1	1:1	1:0	1:0	1:0	1:0	1:0	1:0	1:0	1:0
4	11290782	segregating	AATACATGAGTAACACAAAAGTATTGGATAGAATCTTGAAAGTGCTAACTTTTTTTCCCGTTCATTTTTCTCTGCAACAGACTGAGCTTTTG	A	.	PASS	AF=2;NS=13	COV:VAR	1:0	1:0	1:0	1:0	1:0	1:0	1:0	1:1	1:1	1:0	1:0	1:0	1:0
4	11320783	segregating	A	T	.	PASS	AF=2;NS=13	COV:VAR	1:0	1:0	1:0	1:0	1:0	1:0	1:0	1:1	1:1	1:0	1:0	1:0	1:0
4	11474016	segregating	C	T	.	PASS	AF=2;NS=13	COV:VAR	1:0	1:0	1:0	1:1	1:1	1:0	1:0	1:0	1:0	1:0	1:0	1:0	1:0
4	11693391	segregating	T	C	.	PASS	AF=1;NS=13	COV:VAR	1:0	1:0	1:0	1:0	1:0	1:0	1:0	1:0	1:0	1:1	1:0	1:0	1:0
4	11743197	segregating	T	TA	.	PASS	AF=1;NS=13	COV:VAR	1:0	1:0	1:0	1:0	1:0	1:0	1:1	1:0	1:0	1:0	1:0	1:0	1:0
4	11853527	segregating	T	A	.	PASS	AF=1;NS=13	COV:VAR	1:1	1:0	1:0	1:0	1:0	1:0	1:0	1:0	1:0	1:0	1:0	1:0	1:0
4	11948961	segregating	T	A	.	PASS	AF=2;NS=13	COV:VAR	1:0	1:0	1:0	1:0	1:0	1:0	1:0	1:0	1:0	1:0	1:1	1:0	1:1
4	12092953	segregating	G	T	.	PASS	AF=2;NS=13	COV:VAR	1:0	1:0	1:0	1:0	1:0	1:0	1:0	1:1	1:1	1:0	1:0	1:0	1:0
4	12365323	segregating	C	T	.	PASS	AF=2;NS=13	COV:VAR	1:0	1:0	1:0	1:0	1:0	1:0	1:0	1:0	1:0	1:0	1:1	1:0	1:1
4	12417326	segregating	T	C	.	PASS	AF=2;NS=13	COV:VAR	1:0	1:1	1:1	1:0	1:0	1:0	1:0	1:0	1:0	1:0	1:0	1:0	1:0
4	12591168	segregating	C	T	.	PASS	AF=1;NS=13	COV:VAR	1:0	1:0	1:0	1:0	1:1	1:0	1:0	1:0	1:0	1:0	1:0	1:0	1:0
4	12623015	segregating	T	A	.	PASS	AF=11;NS=12	COV:VAR	1:1	1:1	0:0	1:1	1:1	1:0	1:1	1:1	1:1	1:1	1:1	1:1	1:1
4	12656007	segregating	A	G	.	PASS	AF=2;NS=13	COV:VAR	1:0	1:0	1:0	1:0	1:0	1:0	1:0	1:1	1:1	1:0	1:0	1:0	1:0
4	12719012	segregating	T	A	.	PASS	AF=2;NS=13	COV:VAR	1:0	1:0	1:0	1:1	1:1	1:0	1:0	1:0	1:0	1:0	1:0	1:0	1:0
4	12727236	segregating	T	C	.	PASS	AF=2;NS=13	COV:VAR	1:0	1:0	1:0	1:0	1:0	1:0	1:0	1:1	1:1	1:0	1:0	1:0	1:0
4	12738912	segregating	G	A	.	PASS	AF=1;NS=13	COV:VAR	1:1	1:0	1:0	1:0	1:0	1:0	1:0	1:0	1:0	1:0	1:0	1:0	1:0
4	12767654	segregating	T	C	.	PASS	AF=2;NS=13	COV:VAR	1:0	1:0	1:0	1:0	1:0	1:0	1:0	1:1	1:1	1:0	1:0	1:0	1:0
4	12787829	segregating	C	T	.	PASS	AF=2;NS=13	COV:VAR	1:0	1:0	1:0	1:0	1:0	1:0	1:0	1:0	1:0	1:1	1:0	1:1	1:0
4	12868515	segregating	T	A	.	PASS	AF=1;NS=13	COV:VAR	1:0	1:0	1:1	1:0	1:0	1:0	1:0	1:0	1:0	1:0	1:0	1:0	1:0
4	12879725	segregating	G	T	.	PASS	AF=2;NS=13	COV:VAR	1:0	1:0	1:0	1:1	1:1	1:0	1:0	1:0	1:0	1:0	1:0	1:0	1:0
4	13014801	segregating	CT	C	.	PASS	AF=12;NS=13	COV:VAR	1:1	1:1	1:1	1:1	1:1	1:1	1:0	1:1	1:1	1:1	1:1	1:1	1:1
4	13014810	segregating	T	A	.	PASS	AF=1;NS=13	COV:VAR	1:0	1:0	1:0	1:0	1:0	1:0	1:1	1:0	1:0	1:0	1:0	1:0	1:0
4	13014909	segregating	C	CT	.	PASS	AF=1;NS=12	COV:VAR	1:0	1:0	1:0	1:0	1:0	1:0	1:0	1:0	1:0	1:0	1:0	1:1	0:0
4	13062541	segregating	T	A	.	PASS	AF=2;NS=13	COV:VAR	1:0	1:0	1:0	1:0	1:0	1:0	1:0	1:0	1:0	1:1	1:0	1:1	1:0
4	13272646	segregating	A	G	.	PASS	AF=1;NS=13	COV:VAR	1:0	1:0	1:0	1:0	1:0	1:0	1:0	1:0	1:0	1:0	1:1	1:0	1:0
4	13293462	segregating	A	T	.	PASS	AF=1;NS=13	COV:VAR	1:0	1:0	1:0	1:0	1:0	1:0	1:0	1:0	1:0	1:0	1:0	1:0	1:1
4	13379836	segregating	T	A	.	PASS	AF=1;NS=13	COV:VAR	1:0	1:0	1:0	1:0	1:0	1:1	1:0	1:0	1:0	1:0	1:0	1:0	1:0
4	13546443	segregating	C	T	.	PASS	AF=2;NS=13	COV:VAR	1:0	1:0	1:0	1:0	1:0	1:0	1:0	1:1	1:1	1:0	1:0	1:0	1:0
4	13609808	segregating	A	C	.	PASS	AF=2;NS=13	COV:VAR	1:0	1:0	1:0	1:0	1:0	1:0	1:0	1:1	1:1	1:0	1:0	1:0	1:0
4	13698523	segregating	G	A	.	PASS	AF=2;NS=13	COV:VAR	1:0	1:0	1:0	1:0	1:0	1:0	1:0	1:0	1:0	1:1	1:0	1:1	1:0
4	13982285	segregating	C	A	.	PASS	AF=1;NS=13	COV:VAR	1:0	1:0	1:0	1:0	1:0	1:0	1:0	1:0	1:0	1:0	1:0	1:0	1:1
4	14015138	segregating	T	A	.	PASS	AF=1;NS=13	COV:VAR	1:0	1:0	1:0	1:0	1:0	1:0	1:0	1:1	1:0	1:0	1:0	1:0	1:0
4	14246079	segregating	CC	C	.	PASS	AF=1;NS=13	COV:VAR	1:0	1:0	1:0	1:0	1:0	1:0	1:0	1:0	1:1	1:0	1:0	1:0	1:0
4	14247948	segregating	G	T	.	PASS	AF=2;NS=13	COV:VAR	1:0	1:0	1:0	1:0	1:0	1:0	1:0	1:1	1:1	1:0	1:0	1:0	1:0
4	14366755	segregating	C	T	.	PASS	AF=1;NS=13	COV:VAR	1:0	1:0	1:0	1:0	1:0	1:0	1:0	1:0	1:0	1:0	1:0	1:1	1:0
4	14377603	segregating	A	G	.	PASS	AF=2;NS=13	COV:VAR	1:0	1:1	1:1	1:0	1:0	1:0	1:0	1:0	1:0	1:0	1:0	1:0	1:0
4	14423046	segregating	T	A	.	PASS	AF=2;NS=13	COV:VAR	1:0	1:0	1:0	1:0	1:0	1:0	1:0	1:0	1:0	1:1	1:0	1:1	1:0
4	14540327	segregating	T	TA	.	PASS	AF=2;NS=13	COV:VAR	1:0	1:1	1:1	1:0	1:0	1:0	1:0	1:0	1:0	1:0	1:0	1:0	1:0
4	14634761	segregating	C	T	.	PASS	AF=2;NS=13	COV:VAR	1:0	1:1	1:1	1:0	1:0	1:0	1:0	1:0	1:0	1:0	1:0	1:0	1:0
4	14791209	segregating	T	A	.	PASS	AF=11;NS=13	COV:VAR	1:1	1:1	1:1	1:0	1:0	1:1	1:1	1:1	1:1	1:1	1:1	1:1	1:1
4	14865550	segregating	C	T	.	PASS	AF=1;NS=13	COV:VAR	1:0	1:0	1:0	1:0	1:0	1:0	1:1	1:0	1:0	1:0	1:0	1:0	1:0
4	14915966	segregating	C	CA	.	PASS	AF=2;NS=13	COV:VAR	1:0	1:0	1:0	1:0	1:0	1:0	1:0	1:0	1:0	1:0	1:1	1:0	1:1
4	14971204	segregating	G	A	.	PASS	AF=1;NS=13	COV:VAR	1:0	1:0	1:0	1:0	1:0	1:0	1:0	1:0	1:0	1:0	1:0	1:1	1:0
4	14984270	segregating	TATATATATATATATATATATATATA	T	.	PASS	AF=4;NS=13	COV:VAR	1:0	1:0	1:1	1:1	1:1	1:0	1:1	1:0	1:0	1:0	1:0	1:0	1:0
4	15046702	segregating	C	T	.	PASS	AF=1;NS=13	COV:VAR	1:0	1:0	1:0	1:0	1:0	1:0	1:0	1:0	1:0	1:0	1:1	1:0	1:0
4	15444159	segregating	T	G	.	PASS	AF=1;NS=13	COV:VAR	1:0	1:0	1:0	1:0	1:0	1:0	1:0	1:0	1:0	1:0	1:0	1:1	1:0
4	15500325	segregating	A	G	.	PASS	AF=1;NS=13	COV:VAR	1:0	1:0	1:0	1:0	1:0	1:0	1:0	1:0	1:0	1:0	1:0	1:0	1:1
4	15567625	segregating	TG	T	.	PASS	AF=5;NS=7	COV:VAR	1:1	0:0	0:0	1:1	0:0	0:0	0:0	1:1	1:1	0:0	1:0	1:1	1:0
4	15646341	segregating	C	A	.	PASS	AF=2;NS=13	COV:VAR	1:0	1:0	1:0	1:0	1:0	1:0	1:0	1:0	1:0	1:0	1:1	1:0	1:1
4	15665914	segregating	G	A	.	PASS	AF=1;NS=13	COV:VAR	1:0	1:0	1:0	1:0	1:0	1:0	1:1	1:0	1:0	1:0	1:0	1:0	1:0
4	15705608	segregating	TG	T	.	PASS	AF=12;NS=13	COV:VAR	1:1	1:1	1:1	1:1	1:1	1:0	1:1	1:1	1:1	1:1	1:1	1:1	1:1
4	15731023	segregating	A	AT	.	PASS	AF=7;NS=8	COV:VAR	1:1	1:1	1:1	0:0	0:0	0:0	0:0	1:1	1:0	0:0	1:1	1:1	1:1
4	15819558	segregating	AG	A	.	PASS	AF=8;NS=10	COV:VAR	1:1	1:1	1:1	1:1	1:1	0:0	1:1	1:0	1:0	0:0	0:0	1:1	1:1
4	15845001	segregating	T	A	.	PASS	AF=11;NS=13	COV:VAR	1:1	1:1	1:1	1:1	1:1	1:1	1:1	1:1	1:1	1:1	1:0	1:1	1:0
4	15977997	segregating	A	G	.	PASS	AF=1;NS=13	COV:VAR	1:1	1:0	1:0	1:0	1:0	1:0	1:0	1:0	1:0	1:0	1:0	1:0	1:0
4	15983391	segregating	C	T	.	PASS	AF=1;NS=13	COV:VAR	1:0	1:0	1:0	1:0	1:0	1:1	1:0	1:0	1:0	1:0	1:0	1:0	1:0
4	16002827	segregating	A	G	.	PASS	AF=2;NS=13	COV:VAR	1:0	1:0	1:0	1:1	1:1	1:0	1:0	1:0	1:0	1:0	1:0	1:0	1:0
4	16238691	segregating	T	A	.	PASS	AF=2;NS=13	COV:VAR	1:0	1:0	1:0	1:1	1:1	1:0	1:0	1:0	1:0	1:0	1:0	1:0	1:0
4	16303393	segregating	C	T	.	PASS	AF=6;NS=13	COV:VAR	1:1	1:1	1:1	1:1	1:1	1:0	1:1	1:0	1:0	1:0	1:0	1:0	1:0
4	16314523	segregating	G	GT	.	PASS	AF=2;NS=13	COV:VAR	1:0	1:0	1:0	1:0	1:0	1:0	1:0	1:0	1:0	1:1	1:0	1:1	1:0
4	16352891	segregating	C	A	.	PASS	AF=1;NS=13	COV:VAR	1:0	1:0	1:0	1:0	1:0	1:0	1:0	1:0	1:0	1:0	1:1	1:0	1:0
4	16573118	segregating	C	T	.	PASS	AF=2;NS=13	COV:VAR	1:0	1:1	1:1	1:0	1:0	1:0	1:0	1:0	1:0	1:0	1:0	1:0	1:0
4	16649503	segregating	T	C	.	PASS	AF=1;NS=13	COV:VAR	1:0	1:0	1:0	1:0	1:0	1:0	1:1	1:0	1:0	1:0	1:0	1:0	1:0
4	17088379	segregating	T	C	.	PASS	AF=1;NS=13	COV:VAR	1:0	1:0	1:0	1:0	1:0	1:0	1:0	1:1	1:0	1:0	1:0	1:0	1:0
4	17126830	segregating	G	T	.	PASS	AF=2;NS=13	COV:VAR	1:0	1:1	1:1	1:0	1:0	1:0	1:0	1:0	1:0	1:0	1:0	1:0	1:0
4	17212158	segregating	C	G	.	PASS	AF=1;NS=13	COV:VAR	1:0	1:0	1:0	1:0	1:0	1:1	1:0	1:0	1:0	1:0	1:0	1:0	1:0
4	17289306	segregating	A	T	.	PASS	AF=2;NS=13	COV:VAR	1:0	1:0	1:0	1:0	1:0	1:0	1:0	1:1	1:1	1:0	1:0	1:0	1:0
4	17307366	segregating	G	T	.	PASS	AF=1;NS=13	COV:VAR	1:1	1:0	1:0	1:0	1:0	1:0	1:0	1:0	1:0	1:0	1:0	1:0	1:0
4	17448371	segregating	AT	A	.	PASS	AF=1;NS=13	COV:VAR	1:0	1:0	1:0	1:0	1:0	1:1	1:0	1:0	1:0	1:0	1:0	1:0	1:0
4	17638702	segregating	C	T	.	PASS	AF=1;NS=13	COV:VAR	1:0	1:0	1:0	1:0	1:0	1:0	1:0	1:0	1:0	1:0	1:0	1:0	1:1
4	17661778	segregating	G	A	.	PASS	AF=1;NS=13	COV:VAR	1:0	1:0	1:0	1:0	1:0	1:0	1:1	1:0	1:0	1:0	1:0	1:0	1:0
4	17755435	segregating	T	TG	.	PASS	AF=3;NS=7	COV:VAR	1:1	1:0	0:0	0:0	1:0	1:0	0:0	1:1	0:0	0:0	0:0	1:1	1:0
4	17812789	segregating	G	C	.	PASS	AF=2;NS=13	COV:VAR	1:0	1:0	1:0	1:1	1:1	1:0	1:0	1:0	1:0	1:0	1:0	1:0	1:0
4	17841550	segregating	A	G	.	PASS	AF=2;NS=13	COV:VAR	1:0	1:0	1:0	1:0	1:0	1:0	1:0	1:1	1:1	1:0	1:0	1:0	1:0
4	17858121	segregating	C	CAT	.	PASS	AF=2;NS=12	COV:VAR	1:0	1:1	1:1	1:0	0:0	1:0	1:0	1:0	1:0	1:0	1:0	1:0	1:0
4	17925653	segregating	G	A	.	PASS	AF=1;NS=13	COV:VAR	1:0	1:0	1:0	1:0	1:0	1:0	1:1	1:0	1:0	1:0	1:0	1:0	1:0
4	17931442	segregating	C	G	.	PASS	AF=1;NS=13	COV:VAR	1:0	1:0	1:0	1:0	1:0	1:1	1:0	1:0	1:0	1:0	1:0	1:0	1:0
4	18015892	segregating	TT	T	.	PASS	AF=2;NS=13	COV:VAR	1:0	1:0	1:0	1:0	1:0	1:0	1:0	1:0	1:0	1:1	1:0	1:1	1:0
4	18055000	segregating	T	G	.	PASS	AF=1;NS=13	COV:VAR	1:0	1:0	1:0	1:0	1:0	1:1	1:0	1:0	1:0	1:0	1:0	1:0	1:0
4	18064678	segregating	T	A	.	PASS	AF=2;NS=13	COV:VAR	1:0	1:1	1:1	1:0	1:0	1:0	1:0	1:0	1:0	1:0	1:0	1:0	1:0
4	18233062	segregating	G	A	.	PASS	AF=1;NS=13	COV:VAR	1:0	1:0	1:0	1:0	1:0	1:0	1:0	1:0	1:0	1:1	1:0	1:0	1:0
4	18302833	segregating	C	CT	.	PASS	AF=2;NS=13	COV:VAR	1:0	1:0	1:0	1:1	1:1	1:0	1:0	1:0	1:0	1:0	1:0	1:0	1:0
4	18493022	segregating	A	C	.	PASS	AF=1;NS=13	COV:VAR	1:1	1:0	1:0	1:0	1:0	1:0	1:0	1:0	1:0	1:0	1:0	1:0	1:0
4	18499059	segregating	G	A	.	PASS	AF=1;NS=13	COV:VAR	1:0	1:0	1:0	1:0	1:0	1:0	1:1	1:0	1:0	1:0	1:0	1:0	1:0
4	18499636	segregating	A	T	.	PASS	AF=2;NS=13	COV:VAR	1:0	1:0	1:0	1:1	1:1	1:0	1:0	1:0	1:0	1:0	1:0	1:0	1:0
4	18572970	segregating	AAGAGAGAGAGAGAGAGAGAGAGAGAG	A	.	PASS	AF=4;NS=13	COV:VAR	1:0	1:0	1:1	1:1	1:1	1:0	1:1	1:0	1:0	1:0	1:0	1:0	1:0
5	32740	segregating	TG	T	.	PASS	AF=1;NS=13	COV:VAR	1:1	1:0	1:0	1:0	1:0	1:0	1:0	1:0	1:0	1:0	1:0	1:0	1:0
5	46790	segregating	G	A	.	PASS	AF=2;NS=13	COV:VAR	1:0	1:1	1:1	1:0	1:0	1:0	1:0	1:0	1:0	1:0	1:0	1:0	1:0
5	174345	segregating	T	C	.	PASS	AF=1;NS=13	COV:VAR	1:0	1:0	1:0	1:0	1:0	1:0	1:0	1:0	1:0	1:0	1:1	1:0	1:0
5	361408	segregating	G	A	.	PASS	AF=1;NS=13	COV:VAR	1:0	1:0	1:0	1:0	1:0	1:1	1:0	1:0	1:0	1:0	1:0	1:0	1:0
5	435417	segregating	C	CT	.	PASS	AF=1;NS=11	COV:VAR	1:0	1:0	1:0	1:0	1:0	1:0	1:1	1:0	1:0	1:0	1:0	0:0	0:0
5	559430	segregating	T	C	.	PASS	AF=1;NS=13	COV:VAR	1:0	1:0	1:0	1:0	1:0	1:1	1:0	1:0	1:0	1:0	1:0	1:0	1:0
5	690803	segregating	C	G	.	PASS	AF=2;NS=13	COV:VAR	1:0	1:0	1:0	1:0	1:0	1:0	1:0	1:1	1:1	1:0	1:0	1:0	1:0
5	731807	segregating	AATGCATGGTAATGAC	A	.	PASS	AF=2;NS=13	COV:VAR	1:0	1:1	1:1	1:0	1:0	1:0	1:0	1:0	1:0	1:0	1:0	1:0	1:0
5	792884	segregating	A	G	.	PASS	AF=1;NS=13	COV:VAR	1:0	1:0	1:0	1:0	1:0	1:0	1:0	1:0	1:0	1:1	1:0	1:0	1:0
5	1205802	segregating	TT	T	.	PASS	AF=1;NS=13	COV:VAR	1:0	1:0	1:0	1:0	1:0	1:0	1:0	1:0	1:0	1:1	1:0	1:0	1:0
5	1247885	segregating	AG	A	.	PASS	AF=2;NS=13	COV:VAR	1:0	1:0	1:0	1:0	1:0	1:0	1:0	1:1	1:1	1:0	1:0	1:0	1:0
5	1363987	segregating	TT	T	.	PASS	AF=2;NS=13	COV:VAR	1:0	1:1	1:1	1:0	1:0	1:0	1:0	1:0	1:0	1:0	1:0	1:0	1:0
5	1406690	segregating	A	T	.	PASS	AF=2;NS=12	COV:VAR	1:0	1:0	1:0	1:0	1:0	1:0	1:0	1:0	1:0	1:1	1:0	1:1	0:0
5	1466197	segregating	T	C	.	PASS	AF=5;NS=13	COV:VAR	1:1	1:0	1:0	1:1	1:1	1:1	1:1	1:0	1:0	1:0	1:0	1:0	1:0
5	1697278	segregating	G	A	.	PASS	AF=2;NS=13	COV:VAR	1:0	1:1	1:1	1:0	1:0	1:0	1:0	1:0	1:0	1:0	1:0	1:0	1:0
5	1703308	segregating	A	T	.	PASS	AF=1;NS=13	COV:VAR	1:0	1:0	1:0	1:0	1:0	1:0	1:0	1:1	1:0	1:0	1:0	1:0	1:0
5	1709364	segregating	A	AT	.	PASS	AF=11;NS=12	COV:VAR	1:1	1:1	1:0	1:1	0:0	1:1	1:1	1:1	1:1	1:1	1:1	1:1	1:1
5	1843161	segregating	CT	C	.	PASS	AF=2;NS=13	COV:VAR	1:0	1:0	1:0	1:1	1:1	1:0	1:0	1:0	1:0	1:0	1:0	1:0	1:0
5	1864019	segregating	G	C	.	PASS	AF=2;NS=13	COV:VAR	1:0	1:0	1:0	1:1	1:1	1:0	1:0	1:0	1:0	1:0	1:0	1:0	1:0
5	1925048	segregating	TGC	T	.	PASS	AF=1;NS=12	COV:VAR	1:0	1:0	1:0	1:0	1:0	1:0	1:0	1:0	1:0	1:0	1:1	1:0	0:0
5	1959493	segregating	A	ATG	.	PASS	AF=5;NS=8	COV:VAR	1:1	1:0	0:0	1:1	1:1	1:0	1:0	1:1	0:0	0:0	1:1	0:0	0:0
5	2236167	segregating	T	G	.	PASS	AF=2;NS=12	COV:VAR	1:0	1:0	1:0	1:0	1:0	1:0	1:0	1:0	1:0	1:1	1:0	1:1	0:0
5	2240176	segregating	A	AT	.	PASS	AF=1;NS=12	COV:VAR	1:0	1:0	1:0	1:0	1:0	1:0	1:0	1:0	1:0	1:0	1:1	1:0	0:0
5	2318266	segregating	G	T	.	PASS	AF=2;NS=13	COV:VAR	1:0	1:0	1:0	1:1	1:1	1:0	1:0	1:0	1:0	1:0	1:0	1:0	1:0
5	2607608	segregating	T	TC	.	PASS	AF=1;NS=13	COV:VAR	1:0	1:0	1:0	1:0	1:0	1:0	1:0	1:0	1:0	1:0	1:1	1:0	1:0
5	2607610	segregating	A	C	.	PASS	AF=12;NS=13	COV:VAR	1:1	1:1	1:1	1:1	1:1	1:1	1:1	1:1	1:1	1:1	1:0	1:1	1:1
5	2770537	segregating	T	A	.	PASS	AF=2;NS=13	COV:VAR	1:0	1:0	1:0	1:1	1:1	1:0	1:0	1:0	1:0	1:0	1:0	1:0	1:0
5	2891904	segregating	A	AG	.	PASS	AF=2;NS=7	COV:VAR	1:1	0:0	0:0	0:0	0:0	1:0	1:0	0:0	1:0	1:0	0:0	1:1	1:0
5	3047725	segregating	G	A	.	PASS	AF=2;NS=13	COV:VAR	1:0	1:0	1:0	1:0	1:0	1:0	1:0	1:1	1:1	1:0	1:0	1:0	1:0
5	3174685	segregating	C	CTA	.	PASS	AF=10;NS=11	COV:VAR	1:1	1:1	1:1	1:0	1:1	1:1	1:1	0:0	1:1	0:0	1:1	1:1	1:1
5	3307176	segregating	T	A	.	PASS	AF=2;NS=12	COV:VAR	1:0	1:0	1:0	1:0	1:0	1:0	1:0	1:0	1:0	1:1	1:0	1:1	0:0
5	3396201	segregating	G	GA	.	PASS	AF=7;NS=10	COV:VAR	1:1	0:0	1:1	1:1	1:0	1:1	1:0	1:1	1:1	0:0	0:0	1:0	1:1
5	3463531	segregating	G	A	.	PASS	AF=1;NS=13	COV:VAR	1:0	1:0	1:0	1:0	1:0	1:0	1:0	1:0	1:0	1:0	1:1	1:0	1:0
5	3481781	segregating	GA	G	.	PASS	AF=2;NS=12	COV:VAR	1:0	1:0	1:0	1:0	1:0	1:0	1:0	1:0	1:0	1:1	1:0	1:1	0:0
5	3485283	segregating	C	G	.	PASS	AF=1;NS=13	COV:VAR	1:0	1:0	1:0	1:0	1:0	1:0	1:0	1:0	1:0	1:1	1:0	1:0	1:0
5	3549746	segregating	T	TA	.	PASS	AF=2;NS=12	COV:VAR	1:0	1:0	1:0	1:0	1:0	1:0	1:0	1:0	1:0	1:1	1:0	1:1	0:0
5	3564510	segregating	T	C	.	PASS	AF=2;NS=12	COV:VAR	1:0	1:0	1:0	1:0	1:0	1:0	1:0	1:0	1:0	1:1	1:0	1:1	0:0
5	3650614	segregating	C	T	.	PASS	AF=2;NS=13	COV:VAR	1:0	1:0	1:0	1:0	1:0	1:0	1:0	1:1	1:1	1:0	1:0	1:0	1:0
5	3750837	segregating	CT	C	.	PASS	AF=2;NS=13	COV:VAR	1:0	1:0	1:0	1:1	1:1	1:0	1:0	1:0	1:0	1:0	1:0	1:0	1:0
5	3796912	segregating	A	G	.	PASS	AF=7;NS=13	COV:VAR	1:1	1:1	1:1	1:1	1:1	1:1	1:1	1:0	1:0	1:0	1:0	1:0	1:0
5	3803671	segregating	C	T	.	PASS	AF=1;NS=13	COV:VAR	1:0	1:0	1:0	1:0	1:0	1:1	1:0	1:0	1:0	1:0	1:0	1:0	1:0
5	4245213	segregating	A	T	.	PASS	AF=1;NS=12	COV:VAR	1:0	1:0	1:0	1:0	1:0	1:0	1:0	1:0	1:0	1:0	1:1	1:0	0:0
5	4257000	segregating	C	T	.	PASS	AF=2;NS=13	COV:VAR	1:0	1:0	1:0	1:1	1:1	1:0	1:0	1:0	1:0	1:0	1:0	1:0	1:0
5	4291048	segregating	C	CA	.	PASS	AF=1;NS=13	COV:VAR	1:1	1:0	1:0	1:0	1:0	1:0	1:0	1:0	1:0	1:0	1:0	1:0	1:0
5	4299460	segregating	T	C	.	PASS	AF=2;NS=12	COV:VAR	1:0	1:0	1:0	1:0	1:0	1:0	1:0	1:0	1:0	1:1	1:0	1:1	0:0
5	4392850	segregating	TC	T	.	PASS	AF=2;NS=13	COV:VAR	1:0	1:1	1:1	1:0	1:0	1:0	1:0	1:0	1:0	1:0	1:0	1:0	1:0
5	4463499	segregating	T	TA	.	PASS	AF=11;NS=12	COV:VAR	1:1	1:1	1:0	1:1	0:0	1:1	1:1	1:1	1:1	1:1	1:1	1:1	1:1
5	4487218	segregating	A	G	.	PASS	AF=2;NS=13	COV:VAR	1:0	1:0	1:0	1:1	1:1	1:0	1:0	1:0	1:0	1:0	1:0	1:0	1:0
5	4500202	segregating	G	A	.	PASS	AF=1;NS=12	COV:VAR	1:0	1:0	1:0	1:0	1:0	1:0	1:0	1:0	1:0	1:0	1:1	1:0	0:0
5	4543497	segregating	G	A	.	PASS	AF=1;NS=13	COV:VAR	1:0	1:0	1:0	1:0	1:0	1:0	1:0	1:0	1:0	1:0	1:1	1:0	1:0
5	4628041	segregating	G	A	.	PASS	AF=1;NS=13	COV:VAR	1:1	1:0	1:0	1:0	1:0	1:0	1:0	1:0	1:0	1:0	1:0	1:0	1:0
5	4642874	segregating	A	T	.	PASS	AF=2;NS=13	COV:VAR	1:0	1:0	1:0	1:0	1:0	1:0	1:0	1:1	1:1	1:0	1:0	1:0	1:0
5	4674827	segregating	G	A	.	PASS	AF=2;NS=12	COV:VAR	1:0	1:0	1:0	1:0	1:0	1:0	1:0	1:0	1:0	1:1	1:0	1:1	0:0
5	4797976	segregating	G	A	.	PASS	AF=1;NS=9	COV:VAR	0:0	1:0	1:0	1:0	1:0	1:0	1:0	0:0	1:0	1:0	1:1	0:0	0:0
5	4798515	segregating	G	T	.	PASS	AF=10;NS=11	COV:VAR	1:1	1:1	0:0	1:1	1:1	1:1	1:1	1:1	1:1	0:0	1:0	1:1	1:1
5	4798526	segregating	A	G	.	PASS	AF=1;NS=9	COV:VAR	1:0	1:0	0:0	1:0	0:0	1:0	1:0	1:0	0:0	0:0	1:1	1:0	1:0
5	4805681	segregating	G	A	.	PASS	AF=1;NS=13	COV:VAR	1:0	1:0	1:0	1:0	1:0	1:1	1:0	1:0	1:0	1:0	1:0	1:0	1:0
5	4842123	segregating	C	T	.	PASS	AF=1;NS=13	COV:VAR	1:0	1:0	1:0	1:0	1:0	1:0	1:0	1:0	1:0	1:1	1:0	1:0	1:0
5	4870995	segregating	C	T	.	PASS	AF=1;NS=12	COV:VAR	1:0	1:0	1:0	1:0	1:0	1:0	1:0	1:0	1:0	1:0	1:0	1:1	0:0
5	4934522	segregating	C	G	.	PASS	AF=1;NS=13	COV:VAR	1:0	1:0	1:0	1:0	1:0	1:0	1:1	1:0	1:0	1:0	1:0	1:0	1:0
5	4936343	segregating	C	A	.	PASS	AF=1;NS=13	COV:VAR	1:0	1:0	1:0	1:0	1:0	1:1	1:0	1:0	1:0	1:0	1:0	1:0	1:0
5	5058205	segregating	A	T	.	PASS	AF=3;NS=13	COV:VAR	1:0	1:0	1:0	1:0	1:0	1:0	1:0	1:0	1:0	1:1	1:0	1:1	1:1
5	5062509	segregating	T	C	.	PASS	AF=1;NS=9	COV:VAR	1:0	1:0	0:0	0:0	1:1	1:0	1:0	1:0	1:0	0:0	0:0	1:0	1:0
5	5197750	segregating	G	A	.	PASS	AF=3;NS=13	COV:VAR	1:0	1:0	1:0	1:0	1:0	1:0	1:0	1:0	1:0	1:1	1:0	1:1	1:1
5	5264373	segregating	T	C	.	PASS	AF=1;NS=13	COV:VAR	1:0	1:0	1:0	1:0	1:0	1:0	1:0	1:0	1:0	1:0	1:1	1:0	1:0
5	5339173	segregating	T	G	.	PASS	AF=1;NS=13	COV:VAR	1:1	1:0	1:0	1:0	1:0	1:0	1:0	1:0	1:0	1:0	1:0	1:0	1:0
5	5377984	segregating	T	G	.	PASS	AF=2;NS=13	COV:VAR	1:0	1:0	1:0	1:1	1:1	1:0	1:0	1:0	1:0	1:0	1:0	1:0	1:0
5	5383197	segregating	A	T	.	PASS	AF=1;NS=13	COV:VAR	1:1	1:0	1:0	1:0	1:0	1:0	1:0	1:0	1:0	1:0	1:0	1:0	1:0
5	5444250	segregating	T	A	.	PASS	AF=1;NS=13	COV:VAR	1:0	1:0	1:0	1:0	1:0	1:0	1:0	1:0	1:0	1:0	1:1	1:0	1:0
5	5629020	segregating	TT	T	.	PASS	AF=1;NS=13	COV:VAR	1:0	1:0	1:0	1:0	1:0	1:0	1:0	1:0	1:0	1:0	1:0	1:1	1:0
5	5646787	segregating	TCGAAGTTATAA	T	.	PASS	AF=9;NS=10	COV:VAR	1:1	0:0	1:1	1:1	1:1	1:1	0:0	0:0	1:0	1:1	1:1	1:1	1:1
5	5646799	segregating	T	A	.	PASS	AF=7;NS=8	COV:VAR	1:1	0:0	1:1	0:0	1:1	1:1	0:0	0:0	1:0	1:1	1:1	0:0	1:1
5	5701253	segregating	C	T	.	PASS	AF=2;NS=13	COV:VAR	1:0	1:0	1:0	1:0	1:0	1:0	1:0	1:0	1:0	1:0	1:0	1:1	1:1
5	5754407	segregating	T	C	.	PASS	AF=2;NS=13	COV:VAR	1:0	1:0	1:0	1:1	1:1	1:0	1:0	1:0	1:0	1:0	1:0	1:0	1:0
5	5793585	segregating	T	C	.	PASS	AF=1;NS=13	COV:VAR	1:0	1:0	1:0	1:0	1:0	1:0	1:0	1:0	1:0	1:0	1:0	1:0	1:1
5	5808912	segregating	G	A	.	PASS	AF=3;NS=13	COV:VAR	1:0	1:0	1:0	1:0	1:0	1:0	1:0	1:0	1:0	1:1	1:0	1:1	1:1
5	5901450	segregating	C	A	.	PASS	AF=1;NS=13	COV:VAR	1:0	1:0	1:0	1:0	1:0	1:0	1:0	1:0	1:1	1:0	1:0	1:0	1:0
5	5978501	segregating	C	T	.	PASS	AF=2;NS=13	COV:VAR	1:0	1:0	1:0	1:1	1:1	1:0	1:0	1:0	1:0	1:0	1:0	1:0	1:0
5	6011358	segregating	T	C	.	PASS	AF=1;NS=13	COV:VAR	1:0	1:0	1:0	1:0	1:0	1:0	1:0	1:0	1:0	1:0	1:1	1:0	1:0
5	6018925	segregating	T	TA	.	PASS	AF=2;NS=13	COV:VAR	1:0	1:0	1:0	1:0	1:0	1:0	1:0	1:0	1:0	1:0	1:0	1:1	1:1
5	6171495	segregating	G	A	.	PASS	AF=1;NS=13	COV:VAR	1:0	1:0	1:0	1:0	1:0	1:1	1:0	1:0	1:0	1:0	1:0	1:0	1:0
5	6177242	segregating	G	T	.	PASS	AF=1;NS=13	COV:VAR	1:0	1:0	1:0	1:0	1:0	1:0	1:0	1:0	1:1	1:0	1:0	1:0	1:0
5	6265141	segregating	A	T	.	PASS	AF=1;NS=13	COV:VAR	1:0	1:0	1:0	1:1	1:0	1:0	1:0	1:0	1:0	1:0	1:0	1:0	1:0
5	6278697	segregating	TTCTT	T	.	PASS	AF=2;NS=13	COV:VAR	1:0	1:0	1:0	1:0	1:0	1:0	1:0	1:1	1:1	1:0	1:0	1:0	1:0
5	6355999	segregating	C	A	.	PASS	AF=1;NS=13	COV:VAR	1:0	1:0	1:0	1:0	1:0	1:0	1:0	1:0	1:0	1:0	1:1	1:0	1:0
5	6443991	segregating	G	A	.	PASS	AF=1;NS=13	COV:VAR	1:0	1:0	1:0	1:0	1:0	1:0	1:0	1:0	1:0	1:1	1:0	1:0	1:0
5	6447561	segregating	C	T	.	PASS	AF=1;NS=13	COV:VAR	1:0	1:0	1:0	1:0	1:0	1:0	1:1	1:0	1:0	1:0	1:0	1:0	1:0
5	6474126	segregating	AA	A	.	PASS	AF=1;NS=13	COV:VAR	1:0	1:0	1:0	1:0	1:0	1:0	1:0	1:0	1:1	1:0	1:0	1:0	1:0
5	6508329	segregating	A	G	.	PASS	AF=4;NS=13	COV:VAR	1:0	1:0	1:0	1:0	1:0	1:0	1:0	1:0	1:0	1:1	1:1	1:1	1:1
5	6699973	segregating	G	A	.	PASS	AF=1;NS=13	COV:VAR	1:0	1:0	1:0	1:0	1:0	1:1	1:0	1:0	1:0	1:0	1:0	1:0	1:0
5	6761074	segregating	A	G	.	PASS	AF=1;NS=13	COV:VAR	1:0	1:0	1:0	1:0	1:0	1:0	1:0	1:0	1:1	1:0	1:0	1:0	1:0
5	6823935	segregating	T	G	.	PASS	AF=1;NS=13	COV:VAR	1:0	1:0	1:0	1:0	1:0	1:1	1:0	1:0	1:0	1:0	1:0	1:0	1:0
5	6830929	segregating	G	A	.	PASS	AF=2;NS=13	COV:VAR	1:0	1:1	1:1	1:0	1:0	1:0	1:0	1:0	1:0	1:0	1:0	1:0	1:0
5	6840874	segregating	G	T	.	PASS	AF=2;NS=13	COV:VAR	1:0	1:0	1:0	1:1	1:1	1:0	1:0	1:0	1:0	1:0	1:0	1:0	1:0
5	6997570	segregating	G	C	.	PASS	AF=1;NS=13	COV:VAR	1:0	1:0	1:0	1:0	1:0	1:0	1:1	1:0	1:0	1:0	1:0	1:0	1:0
5	7245678	segregating	T	G	.	PASS	AF=2;NS=13	COV:VAR	1:0	1:1	1:1	1:0	1:0	1:0	1:0	1:0	1:0	1:0	1:0	1:0	1:0
5	7293843	segregating	A	T	.	PASS	AF=1;NS=13	COV:VAR	1:0	1:0	1:0	1:0	1:0	1:0	1:1	1:0	1:0	1:0	1:0	1:0	1:0
5	7355159	segregating	A	AT	.	PASS	AF=4;NS=8	COV:VAR	1:1	0:0	1:1	1:0	0:0	1:0	0:0	1:0	1:0	0:0	0:0	1:1	1:1
5	7360712	segregating	T	A	.	PASS	AF=7;NS=13	COV:VAR	1:1	1:1	1:1	1:1	1:1	1:1	1:1	1:0	1:0	1:0	1:0	1:0	1:0
5	7416255	segregating	T	TA	.	PASS	AF=2;NS=13	COV:VAR	1:0	1:0	1:0	1:1	1:1	1:0	1:0	1:0	1:0	1:0	1:0	1:0	1:0
5	7523447	segregating	TCA	T	.	PASS	AF=1;NS=10	COV:VAR	1:0	0:0	1:0	1:0	0:0	0:0	1:1	1:0	1:0	1:0	1:0	1:0	1:0
5	7807995	segregating	C	G	.	PASS	AF=2;NS=13	COV:VAR	1:0	1:1	1:1	1:0	1:0	1:0	1:0	1:0	1:0	1:0	1:0	1:0	1:0
5	7830193	segregating	C	T	.	PASS	AF=2;NS=13	COV:VAR	1:0	1:1	1:1	1:0	1:0	1:0	1:0	1:0	1:0	1:0	1:0	1:0	1:0
5	7912708	segregating	G	A	.	PASS	AF=2;NS=13	COV:VAR	1:0	1:0	1:0	1:0	1:0	1:0	1:0	1:1	1:1	1:0	1:0	1:0	1:0
5	7927886	segregating	A	C	.	PASS	AF=1;NS=13	COV:VAR	1:0	1:0	1:0	1:0	1:0	1:0	1:0	1:0	1:0	1:0	1:0	1:0	1:1
5	8062351	segregating	G	A	.	PASS	AF=3;NS=13	COV:VAR	1:0	1:0	1:0	1:0	1:0	1:0	1:0	1:0	1:0	1:1	1:0	1:1	1:1
5	8150785	segregating	G	C	.	PASS	AF=1;NS=13	COV:VAR	1:1	1:0	1:0	1:0	1:0	1:0	1:0	1:0	1:0	1:0	1:0	1:0	1:0
5	8172276	segregating	T	A	.	PASS	AF=2;NS=13	COV:VAR	1:0	1:0	1:0	1:1	1:1	1:0	1:0	1:0	1:0	1:0	1:0	1:0	1:0
5	8177063	segregating	G	GA	.	PASS	AF=1;NS=13	COV:VAR	1:0	1:0	1:0	1:0	1:0	1:0	1:1	1:0	1:0	1:0	1:0	1:0	1:0
5	8179041	segregating	T	TG	.	PASS	AF=2;NS=9	COV:VAR	1:0	1:1	1:1	1:0	1:0	0:0	0:0	0:0	1:0	1:0	1:0	1:0	0:0
5	8280680	segregating	A	T	.	PASS	AF=2;NS=13	COV:VAR	1:0	1:0	1:0	1:0	1:0	1:0	1:0	1:0	1:0	1:0	1:0	1:1	1:1
5	8403261	segregating	T	C	.	PASS	AF=1;NS=13	COV:VAR	1:0	1:0	1:0	1:0	1:0	1:1	1:0	1:0	1:0	1:0	1:0	1:0	1:0
5	8543209	segregating	G	GTTA	.	PASS	AF=1;NS=13	COV:VAR	1:1	1:0	1:0	1:0	1:0	1:0	1:0	1:0	1:0	1:0	1:0	1:0	1:0
5	8639838	segregating	C	T	.	PASS	AF=1;NS=13	COV:VAR	1:0	1:0	1:0	1:0	1:0	1:1	1:0	1:0	1:0	1:0	1:0	1:0	1:0
5	8700136	segregating	G	GTATATATATATA	.	PASS	AF=7;NS=8	COV:VAR	1:1	1:1	0:0	0:0	0:0	1:1	0:0	0:0	1:1	1:1	1:0	1:1	1:1
5	8747585	segregating	C	CTA	.	PASS	AF=1;NS=12	COV:VAR	1:0	1:0	1:0	1:0	1:0	1:0	1:0	1:1	0:0	1:0	1:0	1:0	1:0
5	8755697	segregating	G	A	.	PASS	AF=2;NS=13	COV:VAR	1:0	1:0	1:0	1:1	1:1	1:0	1:0	1:0	1:0	1:0	1:0	1:0	1:0
5	8763393	segregating	T	TC	.	PASS	AF=6;NS=7	COV:VAR	0:0	0:0	0:0	1:0	1:1	1:1	0:0	1:1	1:1	0:0	0:0	1:1	1:1
5	8814218	segregating	G	GT	.	PASS	AF=6;NS=7	COV:VAR	0:0	1:1	1:1	1:1	0:0	0:0	1:0	0:0	1:1	0:0	0:0	1:1	1:1
5	9048368	segregating	C	CAT	.	PASS	AF=10;NS=13	COV:VAR	1:1	1:1	1:1	1:1	1:1	1:1	1:1	1:1	1:1	1:0	1:1	1:0	1:0
5	9066757	segregating	C	T	.	PASS	AF=2;NS=13	COV:VAR	1:0	1:1	1:1	1:0	1:0	1:0	1:0	1:0	1:0	1:0	1:0	1:0	1:0
5	9094024	segregating	C	T	.	PASS	AF=1;NS=13	COV:VAR	1:0	1:0	1:0	1:0	1:0	1:0	1:0	1:1	1:0	1:0	1:0	1:0	1:0
5	9184249	segregating	G	A	.	PASS	AF=1;NS=13	COV:VAR	1:0	1:0	1:0	1:0	1:0	1:0	1:0	1:0	1:0	1:1	1:0	1:0	1:0
5	9370002	segregating	A	C	.	PASS	AF=1;NS=13	COV:VAR	1:0	1:0	1:0	1:0	1:0	1:0	1:0	1:0	1:1	1:0	1:0	1:0	1:0
5	9376085	segregating	C	T	.	PASS	AF=1;NS=13	COV:VAR	1:0	1:0	1:0	1:0	1:0	1:1	1:0	1:0	1:0	1:0	1:0	1:0	1:0
5	9403348	segregating	G	GT	.	PASS	AF=2;NS=13	COV:VAR	1:0	1:0	1:0	1:0	1:0	1:0	1:0	1:1	1:1	1:0	1:0	1:0	1:0
5	9406518	segregating	G	A	.	PASS	AF=2;NS=13	COV:VAR	1:0	1:0	1:0	1:0	1:0	1:0	1:0	1:1	1:1	1:0	1:0	1:0	1:0
5	9670720	segregating	G	C	.	PASS	AF=1;NS=13	COV:VAR	1:1	1:0	1:0	1:0	1:0	1:0	1:0	1:0	1:0	1:0	1:0	1:0	1:0
5	9721706	segregating	G	A	.	PASS	AF=2;NS=13	COV:VAR	1:0	1:0	1:0	1:0	1:0	1:0	1:0	1:1	1:1	1:0	1:0	1:0	1:0
5	9841366	segregating	C	T	.	PASS	AF=2;NS=13	COV:VAR	1:0	1:1	1:1	1:0	1:0	1:0	1:0	1:0	1:0	1:0	1:0	1:0	1:0
5	9887375	segregating	A	ATT	.	PASS	AF=3;NS=8	COV:VAR	0:0	1:0	1:0	0:0	1:0	0:0	1:1	1:0	0:0	0:0	1:0	1:1	1:1
5	9920220	segregating	G	C	.	PASS	AF=2;NS=13	COV:VAR	1:0	1:0	1:0	1:0	1:0	1:0	1:0	1:1	1:1	1:0	1:0	1:0	1:0
5	9993620	segregating	C	CA	.	PASS	AF=1;NS=13	COV:VAR	1:0	1:0	1:0	1:0	1:0	1:0	1:1	1:0	1:0	1:0	1:0	1:0	1:0
5	10018511	segregating	T	TTTAGTAGAATGTGAATATTTATTTCACAG	.	PASS	AF=1;NS=12	COV:VAR	1:0	1:0	1:0	1:0	1:0	1:0	1:0	1:0	1:0	1:1	1:0	1:0	0:0
5	10041959	segregating	C	T	.	PASS	AF=2;NS=13	COV:VAR	1:0	1:0	1:0	1:0	1:0	1:0	1:0	1:0	1:0	1:1	1:0	1:1	1:0
5	10077404	segregating	T	TA	.	PASS	AF=9;NS=10	COV:VAR	1:1	0:0	1:1	1:0	1:1	1:1	1:1	1:1	1:1	0:0	1:1	0:0	1:1
5	10105277	segregating	C	T	.	PASS	AF=1;NS=13	COV:VAR	1:0	1:0	1:0	1:0	1:0	1:0	1:0	1:0	1:0	1:0	1:1	1:0	1:0
5	10123205	segregating	TC	T	.	PASS	AF=2;NS=7	COV:VAR	1:0	0:0	1:0	1:0	0:0	0:0	0:0	1:1	0:0	0:0	1:0	1:1	1:0
5	10125135	segregating	A	C	.	PASS	AF=2;NS=13	COV:VAR	1:0	1:0	1:0	1:1	1:1	1:0	1:0	1:0	1:0	1:0	1:0	1:0	1:0
5	10206187	segregating	C	CTAT	.	PASS	AF=1;NS=13	COV:VAR	1:0	1:0	1:0	1:0	1:0	1:0	1:0	1:0	1:1	1:0	1:0	1:0	1:0
5	10256823	segregating	T	G	.	PASS	AF=1;NS=13	COV:VAR	1:0	1:0	1:0	1:0	1:0	1:1	1:0	1:0	1:0	1:0	1:0	1:0	1:0
5	10469603	segregating	G	A	.	PASS	AF=2;NS=13	COV:VAR	1:0	1:0	1:0	1:0	1:0	1:0	1:0	1:0	1:0	1:0	1:0	1:1	1:1
5	10491126	segregating	G	A	.	PASS	AF=2;NS=13	COV:VAR	1:0	1:0	1:0	1:1	1:1	1:0	1:0	1:0	1:0	1:0	1:0	1:0	1:0
5	10524698	segregating	T	C	.	PASS	AF=1;NS=13	COV:VAR	1:1	1:0	1:0	1:0	1:0	1:0	1:0	1:0	1:0	1:0	1:0	1:0	1:0
5	10559987	segregating	G	A	.	PASS	AF=1;NS=13	COV:VAR	1:0	1:0	1:0	1:0	1:0	1:1	1:0	1:0	1:0	1:0	1:0	1:0	1:0
5	10597999	segregating	C	T	.	PASS	AF=3;NS=13	COV:VAR	1:0	1:0	1:0	1:0	1:0	1:0	1:0	1:0	1:0	1:1	1:0	1:1	1:1
5	10627828	segregating	C	A	.	PASS	AF=1;NS=13	COV:VAR	1:0	1:0	1:0	1:0	1:0	1:0	1:0	1:0	1:0	1:0	1:0	1:1	1:0
5	10672172	segregating	A	AT	.	PASS	AF=2;NS=7	COV:VAR	0:0	0:0	1:0	0:0	1:0	1:1	1:0	0:0	0:0	0:0	1:0	1:1	1:0
5	10697154	segregating	C	T	.	PASS	AF=2;NS=13	COV:VAR	1:0	1:0	1:0	1:0	1:0	1:0	1:0	1:1	1:1	1:0	1:0	1:0	1:0
5	10729155	segregating	G	A	.	PASS	AF=2;NS=13	COV:VAR	1:0	1:1	1:1	1:0	1:0	1:0	1:0	1:0	1:0	1:0	1:0	1:0	1:0
5	10745296	segregating	C	T	.	PASS	AF=2;NS=13	COV:VAR	1:0	1:0	1:0	1:1	1:1	1:0	1:0	1:0	1:0	1:0	1:0	1:0	1:0
5	10901878	segregating	T	TC	.	PASS	AF=10;NS=11	COV:VAR	1:1	1:1	0:0	1:1	1:1	1:1	1:0	1:1	0:0	1:1	1:1	1:1	1:1
5	10915773	segregating	C	T	.	PASS	AF=1;NS=13	COV:VAR	1:0	1:0	1:0	1:0	1:0	1:0	1:1	1:0	1:0	1:0	1:0	1:0	1:0
5	10953626	segregating	T	A	.	PASS	AF=2;NS=12	COV:VAR	1:0	1:0	1:0	1:0	1:0	1:0	1:0	1:0	1:0	1:1	1:0	1:1	0:0
5	10955800	segregating	G	A	.	PASS	AF=2;NS=13	COV:VAR	1:0	1:0	1:0	1:0	1:0	1:0	1:0	1:1	1:1	1:0	1:0	1:0	1:0
5	11037959	segregating	AATATATATATATATATATATAT	A	.	PASS	AF=2;NS=11	COV:VAR	1:0	1:0	1:1	0:0	0:0	1:0	1:1	1:0	1:0	1:0	1:0	1:0	1:0
5	11081436	segregating	C	A	.	PASS	AF=1;NS=13	COV:VAR	1:0	1:0	1:0	1:0	1:0	1:1	1:0	1:0	1:0	1:0	1:0	1:0	1:0
5	11090365	segregating	T	A	.	PASS	AF=1;NS=13	COV:VAR	1:0	1:0	1:0	1:0	1:0	1:0	1:0	1:0	1:0	1:0	1:1	1:0	1:0
5	11110906	segregating	T	A	.	PASS	AF=2;NS=13	COV:VAR	1:0	1:0	1:0	1:1	1:1	1:0	1:0	1:0	1:0	1:0	1:0	1:0	1:0
5	11148214	segregating	C	T	.	PASS	AF=1;NS=13	COV:VAR	1:0	1:0	1:0	1:0	1:0	1:1	1:0	1:0	1:0	1:0	1:0	1:0	1:0
5	11199153	segregating	G	A	.	PASS	AF=1;NS=13	COV:VAR	1:0	1:0	1:0	1:0	1:0	1:0	1:0	1:0	1:0	1:0	1:1	1:0	1:0
5	11281760	segregating	G	A	.	PASS	AF=2;NS=13	COV:VAR	1:0	1:0	1:0	1:1	1:1	1:0	1:0	1:0	1:0	1:0	1:0	1:0	1:0
5	11304654	segregating	C	T	.	PASS	AF=1;NS=13	COV:VAR	1:0	1:0	1:0	1:0	1:0	1:0	1:0	1:0	1:0	1:0	1:0	1:0	1:1
5	11305544	segregating	G	GTA	.	PASS	AF=2;NS=12	COV:VAR	1:0	1:0	1:0	1:0	1:0	1:0	0:0	1:1	1:1	1:0	1:0	1:0	1:0
5	11390912	segregating	C	T	.	PASS	AF=1;NS=13	COV:VAR	1:0	1:0	1:0	1:0	1:0	1:1	1:0	1:0	1:0	1:0	1:0	1:0	1:0
5	11400107	segregating	C	T	.	PASS	AF=1;NS=13	COV:VAR	1:0	1:0	1:0	1:0	1:0	1:1	1:0	1:0	1:0	1:0	1:0	1:0	1:0
5	11407498	segregating	G	A	.	PASS	AF=1;NS=13	COV:VAR	1:0	1:0	1:0	1:0	1:0	1:0	1:0	1:0	1:0	1:1	1:0	1:0	1:0
5	11426151	segregating	C	T	.	PASS	AF=2;NS=13	COV:VAR	1:0	1:1	1:1	1:0	1:0	1:0	1:0	1:0	1:0	1:0	1:0	1:0	1:0
5	11442297	segregating	G	A	.	PASS	AF=1;NS=13	COV:VAR	1:0	1:0	1:0	1:0	1:0	1:1	1:0	1:0	1:0	1:0	1:0	1:0	1:0
5	11602316	segregating	G	A	.	PASS	AF=1;NS=9	COV:VAR	1:0	1:0	0:0	1:0	1:1	1:0	0:0	1:0	1:0	0:0	0:0	1:0	1:0
5	11611812	segregating	G	A	.	PASS	AF=2;NS=13	COV:VAR	1:0	1:0	1:0	1:0	1:0	1:0	1:0	1:1	1:1	1:0	1:0	1:0	1:0
5	11750363	segregating	C	T	.	PASS	AF=3;NS=13	COV:VAR	1:0	1:0	1:0	1:0	1:0	1:0	1:0	1:0	1:0	1:1	1:0	1:1	1:1
5	11962545	segregating	A	C	.	PASS	AF=2;NS=13	COV:VAR	1:0	1:0	1:0	1:1	1:1	1:0	1:0	1:0	1:0	1:0	1:0	1:0	1:0
5	11999025	segregating	G	A	.	PASS	AF=1;NS=13	COV:VAR	1:0	1:0	1:0	1:0	1:0	1:1	1:0	1:0	1:0	1:0	1:0	1:0	1:0
5	12004993	segregating	T	C	.	PASS	AF=1;NS=13	COV:VAR	1:0	1:0	1:0	1:0	1:0	1:0	1:1	1:0	1:0	1:0	1:0	1:0	1:0
5	12075826	segregating	G	A	.	PASS	AF=3;NS=13	COV:VAR	1:0	1:0	1:0	1:0	1:0	1:0	1:0	1:0	1:0	1:1	1:0	1:1	1:1
5	12091733	segregating	G	A	.	PASS	AF=2;NS=13	COV:VAR	1:0	1:1	1:1	1:0	1:0	1:0	1:0	1:0	1:0	1:0	1:0	1:0	1:0
5	12096719	segregating	C	T	.	PASS	AF=1;NS=12	COV:VAR	1:0	1:0	1:0	1:0	1:0	1:0	0:0	1:0	1:1	1:0	1:0	1:0	1:0
5	12131018	segregating	A	T	.	PASS	AF=2;NS=13	COV:VAR	1:0	1:0	1:0	1:1	1:1	1:0	1:0	1:0	1:0	1:0	1:0	1:0	1:0
5	12179620	segregating	G	C	.	PASS	AF=1;NS=13	COV:VAR	1:0	1:0	1:0	1:0	1:0	1:0	1:0	1:0	1:0	1:1	1:0	1:0	1:0
5	12292540	segregating	G	A	.	PASS	AF=3;NS=13	COV:VAR	1:0	1:0	1:0	1:0	1:0	1:0	1:0	1:0	1:0	1:1	1:0	1:1	1:1
5	12312975	segregating	C	G	.	PASS	AF=1;NS=13	COV:VAR	1:0	1:0	1:0	1:0	1:0	1:0	1:0	1:0	1:0	1:0	1:1	1:0	1:0
5	12358159	segregating	C	T	.	PASS	AF=1;NS=13	COV:VAR	1:0	1:0	1:0	1:0	1:0	1:0	1:0	1:0	1:0	1:0	1:1	1:0	1:0
5	12366935	segregating	C	T	.	PASS	AF=3;NS=13	COV:VAR	1:0	1:0	1:0	1:0	1:0	1:0	1:0	1:0	1:0	1:1	1:0	1:1	1:1
5	12367378	segregating	T	A	.	PASS	AF=3;NS=13	COV:VAR	1:0	1:0	1:0	1:0	1:0	1:0	1:0	1:0	1:0	1:1	1:0	1:1	1:1
5	12369824	segregating	G	A	.	PASS	AF=1;NS=13	COV:VAR	1:0	1:0	1:0	1:0	1:0	1:0	1:0	1:0	1:0	1:1	1:0	1:0	1:0
5	12427495	segregating	C	T	.	PASS	AF=1;NS=13	COV:VAR	1:0	1:0	1:0	1:0	1:0	1:0	1:0	1:0	1:0	1:0	1:1	1:0	1:0
5	12502934	segregating	AGGGTGCGGTGTAGAGTGTCGCGGTATGCCACGAAGGCGGTACT	A	.	PASS	AF=8;NS=9	COV:VAR	1:1	0:0	1:1	0:0	1:1	1:1	1:1	0:0	1:1	0:0	1:1	1:0	1:1
5	12504206	segregating	C	T	.	PASS	AF=1;NS=13	COV:VAR	1:0	1:0	1:0	1:0	1:0	1:0	1:0	1:0	1:0	1:0	1:1	1:0	1:0
5	12518558	segregating	C	T	.	PASS	AF=7;NS=13	COV:VAR	1:1	1:1	1:1	1:1	1:1	1:1	1:1	1:0	1:0	1:0	1:0	1:0	1:0
5	12526202	segregating	G	A	.	PASS	AF=2;NS=13	COV:VAR	1:0	1:1	1:1	1:0	1:0	1:0	1:0	1:0	1:0	1:0	1:0	1:0	1:0
5	12528299	segregating	C	A	.	PASS	AF=1;NS=13	COV:VAR	1:0	1:0	1:0	1:0	1:0	1:0	1:1	1:0	1:0	1:0	1:0	1:0	1:0
5	12616500	segregating	C	T	.	PASS	AF=1;NS=13	COV:VAR	1:0	1:0	1:0	1:0	1:0	1:1	1:0	1:0	1:0	1:0	1:0	1:0	1:0
5	12618450	segregating	C	T	.	PASS	AF=1;NS=13	COV:VAR	1:0	1:0	1:0	1:0	1:0	1:0	1:0	1:1	1:0	1:0	1:0	1:0	1:0
5	12690810	segregating	C	T	.	PASS	AF=2;NS=13	COV:VAR	1:0	1:0	1:0	1:0	1:0	1:0	1:0	1:1	1:1	1:0	1:0	1:0	1:0
5	12694696	segregating	C	T	.	PASS	AF=1;NS=13	COV:VAR	1:1	1:0	1:0	1:0	1:0	1:0	1:0	1:0	1:0	1:0	1:0	1:0	1:0
5	12723767	segregating	G	A	.	PASS	AF=1;NS=13	COV:VAR	1:1	1:0	1:0	1:0	1:0	1:0	1:0	1:0	1:0	1:0	1:0	1:0	1:0
5	12727093	segregating	A	T	.	PASS	AF=2;NS=13	COV:VAR	1:0	1:0	1:0	1:1	1:1	1:0	1:0	1:0	1:0	1:0	1:0	1:0	1:0
5	12748187	segregating	G	A	.	PASS	AF=1;NS=13	COV:VAR	1:1	1:0	1:0	1:0	1:0	1:0	1:0	1:0	1:0	1:0	1:0	1:0	1:0
5	12926208	segregating	T	TA	.	PASS	AF=2;NS=13	COV:VAR	1:0	1:0	1:0	1:0	1:0	1:0	1:0	1:0	1:0	1:0	1:0	1:1	1:1
5	12937440	segregating	G	A	.	PASS	AF=1;NS=13	COV:VAR	1:0	1:0	1:0	1:0	1:0	1:0	1:0	1:0	1:0	1:1	1:0	1:0	1:0
5	12975265	segregating	G	A	.	PASS	AF=1;NS=13	COV:VAR	1:0	1:0	1:0	1:0	1:0	1:1	1:0	1:0	1:0	1:0	1:0	1:0	1:0
5	12998665	segregating	G	A	.	PASS	AF=3;NS=13	COV:VAR	1:0	1:0	1:0	1:0	1:0	1:0	1:0	1:0	1:0	1:1	1:0	1:1	1:1
5	13023531	segregating	G	A	.	PASS	AF=1;NS=13	COV:VAR	1:0	1:0	1:0	1:0	1:0	1:0	1:1	1:0	1:0	1:0	1:0	1:0	1:0
5	13069406	segregating	G	A	.	PASS	AF=2;NS=13	COV:VAR	1:0	1:1	1:1	1:0	1:0	1:0	1:0	1:0	1:0	1:0	1:0	1:0	1:0
5	13073694	segregating	C	CT	.	PASS	AF=9;NS=10	COV:VAR	0:0	1:0	0:0	1:1	1:1	1:1	1:1	1:1	1:1	1:1	1:1	0:0	1:1
5	13095316	segregating	C	G	.	PASS	AF=2;NS=12	COV:VAR	1:0	1:0	1:0	1:1	1:1	1:0	0:0	1:0	1:0	1:0	1:0	1:0	1:0
5	13125227	segregating	TCTGCATTATC	T	.	PASS	AF=1;NS=13	COV:VAR	1:1	1:0	1:0	1:0	1:0	1:0	1:0	1:0	1:0	1:0	1:0	1:0	1:0
5	13306350	segregating	G	C	.	PASS	AF=2;NS=13	COV:VAR	1:0	1:0	1:0	1:1	1:1	1:0	1:0	1:0	1:0	1:0	1:0	1:0	1:0
5	13366949	segregating	C	T	.	PASS	AF=2;NS=13	COV:VAR	1:0	1:0	1:0	1:0	1:0	1:0	1:0	1:1	1:1	1:0	1:0	1:0	1:0
5	13403664	segregating	CC	C	.	PASS	AF=2;NS=13	COV:VAR	1:0	1:0	1:0	1:1	1:1	1:0	1:0	1:0	1:0	1:0	1:0	1:0	1:0
5	13423158	segregating	T	TGA	.	PASS	AF=1;NS=13	COV:VAR	1:0	1:0	1:0	1:0	1:0	1:0	1:0	1:1	1:0	1:0	1:0	1:0	1:0
5	13607709	segregating	C	T	.	PASS	AF=1;NS=9	COV:VAR	1:0	1:0	0:0	1:0	1:1	0:0	1:0	0:0	1:0	1:0	1:0	1:0	0:0
5	13657320	segregating	A	T	.	PASS	AF=1;NS=13	COV:VAR	1:0	1:0	1:0	1:0	1:0	1:0	1:0	1:0	1:0	1:1	1:0	1:0	1:0
5	13677705	segregating	ATTTAGAATTCAAATATTATCAATAAGTGAATG	A	.	PASS	AF=1;NS=13	COV:VAR	1:0	1:0	1:0	1:0	1:0	1:0	1:1	1:0	1:0	1:0	1:0	1:0	1:0
5	13683394	segregating	C	G	.	PASS	AF=3;NS=13	COV:VAR	1:0	1:0	1:0	1:0	1:0	1:0	1:0	1:0	1:0	1:1	1:0	1:1	1:1
5	13740512	segregating	C	T	.	PASS	AF=2;NS=13	COV:VAR	1:0	1:1	1:1	1:0	1:0	1:0	1:0	1:0	1:0	1:0	1:0	1:0	1:0
5	13754141	segregating	AG	A	.	PASS	AF=2;NS=13	COV:VAR	1:0	1:0	1:0	1:0	1:0	1:0	1:0	1:1	1:1	1:0	1:0	1:0	1:0
5	13812302	segregating	TT	T	.	PASS	AF=2;NS=13	COV:VAR	1:0	1:1	1:1	1:0	1:0	1:0	1:0	1:0	1:0	1:0	1:0	1:0	1:0
5	13817887	segregating	C	T	.	PASS	AF=1;NS=13	COV:VAR	1:0	1:0	1:0	1:0	1:0	1:1	1:0	1:0	1:0	1:0	1:0	1:0	1:0
5	13840960	segregating	G	A	.	PASS	AF=1;NS=13	COV:VAR	1:0	1:0	1:0	1:0	1:0	1:0	1:0	1:0	1:0	1:1	1:0	1:0	1:0
5	13860810	segregating	C	T	.	PASS	AF=3;NS=13	COV:VAR	1:0	1:0	1:0	1:0	1:0	1:0	1:0	1:0	1:0	1:1	1:0	1:1	1:1
5	13919236	segregating	AATATATATATATATATATATAT	A	.	PASS	AF=3;NS=12	COV:VAR	1:0	1:0	1:1	1:1	1:1	1:0	0:0	1:0	1:0	1:0	1:0	1:0	1:0
5	13933062	segregating	C	T	.	PASS	AF=1;NS=13	COV:VAR	1:1	1:0	1:0	1:0	1:0	1:0	1:0	1:0	1:0	1:0	1:0	1:0	1:0
5	13938879	segregating	A	G	.	PASS	AF=1;NS=13	COV:VAR	1:0	1:0	1:0	1:0	1:0	1:0	1:0	1:0	1:0	1:0	1:0	1:0	1:1
5	13970488	segregating	C	CT	.	PASS	AF=2;NS=13	COV:VAR	1:0	1:1	1:1	1:0	1:0	1:0	1:0	1:0	1:0	1:0	1:0	1:0	1:0
5	13990886	segregating	A	T	.	PASS	AF=11;NS=13	COV:VAR	1:1	1:1	1:1	1:0	1:0	1:1	1:1	1:1	1:1	1:1	1:1	1:1	1:1
5	14093597	segregating	C	CTA	.	PASS	AF=4;NS=13	COV:VAR	1:1	1:0	1:0	1:1	1:1	1:0	1:1	1:0	1:0	1:0	1:0	1:0	1:0
5	14187319	segregating	G	A	.	PASS	AF=1;NS=13	COV:VAR	1:0	1:0	1:0	1:0	1:0	1:0	1:0	1:0	1:0	1:0	1:1	1:0	1:0
5	14215040	segregating	C	T	.	PASS	AF=1;NS=13	COV:VAR	1:0	1:0	1:0	1:0	1:0	1:0	1:1	1:0	1:0	1:0	1:0	1:0	1:0
5	14317820	segregating	CA	C	.	PASS	AF=4;NS=7	COV:VAR	0:0	0:0	1:1	1:1	1:1	1:0	0:0	0:0	1:0	1:0	0:0	1:1	0:0
5	14586956	segregating	G	A	.	PASS	AF=1;NS=13	COV:VAR	1:0	1:0	1:0	1:0	1:0	1:0	1:0	1:0	1:0	1:0	1:0	1:0	1:1
5	14601611	segregating	C	T	.	PASS	AF=1;NS=13	COV:VAR	1:0	1:0	1:0	1:0	1:0	1:0	1:1	1:0	1:0	1:0	1:0	1:0	1:0
5	14617237	segregating	T	TA	.	PASS	AF=1;NS=11	COV:VAR	1:0	1:0	1:0	1:0	0:0	1:0	0:0	1:0	1:0	1:0	1:1	1:0	1:0
5	14660750	segregating	C	T	.	PASS	AF=1;NS=13	COV:VAR	1:0	1:0	1:0	1:0	1:0	1:0	1:0	1:0	1:0	1:0	1:1	1:0	1:0
5	14730598	segregating	A	C	.	PASS	AF=2;NS=13	COV:VAR	1:0	1:0	1:0	1:1	1:1	1:0	1:0	1:0	1:0	1:0	1:0	1:0	1:0
5	14869025	segregating	G	C	.	PASS	AF=1;NS=13	COV:VAR	1:0	1:0	1:0	1:0	1:0	1:0	1:1	1:0	1:0	1:0	1:0	1:0	1:0
5	14886893	segregating	A	C	.	PASS	AF=2;NS=13	COV:VAR	1:0	1:0	1:0	1:1	1:1	1:0	1:0	1:0	1:0	1:0	1:0	1:0	1:0
5	14937762	segregating	C	T	.	PASS	AF=1;NS=13	COV:VAR	1:1	1:0	1:0	1:0	1:0	1:0	1:0	1:0	1:0	1:0	1:0	1:0	1:0
5	15012693	segregating	G	C	.	PASS	AF=1;NS=13	COV:VAR	1:0	1:0	1:0	1:0	1:0	1:0	1:0	1:0	1:0	1:0	1:1	1:0	1:0
5	15043803	segregating	G	A	.	PASS	AF=2;NS=13	COV:VAR	1:0	1:0	1:0	1:1	1:1	1:0	1:0	1:0	1:0	1:0	1:0	1:0	1:0
5	15164319	segregating	G	A	.	PASS	AF=1;NS=13	COV:VAR	1:0	1:0	1:0	1:0	1:0	1:1	1:0	1:0	1:0	1:0	1:0	1:0	1:0
5	15197403	segregating	T	TC	.	PASS	AF=1;NS=7	COV:VAR	0:0	0:0	0:0	0:0	0:0	1:0	1:1	1:0	1:0	1:0	1:0	0:0	1:0
5	15277479	segregating	G	A	.	PASS	AF=2;NS=13	COV:VAR	1:0	1:0	1:0	1:0	1:0	1:0	1:0	1:1	1:1	1:0	1:0	1:0	1:0
5	15324956	segregating	G	T	.	PASS	AF=1;NS=13	COV:VAR	1:0	1:0	1:0	1:0	1:0	1:0	1:0	1:0	1:1	1:0	1:0	1:0	1:0
5	15388044	segregating	T	A	.	PASS	AF=11;NS=13	COV:VAR	1:1	1:1	1:1	1:0	1:0	1:1	1:1	1:1	1:1	1:1	1:1	1:1	1:1
5	15437623	segregating	G	A	.	PASS	AF=4;NS=7	COV:VAR	0:0	0:0	1:1	0:0	1:0	1:0	1:0	1:1	0:0	1:1	0:0	1:1	0:0
5	15451847	segregating	T	G	.	PASS	AF=1;NS=13	COV:VAR	1:0	1:0	1:0	1:0	1:0	1:1	1:0	1:0	1:0	1:0	1:0	1:0	1:0
5	15484654	segregating	TTA	T	.	PASS	AF=13;NS=13	COV:VAR	1:1	1:1	1:1	1:1	1:1	1:1	1:1	1:1	1:1	1:1	1:1	1:1	1:1
5	15609428	segregating	G	GCCCTGTTAACTTCCCT	.	PASS	AF=1;NS=7	COV:VAR	1:0	0:0	0:0	1:0	1:0	1:0	0:0	1:1	0:0	0:0	1:0	1:0	0:0
5	15874380	segregating	C	CA	.	PASS	AF=6;NS=7	COV:VAR	1:0	1:1	1:1	1:1	1:1	0:0	0:0	1:1	1:1	0:0	0:0	0:0	0:0
5	16018689	segregating	GGCAAAAACAGAGTCATATAGCTCGTAACCAGAACAAAGTAGCCTAGAGCTATAACAGAGTTGTCGCAACTCGCAAAGATATTATAAGTGGTGTACCA	G	.	PASS	AF=1;NS=13	COV:VAR	1:0	1:0	1:0	1:0	1:0	1:1	1:0	1:0	1:0	1:0	1:0	1:0	1:0
5	16024197	segregating	A	T	.	PASS	AF=2;NS=13	COV:VAR	1:0	1:1	1:1	1:0	1:0	1:0	1:0	1:0	1:0	1:0	1:0	1:0	1:0
5	16056457	segregating	C	CAT	.	PASS	AF=3;NS=13	COV:VAR	1:0	1:0	1:0	1:0	1:0	1:0	1:0	1:0	1:0	1:1	1:0	1:1	1:1
5	16076669	segregating	T	C	.	PASS	AF=3;NS=13	COV:VAR	1:0	1:0	1:0	1:0	1:0	1:0	1:0	1:0	1:0	1:1	1:0	1:1	1:1
5	16109431	segregating	A	G	.	PASS	AF=2;NS=13	COV:VAR	1:0	1:1	1:1	1:0	1:0	1:0	1:0	1:0	1:0	1:0	1:0	1:0	1:0
5	16122570	segregating	G	T	.	PASS	AF=1;NS=13	COV:VAR	1:1	1:0	1:0	1:0	1:0	1:0	1:0	1:0	1:0	1:0	1:0	1:0	1:0
5	16129341	segregating	C	A	.	PASS	AF=1;NS=13	COV:VAR	1:0	1:0	1:0	1:0	1:0	1:0	1:0	1:1	1:0	1:0	1:0	1:0	1:0
5	16144405	segregating	G	A	.	PASS	AF=2;NS=13	COV:VAR	1:0	1:0	1:0	1:1	1:1	1:0	1:0	1:0	1:0	1:0	1:0	1:0	1:0
5	16240778	segregating	G	GA	.	PASS	AF=1;NS=13	COV:VAR	1:1	1:0	1:0	1:0	1:0	1:0	1:0	1:0	1:0	1:0	1:0	1:0	1:0
5	16294636	segregating	GT	G	.	PASS	AF=1;NS=13	COV:VAR	1:1	1:0	1:0	1:0	1:0	1:0	1:0	1:0	1:0	1:0	1:0	1:0	1:0
5	16308020	segregating	A	T	.	PASS	AF=1;NS=13	COV:VAR	1:0	1:0	1:0	1:0	1:0	1:1	1:0	1:0	1:0	1:0	1:0	1:0	1:0
5	16309904	segregating	C	CAT	.	PASS	AF=1;NS=13	COV:VAR	1:0	1:0	1:0	1:0	1:0	1:0	1:0	1:0	1:0	1:0	1:1	1:0	1:0
5	16418749	segregating	A	T	.	PASS	AF=1;NS=13	COV:VAR	1:0	1:0	1:0	1:0	1:0	1:0	1:0	1:0	1:0	1:1	1:0	1:0	1:0
5	16423784	segregating	A	G	.	PASS	AF=2;NS=13	COV:VAR	1:0	1:0	1:0	1:0	1:0	1:0	1:0	1:1	1:1	1:0	1:0	1:0	1:0
5	16443578	segregating	T	A	.	PASS	AF=1;NS=13	COV:VAR	1:0	1:0	1:0	1:0	1:0	1:0	1:0	1:0	1:0	1:0	1:1	1:0	1:0
5	16544389	segregating	T	C	.	PASS	AF=1;NS=13	COV:VAR	1:0	1:0	1:0	1:0	1:0	1:0	1:0	1:0	1:0	1:0	1:0	1:1	1:0
5	16579277	segregating	GTT	G	.	PASS	AF=1;NS=13	COV:VAR	1:0	1:0	1:0	1:0	1:0	1:1	1:0	1:0	1:0	1:0	1:0	1:0	1:0
5	16893763	segregating	TC	T	.	PASS	AF=2;NS=8	COV:VAR	1:0	1:0	1:0	0:0	0:0	0:0	0:0	1:0	1:0	0:0	1:0	1:1	1:1
5	17028920	segregating	G	A	.	PASS	AF=2;NS=13	COV:VAR	1:0	1:0	1:0	1:1	1:1	1:0	1:0	1:0	1:0	1:0	1:0	1:0	1:0
5	17054376	segregating	A	C	.	PASS	AF=1;NS=10	COV:VAR	1:0	1:0	0:0	0:0	1:1	1:0	0:0	1:0	1:0	1:0	1:0	1:0	1:0
5	17065573	segregating	A	T	.	PASS	AF=2;NS=13	COV:VAR	1:0	1:0	1:0	1:1	1:1	1:0	1:0	1:0	1:0	1:0	1:0	1:0	1:0
5	17085618	segregating	G	GT	.	PASS	AF=1;NS=10	COV:VAR	1:0	1:1	1:0	1:0	1:0	0:0	0:0	1:0	1:0	1:0	0:0	1:0	1:0
5	17113396	segregating	C	T	.	PASS	AF=1;NS=13	COV:VAR	1:0	1:0	1:0	1:0	1:0	1:0	1:1	1:0	1:0	1:0	1:0	1:0	1:0
5	17127112	segregating	T	C	.	PASS	AF=1;NS=13	COV:VAR	1:1	1:0	1:0	1:0	1:0	1:0	1:0	1:0	1:0	1:0	1:0	1:0	1:0
5	17276326	segregating	AT	A	.	PASS	AF=1;NS=12	COV:VAR	1:0	1:0	1:0	1:0	0:0	1:0	1:1	1:0	1:0	1:0	1:0	1:0	1:0
5	17283764	segregating	A	T	.	PASS	AF=1;NS=13	COV:VAR	1:1	1:0	1:0	1:0	1:0	1:0	1:0	1:0	1:0	1:0	1:0	1:0	1:0
5	17306668	segregating	G	T	.	PASS	AF=1;NS=13	COV:VAR	1:0	1:0	1:0	1:0	1:0	1:0	1:1	1:0	1:0	1:0	1:0	1:0	1:0
5	17341904	segregating	AATATGTAT	A	.	PASS	AF=8;NS=9	COV:VAR	1:1	1:1	1:1	1:0	0:0	1:1	0:0	0:0	1:1	1:1	1:1	0:0	1:1
5	17430174	segregating	G	A	.	PASS	AF=1;NS=13	COV:VAR	1:0	1:0	1:0	1:0	1:0	1:0	1:1	1:0	1:0	1:0	1:0	1:0	1:0
5	17702120	segregating	C	A	.	PASS	AF=6;NS=13	COV:VAR	1:1	1:0	1:0	1:1	1:1	1:1	1:1	1:0	1:0	1:0	1:1	1:0	1:0
5	17738012	segregating	ATTGCAGACTGGATCTGGTCACT	A	.	PASS	AF=2;NS=13	COV:VAR	1:0	1:1	1:1	1:0	1:0	1:0	1:0	1:0	1:0	1:0	1:0	1:0	1:0
5	17769366	segregating	CG	C	.	PASS	AF=1;NS=11	COV:VAR	1:0	1:0	0:0	1:0	1:0	1:0	0:0	1:0	1:0	1:0	1:1	1:0	1:0
5	17800110	segregating	A	G	.	PASS	AF=1;NS=13	COV:VAR	1:0	1:0	1:0	1:0	1:0	1:0	1:0	1:0	1:0	1:1	1:0	1:0	1:0
5	17891674	segregating	G	T	.	PASS	AF=1;NS=13	COV:VAR	1:0	1:0	1:0	1:0	1:0	1:0	1:0	1:0	1:1	1:0	1:0	1:0	1:0
5	17892318	segregating	G	T	.	PASS	AF=1;NS=13	COV:VAR	1:0	1:0	1:0	1:0	1:0	1:0	1:0	1:0	1:0	1:0	1:1	1:0	1:0
5	17950233	segregating	T	TG	.	PASS	AF=4;NS=8	COV:VAR	1:1	1:1	0:0	0:0	0:0	1:0	0:0	1:0	1:0	1:1	0:0	1:1	1:0
5	17975434	segregating	AACAAAGGAAAAGGGTC	A	.	PASS	AF=1;NS=13	COV:VAR	1:0	1:0	1:0	1:0	1:0	1:0	1:0	1:0	1:0	1:1	1:0	1:0	1:0
5	18051311	segregating	C	T	.	PASS	AF=1;NS=13	COV:VAR	1:1	1:0	1:0	1:0	1:0	1:0	1:0	1:0	1:0	1:0	1:0	1:0	1:0
5	18074489	segregating	A	AT	.	PASS	AF=6;NS=7	COV:VAR	1:1	1:1	0:0	1:1	0:0	0:0	1:0	0:0	1:1	0:0	0:0	1:1	1:1
5	18100514	segregating	C	T	.	PASS	AF=2;NS=13	COV:VAR	1:0	1:0	1:0	1:1	1:1	1:0	1:0	1:0	1:0	1:0	1:0	1:0	1:0
5	18246245	segregating	A	AT	.	PASS	AF=2;NS=13	COV:VAR	1:0	1:0	1:0	1:0	1:0	1:0	1:0	1:1	1:1	1:0	1:0	1:0	1:0
5	18260128	segregating	C	A	.	PASS	AF=1;NS=12	COV:VAR	1:0	1:0	1:0	1:0	1:0	0:0	1:0	1:0	1:0	1:0	1:0	1:1	1:0
5	18285146	segregating	C	T	.	PASS	AF=2;NS=13	COV:VAR	1:0	1:0	1:0	1:0	1:0	1:0	1:0	1:1	1:1	1:0	1:0	1:0	1:0
5	18352932	segregating	G	GA	.	PASS	AF=2;NS=13	COV:VAR	1:0	1:1	1:1	1:0	1:0	1:0	1:0	1:0	1:0	1:0	1:0	1:0	1:0
5	18534027	segregating	C	T	.	PASS	AF=2;NS=13	COV:VAR	1:0	1:0	1:0	1:0	1:0	1:0	1:0	1:0	1:0	1:0	1:0	1:1	1:1
5	18539726	segregating	C	T	.	PASS	AF=1;NS=13	COV:VAR	1:1	1:0	1:0	1:0	1:0	1:0	1:0	1:0	1:0	1:0	1:0	1:0	1:0
5	18547339	segregating	A	T	.	PASS	AF=2;NS=13	COV:VAR	1:0	1:0	1:0	1:0	1:0	1:0	1:0	1:1	1:1	1:0	1:0	1:0	1:0
5	18549568	segregating	C	T	.	PASS	AF=1;NS=13	COV:VAR	1:1	1:0	1:0	1:0	1:0	1:0	1:0	1:0	1:0	1:0	1:0	1:0	1:0
5	18625147	segregating	C	T	.	PASS	AF=1;NS=13	COV:VAR	1:0	1:0	1:0	1:0	1:0	1:0	1:0	1:0	1:0	1:0	1:0	1:0	1:1
5	18663205	segregating	G	C	.	PASS	AF=1;NS=13	COV:VAR	1:1	1:0	1:0	1:0	1:0	1:0	1:0	1:0	1:0	1:0	1:0	1:0	1:0
5	18748859	segregating	T	A	.	PASS	AF=2;NS=13	COV:VAR	1:0	1:1	1:1	1:0	1:0	1:0	1:0	1:0	1:0	1:0	1:0	1:0	1:0
5	18822319	segregating	T	C	.	PASS	AF=5;NS=13	COV:VAR	1:1	1:0	1:0	1:1	1:1	1:1	1:1	1:0	1:0	1:0	1:0	1:0	1:0
5	18884900	segregating	A	C	.	PASS	AF=1;NS=13	COV:VAR	1:0	1:0	1:0	1:0	1:0	1:1	1:0	1:0	1:0	1:0	1:0	1:0	1:0
5	18907555	segregating	G	C	.	PASS	AF=2;NS=13	COV:VAR	1:0	1:0	1:0	1:1	1:1	1:0	1:0	1:0	1:0	1:0	1:0	1:0	1:0
5	19080775	segregating	G	A	.	PASS	AF=2;NS=13	COV:VAR	1:0	1:0	1:0	1:0	1:0	1:0	1:0	1:1	1:1	1:0	1:0	1:0	1:0
5	19099082	segregating	G	C	.	PASS	AF=1;NS=13	COV:VAR	1:0	1:0	1:0	1:0	1:0	1:0	1:0	1:0	1:0	1:0	1:1	1:0	1:0
5	19099222	segregating	A	AT	.	PASS	AF=1;NS=13	COV:VAR	1:0	1:0	1:0	1:0	1:0	1:0	1:0	1:1	1:0	1:0	1:0	1:0	1:0
5	19112881	segregating	G	A	.	PASS	AF=2;NS=13	COV:VAR	1:0	1:0	1:0	1:1	1:1	1:0	1:0	1:0	1:0	1:0	1:0	1:0	1:0
5	19115066	segregating	C	T	.	PASS	AF=2;NS=13	COV:VAR	1:0	1:1	1:1	1:0	1:0	1:0	1:0	1:0	1:0	1:0	1:0	1:0	1:0
5	19115154	segregating	C	CT	.	PASS	AF=2;NS=13	COV:VAR	1:0	1:0	1:0	1:1	1:1	1:0	1:0	1:0	1:0	1:0	1:0	1:0	1:0
5	19124007	segregating	T	A	.	PASS	AF=1;NS=13	COV:VAR	1:0	1:0	1:0	1:0	1:0	1:0	1:0	1:0	1:0	1:0	1:1	1:0	1:0
5	19149144	segregating	G	T	.	PASS	AF=3;NS=13	COV:VAR	1:0	1:0	1:0	1:0	1:0	1:0	1:0	1:0	1:0	1:1	1:0	1:1	1:1
5	19301463	segregating	G	A	.	PASS	AF=3;NS=13	COV:VAR	1:0	1:0	1:0	1:0	1:0	1:0	1:0	1:0	1:0	1:1	1:0	1:1	1:1
5	19305585	segregating	TGA	T	.	PASS	AF=10;NS=13	COV:VAR	1:1	1:1	1:1	1:1	1:1	1:1	1:1	1:1	1:1	1:0	1:1	1:0	1:0
5	19439776	segregating	G	A	.	PASS	AF=1;NS=13	COV:VAR	1:0	1:0	1:0	1:0	1:0	1:0	1:0	1:0	1:0	1:1	1:0	1:0	1:0
5	19500417	segregating	AA	A	.	PASS	AF=12;NS=13	COV:VAR	1:1	1:1	1:1	1:1	1:1	1:1	1:1	1:1	1:1	1:1	1:0	1:1	1:1
5	19505636	segregating	G	A	.	PASS	AF=1;NS=13	COV:VAR	1:0	1:0	1:0	1:0	1:0	1:0	1:0	1:0	1:1	1:0	1:0	1:0	1:0
5	19530056	segregating	T	TA	.	PASS	AF=7;NS=8	COV:VAR	1:1	0:0	0:0	1:1	1:0	0:0	1:1	1:1	0:0	0:0	1:1	1:1	1:1
5	19572873	segregating	CATATATATATATATATAT	C	.	PASS	AF=2;NS=11	COV:VAR	1:0	1:0	1:1	0:0	1:1	1:0	0:0	1:0	1:0	1:0	1:0	1:0	1:0
5	19607588	segregating	C	CAG	.	PASS	AF=1;NS=13	COV:VAR	1:1	1:0	1:0	1:0	1:0	1:0	1:0	1:0	1:0	1:0	1:0	1:0	1:0
5	19608015	segregating	C	T	.	PASS	AF=5;NS=13	COV:VAR	1:1	1:0	1:0	1:1	1:1	1:1	1:1	1:0	1:0	1:0	1:0	1:0	1:0
5	19634039	segregating	C	T	.	PASS	AF=2;NS=13	COV:VAR	1:0	1:0	1:0	1:0	1:0	1:0	1:0	1:0	1:0	1:0	1:0	1:1	1:1
5	19666635	segregating	A	T	.	PASS	AF=2;NS=13	COV:VAR	1:0	1:0	1:0	1:0	1:0	1:0	1:0	1:0	1:0	1:0	1:0	1:1	1:1
5	19683322	segregating	T	A	.	PASS	AF=2;NS=13	COV:VAR	1:0	1:0	1:0	1:0	1:0	1:0	1:0	1:1	1:1	1:0	1:0	1:0	1:0
5	19685614	segregating	G	GT	.	PASS	AF=1;NS=13	COV:VAR	1:0	1:0	1:0	1:0	1:0	1:0	1:0	1:0	1:0	1:0	1:0	1:0	1:1
5	19702085	segregating	C	T	.	PASS	AF=1;NS=13	COV:VAR	1:1	1:0	1:0	1:0	1:0	1:0	1:0	1:0	1:0	1:0	1:0	1:0	1:0
5	19763259	segregating	G	T	.	PASS	AF=2;NS=13	COV:VAR	1:0	1:0	1:0	1:0	1:0	1:0	1:0	1:0	1:0	1:0	1:0	1:1	1:1
5	19791947	segregating	C	G	.	PASS	AF=1;NS=13	COV:VAR	1:0	1:0	1:0	1:0	1:0	1:0	1:1	1:0	1:0	1:0	1:0	1:0	1:0
5	19952708	segregating	A	T	.	PASS	AF=1;NS=13	COV:VAR	1:0	1:0	1:0	1:0	1:0	1:0	1:0	1:1	1:0	1:0	1:0	1:0	1:0
5	19966734	segregating	T	TA	.	PASS	AF=1;NS=13	COV:VAR	1:0	1:0	1:0	1:0	1:0	1:0	1:0	1:1	1:0	1:0	1:0	1:0	1:0
5	20000490	segregating	AA	A	.	PASS	AF=12;NS=13	COV:VAR	1:0	1:1	1:1	1:1	1:1	1:1	1:1	1:1	1:1	1:1	1:1	1:1	1:1
5	20121623	segregating	C	CA	.	PASS	AF=1;NS=11	COV:VAR	1:0	1:0	0:0	1:1	0:0	1:0	1:0	1:0	1:0	1:0	1:0	1:0	1:0
5	20269052	segregating	C	T	.	PASS	AF=3;NS=13	COV:VAR	1:0	1:0	1:0	1:0	1:0	1:0	1:0	1:0	1:0	1:1	1:0	1:1	1:1
5	20328895	segregating	A	AT	.	PASS	AF=1;NS=13	COV:VAR	1:0	1:0	1:0	1:0	1:0	1:0	1:1	1:0	1:0	1:0	1:0	1:0	1:0
5	20340939	segregating	C	T	.	PASS	AF=2;NS=13	COV:VAR	1:0	1:0	1:0	1:0	1:0	1:0	1:0	1:1	1:1	1:0	1:0	1:0	1:0
5	20388107	segregating	T	A	.	PASS	AF=11;NS=12	COV:VAR	1:1	0:0	1:0	1:1	1:1	1:1	1:1	1:1	1:1	1:1	1:1	1:1	1:1
5	20408141	segregating	AT	A	.	PASS	AF=2;NS=13	COV:VAR	1:0	1:0	1:0	1:0	1:0	1:0	1:0	1:0	1:0	1:0	1:0	1:1	1:1
5	20505252	segregating	A	C	.	PASS	AF=2;NS=13	COV:VAR	1:0	1:0	1:0	1:0	1:0	1:0	1:0	1:1	1:1	1:0	1:0	1:0	1:0
5	20520060	segregating	G	T	.	PASS	AF=1;NS=13	COV:VAR	1:1	1:0	1:0	1:0	1:0	1:0	1:0	1:0	1:0	1:0	1:0	1:0	1:0
5	20556955	segregating	G	A	.	PASS	AF=1;NS=13	COV:VAR	1:0	1:0	1:0	1:0	1:0	1:0	1:0	1:0	1:0	1:0	1:1	1:0	1:0
5	20640018	segregating	A	AT	.	PASS	AF=7;NS=10	COV:VAR	1:1	1:1	1:1	0:0	0:0	1:1	1:0	0:0	1:0	1:1	1:1	1:1	1:0
5	20728442	segregating	G	A	.	PASS	AF=1;NS=13	COV:VAR	1:0	1:0	1:0	1:0	1:0	1:0	1:0	1:0	1:0	1:1	1:0	1:0	1:0
5	20852486	segregating	T	TA	.	PASS	AF=10;NS=12	COV:VAR	1:1	1:0	1:0	1:1	0:0	1:1	1:1	1:1	1:1	1:1	1:1	1:1	1:1
5	21063869	segregating	A	C	.	PASS	AF=2;NS=13	COV:VAR	1:0	1:1	1:1	1:0	1:0	1:0	1:0	1:0	1:0	1:0	1:0	1:0	1:0
5	21095991	segregating	TA	T	.	PASS	AF=3;NS=13	COV:VAR	1:0	1:0	1:0	1:0	1:0	1:0	1:0	1:0	1:0	1:1	1:0	1:1	1:1
5	21098099	segregating	A	G	.	PASS	AF=1;NS=13	COV:VAR	1:0	1:0	1:0	1:0	1:0	1:0	1:0	1:0	1:0	1:0	1:1	1:0	1:0
5	21167420	segregating	C	CTGTTTG	.	PASS	AF=1;NS=9	COV:VAR	0:0	1:0	0:0	1:0	0:0	1:0	0:0	1:1	1:0	1:0	1:0	1:0	1:0
5	21174462	segregating	C	T	.	PASS	AF=1;NS=13	COV:VAR	1:0	1:0	1:0	1:0	1:0	1:0	1:0	1:1	1:0	1:0	1:0	1:0	1:0
5	21257904	segregating	G	T	.	PASS	AF=3;NS=13	COV:VAR	1:0	1:0	1:0	1:0	1:0	1:0	1:0	1:0	1:0	1:1	1:0	1:1	1:1
5	21356303	segregating	T	TA	.	PASS	AF=9;NS=13	COV:VAR	1:0	1:1	1:1	1:0	1:0	1:1	1:0	1:1	1:1	1:1	1:1	1:1	1:1
5	21365986	segregating	G	A	.	PASS	AF=1;NS=13	COV:VAR	1:0	1:0	1:0	1:0	1:0	1:0	1:0	1:0	1:0	1:1	1:0	1:0	1:0
5	21395818	segregating	A	T	.	PASS	AF=1;NS=13	COV:VAR	1:0	1:0	1:0	1:0	1:0	1:1	1:0	1:0	1:0	1:0	1:0	1:0	1:0
5	21469490	segregating	T	G	.	PASS	AF=2;NS=13	COV:VAR	1:0	1:0	1:0	1:1	1:1	1:0	1:0	1:0	1:0	1:0	1:0	1:0	1:0
5	21576704	segregating	TA	T	.	PASS	AF=1;NS=13	COV:VAR	1:0	1:0	1:0	1:0	1:0	1:1	1:0	1:0	1:0	1:0	1:0	1:0	1:0
5	21689192	segregating	G	A	.	PASS	AF=2;NS=13	COV:VAR	1:0	1:1	1:1	1:0	1:0	1:0	1:0	1:0	1:0	1:0	1:0	1:0	1:0
5	21822318	segregating	A	C	.	PASS	AF=1;NS=13	COV:VAR	1:0	1:0	1:0	1:0	1:0	1:0	1:0	1:0	1:1	1:0	1:0	1:0	1:0
5	21822473	segregating	G	A	.	PASS	AF=1;NS=13	COV:VAR	1:0	1:0	1:0	1:0	1:0	1:1	1:0	1:0	1:0	1:0	1:0	1:0	1:0
5	22128124	segregating	A	T	.	PASS	AF=3;NS=13	COV:VAR	1:0	1:0	1:0	1:0	1:0	1:0	1:0	1:0	1:0	1:1	1:0	1:1	1:1
5	22135864	segregating	T	TA	.	PASS	AF=1;NS=13	COV:VAR	1:1	1:0	1:0	1:0	1:0	1:0	1:0	1:0	1:0	1:0	1:0	1:0	1:0
5	22276565	segregating	A	T	.	PASS	AF=2;NS=13	COV:VAR	1:0	1:0	1:0	1:0	1:0	1:0	1:0	1:1	1:1	1:0	1:0	1:0	1:0
5	22503867	segregating	G	A	.	PASS	AF=1;NS=13	COV:VAR	1:0	1:0	1:0	1:0	1:0	1:0	1:1	1:0	1:0	1:0	1:0	1:0	1:0
5	22529263	segregating	A	T	.	PASS	AF=2;NS=13	COV:VAR	1:0	1:0	1:0	1:0	1:0	1:0	1:0	1:0	1:0	1:0	1:0	1:1	1:1
5	22590570	segregating	G	A	.	PASS	AF=1;NS=13	COV:VAR	1:0	1:0	1:0	1:0	1:0	1:0	1:0	1:0	1:0	1:0	1:1	1:0	1:0
5	22702629	segregating	T	C	.	PASS	AF=1;NS=13	COV:VAR	1:0	1:0	1:0	1:0	1:0	1:0	1:0	1:0	1:0	1:1	1:0	1:0	1:0
5	22765980	segregating	C	G	.	PASS	AF=1;NS=13	COV:VAR	1:0	1:0	1:0	1:0	1:0	1:0	1:0	1:0	1:0	1:0	1:1	1:0	1:0
5	22822718	segregating	G	T	.	PASS	AF=2;NS=13	COV:VAR	1:0	1:1	1:1	1:0	1:0	1:0	1:0	1:0	1:0	1:0	1:0	1:0	1:0
5	22932860	segregating	A	T	.	PASS	AF=2;NS=13	COV:VAR	1:0	1:0	1:0	1:1	1:1	1:0	1:0	1:0	1:0	1:0	1:0	1:0	1:0
5	23024842	segregating	C	T	.	PASS	AF=1;NS=13	COV:VAR	1:0	1:0	1:0	1:0	1:0	1:0	1:0	1:0	1:0	1:0	1:1	1:0	1:0
5	23031161	segregating	C	A	.	PASS	AF=2;NS=13	COV:VAR	1:0	1:1	1:1	1:0	1:0	1:0	1:0	1:0	1:0	1:0	1:0	1:0	1:0
5	23094319	segregating	G	C	.	PASS	AF=1;NS=13	COV:VAR	1:0	1:0	1:0	1:0	1:0	1:0	1:1	1:0	1:0	1:0	1:0	1:0	1:0
5	23129760	segregating	T	TA	.	PASS	AF=1;NS=10	COV:VAR	1:0	1:0	1:0	0:0	1:0	1:0	0:0	1:0	0:0	1:0	1:1	1:0	1:0
5	23169275	segregating	A	C	.	PASS	AF=2;NS=13	COV:VAR	1:0	1:0	1:0	1:0	1:0	1:0	1:0	1:0	1:0	1:0	1:0	1:1	1:1
5	23267741	segregating	C	CAG	.	PASS	AF=5;NS=13	COV:VAR	1:1	1:0	1:0	1:1	1:1	1:1	1:1	1:0	1:0	1:0	1:0	1:0	1:0
5	23378706	segregating	C	CA	.	PASS	AF=9;NS=12	COV:VAR	1:1	1:1	1:0	1:0	1:0	1:1	1:1	1:1	0:0	1:1	1:1	1:1	1:1
5	23378707	segregating	T	TA	.	PASS	AF=10;NS=12	COV:VAR	1:1	1:1	0:0	1:0	1:0	1:1	1:1	1:1	1:1	1:1	1:1	1:1	1:1
5	23554479	segregating	C	A	.	PASS	AF=1;NS=13	COV:VAR	1:1	1:0	1:0	1:0	1:0	1:0	1:0	1:0	1:0	1:0	1:0	1:0	1:0
5	23779689	segregating	T	A	.	PASS	AF=2;NS=13	COV:VAR	1:0	1:1	1:1	1:0	1:0	1:0	1:0	1:0	1:0	1:0	1:0	1:0	1:0
5	23789138	segregating	AA	A	.	PASS	AF=12;NS=13	COV:VAR	1:0	1:1	1:1	1:1	1:1	1:1	1:1	1:1	1:1	1:1	1:1	1:1	1:1
5	23806459	segregating	T	C	.	PASS	AF=1;NS=13	COV:VAR	1:0	1:0	1:0	1:0	1:0	1:0	1:1	1:0	1:0	1:0	1:0	1:0	1:0
5	23846101	segregating	T	C	.	PASS	AF=3;NS=13	COV:VAR	1:0	1:0	1:0	1:0	1:0	1:0	1:0	1:0	1:0	1:1	1:0	1:1	1:1
5	23963290	segregating	C	CATA	.	PASS	AF=3;NS=13	COV:VAR	1:0	1:0	1:0	1:0	1:0	1:0	1:0	1:0	1:0	1:1	1:0	1:1	1:1
5	24007743	segregating	T	A	.	PASS	AF=1;NS=13	COV:VAR	1:0	1:0	1:0	1:0	1:0	1:0	1:0	1:0	1:1	1:0	1:0	1:0	1:0
5	24009895	segregating	G	T	.	PASS	AF=1;NS=13	COV:VAR	1:0	1:0	1:0	1:0	1:0	1:0	1:0	1:0	1:1	1:0	1:0	1:0	1:0
5	24220940	segregating	G	A	.	PASS	AF=1;NS=13	COV:VAR	1:0	1:0	1:0	1:0	1:0	1:0	1:0	1:0	1:0	1:0	1:1	1:0	1:0
5	24238800	segregating	G	A	.	PASS	AF=2;NS=13	COV:VAR	1:0	1:1	1:1	1:0	1:0	1:0	1:0	1:0	1:0	1:0	1:0	1:0	1:0
5	24603345	segregating	T	A	.	PASS	AF=2;NS=13	COV:VAR	1:0	1:0	1:0	1:0	1:0	1:0	1:0	1:1	1:1	1:0	1:0	1:0	1:0
5	24663557	segregating	G	GTA	.	PASS	AF=2;NS=13	COV:VAR	1:0	1:1	1:1	1:0	1:0	1:0	1:0	1:0	1:0	1:0	1:0	1:0	1:0
5	24706213	segregating	GA	G	.	PASS	AF=1;NS=13	COV:VAR	1:0	1:0	1:0	1:0	1:0	1:0	1:0	1:0	1:0	1:0	1:1	1:0	1:0
5	24747388	segregating	T	TA	.	PASS	AF=12;NS=13	COV:VAR	1:1	1:1	1:1	1:1	1:1	1:0	1:1	1:1	1:1	1:1	1:1	1:1	1:1
5	24897266	segregating	C	T	.	PASS	AF=1;NS=13	COV:VAR	1:0	1:0	1:0	1:0	1:0	1:0	1:0	1:0	1:0	1:0	1:0	1:1	1:0
5	24943180	segregating	A	T	.	PASS	AF=2;NS=13	COV:VAR	1:0	1:1	1:1	1:0	1:0	1:0	1:0	1:0	1:0	1:0	1:0	1:0	1:0
5	24976272	segregating	C	A	.	PASS	AF=1;NS=13	COV:VAR	1:0	1:0	1:0	1:0	1:0	1:0	1:1	1:0	1:0	1:0	1:0	1:0	1:0
5	25059641	segregating	T	G	.	PASS	AF=1;NS=13	COV:VAR	1:0	1:0	1:0	1:0	1:0	1:0	1:0	1:0	1:1	1:0	1:0	1:0	1:0
5	25189008	segregating	A	T	.	PASS	AF=1;NS=13	COV:VAR	1:0	1:0	1:0	1:0	1:0	1:0	1:1	1:0	1:0	1:0	1:0	1:0	1:0
5	25274213	segregating	C	CT	.	PASS	AF=1;NS=13	COV:VAR	1:0	1:0	1:0	1:0	1:0	1:0	1:0	1:0	1:1	1:0	1:0	1:0	1:0
5	25333374	segregating	C	T	.	PASS	AF=2;NS=13	COV:VAR	1:0	1:0	1:0	1:1	1:1	1:0	1:0	1:0	1:0	1:0	1:0	1:0	1:0
5	25628715	segregating	C	A	.	PASS	AF=5;NS=13	COV:VAR	1:1	1:0	1:0	1:1	1:1	1:1	1:1	1:0	1:0	1:0	1:0	1:0	1:0
5	26074889	segregating	C	G	.	PASS	AF=1;NS=13	COV:VAR	1:0	1:0	1:0	1:0	1:0	1:0	1:0	1:0	1:0	1:1	1:0	1:0	1:0
5	26084218	segregating	G	C	.	PASS	AF=1;NS=13	COV:VAR	1:0	1:0	1:0	1:0	1:0	1:0	1:0	1:0	1:0	1:0	1:1	1:0	1:0
5	26836092	segregating	T	TA	.	PASS	AF=1;NS=13	COV:VAR	1:0	1:0	1:0	1:0	1:0	1:1	1:0	1:0	1:0	1:0	1:0	1:0	1:0
5	26904264	segregating	AAC	A	.	PASS	AF=2;NS=13	COV:VAR	1:0	1:0	1:0	1:1	1:1	1:0	1:0	1:0	1:0	1:0	1:0	1:0	1:0
5	26918029	segregating	C	CA	.	PASS	AF=1;NS=13	COV:VAR	1:0	1:0	1:0	1:0	1:0	1:0	1:0	1:0	1:0	1:0	1:1	1:0	1:0
