# Supplementary material for: Century-scale Methylome Stability in a Recently Diverged Arabidopsis thaliana Lineage
Source: PLoS Genet. 2015 Jan 8;11(1):e1004920. doi: 10.1371/journal.pgen.1004920 (PMC4287485; doi:10.1371/journal.pgen.1004920)
Supplement: S5 Table — Summary statistics on methylome sequencing. (ODS) [file pgen.1004920.s027.ods]

## Sheet: Sheet1
Accession_ID	8699		470		504		1739		1741		742		1942		1943		2081		2106		2159		2370		2412
Accession name	328PNA-062		BRR-4		BRR-57		KBS-Mac-68		KBS-Mac-74		LI-SET-036		MNF-Che-47		MNF-Che-49		MuskSP-68		MSGA-10		Paw-13		Yng-4		Yng-53
Replicate	1	2	1	2	1	2	1	2	1	2	1	2	1	2	1	2	1	2	1	2	1	2	1	2	1	2
Reads mapped to Col-0	61353974	58031068	55850977	65607151	54370962	43002155	36075984	55813465	54242907	63594061	53841607	56543883	60323516	61718557	52466876	65465682	50942064	65208383	56083265	63634201	56369984	62647205	49230291	58518358	53933783	53618907
Cytosines covered >= 3x	25860763	25380773	23921190	24974679	22557503	23172280	20333550	26660804	23093771	24329081	20118990	24700915	24093751	22276202	21413957	23205896	23102627	22626563	20918212	23783022	22091966	23736569	20881243	21701501	24723011	23376345
CG	3910937	3838859	3688663	3821587	3530880	3601637	3239682	4016321	3580308	3735945	3209230	3782972	3704936	3471235	3365057	3600995	3586751	3531143	3292348	3685740	3431447	3655132	3294535	3391584	3779431	3620410
CHG	4312700	4231781	4055419	4203308	3868646	3964333	3549399	4422816	3938250	4109775	3509147	4165707	4074707	3819524	3697425	3967203	3940594	3885016	3620498	4052611	3782416	4049169	3618017	3758677	4157358	3995744
CHH	17637126	17310133	16177108	16949784	15157977	15606310	13544469	18221667	15575213	16483361	13400613	16752236	16314108	14985443	14351475	15637698	15575282	15210404	14005366	16044671	14878103	16032268	13968691	14551240	16786222	15760191
Methylated cytosines	2387453	2335780	2197649	2568081	2149593	2282978	1919981	2309280	2151783	2401798	2654125	2372157	2177624	2358588	2006950	2321363	2073345	2246692	2112174	2215814	2181790	2187930	2157088	2176477	2412495	2127348
5mCG	1126346	1105811	1085198	1132913	1047072	1060006	951162	1138315	1048500	1105049	1035510	1114210	1085255	1072368	1005972	1063781	1051075	1050141	1006578	1083469	1057368	1042997	1007231	1001176	1122369	1054027
5mCHG	501930	492460	479168	533771	463997	482752	410238	484768	462056	509408	534057	501289	466067	506584	437184	493150	445481	484734	458066	472115	475943	469168	459806	471857	496530	452960
5mCHH	759177	737509	633283	901397	638524	740220	558581	686197	641227	787341	1084558	756658	626302	779636	563794	764432	576789	711817	647530	660230	648479	675765	690051	703444	793596	620361
Average coverage per strand (x)	19.7	18.2	15.7	20.4	15.8	13.2	11.0	17.0	16.4	20.2	18.6	16.9	17.8	19.2	15.6	21.8	14.7	21.8	16.7	21.1	18.1	20.9	15.3	19.9	16.4	17.6
Average FMR (%)*	0.23	0.34	0.30	0.26	0.38	0.22	0.39	0.25	0.33	0.24	0.30	0.20	0.41	0.24	0.48	0.41	0.40	0.45	0.30	0.48	0.31	0.33	0.27	0.41	0.20	0.52
Reads mapped to HPG1 reference	63017534	59436141	57073381	67247854	55531676	44145065	36906120	57386666	55489041	65098462	55012858	57945498	61692550	63067650	53595243	67086174	52089962	66801014	57230842	65218510	57653604	64256352	50283004	59947599	55222846	55023087
Cytosines covered >= 3x	27086015	26541252	25065761	26141729	23657531	24363548	21366459	27970328	24185039	25429150	21012690	25886645	25230221	23284813	22456874	24285937	24254852	23715088	21886178	24910553	23116057	24856817	21855132	22736374	25877968	24535689
CG	4081403	4005809	3852797	3986232	3691583	3773550	3394323	4197898	3738442	3892491	3342462	3951679	3867671	3618315	3518750	3758249	3753733	3689872	3438423	3849680	3583888	3817105	3441946	3543924	3946964	3788510
CHG	4480578	4395463	4217036	4365241	4026497	4134270	3702356	4600436	4093935	4263943	3641040	4331475	4234786	3964718	3849026	4121104	4104865	4041364	3765318	4212585	3933759	4208645	3763742	3908748	4322296	4161489
CHH	18524034	18139980	16995928	17790256	15939451	16455728	14269780	19171994	16352662	17272716	14029188	17603491	17127764	15701780	15089098	16406584	16396254	15983852	14682437	16848288	15598410	16831067	14649444	15283702	17608708	16585690
Methylated cytosines	2735919	2692113	2440066	2874140	2450913	2480393	2120310	2773910	2363257	2647181	2927447	2670797	2386925	2593870	2349141	2555996	2357787	2456184	2372304	2452462	2353205	2474943	2459116	2388260	2747328	2351187
5mCG	1221736	1195997	1155941	1215158	1134082	1132337	1018744	1250018	1115417	1177132	1102391	1197152	1155695	1141492	1102211	1140806	1137823	1122996	1076961	1163187	1106714	1138250	1095887	1073249	1216900	1135201
5mCHG	576485	569316	537622	600011	533042	532935	461767	579795	514408	566992	589951	568283	519938	561836	517005	549352	513455	536223	518413	528506	519845	535121	528750	523408	569950	507403
5mCHH	937698	926800	746503	1058971	783789	815121	639799	944097	733432	903057	1235105	905362	711292	890542	729925	865838	706509	796965	776930	760769	726646	801572	834479	791603	960478	708583
* FMR = False Methylation Rate
																																			8	7	6	5	4	3	2	1	0
																																			0.0097470066	0.0103876248	0.0113862339	0.0142426546	0.0168531841	0.0188067046	0.0242758244	0.0281079815	0.0413043478	0.019	1.9456840262
																																			0.0124445593	0.0125281847	0.0141379257	0.0171086872	0.0181426978	0.0223565804	0.0272083017	0.0339308579	0.0339308579	0.021	2.1309850282
																																			0.0192414138	0.0217875211	0.0255137432	0.0290311622	0.0340384832	0.0415215271	0.0521920668	0.0521920668	0.0521920668	0.036	3.6412227885
																																			0.0126738344	0.0154123143	0.017552452	0.017552452	0.0209007948	0.0226840807	0.0261190407	0.0369406868	0.0369406868	0.023	2.2975149158
																																			0.0204594311	0.0213448122	0.0253905888	0.0299145299	0.0324371289	0.0426909364	0.048463357	0.048463357	0.048463357	0.035	3.5291944252
																																			0.0069856087	0.0084349401	0.0086786194	0.010672813	0.0108158719	0.0128178427	0.0174537988	0.0202531646	0.0389294404	0.015	1.5004677728
																																			0.0218961958	0.0244507639	0.031076337	0.031076337	0.0358336731	0.0421421511	0.053282588	0.0733082707	0.0733082707	0.043	4.2930509689
																																			0.0120539373	0.0132981546	0.0156779482	0.017804345	0.0210009992	0.0234168672	0.0326520052	0.0399905348	0.0399905348	0.024	2.3987258475
																																			0.0243414875	0.0256941719	0.02617765	0.0317715713	0.037679845	0.0421328495	0.0500846024	0.0500846024	0.0500846024	0.038	3.7561264709
																																			0.0154835847	0.0162720364	0.0187943529	0.0216270574	0.0216270574	0.0232511416	0.0257076017	0.0257076017	0.0373944511	0.023	2.2873876107
																																			0.0181104132	0.0197588802	0.0211511127	0.0232279554	0.0292462312	0.0315005727	0.0354457573	0.0354457573	0.0354457573	0.028	2.7703604119
																																			0.0187794013	0.0194214478	0.0226616461	0.0243837085	0.0243837085	0.0275254067	0.0325596275	0.0330802603	0.0367816092	0.027	2.6619646209
																																			0.0235314374	0.0253518966	0.0294264733	0.0332336485	0.03678598	0.0422799037	0.049689441	0.049689441	0.049689441	0.038	3.7741962492
																																			0.0131934129	0.0145770065	0.0164359668	0.0184557303	0.0196283591	0.0219960942	0.0236079406	0.0316205534	0.041031653	0.022	2.2282968525
																																			0.0170821844	0.0186567164	0.0202601702	0.0230962493	0.0231743424	0.0284366299	0.0310086729	0.0469499657	0.0469499657	0.028	2.8401655216
																																			0.0169016862	0.0177451997	0.0185454798	0.0215850175	0.0215850175	0.0334908568	0.0334908568	0.0334908568	0.0334908568	0.026	2.5591758636
																																			0.0167344011	0.0190561213	0.0198594399	0.0212797423	0.0247594364	0.0287029781	0.0416372618	0.0532687651	0.0532687651	0.031	3.0951879031
																																			0.0126118263	0.0147758841	0.0195636709	0.0200293031	0.0200293031	0.0245022971	0.034722696	0.0401234568	0.0401234568	0.025	2.5164654886
																																			0.0164746581	0.0199815144	0.0220026856	0.025504435	0.0279990628	0.0374017706	0.0386894388	0.0386894388	0.0386894388	0.029	2.9492493659
																																			0.010848452	0.0113509705	0.0119165967	0.0133088573	0.0150248864	0.0166215694	0.0200240998	0.0262306863	0.0444444444	0.019	1.8863395873
																																			0.0076457939	0.0086395959	0.0114669583	0.0137934042	0.0155611778	0.0192003709	0.0220225239	0.0290383774	0.0410958904	0.019	1.8718232526
																																			0.0216731536	0.0241119087	0.0287186015	0.0305526702	0.0330564784	0.0426949654	0.0426949654	0.0426949654	0.0426949654	0.034	3.4321408238
																																			0.0163596168	0.018728518	0.0203779397	0.0213594132	0.0250879467	0.0293782601	0.0391788121	0.0446497306	0.0446497306	0.029	2.8863329746
																																			0.0158310455	0.0161903899	0.0171416199	0.0197228469	0.0214398204	0.0235603152	0.0258046832	0.0311662198	0.0311662198	0.022	2.2447017852
																																			0.0156413213	0.0163168488	0.0195003957	0.0218087914	0.0240385904	0.0288061957	0.034284952	0.0484429066	0.0484429066	0.029	2.8586989813
																																			0.0193903835	0.0211095069	0.0212272269	0.0222124909	0.023395953	0.0268492509	0.0325169359	0.0349009169	0.0349009169	0.026	2.6278175777
																																													2.7301260429
