# Supplementary material for: Century-scale Methylome Stability in a Recently Diverged Arabidopsis thaliana Lineage
Source: PLoS Genet. 2015 Jan 8;11(1):e1004920. doi: 10.1371/journal.pgen.1004920 (PMC4287485; doi:10.1371/journal.pgen.1004920)
Supplement: S6 Table — Methylated regions (MRs). (TXT) [file pgen.1004920.s028.txt]

#Chromosome	Start	End	Accession
1	1	511	Yng-53
1	8	516	LI-SET-036
1	8	540	KBS-Mac-74
1	9	959	MSGA-10
1	15	969	328PNA062
1	16	528	BRR4
1	22	401	BRR57
1	22	530	MNF-Che-49
1	22	1001	MuskSP-68
1	24	516	KBS-Mac-68
1	32	516	Yng-4
1	34	511	Paw-13
1	34	1001	MNF-Che-47
1	562	949	BRR4
1	562	949	KBS-Mac-68
1	562	1002	Yng-4
1	573	993	LI-SET-036
1	595	949	BRR57
1	595	959	Yng-53
1	597	949	Paw-13
1	615	949	MNF-Che-49
1	642	968	KBS-Mac-74
1	16982	17081	MuskSP-68
1	16992	17079	MNF-Che-49
1	17012	17070	MSGA-10
1	17012	17081	KBS-Mac-68
1	17012	17086	BRR4
1	17012	17104	Yng-53
1	17012	17175	LI-SET-036
1	17012	17232	KBS-Mac-74
1	17268	17340	Yng-53
1	17279	17873	BRR57
1	17300	17681	LI-SET-036
1	17493	17681	MNF-Che-47
1	17493	17689	Paw-13
1	17514	17674	MSGA-10
1	17514	17693	KBS-Mac-74
1	17544	17681	KBS-Mac-68
1	17544	17693	BRR4
1	17545	17689	MuskSP-68
1	17545	17693	Yng-53
1	17572	17689	MNF-Che-49
1	17572	18790	328PNA062
1	17750	17903	MNF-Che-47
1	17770	18550	Yng-4
1	17770	18756	BRR4
1	17781	18756	LI-SET-036
1	17811	18756	MSGA-10
1	17822	18771	KBS-Mac-68
1	17833	18756	MuskSP-68
1	17833	18788	Yng-53
1	17960	18550	KBS-Mac-74
1	17960	18756	MNF-Che-47
1	17960	18756	MNF-Che-49
1	17960	18792	BRR57
1	18035	18560	Paw-13
1	18612	18756	KBS-Mac-74
1	18617	18733	Yng-4
1	18623	18756	Paw-13
1	25064	25125	LI-SET-036
1	25065	25105	MNF-Che-47
1	25065	25125	BRR57
1	25065	25125	MSGA-10
1	25065	25125	MuskSP-68
1	25065	25125	BRR4
1	25065	25125	KBS-Mac-68
1	25065	25125	KBS-Mac-74
1	25831	25866	328PNA062
1	25831	25866	MNF-Che-47
1	25831	25866	MSGA-10
1	25831	25866	Paw-13
1	25831	25866	LI-SET-036
1	25831	25866	Yng-53
1	25831	25866	KBS-Mac-74
1	26351	26381	MuskSP-68
1	26351	26381	BRR4
1	26351	26381	KBS-Mac-68
1	26351	26381	MNF-Che-47
1	26351	26381	MSGA-10
1	26351	26381	Paw-13
1	26351	26381	LI-SET-036
1	26351	26381	Yng-53
1	26351	26381	KBS-Mac-74
1	28300	28325	Yng-4
1	28300	28325	MuskSP-68
1	28300	28325	MSGA-10
1	28300	28325	KBS-Mac-74
1	28924	28980	Paw-13
1	28948	28980	KBS-Mac-74
1	28948	28980	328PNA062
1	28948	28980	MNF-Che-49
1	28948	28980	BRR4
1	28948	28980	KBS-Mac-68
1	28948	28980	MNF-Che-47
1	28948	28980	LI-SET-036
1	28948	28980	MSGA-10
1	28948	28980	Yng-53
1	29180	29208	MuskSP-68
1	29180	29212	Paw-13
1	29383	29399	328PNA062
1	29383	29399	Yng-4
1	29383	29399	MuskSP-68
1	29428	29472	KBS-Mac-74
1	29428	29472	MNF-Che-49
1	29428	29472	BRR4
1	29428	29472	LI-SET-036
1	29428	29472	MuskSP-68
1	29428	29472	Yng-53
1	29428	29507	328PNA062
1	29428	29508	BRR57
1	29428	29568	Yng-4
1	29428	29568	KBS-Mac-68
1	29428	29568	Paw-13
1	29428	29568	MSGA-10
1	29428	29587	MNF-Che-47
1	29495	29630	MNF-Che-49
1	29952	30008	LI-SET-036
1	29952	30008	MuskSP-68
1	29952	30008	Paw-13
1	29952	30008	Yng-4
1	29952	30008	MNF-Che-49
1	29952	30042	MSGA-10
1	29967	30008	KBS-Mac-74
1	29967	30008	KBS-Mac-68
1	29977	30008	Yng-53
1	29977	30008	328PNA062
1	29977	30008	BRR4
1	29977	30008	MNF-Che-47
1	30036	30057	MNF-Che-49
1	30543	30595	KBS-Mac-68
1	30543	30595	LI-SET-036
1	30543	30595	MSGA-10
1	30543	30595	MuskSP-68
1	30543	30595	Paw-13
1	30543	30595	Yng-53
1	30543	30595	KBS-Mac-74
1	30543	30595	328PNA062
1	30543	30595	Yng-4
1	30562	30595	MNF-Che-47
1	30562	30595	MNF-Che-49
1	31687	31726	MNF-Che-49
1	31699	31726	BRR57
1	31699	31727	Yng-53
1	42241	42443	MNF-Che-47
1	42241	42546	KBS-Mac-68
1	42251	42414	MSGA-10
1	42255	42495	BRR4
1	42255	42677	BRR57
1	42257	42546	Yng-4
1	42265	42463	MNF-Che-49
1	42265	42546	MuskSP-68
1	42283	42441	Yng-53
1	42283	42443	Paw-13
1	42283	42546	KBS-Mac-74
1	42301	42441	LI-SET-036
1	44571	44762	LI-SET-036
1	44571	44857	Yng-4
1	44571	44857	Yng-53
1	44571	44871	328PNA062
1	44580	44822	BRR4
1	44580	44865	KBS-Mac-68
1	44581	44761	Paw-13
1	44581	44762	MNF-Che-47
1	44581	44762	MNF-Che-49
1	44581	44762	MSGA-10
1	44581	44789	BRR57
1	44588	44871	MuskSP-68
1	44603	44835	KBS-Mac-74
1	55667	56574	Paw-13
1	55667	56581	MSGA-10
1	55667	56656	LI-SET-036
1	55669	56590	MuskSP-68
1	55669	56590	328PNA062
1	55669	56599	BRR57
1	55669	56601	BRR4
1	55672	56578	Yng-4
1	55672	56581	KBS-Mac-74
1	55672	56584	MNF-Che-49
1	55672	56586	MNF-Che-47
1	55672	56590	Yng-53
1	55672	56592	KBS-Mac-68
1	76805	76946	Yng-53
1	76814	77107	MNF-Che-47
1	76826	76960	328PNA062
1	76826	77001	BRR4
1	76827	76959	BRR57
1	76828	76946	KBS-Mac-74
1	76830	76945	MNF-Che-49
1	76830	76951	MuskSP-68
1	76830	76959	MSGA-10
1	76833	77002	KBS-Mac-68
1	76980	77136	328PNA062
1	76989	77539	Yng-53
1	76998	77100	MuskSP-68
1	77001	77094	KBS-Mac-74
1	77001	77098	LI-SET-036
1	77001	77100	BRR57
1	77001	77107	Yng-4
1	77131	77261	Yng-4
1	77150	77560	MSGA-10
1	77161	77561	MuskSP-68
1	77165	77541	KBS-Mac-74
1	77165	77543	BRR4
1	77165	77543	KBS-Mac-68
1	77165	77543	MNF-Che-49
1	77165	77561	MNF-Che-47
1	77165	77561	Paw-13
1	77165	77569	328PNA062
1	77165	77574	BRR57
1	77191	77560	LI-SET-036
1	77320	77543	Yng-4
1	82546	82643	MSGA-10
1	93732	93901	Paw-13
1	93799	93836	KBS-Mac-68
1	93799	93836	LI-SET-036
1	93799	93836	MNF-Che-49
1	93799	93836	KBS-Mac-74
1	93799	93842	328PNA062
1	93799	93855	MuskSP-68
1	93799	93901	Yng-4
1	93799	93901	MNF-Che-47
1	94610	94635	BRR57
1	94610	94635	328PNA062
1	94610	94635	BRR4
1	94610	94635	Yng-4
1	94610	94635	KBS-Mac-68
1	94610	94635	MNF-Che-47
1	94610	94635	Paw-13
1	94610	94635	MNF-Che-49
1	94610	94635	MSGA-10
1	94610	94635	Yng-53
1	94610	94635	MuskSP-68
1	94610	94635	KBS-Mac-74
1	95241	95276	328PNA062
1	95241	95276	Yng-4
1	95241	95276	KBS-Mac-68
1	95241	95276	LI-SET-036
1	95241	95276	MNF-Che-47
1	95241	95276	Paw-13
1	95241	95276	MNF-Che-49
1	95241	95276	MSGA-10
1	95241	95276	KBS-Mac-74
1	110988	111034	BRR57
1	110988	111034	BRR4
1	110988	111034	Yng-4
1	110988	111034	KBS-Mac-68
1	110988	111034	LI-SET-036
1	110988	111034	MNF-Che-47
1	110988	111034	MNF-Che-49
1	110988	111034	MSGA-10
1	110988	111034	MuskSP-68
1	110988	111034	KBS-Mac-74
1	110988	111043	328PNA062
1	111004	111034	Paw-13
1	111004	111034	Yng-53
1	114020	114183	Yng-53
1	116180	116215	BRR4
1	121757	121792	328PNA062
1	121757	121792	MSGA-10
1	121757	121792	MuskSP-68
1	122922	122960	BRR57
1	122922	122960	328PNA062
1	122922	122960	BRR4
1	122922	122960	Yng-4
1	122922	122960	KBS-Mac-68
1	122922	122960	LI-SET-036
1	122922	122960	MNF-Che-47
1	122922	122960	Paw-13
1	122922	122960	MNF-Che-49
1	122922	122960	Yng-53
1	122922	122960	MSGA-10
1	122922	122960	MuskSP-68
1	122922	122960	KBS-Mac-74
1	123159	123189	BRR57
1	123159	123189	Yng-4
1	123159	123189	MNF-Che-47
1	123159	123189	MNF-Che-49
1	123159	123189	MuskSP-68
1	123159	123189	KBS-Mac-74
1	123611	123663	328PNA062
1	123611	123663	MNF-Che-47
1	123611	123663	MNF-Che-49
1	123611	123663	MSGA-10
1	126220	126254	KBS-Mac-68
1	126220	126254	Paw-13
1	126220	126254	Yng-4
1	126220	126254	KBS-Mac-74
1	127270	127307	328PNA062
1	127270	127307	MSGA-10
1	127374	127407	KBS-Mac-74
1	160230	160281	Yng-4
1	161018	161045	328PNA062
1	161018	161045	MSGA-10
1	161018	161045	KBS-Mac-74
1	164585	164634	Paw-13
1	164585	164634	Yng-53
1	165604	165667	MNF-Che-47
1	165751	165783	328PNA062
1	165755	165783	KBS-Mac-68
1	165755	165783	Yng-4
1	165755	165783	KBS-Mac-74
1	165978	166022	BRR57
1	165978	166022	BRR4
1	165978	166034	LI-SET-036
1	165978	166034	328PNA062
1	165978	166034	Paw-13
1	165978	166034	Yng-53
1	165978	166034	MNF-Che-49
1	165978	166034	Yng-4
1	165979	166034	KBS-Mac-74
1	165990	166034	KBS-Mac-68
1	165990	166034	MuskSP-68
1	165990	166034	MSGA-10
1	189193	189240	BRR57
1	189193	189240	BRR4
1	189193	189240	LI-SET-036
1	189193	189240	328PNA062
1	189193	189240	MNF-Che-47
1	189193	189240	Paw-13
1	189193	189240	Yng-53
1	189193	189240	MNF-Che-49
1	189193	189240	MuskSP-68
1	189193	189240	Yng-4
1	189193	189240	MSGA-10
1	189193	189240	KBS-Mac-74
1	193353	193444	Yng-4
1	193353	193710	BRR57
1	193355	193447	KBS-Mac-74
1	193488	193854	MuskSP-68
1	193494	193695	BRR4
1	193494	193695	LI-SET-036
1	193494	193695	MNF-Che-47
1	193494	193695	Paw-13
1	193494	193695	KBS-Mac-74
1	193494	193737	MSGA-10
1	193495	193694	KBS-Mac-68
1	193495	193695	328PNA062
1	193495	193695	Yng-53
1	193495	193695	MNF-Che-49
1	193495	193737	Yng-4
1	197230	197271	BRR4
1	197230	197271	328PNA062
1	197230	197271	MNF-Che-47
1	197230	197271	Yng-53
1	197230	197271	Yng-4
1	197230	197271	MSGA-10
1	197230	197271	KBS-Mac-74
1	197230	197290	MNF-Che-49
1	197230	197364	BRR57
1	197230	197375	LI-SET-036
1	197230	197391	Paw-13
1	197230	197392	MuskSP-68
1	197289	197375	Yng-53
1	197289	197391	KBS-Mac-74
1	197289	197392	BRR4
1	197289	197392	Yng-4
1	197289	197392	MSGA-10
1	197793	197839	BRR4
1	207388	207427	MuskSP-68
1	213476	213682	BRR4
1	213478	213682	MuskSP-68
1	213509	213642	LI-SET-036
1	213509	213642	328PNA062
1	213509	213642	MNF-Che-49
1	213509	213682	KBS-Mac-68
1	213509	213682	Paw-13
1	213509	213682	MSGA-10
1	213509	213682	KBS-Mac-74
1	213543	213682	BRR57
1	213543	213682	MNF-Che-47
1	213561	213645	Yng-53
1	213561	213682	Yng-4
1	233603	233645	BRR57
1	233603	233645	KBS-Mac-68
1	233603	233645	328PNA062
1	233603	233645	Paw-13
1	233603	233645	MNF-Che-49
1	233603	233645	Yng-53
1	233603	233645	MuskSP-68
1	233603	233645	Yng-4
1	233603	233645	KBS-Mac-74
1	233614	233645	LI-SET-036
1	233614	233645	MNF-Che-47
1	233614	233645	MSGA-10
1	234334	234431	Paw-13
1	238176	239460	MuskSP-68
1	238254	239471	BRR57
1	238257	239421	KBS-Mac-68
1	238257	239436	Yng-4
1	238261	239432	KBS-Mac-74
1	238261	239438	Yng-53
1	238261	239470	328PNA062
1	238261	239476	MNF-Che-49
1	238278	239470	MSGA-10
1	238296	239460	BRR4
1	238305	239471	Paw-13
1	238310	239421	MNF-Che-47
1	238319	239470	LI-SET-036
1	255804	255927	MNF-Che-49
1	255804	255940	BRR57
1	255835	255927	KBS-Mac-68
1	255835	255927	328PNA062
1	255835	255927	KBS-Mac-74
1	255837	255927	BRR4
1	255837	255940	MNF-Che-47
1	255844	255927	LI-SET-036
1	255844	255927	Yng-53
1	255844	255927	MuskSP-68
1	256011	256214	KBS-Mac-68
1	256112	256265	Yng-53
1	256137	256272	328PNA062
1	256177	256254	MSGA-10
1	256177	256265	Yng-4
1	256177	256268	Paw-13
1	256581	256663	MSGA-10
1	257599	258697	MuskSP-68
1	257649	258725	BRR57
1	257654	258697	Paw-13
1	257654	258709	MSGA-10
1	257654	258730	MNF-Che-47
1	257656	258697	LI-SET-036
1	257669	258697	KBS-Mac-68
1	257674	258709	328PNA062
1	257674	258714	KBS-Mac-74
1	257674	258730	MNF-Che-49
1	257679	258707	BRR4
1	257710	258709	Yng-4
1	257729	258725	Yng-53
1	265342	265417	MSGA-10
1	265342	265418	MuskSP-68
1	281312	281407	MNF-Che-47
1	281870	281914	BRR4
1	281870	281914	MNF-Che-47
1	281870	281914	MNF-Che-49
1	281870	281914	KBS-Mac-74
1	287042	287074	328PNA062
1	287042	287074	Paw-13
1	287042	287074	Yng-53
1	287042	287074	KBS-Mac-74
1	287042	287125	MuskSP-68
1	289324	289378	MuskSP-68
1	289339	289378	BRR57
1	289339	289378	BRR4
1	289339	289378	328PNA062
1	289339	289378	MNF-Che-47
1	289339	289378	MNF-Che-49
1	289339	289378	Paw-13
1	289339	289378	Yng-4
1	289339	289378	Yng-53
1	289339	289378	MSGA-10
1	289339	289378	KBS-Mac-74
1	291807	292327	LI-SET-036
1	291838	292637	MuskSP-68
1	291846	292637	KBS-Mac-68
1	291849	292637	Paw-13
1	291853	292608	MNF-Che-47
1	291853	292608	MNF-Che-49
1	291853	292637	328PNA062
1	291853	292637	KBS-Mac-74
1	291854	292318	Yng-4
1	291854	292608	Yng-53
1	291854	292637	MSGA-10
1	291880	292311	BRR57
1	291880	292509	BRR4
1	292347	292608	LI-SET-036
1	292351	292608	Yng-4
1	292351	292637	BRR57
1	314021	314148	Yng-53
1	314053	314148	Paw-13
1	314066	314148	Yng-4
1	314066	314148	MSGA-10
1	314090	314148	BRR57
1	314090	314148	BRR4
1	314090	314148	KBS-Mac-68
1	314090	314148	328PNA062
1	314090	314148	MuskSP-68
1	314090	314148	KBS-Mac-74
1	314187	314230	Yng-4
1	314192	314230	Paw-13
1	314192	314230	Yng-53
1	317316	317376	MuskSP-68
1	321259	321291	BRR57
1	321259	321291	LI-SET-036
1	321259	321291	BRR4
1	321259	321291	KBS-Mac-68
1	321259	321291	MNF-Che-47
1	321259	321291	MNF-Che-49
1	321259	321291	328PNA062
1	321259	321291	Paw-13
1	321259	321291	Yng-53
1	321259	321291	MuskSP-68
1	321259	321291	Yng-4
1	321259	321291	MSGA-10
1	321259	321291	KBS-Mac-74
1	328067	328120	KBS-Mac-68
1	328067	328120	MNF-Che-47
1	328067	328120	328PNA062
1	328067	328120	Paw-13
1	328067	328120	Yng-53
1	328067	328120	KBS-Mac-74
1	329378	329427	LI-SET-036
1	329378	329436	BRR57
1	329378	329436	BRR4
1	329378	329436	KBS-Mac-68
1	329378	329436	MNF-Che-49
1	329378	329436	MNF-Che-47
1	329378	329436	328PNA062
1	329378	329436	Paw-13
1	329378	329436	MuskSP-68
1	329378	329436	Yng-4
1	329378	329436	Yng-53
1	329378	329436	MSGA-10
1	329378	329436	KBS-Mac-74
1	329876	329910	BRR4
1	329876	329910	MuskSP-68
1	329876	329910	Yng-53
1	330061	330117	Yng-4
1	330061	330117	MuskSP-68
1	331299	331358	KBS-Mac-68
1	331299	331358	KBS-Mac-74
1	331617	331642	BRR57
1	331617	331642	MNF-Che-49
1	331617	331642	MNF-Che-47
1	331617	331642	Yng-53
1	331617	331642	KBS-Mac-74
1	331740	331796	Paw-13
1	331740	331808	BRR57
1	331740	331808	LI-SET-036
1	331740	331808	BRR4
1	331740	331808	KBS-Mac-68
1	331740	331808	MNF-Che-49
1	331740	331808	328PNA062
1	331740	331808	MNF-Che-47
1	331740	331808	Yng-4
1	331740	331808	MuskSP-68
1	331740	331808	KBS-Mac-74
1	331740	331809	Yng-53
1	331770	331808	MSGA-10
1	332019	332046	MNF-Che-49
1	339524	339547	KBS-Mac-68
1	339524	339547	328PNA062
1	339524	339547	MNF-Che-49
1	339524	339547	Paw-13
1	349924	350008	Paw-13
1	349925	350004	MSGA-10
1	349925	350008	BRR57
1	349925	350008	KBS-Mac-68
1	349925	350008	Yng-4
1	349925	350008	MuskSP-68
1	349925	350012	BRR4
1	349941	350008	LI-SET-036
1	349941	350008	MNF-Che-47
1	349941	350008	MNF-Che-49
1	349941	350008	Yng-53
1	349962	350008	328PNA062
1	349962	350008	KBS-Mac-74
1	350469	350497	BRR4
1	350469	350497	MNF-Che-47
1	350469	350497	328PNA062
1	351583	351619	MuskSP-68
1	360107	360143	BRR57
1	360107	360143	LI-SET-036
1	360107	360143	BRR4
1	360107	360143	KBS-Mac-68
1	360107	360143	328PNA062
1	360107	360143	Paw-13
1	360107	360143	MSGA-10
1	360107	360143	Yng-4
1	360107	360143	Yng-53
1	360107	360143	MuskSP-68
1	360107	360143	KBS-Mac-74
1	372408	372576	BRR57
1	372412	372576	KBS-Mac-68
1	372424	372572	MNF-Che-47
1	372484	372576	MSGA-10
1	372499	372576	Yng-53
1	372521	372572	Yng-4
1	372526	372599	KBS-Mac-74
1	372535	372560	BRR4
1	378723	378761	Yng-4
1	378724	378761	Paw-13
1	378724	378761	MSGA-10
1	378724	378761	MuskSP-68
1	378724	378761	Yng-53
1	380855	380887	BRR4
1	380855	380887	KBS-Mac-68
1	380855	380887	MNF-Che-49
1	380855	380887	MNF-Che-47
1	380855	380887	328PNA062
1	380855	380887	Paw-13
1	380855	380887	MSGA-10
1	380855	380887	Yng-4
1	380855	380887	MuskSP-68
1	380855	380887	Yng-53
1	380855	380887	KBS-Mac-74
1	386221	386266	KBS-Mac-68
1	386221	386266	MNF-Che-47
1	386221	386266	Paw-13
1	386221	386266	Yng-4
1	386229	386322	MuskSP-68
1	391051	391081	328PNA062
1	391051	391081	MNF-Che-47
1	392010	392046	LI-SET-036
1	392010	392046	KBS-Mac-68
1	392010	392046	328PNA062
1	392010	392046	Paw-13
1	392010	392046	Yng-4
1	392010	392046	KBS-Mac-74
1	396998	397026	Paw-13
1	423098	423557	LI-SET-036
1	423102	423163	Yng-53
1	423102	423545	KBS-Mac-68
1	423109	423165	MNF-Che-49
1	423109	423190	BRR57
1	423109	423354	MNF-Che-47
1	423109	423512	BRR4
1	423109	423512	328PNA062
1	423109	423526	MuskSP-68
1	423109	423539	Paw-13
1	423109	423721	MSGA-10
1	423110	423152	Yng-4
1	423300	423356	BRR57
1	423300	423569	KBS-Mac-74
1	423300	423705	Yng-4
1	423300	423722	Yng-53
1	423489	423722	MNF-Che-47
1	423668	423716	MuskSP-68
1	423668	423722	328PNA062
1	424069	424359	Paw-13
1	424233	424315	MSGA-10
1	424245	424359	Yng-53
1	424251	424332	KBS-Mac-68
1	424278	424332	MuskSP-68
1	424278	424334	328PNA062
1	424278	424346	MNF-Che-47
1	428043	428136	Yng-4
1	431281	432105	Yng-53
1	431287	432113	BRR57
1	431287	432160	BRR4
1	431287	432160	MuskSP-68
1	431293	432105	KBS-Mac-74
1	431293	432216	Yng-4
1	431294	432162	328PNA062
1	431302	432105	MSGA-10
1	431302	432113	MNF-Che-47
1	431309	432105	KBS-Mac-68
1	431312	432113	LI-SET-036
1	431312	432160	MNF-Che-49
1	431319	432113	Paw-13
1	433009	433403	Yng-4
1	433009	433462	Paw-13
1	433009	433510	Yng-53
1	433011	433151	KBS-Mac-74
1	433011	433380	328PNA062
1	433011	433403	BRR57
1	433011	433413	MNF-Che-47
1	433011	433419	BRR4
1	433011	433479	MSGA-10
1	433015	433132	LI-SET-036
1	433015	433132	KBS-Mac-68
1	433015	433134	MuskSP-68
1	433015	433395	MNF-Che-49
1	433271	433413	MuskSP-68
1	433284	433419	KBS-Mac-68
1	433284	433689	LI-SET-036
1	433305	433479	KBS-Mac-74
1	433597	433698	BRR4
1	433636	433749	KBS-Mac-74
1	433688	433760	328PNA062
1	441403	441471	MuskSP-68
1	441439	441471	BRR57
1	441439	441471	LI-SET-036
1	441439	441471	MNF-Che-49
1	441439	441471	KBS-Mac-68
1	441439	441471	MSGA-10
1	441439	441471	KBS-Mac-74
1	449024	449070	BRR57
1	449024	449070	BRR4
1	449024	449070	MNF-Che-47
1	449024	449070	328PNA062
1	449024	449070	MSGA-10
1	449024	449070	Paw-13
1	449024	449070	Yng-53
1	449024	449070	Yng-4
1	449024	449088	MNF-Che-49
1	449042	449088	MuskSP-68
1	457225	457262	328PNA062
1	457225	457262	MSGA-10
1	457225	457262	MuskSP-68
1	462182	462243	Yng-53
1	462209	462243	KBS-Mac-68
1	462209	462243	Paw-13
1	462209	462243	MSGA-10
1	462209	462243	Yng-4
1	462209	462243	MuskSP-68
1	462505	462537	MNF-Che-47
1	462505	462537	328PNA062
1	494499	494687	328PNA062
1	494499	494787	Yng-4
1	494499	495044	Yng-53
1	494519	494833	BRR57
1	494519	494901	MNF-Che-47
1	494519	494994	MNF-Che-49
1	494632	494994	KBS-Mac-74
1	494632	495043	LI-SET-036
1	494728	494788	KBS-Mac-68
1	494728	494833	BRR4
1	494728	494901	328PNA062
1	494728	494993	Paw-13
1	495575	495669	LI-SET-036
1	495575	495669	Paw-13
1	495575	495669	Yng-53
1	495593	495669	Yng-4
1	499387	499550	MNF-Che-49
1	499388	499525	Yng-4
1	499497	499660	MNF-Che-47
1	499497	499661	MSGA-10
1	499562	499665	Paw-13
1	499596	499685	MuskSP-68
1	499600	499660	BRR57
1	499600	499660	BRR4
1	499600	499665	328PNA062
1	499609	499660	KBS-Mac-74
1	499612	499665	KBS-Mac-68
1	499621	499737	Yng-53
1	499891	500280	328PNA062
1	499891	500472	MNF-Che-47
1	499891	500489	BRR57
1	499891	500489	MSGA-10
1	499892	500489	KBS-Mac-74
1	499898	500129	KBS-Mac-68
1	499898	500219	BRR4
1	499902	500178	Yng-53
1	499902	500700	MuskSP-68
1	499903	500476	MNF-Che-49
1	499906	500478	LI-SET-036
1	499923	500190	Paw-13
1	499936	500472	Yng-4
1	500353	500993	328PNA062
1	500358	500510	KBS-Mac-68
1	500371	500495	BRR4
1	500378	500477	Paw-13
1	500378	500495	Yng-53
1	500558	501014	KBS-Mac-74
1	500563	500768	Paw-13
1	500563	500979	Yng-4
1	500568	500745	BRR4
1	500568	500768	LI-SET-036
1	500568	500929	MNF-Che-47
1	500568	500980	MNF-Che-49
1	500568	500980	MSGA-10
1	500568	501011	BRR57
1	500568	501011	Yng-53
1	500568	501014	KBS-Mac-68
1	500833	500979	MuskSP-68
1	500836	501014	Paw-13
1	500837	501001	LI-SET-036
1	500837	501011	BRR4
1	501247	501375	MSGA-10
1	501279	501339	MuskSP-68
1	512669	513136	MNF-Che-47
1	512669	513146	328PNA062
1	512669	513147	BRR57
1	512669	513147	LI-SET-036
1	512669	513149	BRR4
1	512669	513149	MNF-Che-49
1	512669	513149	Yng-4
1	512669	513149	Yng-53
1	512669	513149	KBS-Mac-74
1	512669	513152	MuskSP-68
1	512680	513146	KBS-Mac-68
1	512691	513146	MSGA-10
1	512691	513149	Paw-13
1	522471	522527	BRR4
1	525047	525085	MuskSP-68
1	525400	525453	KBS-Mac-68
1	525400	525454	LI-SET-036
1	525400	525454	Paw-13
1	525400	525454	KBS-Mac-74
1	525723	525751	MNF-Che-49
1	525723	525751	KBS-Mac-68
1	525723	525751	MNF-Che-47
1	525723	525751	328PNA062
1	525723	525751	Yng-53
1	525723	525751	Paw-13
1	525723	525751	KBS-Mac-74
1	525723	525770	MSGA-10
1	525723	525771	BRR57
1	525723	525771	BRR4
1	525723	525776	LI-SET-036
1	526194	526213	BRR57
1	526194	526213	LI-SET-036
1	526194	526213	MNF-Che-49
1	526194	526213	BRR4
1	526194	526213	KBS-Mac-68
1	526194	526213	MNF-Che-47
1	526194	526213	MSGA-10
1	526194	526213	328PNA062
1	526194	526213	Yng-4
1	526194	526213	Yng-53
1	526194	526213	Paw-13
1	526194	526213	MuskSP-68
1	526194	526213	KBS-Mac-74
1	526255	526327	BRR4
1	526255	526327	Yng-4
1	526255	526350	LI-SET-036
1	526255	526350	MNF-Che-49
1	526255	526350	KBS-Mac-68
1	526255	526350	Paw-13
1	526255	526350	MuskSP-68
1	526272	526327	BRR57
1	526272	526327	Yng-53
1	526272	526350	MNF-Che-47
1	526279	526350	328PNA062
1	526294	526350	MSGA-10
1	526294	526350	KBS-Mac-74
1	526642	526674	MNF-Che-49
1	526642	526674	MNF-Che-47
1	526642	526674	Yng-53
1	526642	526674	Paw-13
1	532407	532446	LI-SET-036
1	532407	532451	BRR57
1	540573	540714	MuskSP-68
1	540794	540969	BRR57
1	540814	540947	MNF-Che-49
1	540814	540968	MNF-Che-47
1	540814	540969	KBS-Mac-68
1	540814	540985	Yng-4
1	540814	540985	KBS-Mac-74
1	540814	540989	328PNA062
1	540892	540985	LI-SET-036
1	544079	544259	BRR4
1	544212	544280	Paw-13
1	549500	549769	KBS-Mac-74
1	549568	549968	Paw-13
1	549579	549759	Yng-4
1	549580	549769	KBS-Mac-68
1	549580	549954	BRR4
1	549581	549943	MNF-Che-49
1	549581	549983	Yng-53
1	549585	549799	MuskSP-68
1	549632	549769	LI-SET-036
1	549632	549769	328PNA062
1	549632	549771	MSGA-10
1	549632	549956	MNF-Che-47
1	549632	550319	BRR57
1	549867	550317	MuskSP-68
1	549895	549968	MSGA-10
1	549900	550317	KBS-Mac-68
1	549912	550082	Yng-4
1	549912	550319	328PNA062
1	549983	550439	LI-SET-036
1	550082	550470	BRR4
1	550105	550319	KBS-Mac-74
1	550263	550317	Yng-53
1	550263	550319	MNF-Che-47
1	550621	550682	BRR57
1	550628	550696	KBS-Mac-68
1	550628	550908	MSGA-10
1	550629	550682	328PNA062
1	550767	550856	MNF-Che-49
1	550775	550902	KBS-Mac-74
1	550784	550868	LI-SET-036
1	550784	550873	MNF-Che-47
1	550787	550873	BRR57
1	550800	550854	BRR4
1	550800	550856	328PNA062
1	550800	550869	KBS-Mac-68
1	550800	550869	Yng-4
1	550800	550869	Paw-13
1	550801	550868	MuskSP-68
1	550801	550873	Yng-53
1	572482	572643	MuskSP-68
1	572525	572572	MNF-Che-47
1	572525	572598	Yng-53
1	572525	572643	328PNA062
1	572525	572697	Paw-13
1	572541	572609	BRR57
1	572541	572643	MNF-Che-49
1	572541	572643	BRR4
1	572541	572643	KBS-Mac-68
1	572541	572643	MSGA-10
1	572541	572643	Yng-4
1	572541	572643	KBS-Mac-74
1	572589	572643	LI-SET-036
1	572589	572643	MNF-Che-47
1	573043	573079	Yng-53
1	573043	573104	BRR4
1	573043	573104	MSGA-10
1	573043	573104	Yng-4
1	573043	573104	328PNA062
1	573058	573104	MNF-Che-49
1	573058	573104	Paw-13
1	573058	573104	MuskSP-68
1	573058	573104	KBS-Mac-74
1	600125	600197	BRR57
1	600125	600197	LI-SET-036
1	600125	600197	MNF-Che-49
1	600125	600197	BRR4
1	600125	600197	MNF-Che-47
1	600125	600197	Yng-4
1	600125	600197	328PNA062
1	600125	600197	MuskSP-68
1	600125	600197	KBS-Mac-74
1	600125	600198	KBS-Mac-68
1	612307	612757	MNF-Che-49
1	612330	612698	BRR4
1	612330	612706	KBS-Mac-68
1	612345	612735	KBS-Mac-74
1	612364	612708	Yng-53
1	612364	612708	328PNA062
1	612370	612708	BRR57
1	612370	612735	LI-SET-036
1	612381	612700	Paw-13
1	612387	612757	MNF-Che-47
1	612391	612735	MuskSP-68
1	612399	612700	MSGA-10
1	612399	612708	Yng-4
1	628123	628167	BRR57
1	628123	628167	LI-SET-036
1	628123	628167	MNF-Che-49
1	628123	628167	BRR4
1	628123	628167	KBS-Mac-68
1	628123	628167	MNF-Che-47
1	628123	628167	MSGA-10
1	628123	628167	Yng-4
1	628123	628167	Yng-53
1	628123	628167	328PNA062
1	628123	628167	Paw-13
1	628123	628167	MuskSP-68
1	628123	628167	KBS-Mac-74
1	628288	628343	MuskSP-68
1	628312	628343	BRR57
1	628312	628343	LI-SET-036
1	628312	628343	MNF-Che-49
1	628312	628343	BRR4
1	628312	628343	KBS-Mac-68
1	628312	628343	MNF-Che-47
1	628312	628343	MSGA-10
1	628312	628343	Yng-4
1	628312	628343	Yng-53
1	628312	628343	328PNA062
1	628312	628343	Paw-13
1	628312	628343	KBS-Mac-74
1	634016	634613	Yng-53
1	634052	634431	MSGA-10
1	634121	634427	Paw-13
1	634160	634582	BRR57
1	634160	634582	LI-SET-036
1	634160	634582	MNF-Che-49
1	634160	634620	MNF-Che-47
1	634160	634671	BRR4
1	634161	634606	328PNA062
1	634177	634606	MuskSP-68
1	634183	634582	KBS-Mac-74
1	634184	634582	KBS-Mac-68
1	634184	634582	Yng-4
1	634491	634582	Paw-13
1	634494	634612	MSGA-10
1	637416	637486	Yng-4
1	637416	637505	MNF-Che-49
1	637446	637486	328PNA062
1	637446	637505	LI-SET-036
1	637446	637505	KBS-Mac-68
1	637446	637505	MSGA-10
1	637446	637505	Yng-53
1	637446	637505	Paw-13
1	637459	637505	BRR57
1	639744	639986	KBS-Mac-68
1	639947	640062	MNF-Che-47
1	639947	640068	MSGA-10
1	639959	639986	328PNA062
1	640151	640548	MuskSP-68
1	640152	640369	328PNA062
1	640322	640380	BRR4
1	640329	640366	MNF-Che-47
1	640330	640366	KBS-Mac-74
1	640340	640405	Yng-53
1	640340	640437	Yng-4
1	640340	640589	KBS-Mac-68
1	640340	640753	MSGA-10
1	640340	640753	Paw-13
1	640480	640637	LI-SET-036
1	640504	640576	MNF-Che-49
1	640531	640568	BRR4
1	640542	640568	MNF-Che-47
1	640542	640568	328PNA062
1	640542	640614	Yng-53
1	640727	640753	KBS-Mac-68
1	640727	640960	328PNA062
1	641143	641201	328PNA062
1	641148	641184	MSGA-10
1	641148	641192	Yng-53
1	641155	641201	Yng-4
1	641155	641201	MuskSP-68
1	641159	641207	BRR57
1	645955	646002	Paw-13
1	646216	646259	MNF-Che-49
1	646216	646259	BRR4
1	646216	646259	KBS-Mac-68
1	646216	646259	MuskSP-68
1	646216	646259	Paw-13
1	646216	646259	328PNA062
1	649825	649864	MNF-Che-47
1	649825	649864	MuskSP-68
1	649825	649864	KBS-Mac-74
1	649825	649891	LI-SET-036
1	649825	649891	KBS-Mac-68
1	649825	649891	MSGA-10
1	655939	655991	BRR57
1	655939	655991	MNF-Che-49
1	655939	655991	KBS-Mac-68
1	655939	655991	Yng-4
1	655939	655991	Yng-53
1	655939	655991	Paw-13
1	655939	655991	MuskSP-68
1	655939	655991	328PNA062
1	655939	655991	KBS-Mac-74
1	655952	655991	MNF-Che-47
1	656626	656674	Paw-13
1	656626	656674	MuskSP-68
1	656643	656674	MNF-Che-47
1	656643	656674	KBS-Mac-68
1	656643	656674	KBS-Mac-74
1	657165	657209	BRR4
1	657165	657209	Paw-13
1	663290	663367	Yng-4
1	670360	670786	MuskSP-68
1	670360	670965	LI-SET-036
1	670533	670785	Yng-53
1	670554	670736	BRR57
1	670554	670942	MNF-Che-49
1	670554	670943	MNF-Che-47
1	670554	670943	KBS-Mac-74
1	670555	670737	BRR4
1	670555	670936	Paw-13
1	670597	670785	Yng-4
1	670614	670943	328PNA062
1	670624	670942	MSGA-10
1	670638	670895	KBS-Mac-68
1	670765	670943	BRR57
1	670769	670943	BRR4
1	670827	670943	Yng-53
1	670828	670942	MuskSP-68
1	670830	670943	Yng-4
1	681881	681958	LI-SET-036
1	684561	684605	MNF-Che-49
1	684561	684605	BRR4
1	696447	696511	Yng-53
1	696447	696511	Paw-13
1	696460	696511	328PNA062
1	696461	696511	Yng-4
1	696467	696605	MSGA-10
1	696469	696511	MuskSP-68
1	696469	696511	MNF-Che-47
1	696469	696511	KBS-Mac-68
1	696469	696608	BRR57
1	696469	696506	MNF-Che-49
1	696469	696511	KBS-Mac-74
1	696469	696600	LI-SET-036
1	696469	696619	BRR4
1	696661	696749	328PNA062
1	696695	696778	MNF-Che-49
1	696729	696784	Paw-13
1	696961	697229	328PNA062
1	696962	697534	KBS-Mac-68
1	697078	697534	MNF-Che-49
1	697090	697534	BRR4
1	697111	697511	Yng-4
1	697243	697519	LI-SET-036
1	697243	697519	Yng-53
1	697243	697534	MNF-Che-47
1	697243	697534	MuskSP-68
1	697282	697504	MSGA-10
1	697282	697519	BRR57
1	697297	697593	KBS-Mac-74
1	697298	697511	Paw-13
1	697298	697534	328PNA062
1	703912	703973	Yng-53
1	703977	704017	Yng-53
1	715231	715273	MNF-Che-49
1	715231	715273	BRR4
1	715231	715273	MNF-Che-47
1	715231	715273	MSGA-10
1	715231	715273	Yng-53
1	715231	715273	KBS-Mac-74
1	715231	715273	328PNA062
1	715776	715846	Yng-53
1	719069	719094	MNF-Che-49
1	719069	719094	BRR4
1	719069	719094	KBS-Mac-74
1	719069	719094	328PNA062
1	720163	720194	KBS-Mac-74
1	720163	720206	BRR57
1	720163	720206	MNF-Che-49
1	720163	720206	BRR4
1	720163	720206	KBS-Mac-68
1	720163	720206	MNF-Che-47
1	720163	720206	MSGA-10
1	720163	720206	Yng-4
1	720163	720206	MuskSP-68
1	720163	720206	Paw-13
1	720163	720206	Yng-53
1	720163	720206	328PNA062
1	721436	721492	Paw-13
1	721436	721492	KBS-Mac-74
1	721436	721492	328PNA062
1	723010	723073	Paw-13
1	726062	726111	MNF-Che-49
1	726062	726111	BRR4
1	726062	726111	KBS-Mac-68
1	726062	726111	MNF-Che-47
1	726062	726111	MSGA-10
1	726062	726111	Yng-4
1	726062	726111	MuskSP-68
1	726062	726111	KBS-Mac-74
1	726063	726111	Paw-13
1	734043	734084	BRR57
1	734043	734084	LI-SET-036
1	734043	734084	MNF-Che-49
1	734043	734084	BRR4
1	734043	734084	KBS-Mac-68
1	734043	734084	MNF-Che-47
1	734043	734084	MSGA-10
1	734043	734084	Yng-4
1	734043	734084	Yng-53
1	734043	734084	Paw-13
1	734043	734084	328PNA062
1	734043	734084	KBS-Mac-74
1	743129	743165	BRR4
1	743129	743165	MNF-Che-47
1	743129	743165	MuskSP-68
1	743129	743165	328PNA062
1	743826	743862	BRR57
1	743826	743862	LI-SET-036
1	743826	743862	MNF-Che-49
1	743826	743862	BRR4
1	743826	743862	MSGA-10
1	743826	743862	MNF-Che-47
1	743826	743862	MuskSP-68
1	743826	743862	328PNA062
1	743826	743867	KBS-Mac-74
1	743827	743862	KBS-Mac-68
1	745051	745073	MSGA-10
1	745051	745073	Yng-4
1	745546	745678	MuskSP-68
1	748081	748950	Yng-53
1	748084	748989	BRR57
1	748102	748465	Yng-4
1	748102	748524	Paw-13
1	748102	748988	KBS-Mac-68
1	748103	748332	328PNA062
1	748103	748519	MSGA-10
1	748105	748332	KBS-Mac-74
1	748105	748987	BRR4
1	748105	748996	LI-SET-036
1	748107	748332	MNF-Che-49
1	748107	748966	MuskSP-68
1	748116	748332	MNF-Che-47
1	748338	748519	MNF-Che-47
1	748338	748519	KBS-Mac-74
1	748338	748974	328PNA062
1	748338	749002	MNF-Che-49
1	748499	748966	Yng-4
1	748569	748962	KBS-Mac-74
1	748569	748974	MSGA-10
1	748569	748974	Paw-13
1	748569	748989	MNF-Che-47
1	758608	758753	MuskSP-68
1	758608	758759	328PNA062
1	758608	758764	Yng-53
1	758608	758786	LI-SET-036
1	758608	758786	MNF-Che-49
1	758621	758786	KBS-Mac-68
1	758641	758786	BRR57
1	758644	758754	BRR4
1	758652	758728	Yng-4
1	758655	758786	KBS-Mac-74
1	758664	758736	MNF-Che-47
1	758669	758759	Paw-13
1	758681	758742	MSGA-10
1	758914	759194	328PNA062
1	758982	759233	BRR57
1	758990	759220	Yng-53
1	758999	759193	KBS-Mac-68
1	758999	759194	KBS-Mac-74
1	758999	759195	MNF-Che-47
1	759013	759193	MSGA-10
1	759013	759193	Yng-4
1	759013	759194	Paw-13
1	759013	759195	BRR4
1	759013	759195	MuskSP-68
1	759013	759229	LI-SET-036
1	759014	759193	MNF-Che-49
1	759433	759644	BRR4
1	759464	759597	MuskSP-68
1	759572	759638	Yng-53
1	759790	760533	328PNA062
1	759790	760533	Paw-13
1	759797	759961	LI-SET-036
1	759797	760320	BRR57
1	759797	760523	KBS-Mac-74
1	759800	759935	KBS-Mac-68
1	759800	760130	MNF-Che-49
1	759800	760135	MNF-Che-47
1	759800	760313	BRR4
1	759800	760313	MuskSP-68
1	759800	760339	Yng-4
1	759800	760533	Yng-53
1	759801	760331	MSGA-10
1	760031	760526	KBS-Mac-68
1	760056	760311	LI-SET-036
1	760196	760311	MNF-Che-47
1	760196	760313	MNF-Che-49
1	760392	760523	MSGA-10
1	760392	760523	MNF-Che-47
1	760392	760531	BRR4
1	760392	760533	MuskSP-68
1	760392	760533	MNF-Che-49
1	760392	760538	BRR57
1	760394	760533	LI-SET-036
1	760394	760549	Yng-4
1	764747	764780	Paw-13
1	764747	764780	328PNA062
1	764747	764780	MNF-Che-47
1	764747	764800	MuskSP-68
1	764747	764800	BRR57
1	764747	764800	LI-SET-036
1	764747	764800	BRR4
1	764747	764800	KBS-Mac-68
1	764747	764800	Yng-53
1	765824	765876	Paw-13
1	765824	765876	328PNA062
1	765824	765876	BRR4
1	772859	772963	Yng-53
1	776506	776557	MuskSP-68
1	776506	776557	KBS-Mac-74
1	776506	776557	BRR57
1	776506	776557	BRR4
1	776506	776557	MNF-Che-47
1	777887	777932	Yng-4
1	777888	777918	KBS-Mac-74
1	777888	777918	BRR57
1	777888	777918	MSGA-10
1	777888	777918	MNF-Che-47
1	777888	777932	MuskSP-68
1	777888	777932	LI-SET-036
1	777888	777932	BRR4
1	778960	779033	Yng-53
1	778982	779057	MuskSP-68
1	781134	781192	KBS-Mac-74
1	781145	781221	MNF-Che-49
1	781150	781423	MuskSP-68
1	781342	781547	MSGA-10
1	781342	781548	328PNA062
1	781354	781410	LI-SET-036
1	781354	781410	KBS-Mac-68
1	781354	781429	BRR57
1	781529	781585	LI-SET-036
1	781655	781753	BRR57
1	781697	781983	KBS-Mac-74
1	781697	782018	BRR4
1	781700	782247	KBS-Mac-68
1	781703	782138	MNF-Che-47
1	781710	781753	Yng-53
1	781715	781753	MSGA-10
1	781715	781983	328PNA062
1	781716	781925	MNF-Che-49
1	781716	782040	MuskSP-68
1	781881	781925	MSGA-10
1	781881	782004	Yng-4
1	781883	782010	Yng-53
1	781887	782062	BRR57
1	781899	782055	Paw-13
1	785252	785439	328PNA062
1	785268	785439	MNF-Che-49
1	785317	785432	MSGA-10
1	785317	785434	BRR57
1	785317	785439	KBS-Mac-68
1	785317	785459	MuskSP-68
1	785324	785434	BRR4
1	785324	785439	Paw-13
1	789415	789751	Paw-13
1	789439	789697	KBS-Mac-68
1	789443	789681	MuskSP-68
1	789443	789689	BRR57
1	789443	789703	Yng-53
1	789443	789708	MSGA-10
1	789450	789681	LI-SET-036
1	789455	789681	328PNA062
1	789465	789681	BRR4
1	789465	789714	KBS-Mac-74
1	789468	789681	MNF-Che-49
1	789472	789681	Yng-4
1	791612	792019	KBS-Mac-74
1	791612	792164	LI-SET-036
1	791707	791992	Yng-4
1	791721	792018	MSGA-10
1	791721	792171	MNF-Che-47
1	791727	792019	BRR57
1	791727	792221	KBS-Mac-68
1	791733	792184	328PNA062
1	791740	792019	Yng-53
1	791740	792171	MNF-Che-49
1	791740	792172	MuskSP-68
1	791740	792177	Paw-13
1	791888	792019	BRR4
1	792122	792188	KBS-Mac-74
1	792134	792177	Yng-53
1	792134	792184	BRR57
1	792334	792397	BRR57
1	792364	792406	BRR4
1	794111	794148	MSGA-10
1	794111	794148	328PNA062
1	794111	794148	MuskSP-68
1	794111	794148	BRR57
1	804295	804371	BRR4
1	804295	804371	Yng-4
1	804295	804371	MNF-Che-47
1	804295	804371	MSGA-10
1	804295	804371	Yng-53
1	804295	804371	Paw-13
1	804295	804371	KBS-Mac-74
1	804295	804371	BRR57
1	804295	804371	MNF-Che-49
1	804295	804371	KBS-Mac-68
1	805272	805316	Yng-4
1	805272	805316	328PNA062
1	805545	805566	Yng-4
1	805545	805566	MNF-Che-49
1	805545	805573	MNF-Che-47
1	811325	811370	BRR4
1	811325	811370	MNF-Che-47
1	811325	811370	Yng-53
1	811325	811370	BRR57
1	811325	811370	MNF-Che-49
1	811344	811370	MuskSP-68
1	811471	811485	KBS-Mac-74
1	811471	811511	MSGA-10
1	811471	811511	MNF-Che-47
1	811471	811511	Yng-53
1	811471	811511	328PNA062
1	811471	811511	MuskSP-68
1	811471	811511	BRR57
1	811471	811511	MNF-Che-49
1	822157	822398	BRR4
1	822157	822398	KBS-Mac-74
1	822243	822324	Paw-13
1	822243	822332	LI-SET-036
1	822243	822343	MuskSP-68
1	822243	822403	MSGA-10
1	822243	822404	MNF-Che-47
1	822243	822404	328PNA062
1	822243	822475	Yng-53
1	822243	822483	KBS-Mac-68
1	822248	822324	BRR57
1	822258	822340	Yng-4
1	825972	826008	KBS-Mac-74
1	825972	826013	KBS-Mac-68
1	825972	826013	BRR4
1	825972	826013	Yng-4
1	825972	826013	MSGA-10
1	825972	826013	MNF-Che-47
1	825972	826013	Paw-13
1	825972	826013	Yng-53
1	825972	826013	MuskSP-68
1	825972	826013	LI-SET-036
1	825972	826013	MNF-Che-49
1	825972	826039	BRR57
1	829165	829247	KBS-Mac-68
1	838498	838520	MNF-Che-49
1	838498	838520	KBS-Mac-68
1	838498	838520	MSGA-10
1	838498	838520	MNF-Che-47
1	838498	838520	328PNA062
1	838498	838520	KBS-Mac-74
1	838498	838520	MuskSP-68
1	838498	838520	LI-SET-036
1	846651	846815	KBS-Mac-74
1	846685	846811	Yng-53
1	846685	846815	KBS-Mac-68
1	846685	846815	MSGA-10
1	846685	846815	MNF-Che-47
1	846685	846815	LI-SET-036
1	846685	846818	Yng-4
1	846685	846818	BRR57
1	846690	846811	MuskSP-68
1	846690	846815	328PNA062
1	846696	846811	MNF-Che-49
1	846696	846811	Paw-13
1	861434	861473	KBS-Mac-74
1	861441	861473	BRR4
1	861441	861473	KBS-Mac-68
1	861441	861473	Yng-4
1	861441	861473	MSGA-10
1	861441	861473	MNF-Che-47
1	861441	861473	Paw-13
1	861441	861473	Yng-53
1	861441	861473	MuskSP-68
1	861441	861473	LI-SET-036
1	861441	861473	BRR57
1	861441	861480	MNF-Che-49
1	861735	861780	MNF-Che-49
1	861735	861780	BRR4
1	861735	861780	MSGA-10
1	861735	861780	LI-SET-036
1	869481	869543	KBS-Mac-68
1	869481	869543	MNF-Che-47
1	869669	869687	MSGA-10
1	873669	873757	MuskSP-68
1	873678	873757	LI-SET-036
1	873679	873744	MNF-Che-49
1	873695	873744	Yng-4
1	873695	873744	KBS-Mac-74
1	873695	873757	Yng-53
1	873695	873757	328PNA062
1	876684	876780	MNF-Che-47
1	878572	878607	MSGA-10
1	878572	878608	MNF-Che-49
1	878572	878608	BRR4
1	878572	878608	KBS-Mac-68
1	878572	878608	Paw-13
1	878572	878608	MNF-Che-47
1	878572	878608	Yng-53
1	878572	878608	328PNA062
1	878572	878608	KBS-Mac-74
1	878572	878608	MuskSP-68
1	878572	878608	LI-SET-036
1	878572	878608	BRR57
1	878572	878613	Yng-4
1	879063	879104	MuskSP-68
1	880654	880688	Yng-53
1	880654	880706	BRR4
1	880654	880706	Paw-13
1	880654	880706	328PNA062
1	880654	880706	KBS-Mac-74
1	880654	880706	LI-SET-036
1	880654	880706	BRR57
1	880666	880706	MNF-Che-49
1	880666	880706	Yng-4
1	880666	880706	MSGA-10
1	880666	880706	MuskSP-68
1	880672	880706	KBS-Mac-68
1	880676	880706	MNF-Che-47
1	888450	888726	MNF-Che-49
1	888463	888626	Paw-13
1	888491	888626	KBS-Mac-74
1	888491	888649	BRR57
1	888491	888893	KBS-Mac-68
1	888491	888893	MuskSP-68
1	888492	888626	Yng-53
1	888492	888741	LI-SET-036
1	888492	888910	MNF-Che-47
1	888514	888741	328PNA062
1	888514	888775	BRR4
1	888514	888877	Yng-4
1	888548	888626	MSGA-10
1	888726	889045	BRR57
1	888825	889045	Yng-53
1	888866	888910	BRR4
1	889022	889492	328PNA062
1	889152	889253	KBS-Mac-74
1	889152	889265	Yng-53
1	889152	889469	MNF-Che-49
1	889152	889485	Yng-4
1	889152	889522	LI-SET-036
1	889178	889480	KBS-Mac-68
1	889178	889508	MNF-Che-47
1	889178	889509	BRR57
1	889190	889265	BRR4
1	889197	889253	MSGA-10
1	889197	889479	MuskSP-68
1	889197	889508	Paw-13
1	889380	889484	Yng-53
1	889384	889509	BRR4
1	889406	889508	MSGA-10
1	890853	890906	MSGA-10
1	890953	890989	BRR57
1	890953	890989	MNF-Che-49
1	890953	890989	KBS-Mac-68
1	890953	890989	BRR4
1	890953	890989	Paw-13
1	890953	890989	MNF-Che-47
1	890953	890989	MSGA-10
1	890953	890989	KBS-Mac-74
1	890953	890989	LI-SET-036
1	890953	890992	MuskSP-68
1	891180	891271	BRR57
1	891180	891293	MSGA-10
1	891180	891293	KBS-Mac-74
1	891180	891314	MNF-Che-49
1	891180	891314	Paw-13
1	891180	891314	MNF-Che-47
1	891180	891314	Yng-53
1	891181	891293	MuskSP-68
1	891181	891299	KBS-Mac-68
1	891204	891348	328PNA062
1	940142	940216	Paw-13
1	944009	944392	328PNA062
1	944017	944225	Yng-4
1	944101	944225	LI-SET-036
1	944106	944225	MNF-Che-49
1	944130	944407	KBS-Mac-74
1	944151	944225	KBS-Mac-68
1	944151	944384	BRR4
1	944153	944225	Yng-53
1	944153	944238	MuskSP-68
1	944153	944392	Paw-13
1	944159	944225	MSGA-10
1	944159	944384	BRR57
1	944159	944401	MNF-Che-47
1	944274	944392	Yng-4
1	944274	944446	Yng-53
1	944280	944407	MSGA-10
1	944280	944415	MNF-Che-49
1	944280	944417	LI-SET-036
1	944280	944427	KBS-Mac-68
1	944280	944428	MuskSP-68
1	946388	946420	BRR57
1	946388	946420	MNF-Che-49
1	946388	946420	BRR4
1	946388	946420	Yng-4
1	946388	946420	KBS-Mac-68
1	946388	946420	Paw-13
1	946388	946420	MNF-Che-47
1	946388	946420	MSGA-10
1	946388	946420	Yng-53
1	946388	946420	328PNA062
1	946388	946420	KBS-Mac-74
1	946388	946420	MuskSP-68
1	946388	946420	LI-SET-036
1	958156	958464	KBS-Mac-68
1	958173	958336	LI-SET-036
1	958173	958357	328PNA062
1	958173	958362	KBS-Mac-74
1	958173	958409	BRR4
1	958178	958357	MNF-Che-47
1	958178	958357	MuskSP-68
1	958179	958353	MSGA-10
1	958179	958357	Paw-13
1	958179	958383	MNF-Che-49
1	958183	958357	BRR57
1	958183	958357	Yng-4
1	958183	958381	Yng-53
1	963259	963314	LI-SET-036
1	964795	964838	LI-SET-036
1	964795	964838	BRR57
1	964795	964838	MNF-Che-49
1	964795	964838	BRR4
1	964795	964838	KBS-Mac-68
1	964795	964838	Paw-13
1	964795	964838	MNF-Che-47
1	964795	964838	Yng-53
1	964795	964838	328PNA062
1	964795	964838	KBS-Mac-74
1	964795	964838	MuskSP-68
1	964971	965020	Paw-13
1	964971	965020	MSGA-10
1	965965	966029	BRR4
1	965965	966029	MuskSP-68
1	965965	966037	LI-SET-036
1	979986	980024	MNF-Che-49
1	979986	980024	MSGA-10
1	980271	980313	MSGA-10
1	980271	980328	BRR57
1	980271	980328	Paw-13
1	980271	980328	MuskSP-68
1	997185	997241	Paw-13
1	997187	997241	Yng-4
1	997187	997241	Yng-53
1	997187	997241	328PNA062
1	997187	997266	KBS-Mac-68
1	997187	997311	MNF-Che-47
1	997763	997823	KBS-Mac-68
1	997763	997824	LI-SET-036
1	997763	997935	MuskSP-68
1	997797	997824	BRR57
1	997797	997824	BRR4
1	997797	997824	Paw-13
1	997797	997824	Yng-53
1	998450	998499	BRR57
1	998450	998499	328PNA062
1	998450	998499	MSGA-10
1	998450	998499	MuskSP-68
1	998734	998794	MSGA-10
1	998933	998960	MNF-Che-47
1	998933	998960	328PNA062
1	998933	998960	KBS-Mac-74
1	998933	998967	MSGA-10
1	998933	999000	MNF-Che-49
1	998933	999028	Yng-53
1	998994	999077	328PNA062
1	999129	999163	LI-SET-036
1	999129	999163	Yng-4
1	999129	999163	BRR4
1	999129	999163	KBS-Mac-74
1	999129	999163	328PNA062
1	999129	999163	MuskSP-68
1	999329	999391	BRR57
1	999329	999391	MNF-Che-49
1	999329	999391	MuskSP-68
1	999360	999391	BRR4
1	999360	999391	MNF-Che-47
1	999360	999391	Paw-13
1	999360	999391	Yng-53
1	999360	999391	KBS-Mac-74
1	999360	999391	MSGA-10
1	999360	999391	328PNA062
1	1007100	1007142	LI-SET-036
1	1007100	1007142	BRR57
1	1007100	1007142	MNF-Che-49
1	1007100	1007142	KBS-Mac-68
1	1007100	1007142	BRR4
1	1007100	1007142	MNF-Che-47
1	1007100	1007142	Yng-53
1	1007100	1007142	KBS-Mac-74
1	1007100	1007142	MSGA-10
1	1007100	1007142	328PNA062
1	1007100	1007142	MuskSP-68
1	1007115	1007142	Yng-4
1	1007613	1007630	LI-SET-036
1	1007613	1007630	BRR57
1	1007613	1007630	BRR4
1	1007613	1007630	KBS-Mac-74
1	1007613	1007630	328PNA062
1	1007662	1007690	MSGA-10
1	1007662	1007706	BRR57
1	1007662	1007706	Yng-4
1	1007662	1007706	MNF-Che-49
1	1007662	1007706	KBS-Mac-68
1	1007662	1007706	BRR4
1	1007662	1007706	MNF-Che-47
1	1007662	1007706	Paw-13
1	1007662	1007706	Yng-53
1	1007662	1007706	KBS-Mac-74
1	1007662	1007706	328PNA062
1	1031941	1031995	BRR4
1	1031941	1031995	MSGA-10
1	1031941	1031995	KBS-Mac-74
1	1031941	1031995	MuskSP-68
1	1046453	1046515	MNF-Che-47
1	1052564	1052663	MNF-Che-47
1	1055873	1055932	BRR57
1	1055873	1055932	Yng-4
1	1055873	1055932	MNF-Che-49
1	1055873	1055932	MNF-Che-47
1	1055873	1055932	Yng-53
1	1055873	1055932	MSGA-10
1	1055873	1055932	328PNA062
1	1055873	1055932	KBS-Mac-74
1	1055873	1055932	MuskSP-68
1	1055873	1055954	KBS-Mac-68
1	1055873	1055954	Paw-13
1	1055897	1055954	LI-SET-036
1	1065728	1065771	LI-SET-036
1	1065728	1065771	BRR57
1	1065728	1065771	KBS-Mac-68
1	1065728	1065771	BRR4
1	1065728	1065771	Paw-13
1	1065728	1065771	MNF-Che-47
1	1065728	1065771	Yng-53
1	1065728	1065771	MSGA-10
1	1065728	1065771	328PNA062
1	1065728	1065771	KBS-Mac-74
1	1065728	1065800	MuskSP-68
1	1065962	1065988	MNF-Che-49
1	1065962	1065988	MSGA-10
1	1065962	1065988	328PNA062
1	1068722	1068771	LI-SET-036
1	1068722	1068771	BRR57
1	1068722	1068771	Yng-4
1	1068722	1068771	MNF-Che-49
1	1068722	1068771	KBS-Mac-68
1	1068722	1068771	Paw-13
1	1068722	1068771	MNF-Che-47
1	1068722	1068771	Yng-53
1	1068722	1068771	328PNA062
1	1068722	1068771	MuskSP-68
1	1068747	1068771	KBS-Mac-74
1	1068747	1068771	MSGA-10
1	1077570	1077597	MNF-Che-49
1	1077570	1077597	Paw-13
1	1077570	1077597	MNF-Che-47
1	1077570	1077597	KBS-Mac-74
1	1077570	1077597	MSGA-10
1	1077570	1077597	328PNA062
1	1077570	1077597	MuskSP-68
1	1087589	1087665	LI-SET-036
1	1087589	1087665	BRR57
1	1087589	1087665	MNF-Che-49
1	1087589	1087665	Paw-13
1	1087589	1087665	MSGA-10
1	1087589	1087665	MuskSP-68
1	1088002	1088052	Yng-53
1	1088752	1088805	BRR57
1	1089158	1089225	BRR57
1	1089158	1089225	Yng-4
1	1089158	1089225	KBS-Mac-68
1	1089158	1089225	BRR4
1	1089158	1089225	Paw-13
1	1089158	1089225	MNF-Che-47
1	1089158	1089225	Yng-53
1	1089158	1089225	KBS-Mac-74
1	1089158	1089225	328PNA062
1	1089158	1089225	MSGA-10
1	1089158	1089225	MuskSP-68
1	1090630	1090664	Paw-13
1	1090634	1090664	Yng-4
1	1090634	1090664	MNF-Che-47
1	1090634	1090664	328PNA062
1	1090634	1090664	MuskSP-68
1	1091181	1091227	MNF-Che-49
1	1091181	1091227	MNF-Che-47
1	1091197	1091227	KBS-Mac-74
1	1091735	1091775	Yng-4
1	1091735	1091775	BRR4
1	1091735	1091775	MNF-Che-49
1	1091735	1091775	KBS-Mac-74
1	1091735	1091775	MSGA-10
1	1091735	1091775	328PNA062
1	1091735	1091775	MuskSP-68
1	1091735	1091798	Paw-13
1	1092305	1092339	LI-SET-036
1	1092305	1092339	BRR57
1	1092305	1092339	KBS-Mac-68
1	1092305	1092339	BRR4
1	1092305	1092339	Paw-13
1	1092305	1092339	KBS-Mac-74
1	1092305	1092339	328PNA062
1	1092305	1092364	MNF-Che-49
1	1092305	1092364	Yng-53
1	1092305	1092364	MSGA-10
1	1092305	1092396	Yng-4
1	1092305	1092396	MNF-Che-47
1	1092305	1092396	MuskSP-68
1	1093200	1093240	LI-SET-036
1	1093200	1093240	Yng-4
1	1093200	1093240	MNF-Che-47
1	1093200	1093240	MSGA-10
1	1093200	1093240	MuskSP-68
1	1093955	1093989	BRR57
1	1093955	1093989	BRR4
1	1093955	1093989	Paw-13
1	1093955	1093989	KBS-Mac-74
1	1093955	1093989	328PNA062
1	1093955	1093989	MuskSP-68
1	1093955	1094003	MSGA-10
1	1099063	1099098	LI-SET-036
1	1099063	1099098	BRR57
1	1099063	1099098	KBS-Mac-68
1	1099063	1099098	Yng-4
1	1099063	1099098	MNF-Che-49
1	1099063	1099098	BRR4
1	1099063	1099098	Yng-53
1	1099063	1099098	MNF-Che-47
1	1099063	1099098	KBS-Mac-74
1	1099063	1099098	328PNA062
1	1099063	1099098	MSGA-10
1	1099063	1099098	MuskSP-68
1	1099063	1099160	Paw-13
1	1099119	1099160	MuskSP-68
1	1099130	1099160	MNF-Che-49
1	1099130	1099160	BRR4
1	1099130	1099160	Yng-53
1	1099130	1099160	MNF-Che-47
1	1099130	1099160	KBS-Mac-74
1	1106620	1106687	LI-SET-036
1	1106620	1106687	BRR57
1	1106620	1106687	KBS-Mac-68
1	1106620	1106687	Yng-4
1	1106620	1106687	MNF-Che-49
1	1106620	1106687	Paw-13
1	1106620	1106687	Yng-53
1	1106620	1106687	MNF-Che-47
1	1106620	1106687	KBS-Mac-74
1	1106620	1106687	328PNA062
1	1106620	1106687	MSGA-10
1	1106621	1106687	BRR4
1	1106629	1106687	MuskSP-68
1	1113448	1113529	328PNA062
1	1113449	1113529	MuskSP-68
1	1113469	1113514	BRR4
1	1115743	1115820	KBS-Mac-68
1	1115756	1115820	Paw-13
1	1115756	1115820	MSGA-10
1	1133003	1133097	Yng-53
1	1133003	1133107	MuskSP-68
1	1133004	1133049	328PNA062
1	1133004	1133101	MNF-Che-47
1	1149510	1149661	Yng-4
1	1149510	1149661	Yng-53
1	1149510	1149662	LI-SET-036
1	1149510	1149662	MSGA-10
1	1149950	1149993	BRR57
1	1149950	1149993	KBS-Mac-68
1	1149950	1149993	Paw-13
1	1149950	1149993	Yng-53
1	1149950	1149993	328PNA062
1	1150378	1150414	BRR57
1	1150378	1150414	KBS-Mac-68
1	1150378	1150414	MNF-Che-47
1	1150378	1150414	KBS-Mac-74
1	1150378	1150414	MSGA-10
1	1150378	1150414	328PNA062
1	1150378	1150414	MuskSP-68
1	1151248	1151289	LI-SET-036
1	1151248	1151289	KBS-Mac-74
1	1151248	1151289	MSGA-10
1	1151248	1151289	328PNA062
1	1151248	1151338	MuskSP-68
1	1152426	1152462	MuskSP-68
1	1172633	1172769	Yng-53
1	1179707	1179750	MuskSP-68
1	1179734	1179767	LI-SET-036
1	1179734	1179767	MSGA-10
1	1180492	1180543	MuskSP-68
1	1181040	1181093	MNF-Che-47
1	1181040	1181093	MSGA-10
1	1184231	1184275	BRR4
1	1184231	1184303	LI-SET-036
1	1184231	1184303	MNF-Che-49
1	1184231	1184303	Yng-53
1	1184231	1184303	MSGA-10
1	1184231	1184303	MuskSP-68
1	1184231	1184309	Yng-4
1	1184231	1184309	Paw-13
1	1184231	1184309	MNF-Che-47
1	1184231	1184309	KBS-Mac-74
1	1184231	1184410	KBS-Mac-68
1	1184231	1184426	328PNA062
1	1184231	1184837	BRR57
1	1184337	1184410	LI-SET-036
1	1184337	1184410	MNF-Che-49
1	1184337	1184410	BRR4
1	1184337	1184410	Paw-13
1	1184337	1184410	MuskSP-68
1	1184337	1184425	Yng-53
1	1184337	1184425	MSGA-10
1	1184337	1184622	Yng-4
1	1184337	1184622	KBS-Mac-74
1	1184337	1185132	MNF-Che-47
1	1184484	1185208	BRR4
1	1184541	1185104	LI-SET-036
1	1184551	1184837	MuskSP-68
1	1184574	1184792	Paw-13
1	1184574	1184792	MSGA-10
1	1184574	1184837	Yng-53
1	1184575	1185126	328PNA062
1	1184675	1184792	MNF-Che-49
1	1184675	1184837	KBS-Mac-74
1	1184675	1185119	Yng-4
1	1184675	1185119	KBS-Mac-68
1	1184818	1185108	MSGA-10
1	1184818	1185161	MNF-Che-49
1	1184818	1185207	Paw-13
1	1184853	1185069	BRR57
1	1184853	1185097	MuskSP-68
1	1184853	1185119	KBS-Mac-74
1	1184854	1185070	Yng-53
1	1186125	1186169	KBS-Mac-74
1	1186125	1186169	328PNA062
1	1186125	1186169	MSGA-10
1	1186451	1186488	MNF-Che-49
1	1186452	1186488	LI-SET-036
1	1186452	1186488	BRR57
1	1186452	1186488	Yng-4
1	1186452	1186488	KBS-Mac-68
1	1186452	1186488	BRR4
1	1186452	1186488	Paw-13
1	1186452	1186488	MNF-Che-47
1	1186452	1186488	Yng-53
1	1186452	1186488	KBS-Mac-74
1	1186452	1186488	328PNA062
1	1186452	1186488	MSGA-10
1	1186452	1186488	MuskSP-68
1	1186649	1186695	MSGA-10
1	1186753	1186830	BRR57
1	1186753	1186830	Yng-4
1	1186753	1186830	MNF-Che-49
1	1186753	1186830	BRR4
1	1186753	1186830	Paw-13
1	1186753	1186830	MNF-Che-47
1	1186753	1186830	Yng-53
1	1186753	1186830	KBS-Mac-74
1	1186753	1186830	328PNA062
1	1186753	1186830	MSGA-10
1	1186753	1186830	MuskSP-68
1	1187139	1187198	Yng-4
1	1187139	1187198	Paw-13
1	1187139	1187198	MuskSP-68
1	1192725	1192766	Paw-13
1	1192725	1192766	Yng-53
1	1192725	1192766	KBS-Mac-74
1	1192725	1192766	MuskSP-68
1	1192928	1192969	KBS-Mac-74
1	1192928	1192969	MSGA-10
1	1192928	1192969	MuskSP-68
1	1194280	1195124	MNF-Che-49
1	1194312	1195143	Yng-4
1	1194312	1195243	328PNA062
1	1194312	1195549	Yng-53
1	1194315	1194910	KBS-Mac-74
1	1194315	1195109	MSGA-10
1	1194315	1195138	LI-SET-036
1	1194315	1195145	BRR4
1	1194315	1195243	Paw-13
1	1194320	1195165	MNF-Che-47
1	1194320	1195170	KBS-Mac-68
1	1194323	1194915	BRR57
1	1194325	1195170	MuskSP-68
1	1194967	1195143	KBS-Mac-74
1	1194967	1195145	BRR57
1	1195615	1195955	Yng-53
1	1196731	1196914	Yng-53
1	1196794	1196914	MSGA-10
1	1199707	1199809	LI-SET-036
1	1199707	1199811	MuskSP-68
1	1199723	1199811	BRR57
1	1199723	1199811	KBS-Mac-68
1	1199723	1199811	Yng-4
1	1199723	1199811	BRR4
1	1199723	1199811	Paw-13
1	1199723	1199811	Yng-53
1	1199723	1199811	328PNA062
1	1199723	1199811	KBS-Mac-74
1	1199723	1199813	MSGA-10
1	1199742	1199811	MNF-Che-49
1	1199742	1199811	MNF-Che-47
1	1199994	1200070	LI-SET-036
1	1199994	1200070	KBS-Mac-68
1	1199994	1200070	Yng-4
1	1199994	1200070	MNF-Che-49
1	1199994	1200070	BRR4
1	1199994	1200070	MNF-Che-47
1	1199994	1200070	Paw-13
1	1199994	1200070	Yng-53
1	1199994	1200070	328PNA062
1	1199994	1200070	MSGA-10
1	1199994	1200070	MuskSP-68
1	1200015	1200070	BRR57
1	1200015	1200070	KBS-Mac-74
1	1200489	1200536	LI-SET-036
1	1200489	1200536	BRR4
1	1200489	1200536	MNF-Che-47
1	1200489	1200536	328PNA062
1	1200489	1200536	KBS-Mac-74
1	1200489	1200559	BRR57
1	1200489	1200559	KBS-Mac-68
1	1200489	1200559	Yng-53
1	1200489	1200559	MSGA-10
1	1211851	1211886	BRR57
1	1211851	1211886	BRR4
1	1211851	1211888	MNF-Che-49
1	1212559	1212615	Yng-53
1	1229518	1229539	KBS-Mac-68
1	1229518	1229539	Yng-4
1	1229518	1229539	BRR4
1	1229518	1229539	Yng-53
1	1249682	1249963	Paw-13
1	1249695	1249774	MNF-Che-49
1	1249704	1249811	MuskSP-68
1	1249720	1250136	BRR4
1	1249721	1250136	LI-SET-036
1	1249721	1250160	KBS-Mac-68
1	1249730	1250136	328PNA062
1	1249732	1249963	KBS-Mac-74
1	1249732	1250133	MNF-Che-47
1	1249732	1250134	Yng-53
1	1249732	1250136	BRR57
1	1249733	1250327	MSGA-10
1	1249909	1250133	MNF-Che-49
1	1249919	1250134	MuskSP-68
1	1250073	1250133	Yng-4
1	1250073	1250134	KBS-Mac-74
1	1250080	1250327	Paw-13
1	1250249	1250327	KBS-Mac-74
1	1250266	1250326	MNF-Che-47
1	1250269	1250329	MuskSP-68
1	1250273	1250311	MNF-Che-49
1	1250273	1250316	LI-SET-036
1	1250273	1250327	BRR57
1	1250273	1250327	KBS-Mac-68
1	1250273	1250327	BRR4
1	1250273	1250526	Yng-53
1	1250273	1250691	Yng-4
1	1250434	1250890	BRR4
1	1250451	1250524	MuskSP-68
1	1250463	1250576	328PNA062
1	1250470	1250524	KBS-Mac-74
1	1250470	1250526	BRR57
1	1250470	1250690	MNF-Che-49
1	1250470	1250690	MSGA-10
1	1250470	1250699	Paw-13
1	1250470	1250888	KBS-Mac-68
1	1250470	1250902	MNF-Che-47
1	1250640	1250890	Yng-53
1	1250653	1250691	328PNA062
1	1250653	1250709	BRR57
1	1250653	1250887	MuskSP-68
[truncated: 420,886 more rows]
