# Supplementary material for: Century-scale Methylome Stability in a Recently Diverged Arabidopsis thaliana Lineage
Source: PLoS Genet. 2015 Jan 8;11(1):e1004920. doi: 10.1371/journal.pgen.1004920 (PMC4287485; doi:10.1371/journal.pgen.1004920)
Supplement: S8 Table — Highly differentially methylated regions (hDMRs). (TXT) [file pgen.1004920.s030.txt]

# Highly differentially methylated regions
# 
# Columns contain
# 1) chromosome
# 2) start position
# 3) region length
# 4) groups of strains separated by "///". Strains in parentheses have no statistical differential methylation to any other strain and were assigned to the group with closest mean methylation rate
# 5) methylation rates per context (in the order CG,CHG,CHH; separated by ",") and strain (separated by "/"), always in following order:
#	LI-SET-036,BRR4,BRR57,MNF-Che-47,MNF-Che-49,MSGA-10,MuskSP-68,KBS-Mac-68,KBS-Mac-74,Paw-13,328PNA062,Yng-4,Yng-53
# 6) p-value of statistical test for differential methylation on that region
# 7) context(s) determined to be differentially methylated in that region
1	42283	213	328PNA062,(LI-SET-036)///KBS-Mac-68,MuskSP-68,Paw-13,KBS-Mac-74,BRR4,(MSGA-10),(Yng-53)///MNF-Che-47,Yng-4,BRR57,(MNF-Che-49)	-,-,20/-,-,55/-,-,71/-,-,76/-,-,63/-,-,41/-,-,53/-,-,51/-,-,55/-,-,45/-,-,4/-,-,65/-,-,37	4.88576030197e-24	CHH
1	114020	164	MNF-Che-49,MSGA-10,MNF-Che-47,LI-SET-036,(BRR4),(BRR57),(MuskSP-68),(KBS-Mac-68),(KBS-Mac-74)///Yng-53,(328PNA062),(Yng-4)	1,-,1/5,-,6/1,-,8/1,-,4/1,-,1/1,-,1/6,-,9/1,-,10/1,-,6/-,-,-/10,-,20/4,-,17/10,-,27	1.63317943542e-10	CHH
1	255804	124	Paw-13,MSGA-10///MNF-Che-49,KBS-Mac-68,Yng-53,328PNA062,KBS-Mac-74,MNF-Che-47,BRR57,BRR4,(LI-SET-036),(MuskSP-68)	79,13,2/64,23,3/86,36,2/88,38,3/81,29,2/14,1,1/72,17,3/77,36,5/71,28,11/1,1,1/82,26,2/-,-,-/73,23,4	7.29818423769e-20	CG
1	331299	60	MNF-Che-49,MuskSP-68,Paw-13,Yng-4,328PNA062,MNF-Che-47,BRR4,BRR57,LI-SET-036,Yng-53///KBS-Mac-74,KBS-Mac-68,(MSGA-10)	2,1,1/1,1,1/3,1,1/1,1,1/1,1,1/66,1,1/1,1,1/84,1,1/88,1,1/1,1,1/1,1,1/1,1,1/16,1,1	5.20426927995e-26	CG
1	428043	94	Yng-4///MNF-Che-49,MuskSP-68,KBS-Mac-68,MSGA-10,328PNA062,KBS-Mac-74,MNF-Che-47,BRR4,BRR57,LI-SET-036,(Paw-13),(Yng-53)	1,2,1/1,5,1/1,1,1/1,1,1/1,1,4/1,1,1/1,1,1/1,1,1/1,1,1/31,1,1/1,1,1/66,6,1/10,1,1	1.3522041578e-16	CG
1	663290	78	Yng-4,(LI-SET-036)///MNF-Che-49,MuskSP-68,Yng-53,MNF-Che-47,(BRR4),(BRR57),(MSGA-10),(KBS-Mac-68),(KBS-Mac-74),(Paw-13),(328PNA062)	57,1,1/16,1,1/13,1,1/1,1,1/1,1,1/11,1,1/1,1,1/28,1,1/18,1,1/17,1,1/12,1,1/65,1,1/1,1,1	2.6341594681e-09	CG
1	772859	105	Yng-53///KBS-Mac-68,MSGA-10,LI-SET-036	1,1,1/-,-,-/-,-,-/-,-,-/-,-,-/1,1,1/-,-,-/1,1,1/-,-,-/-,-,-/-,-,-/-,-,-/42,16,29	5.19575411508e-13	CG,CHH
1	776506	52	MuskSP-68,KBS-Mac-74,MNF-Che-47,BRR4,BRR57,(LI-SET-036),(MNF-Che-49),(MSGA-10),(KBS-Mac-68),(328PNA062)///Yng-4,(Paw-13),(Yng-53)	77,1,1/70,1,1/80,1,1/78,1,1/74,1,1/67,1,1/83,1,1/74,1,1/75,1,1/25,1,1/44,1,1/11,1,1/31,1,1	3.39207198162e-16	CG
1	1172633	137	Yng-53///MNF-Che-49,MuskSP-68,Paw-13,Yng-4,KBS-Mac-68,328PNA062,KBS-Mac-74,MNF-Che-47,BRR4,BRR57,LI-SET-036,(MSGA-10)	1,1,3/1,1,1/1,1,1/1,1,1/1,1,1/10,3,1/1,1,1/2,1,2/1,1,1/1,1,1/3,1,1/1,1,1/57,24,8	1.46563025701e-25	CG
1	1195118	432	Yng-53,(Paw-13)///MNF-Che-49,Yng-4,MSGA-10,328PNA062,KBS-Mac-74,MNF-Che-47,BRR4,BRR57,LI-SET-036,(MuskSP-68),(KBS-Mac-68)	2,4,1/9,1,2/4,1,2/5,2,2/1,1,1/1,1,1/8,2,2/20,5,4/1,5,2/43,21,4/14,11,2/19,13,5/71,35,15	7.40827463511e-37	CG
1	1195615	341	Yng-53///MNF-Che-49,MuskSP-68,Paw-13,Yng-4,KBS-Mac-68,MSGA-10,328PNA062,KBS-Mac-74,MNF-Che-47,BRR4,BRR57,LI-SET-036	1,1,1/1,1,1/1,1,1/1,1,1/1,1,1/1,1,1/1,1,1/1,1,1/1,1,1/9,50,2/1,1,1/1,1,2/51,1,6	8.70503744966e-25	CG,CHG
1	1196794	121	Yng-53///MSGA-10,KBS-Mac-68,MNF-Che-47,BRR4,BRR57///MNF-Che-49,MuskSP-68,Paw-13,328PNA062,KBS-Mac-74,LI-SET-036,(Yng-4)	15,6,3/32,15,8/34,9,9/32,10,10/15,2,1/46,21,16/21,1,1/30,15,13/19,4,3/17,9,2/4,3,3/22,10,5/69,54,42	9.56001193182e-30	CHG,CHH
1	1435722	54	Paw-13,(MuskSP-68),(Yng-4)///MNF-Che-49,KBS-Mac-68,Yng-53,MSGA-10,MNF-Che-47,BRR4,BRR57,(LI-SET-036),(KBS-Mac-74),(328PNA062)	17,1,1/1,1,1/1,1,1/1,1,1/1,1,1/1,1,1/31,1,1/6,1,1/17,1,1/59,1,1/22,1,1/38,1,1/2,1,1	5.68301242604e-17	CG
1	1457282	54	Yng-4,(328PNA062),(Yng-53)///BRR57,(LI-SET-036),(BRR4),(MNF-Che-47),(MNF-Che-49),(MSGA-10),(MuskSP-68),(KBS-Mac-68),(KBS-Mac-74),(Paw-13)	75,1,1/83,1,1/84,1,1/87,1,1/84,1,1/88,1,1/80,4,1/85,1,1/86,1,1/80,1,1/48,1,1/22,1,1/37,1,1	4.66583415766e-05	CG
1	1480410	73	MNF-Che-49,MuskSP-68,Yng-4,KBS-Mac-68,MSGA-10,KBS-Mac-74,MNF-Che-47,LI-SET-036,(Paw-13)///Yng-53,(BRR4),(BRR57),(328PNA062)	1,1,1/54,4,1/45,1,2/4,1,1/1,1,1/1,1,1/1,9,1/1,1,1/1,1,1/22,1,1/53,8,1/1,1,5/68,3,1	2.23851952871e-13	CG
1	1485348	65	MuskSP-68,(BRR57),(MSGA-10),(KBS-Mac-68),(Paw-13),(Yng-4),(Yng-53)///MNF-Che-47,(LI-SET-036),(BRR4),(MNF-Che-49),(KBS-Mac-74),(328PNA062)	53,1,1/48,1,1/70,1,1/21,1,1/26,1,1/81,1,1/86,1,1/57,2,1/49,1,1/83,1,1/52,1,1/83,1,1/85,1,1	6.81293338595e-05	CG
1	1544414	58	MNF-Che-49,KBS-Mac-68,(Paw-13),(328PNA062),(Yng-53)///BRR57	-,-,-/-,-,-/67,75,52/-,-,-/1,1,2/-,-,-/-,-,-/1,1,1/-,-,-/19,1,2/1,1,3/-,-,-/1,1,1	4.48045614786e-07	CG,CHG,CHH
1	1951122	53	MuskSP-68,MSGA-10,328PNA062,KBS-Mac-74,(KBS-Mac-68)///LI-SET-036,(MNF-Che-47),(MNF-Che-49)	88,1,1/-,-,-/-,-,-/64,1,1/57,1,1/18,1,1/1,1,1/9,1,1/1,1,1/-,-,-/1,1,1/-,-,-/-,-,-	1.1461594271e-08	CG
1	2157332	321	KBS-Mac-74,MSGA-10///Yng-53,328PNA062,MNF-Che-47,BRR4,LI-SET-036,(BRR57),(MNF-Che-49),(MuskSP-68),(KBS-Mac-68),(Paw-13),(Yng-4)	85,62,43/77,57,34/84,58,37/79,56,35/73,56,44/20,6,8/77,50,27/76,58,37/62,8,8/86,56,31/79,57,36/83,56,41/88,59,38	2.7905252836e-106	CHG
1	2157697	199	Yng-53,(LI-SET-036),(BRR4),(BRR57),(MNF-Che-47),(MNF-Che-49),(MuskSP-68),(KBS-Mac-68),(Paw-13),(328PNA062),(Yng-4)///MSGA-10,(KBS-Mac-74)	90,46,7/79,41,4/87,47,5/81,40,4/80,44,4/82,4,1/92,41,4/85,43,5/59,9,1/87,48,6/91,49,7/92,44,5/93,56,7	2.73063179371e-17	CHG
1	2158017	92	Yng-53,Paw-13,328PNA062,(LI-SET-036),(BRR4),(MNF-Che-47),(MNF-Che-49)///KBS-Mac-68,Yng-4,KBS-Mac-74,MuskSP-68,MSGA-10,BRR57	84,14,2/71,14,1/66,4,2/84,4,1/83,8,1/58,1,1/44,4,1/13,3,1/51,1,1/85,24,2/86,23,3/47,3,1/87,31,4	3.20318761728e-32	CHG
1	2208671	94	KBS-Mac-68,KBS-Mac-74,(LI-SET-036)///MNF-Che-49,Yng-53,MSGA-10,328PNA062,MNF-Che-47,BRR4,(BRR57),(MuskSP-68),(Paw-13),(Yng-4)	27,2,1/69,3,1/53,4,1/77,2,1/82,7,1/76,5,1/65,2,1/4,1,1/6,1,1/60,1,1/76,8,1/61,1,1/84,2,1	2.04438753932e-20	CG
1	2339764	143	328PNA062///Paw-13,KBS-Mac-68,MNF-Che-47,BRR57,(LI-SET-036),(BRR4),(MSGA-10),(MuskSP-68),(KBS-Mac-74)	1,1,1/2,1,4/1,1,1/1,1,1/-,-,-/25,5,1/1,1,1/1,1,1/1,1,5/7,1,1/29,36,29/-,-,-/-,-,-	3.89734259812e-12	CHG,CHH
1	2461903	349	MuskSP-68,Yng-53,MNF-Che-47,BRR57,LI-SET-036,(BRR4),(MNF-Che-49),(MSGA-10),(KBS-Mac-68),(KBS-Mac-74),(Paw-13)///328PNA062	1,5,1/1,3,1/1,1,1/1,1,1/1,1,1/1,1,1/1,1,1/1,1,1/1,3,1/1,4,1/57,47,32/-,-,-/1,1,1	7.58655535484e-57	CG,CHG
1	2610437	169	Yng-4///MNF-Che-49,MuskSP-68,Paw-13,KBS-Mac-68,Yng-53,328PNA062,KBS-Mac-74,MNF-Che-47,BRR4,BRR57,LI-SET-036,(MSGA-10)	1,1,1/4,1,2/1,1,2/1,1,1/3,1,4/21,1,21/1,1,6/1,1,1/1,1,1/18,1,3/14,1,3/64,1,29/3,6,5	8.98498249745e-19	CG
1	2966775	52	328PNA062,(LI-SET-036),(BRR4),(BRR57),(KBS-Mac-68),(Yng-53)///MuskSP-68,KBS-Mac-74,(MNF-Che-47),(MNF-Che-49),(MSGA-10),(Paw-13),(Yng-4)	35,1,1/35,1,1/36,1,1/56,1,1/65,1,1/37,1,1/73,1,1/35,1,1/70,1,1/38,1,1/1,1,1/70,1,1/25,1,1	8.96499910839e-11	CG
1	3033310	70	Yng-53,MSGA-10,(BRR4),(BRR57),(MuskSP-68),(KBS-Mac-68),(KBS-Mac-74),(Paw-13),(328PNA062)///MNF-Che-49,MNF-Che-47,(LI-SET-036),(Yng-4)	34,1,1/50,1,1/63,1,1/1,1,1/1,1,1/78,1,1/41,1,1/39,1,1/38,1,1/47,1,1/79,1,1/20,1,1/71,1,1	4.07363146129e-12	CG
1	3224914	67	MNF-Che-47,MNF-Che-49///KBS-Mac-68,KBS-Mac-74,Yng-53,(LI-SET-036),(BRR4),(BRR57),(MSGA-10),(MuskSP-68),(Paw-13),(328PNA062),(Yng-4)	28,1,1/22,1,1/26,1,1/84,1,1/78,1,1/30,1,3/35,1,1/8,1,1/1,1,1/24,1,1/18,1,1/26,1,1/10,1,1	2.35332107443e-12	CG
1	3254590	81	LI-SET-036///MNF-Che-49,Paw-13,Yng-4,Yng-53,MSGA-10,MNF-Che-47,(BRR4),(BRR57),(MuskSP-68),(KBS-Mac-68),(KBS-Mac-74),(328PNA062)	56,2,1/15,1,1/16,1,1/1,1,1/1,2,1/1,1,1/23,1,1/19,1,1/16,1,1/1,1,1/17,1,1/1,1,1/1,1,1	2.14946211608e-20	CG
1	3286329	51	KBS-Mac-68,BRR4,MNF-Che-49,MuskSP-68,KBS-Mac-74,MNF-Che-47,BRR57,(MSGA-10),(328PNA062)///Paw-13,Yng-53,(LI-SET-036),(Yng-4)	36,1,1/1,1,1/1,1,1/1,1,1/1,1,1/15,1,1/1,1,1/2,1,1/1,1,1/53,1,1/15,1,1/37,1,1/59,1,1	7.31714662852e-22	CG
1	3413253	304	KBS-Mac-74,MNF-Che-47,MSGA-10,328PNA062///MuskSP-68,Yng-4,Yng-53,Paw-13,KBS-Mac-68,BRR57,(BRR4)	-,-,-/44,51,23/56,54,22/3,11,6/-,-,-/10,12,6/70,61,25/62,58,29/1,5,4/59,60,19/9,10,2/62,65,29/48,57,21	1.45425483774e-56	CG
1	3502305	57	LI-SET-036,(Paw-13)///MuskSP-68,Yng-4,MSGA-10,KBS-Mac-74,(BRR4),(BRR57),(MNF-Che-47),(MNF-Che-49),(KBS-Mac-68),(328PNA062),(Yng-53)	1,1,1/49,1,1/49,1,1/55,1,1/51,1,1/74,1,1/80,1,1/46,1,1/68,1,1/28,1,1/41,1,1/77,1,1/44,1,1	8.03582734037e-15	CG
1	3540233	65	328PNA062,(Yng-53)///MNF-Che-49,Paw-13,Yng-4,KBS-Mac-68,MSGA-10,KBS-Mac-74,MNF-Che-47,BRR4,BRR57,LI-SET-036,(MuskSP-68)	1,1,1/1,1,1/1,1,1/1,1,1/2,1,1/2,1,1/13,1,1/1,1,1/1,1,1/1,1,1/60,1,1/4,1,1/53,1,1	1.26428542094e-17	CG
1	3564136	51	328PNA062,(LI-SET-036),(BRR4),(BRR57),(MNF-Che-47),(MNF-Che-49),(MSGA-10),(MuskSP-68),(Paw-13),(Yng-4),(Yng-53)///KBS-Mac-74,(KBS-Mac-68)	63,1,1/57,1,1/59,1,1/55,1,1/58,1,1/41,1,1/48,1,1/7,1,1/1,1,1/39,1,1/57,1,1/47,1,1/34,1,1	6.02394682813e-05	CG
1	3573011	164	MuskSP-68,Yng-53,328PNA062,(BRR4)///MNF-Che-49,Paw-13,Yng-4,KBS-Mac-68,KBS-Mac-74,MNF-Che-47	-,-,-/32,44,20/-,-,-/71,60,40/79,82,56/-,-,-/2,2,1/52,66,39/65,75,48/69,67,47/11,8,10/68,77,51/8,8,5	1.51661706404e-42	CHG
1	3592297	64	Yng-4,LI-SET-036,Paw-13///MNF-Che-49,MuskSP-68,KBS-Mac-68,Yng-53,MSGA-10,328PNA062,KBS-Mac-74,BRR4,BRR57,MNF-Che-47	41,18,17/13,6,5/1,1,1/6,4,3/3,1,1/3,2,1/1,1,1/3,1,1/4,3,2/41,14,13/1,1,1/55,21,15/2,2,1	9.553048e-78	CG
1	3592966	61	MNF-Che-49,MuskSP-68,MNF-Che-47,LI-SET-036,(BRR4),(BRR57),(KBS-Mac-68),(KBS-Mac-74),(Yng-4),(Yng-53)///MSGA-10,(Paw-13),(328PNA062)	2,1,1/26,1,1/24,1,1/1,1,1/1,1,1/79,1,1/3,1,1/27,1,1/28,1,1/43,1,1/41,1,1/26,1,1/35,1,1	2.43464288966e-10	CG
1	3598523	59	Paw-13///MNF-Che-49,Yng-53,328PNA062,MNF-Che-47,(LI-SET-036),(BRR4),(BRR57),(MSGA-10),(MuskSP-68),(KBS-Mac-68),(KBS-Mac-74),(Yng-4)	25,1,1/27,1,1/18,1,1/1,1,1/1,1,1/12,1,1/21,1,1/18,1,1/15,1,1/66,1,1/1,1,1/31,1,1/3,1,1	8.06352951613e-13	CG
1	3683151	77	Paw-13,KBS-Mac-68,Yng-4,(LI-SET-036),(BRR57),(KBS-Mac-74)///MSGA-10,328PNA062,Yng-53,MNF-Che-47,(BRR4),(MNF-Che-49)	55,1,1/27,1,1/49,1,1/11,1,1/16,1,1/1,1,1/-,-,-/73,1,1/57,5,1/76,1,1/1,1,1/64,1,1/7,1,1	7.97208952043e-26	CG
1	3984573	86	MNF-Che-49,MuskSP-68,Yng-4,328PNA062,KBS-Mac-74,MNF-Che-47,(BRR4),(BRR57),(MSGA-10),(KBS-Mac-68),(Paw-13)///LI-SET-036,(Yng-53)	82,8,1/20,1,1/19,1,1/1,1,1/1,1,1/13,1,1/1,1,2/10,2,1/1,1,1/6,1,1/3,1,1/4,1,1/56,1,1	2.35514804706e-10	CG
1	4024811	88	MNF-Che-49,(MNF-Che-47),(KBS-Mac-74)///MuskSP-68,KBS-Mac-68,MSGA-10,BRR4,LI-SET-036,(BRR57),(Paw-13),(328PNA062),(Yng-4),(Yng-53)	1,1,1/1,1,1/5,1,1/31,11,3/52,14,4/1,1,1/1,1,1/3,5,1/26,9,2/1,1,1/1,1,1/1,1,1/1,1,1	2.00200846723e-20	CG
1	4041832	65	MuskSP-68,Paw-13,Yng-4,KBS-Mac-68,Yng-53,328PNA062,KBS-Mac-74,BRR4,BRR57,LI-SET-036///MNF-Che-49,MNF-Che-47,(MSGA-10)	1,1,1/1,1,1/1,1,1/89,1,1/86,1,2/52,2,1/8,1,1/1,1,1/4,1,1/1,1,1/1,1,1/1,1,1/1,1,1	1.80559206484e-23	CG
1	4114147	166	MSGA-10,(LI-SET-036),(BRR4),(BRR57),(MuskSP-68),(Paw-13),(Yng-4)///328PNA062,(MNF-Che-47),(MNF-Che-49),(KBS-Mac-68),(KBS-Mac-74),(Yng-53)	27,49,17/41,14,9/50,41,15/23,14,10/7,1,1/52,42,10/52,24,14/38,6,1/26,3,11/37,11,10/1,2,1/34,21,14/16,12,1	5.43293711702e-06	CG
1	4156671	74	MNF-Che-49,MNF-Che-47///MuskSP-68,Paw-13,Yng-4,KBS-Mac-68,Yng-53,MSGA-10,328PNA062,KBS-Mac-74,BRR4,BRR57,LI-SET-036	9,1,1/6,1,1/1,1,1/82,5,1/82,4,1/7,1,1/21,1,1/1,1,1/1,1,1/1,1,1/22,1,1/1,1,1/17,1,1	1.32293985843e-46	CG
1	4273899	229	Paw-13,KBS-Mac-74///Yng-4,Yng-53,KBS-Mac-68,328PNA062,BRR4	-,-,-/8,1,7/-,-,-/-,-,-/-,-,-/-,-,-/-,-,-/7,6,7/65,47,60/59,46,49/1,1,1/19,19,12/6,18,12	8.59088714212e-38	CG
1	4294099	99	MuskSP-68,Paw-13,MNF-Che-49,Yng-53,MSGA-10,MNF-Che-47,BRR4,(328PNA062)///Yng-4,KBS-Mac-68,LI-SET-036,KBS-Mac-74	77,70,48/1,1,1/-,-,-/1,4,1/1,1,1/1,1,1/3,2,1/60,56,30/56,47,27/1,4,1/18,30,13/88,72,31/64,20,2	9.01515743373e-51	CHH
1	4315897	263	BRR57,(BRR4),(MNF-Che-49),(KBS-Mac-68),(KBS-Mac-74),(328PNA062)///LI-SET-036,(Yng-53)	56,17,21/21,6,6/1,1,1/-,-,-/28,2,3/-,-,-/-,-,-/5,1,2/20,4,6/-,-,-/23,6,13/-,-,-/53,7,7	6.90704286223e-06	CG
1	4509695	53	Paw-13,(328PNA062),(Yng-4),(Yng-53)///MuskSP-68,KBS-Mac-68,MSGA-10,KBS-Mac-74,BRR4,BRR57,(LI-SET-036),(MNF-Che-47),(MNF-Che-49)	25,1,1/2,1,1/1,1,1/28,1,1/21,1,1/1,1,1/1,1,1/1,1,1/1,1,1/70,1,1/41,1,1/55,1,1/38,1,1	1.00376816027e-09	CG
1	4596825	338	MSGA-10,(Paw-13),(Yng-53)///KBS-Mac-74,(BRR4),(BRR57),(MuskSP-68),(328PNA062)	-,-,-/59,33,8/77,37,6/-,-,-/-,-,-/9,13,1/63,31,5/-,-,-/78,43,19/55,19,2/53,39,7/-,-,-/46,26,2	1.64820732285e-06	CG,CHG
1	4643274	59	MSGA-10,KBS-Mac-74,KBS-Mac-68,(LI-SET-036),(BRR4),(BRR57),(MNF-Che-47),(MNF-Che-49),(MuskSP-68)///Yng-4,Yng-53,(Paw-13),(328PNA062)	48,1,1/53,1,1/56,1,1/59,1,1/60,1,1/78,1,1/61,1,1/71,1,1/83,1,1/36,1,1/23,1,1/7,1,1/10,1,1	6.64761966489e-17	CG
1	4715111	72	328PNA062///MNF-Che-47,(LI-SET-036),(BRR4),(BRR57),(MNF-Che-49),(MSGA-10),(MuskSP-68),(KBS-Mac-68),(KBS-Mac-74),(Paw-13),(Yng-4),(Yng-53)	1,1,1/1,1,1/7,1,1/1,1,1/1,1,3/1,1,1/1,1,1/1,1,1/1,1,1/23,1,1/57,1,2/4,1,1/25,1,1	7.38613643787e-07	CG
1	4800630	72	Yng-53,(BRR4),(BRR57),(MNF-Che-47),(MuskSP-68),(KBS-Mac-68),(KBS-Mac-74),(Yng-4)///LI-SET-036,(MNF-Che-49),(MSGA-10),(Paw-13),(328PNA062)	78,1,1/37,1,1/36,1,1/25,1,1/61,1,1/53,1,1/46,1,1/44,1,1/20,1,1/62,1,1/50,1,1/47,1,1/16,1,1	1.44389271574e-05	CG
1	4819388	70	Yng-4,(LI-SET-036),(BRR4),(BRR57),(MNF-Che-47),(MNF-Che-49),(MSGA-10),(MuskSP-68),(Paw-13),(328PNA062),(Yng-53)///KBS-Mac-68,(KBS-Mac-74)	81,1,1/85,1,1/85,1,1/87,1,1/87,1,1/85,1,1/84,1,1/2,1,1/30,1,1/67,1,1/85,1,1/83,1,1/85,1,1	4.16691143136e-08	CG
1	4831729	176	MSGA-10,(LI-SET-036),(MNF-Che-47),(MNF-Che-49),(KBS-Mac-74),(Paw-13)///BRR57,(BRR4),(MuskSP-68),(KBS-Mac-68),(328PNA062),(Yng-4),(Yng-53)	44,23,5/84,32,7/82,21,7/25,14,4/34,23,5/19,16,4/81,31,7/68,30,6/40,22,5/44,14,5/78,25,7/53,18,5/51,22,6	8.76902878442e-05	CG
1	4836286	57	KBS-Mac-74,(Paw-13)///MNF-Che-49,MuskSP-68,Yng-53,MSGA-10,328PNA062,MNF-Che-47,BRR4,BRR57,(LI-SET-036),(KBS-Mac-68),(Yng-4)	33,1,1/9,1,1/17,1,1/1,1,1/1,1,1/1,1,1/1,1,1/41,1,1/80,1,1/43,1,1/1,9,1/31,1,1/3,1,1	1.01290044936e-11	CG
1	4836463	68	MNF-Che-49,MNF-Che-47,Yng-53,BRR4,(BRR57),(MSGA-10),(Paw-13),(328PNA062),(Yng-4)///KBS-Mac-74,KBS-Mac-68,(LI-SET-036),(MuskSP-68)	47,1,1/17,1,1/24,1,1/5,1,1/2,1,1/32,1,1/54,1,1/73,1,1/79,1,1/37,1,1/19,1,1/28,1,1/17,1,1	2.17936787942e-13	CG
1	4853230	83	Yng-53,328PNA062,(BRR4),(BRR57),(MSGA-10),(KBS-Mac-68),(KBS-Mac-74)///Yng-4,(LI-SET-036),(MNF-Che-47),(MNF-Che-49),(MuskSP-68)	82,2,1/23,1,1/21,1,1/66,2,2/75,1,1/16,1,1/77,1,1/38,2,1/23,1,1/-,-,-/9,1,1/81,3,1/4,1,1	3.72588376068e-06	CG
1	4853647	71	Yng-4,328PNA062,(BRR4),(BRR57),(MSGA-10),(MuskSP-68),(KBS-Mac-68),(KBS-Mac-74),(Paw-13),(Yng-53)///MNF-Che-49,MNF-Che-47,LI-SET-036	80,1,1/28,1,1/21,1,1/86,1,1/83,1,1/26,1,1/28,1,1/28,1,1/19,1,1/24,1,1/13,1,1/1,1,1/32,1,1	2.27980185926e-23	CG
1	4890390	66	Paw-13,(Yng-4)///MNF-Che-49,MuskSP-68,KBS-Mac-68,MSGA-10,KBS-Mac-74,MNF-Che-47,BRR4,BRR57,LI-SET-036,(328PNA062),(Yng-53)	6,1,1/1,1,1/1,1,4/3,1,1/1,1,1/1,1,1/1,1,1/3,1,1/1,1,1/72,1,1/29,1,1/41,1,1/15,1,1	4.89796325611e-11	CG
1	4931899	87	MNF-Che-49,MuskSP-68,MSGA-10,328PNA062,KBS-Mac-74,MNF-Che-47,BRR4,BRR57,LI-SET-036,KBS-Mac-68///Paw-13,Yng-4,(Yng-53)	14,1,1/2,1,1/1,1,1/1,1,1/9,1,1/11,1,1/1,1,1/19,1,1/1,1,1/77,1,1/5,1,1/76,1,1/60,1,1	3.62265108589e-31	CG
1	4992773	133	Yng-53,(LI-SET-036),(BRR4),(BRR57),(MNF-Che-47),(MSGA-10),(328PNA062)///KBS-Mac-74,(MNF-Che-49),(MuskSP-68),(KBS-Mac-68),(Paw-13),(Yng-4)	89,63,33/94,76,27/91,69,25/99,53,33/87,56,27/99,69,29/84,57,18/93,57,23/80,52,7/92,58,25/89,68,36/77,46,23/95,74,48	1.2152112068e-05	CHH
1	5062615	76	MSGA-10,(BRR4),(MNF-Che-47),(MuskSP-68),(KBS-Mac-74),(Yng-53)///LI-SET-036,(BRR57),(MNF-Che-49),(KBS-Mac-68),(Paw-13),(328PNA062),(Yng-4)	71,3,1/37,1,1/48,1,1/38,1,1/47,1,1/10,1,1/19,1,1/55,2,1/35,1,1/47,1,1/61,1,1/46,1,1/40,1,1	1.69803173929e-05	CG
1	5365661	69	328PNA062,(LI-SET-036),(MSGA-10),(KBS-Mac-68),(KBS-Mac-74),(Paw-13)///MuskSP-68,MNF-Che-47,(BRR4),(BRR57),(MNF-Che-49),(Yng-4),(Yng-53)	13,16,18/26,25,30/44,25,25/59,33,34/68,28,33/30,2,14/51,50,42/31,5,24/14,10,24/21,23,20/1,2,1/33,34,16/58,21,30	7.94770919286e-09	CG,CHG
1	5378251	127	328PNA062,KBS-Mac-74,BRR4,BRR57,Yng-53///MNF-Che-49,MuskSP-68,MSGA-10,MNF-Che-47,KBS-Mac-68,LI-SET-036,(Paw-13),(Yng-4)	1,1,7/74,3,8/65,1,1/1,1,1/1,1,1/1,1,1/1,1,1/4,1,1/66,1,1/16,4,1/57,4,7/16,1,1/66,1,1	5.31043254102e-37	CG
1	5501467	73	Paw-13,KBS-Mac-74,Yng-4,KBS-Mac-68,Yng-53,MSGA-10,328PNA062,(LI-SET-036)///BRR57,BRR4,(MNF-Che-47),(MNF-Che-49),(MuskSP-68)	27,1,1/55,1,1/67,1,1/39,1,1/64,1,1/7,1,1/36,1,1/5,1,1/3,1,1/1,1,1/9,1,1/1,1,1/5,1,1	7.71591427047e-19	CG
1	5650817	61	Paw-13,Yng-4,Yng-53,328PNA062,(MNF-Che-49)///MuskSP-68,KBS-Mac-68,MSGA-10,KBS-Mac-74,(LI-SET-036),(BRR4),(BRR57),(MNF-Che-47)	50,1,1/57,2,1/40,1,1/54,1,1/37,3,1/75,1,1/75,1,1/73,1,1/72,1,1/2,1,1/1,1,1/1,1,1/1,1,1	2.47151538134e-26	CG
1	5729345	63	KBS-Mac-74,MNF-Che-47,(MNF-Che-49),(MuskSP-68),(KBS-Mac-68),(Paw-13),(328PNA062),(Yng-4),(Yng-53)///BRR57,(LI-SET-036),(BRR4),(MSGA-10)	65,1,1/76,1,1/89,6,1/23,1,1/32,1,1/83,1,1/52,1,1/41,1,1/14,1,1/33,1,1/28,1,1/33,1,1/54,1,1	1.10716564225e-06	CG
1	5762083	94	MNF-Che-49,MuskSP-68,Paw-13,Yng-4,KBS-Mac-68,MSGA-10,328PNA062,KBS-Mac-74,MNF-Che-47,BRR57,(BRR4),(Yng-53)///LI-SET-036	78,1,3/27,1,1/3,1,1/14,1,1/11,1,1/1,1,1/1,1,1/7,1,1/1,1,1/2,1,1/2,1,1/1,1,1/20,1,1	9.72357253703e-10	CG
1	6019397	51	MNF-Che-49,MuskSP-68,MNF-Che-47,LI-SET-036,(BRR57),(MSGA-10),(Yng-4),(Yng-53)///KBS-Mac-74,(BRR4),(KBS-Mac-68),(Paw-13),(328PNA062)	1,25,1/59,1,1/35,1,1/1,1,1/1,1,1/36,1,1/1,1,1/72,1,1/85,1,1/42,1,1/62,1,1/37,1,1/37,1,1	1.58722459627e-08	CG
1	6212078	51	Yng-4,KBS-Mac-68,Yng-53,KBS-Mac-74,BRR4,BRR57,LI-SET-036,MSGA-10,(MNF-Che-49)///328PNA062,MuskSP-68,Paw-13,(MNF-Che-47)	6,1,1/2,1,1/1,1,1/46,2,1/28,1,1/23,1,1/72,4,1/4,1,1/1,1,1/74,8,1/85,4,1/1,1,1/5,1,1	2.96720757833e-30	CG
1	6258454	83	MNF-Che-49,(LI-SET-036),(BRR4),(BRR57),(MNF-Che-47),(MSGA-10),(MuskSP-68),(KBS-Mac-68),(KBS-Mac-74),(Paw-13),(Yng-4)///Yng-53,328PNA062	59,1,1/81,1,1/81,1,1/85,1,1/82,1,1/47,1,1/83,1,1/52,1,1/49,1,1/56,1,1/17,1,1/54,1,1/5,1,1	1.89149393658e-06	CG
1	6306562	160	Paw-13,(MNF-Che-47),(MNF-Che-49),(MuskSP-68),(Yng-4)///Yng-53,328PNA062,(LI-SET-036),(BRR4),(BRR57),(MSGA-10),(KBS-Mac-68),(KBS-Mac-74)	34,14,5/52,24,11/47,26,12/30,14,2/20,9,1/73,22,9/23,15,9/47,20,10/33,24,8/1,16,2/48,25,11/13,19,7/63,23,10	1.55191039378e-06	CG
1	6306841	71	MuskSP-68,Paw-13,Yng-4,Yng-53,BRR57,LI-SET-036,(BRR4),(MSGA-10),(KBS-Mac-68),(328PNA062)///MNF-Che-49,MNF-Che-47,(KBS-Mac-74)	1,1,1/29,1,1/9,4,1/65,1,1/59,1,1/9,1,1/1,1,1/20,1,1/32,1,1/1,1,1/21,1,1/1,1,1/1,1,1	1.49835469458e-26	CG
1	6511584	352	MNF-Che-49,MuskSP-68,Paw-13,Yng-4,KBS-Mac-68,Yng-53,MSGA-10,328PNA062,KBS-Mac-74,MNF-Che-47,BRR4,BRR57///LI-SET-036	72,54,38/5,5,1/1,1,1/1,1,1/1,1,1/1,1,1/1,1,1/13,9,6/1,1,1/1,1,1/1,1,1/1,1,1/1,1,1	2.48038357252e-81	CG,CHG
1	6522583	64	Paw-13,Yng-4,Yng-53,328PNA062,KBS-Mac-74,KBS-Mac-68,MSGA-10,(MuskSP-68)///BRR4,BRR57,(LI-SET-036),(MNF-Che-47),(MNF-Che-49)	53,1,1/80,1,1/75,1,1/56,1,1/64,1,1/13,1,1/27,1,1/17,1,1/11,1,1/1,1,1/1,1,1/1,1,1/1,1,1	2.44863756845e-20	CG
1	6640309	74	Yng-4,Yng-53,(BRR4),(MNF-Che-47),(MNF-Che-49),(Paw-13),(328PNA062)///MSGA-10,(LI-SET-036),(BRR57),(MuskSP-68),(KBS-Mac-68),(KBS-Mac-74)	33,2,1/63,17,4/32,6,2/73,22,11/69,34,4/13,1,3/18,6,2/9,3,3/13,9,5/64,15,9/69,7,3/86,35,14/78,23,9	1.47533754796e-06	CG
1	6676518	66	MuskSP-68///MNF-Che-49,Paw-13,KBS-Mac-68,MSGA-10,328PNA062,KBS-Mac-74,MNF-Che-47,BRR4,BRR57,LI-SET-036,(Yng-4),(Yng-53)	1,1,1/4,1,1/3,1,1/1,1,1/3,1,1/4,1,1/73,1,1/5,1,1/1,1,1/1,1,1/1,1,1/18,1,1/27,1,1	8.69321814855e-17	CG
1	6690686	53	MNF-Che-49,MNF-Che-47///MuskSP-68,Paw-13,Yng-4,KBS-Mac-68,Yng-53,MSGA-10,328PNA062,KBS-Mac-74,BRR4,BRR57,(LI-SET-036)	31,2,1/1,1,1/2,1,1/64,1,1/72,1,1/1,1,1/5,1,1/6,1,1/3,1,1/1,1,1/1,1,1/1,2,1/1,1,1	4.99352508671e-30	CG
1	6710618	262	MNF-Che-49,MNF-Che-47,(MuskSP-68),(KBS-Mac-68)///Paw-13,Yng-53,LI-SET-036,Yng-4,328PNA062,(BRR4),(BRR57),(MSGA-10),(KBS-Mac-74)	1,-,1/12,-,1/14,-,1/60,-,1/67,-,1/19,-,1/43,-,1/34,-,1/12,-,1/2,-,1/1,-,1/7,-,1/1,-,1	1.70944998146e-67	CG
1	6926976	142	Paw-13///BRR4	-,-,-/78,51,39/-,-,-/-,-,-/-,-,-/-,-,-/-,-,-/-,-,-/-,-,-/1,1,2/-,-,-/-,-,-/-,-,-	2.12175978876e-08	CG
1	6948366	217	MNF-Che-49,328PNA062,(BRR4),(BRR57),(MNF-Che-47),(MSGA-10),(MuskSP-68),(KBS-Mac-68),(KBS-Mac-74),(Paw-13),(Yng-4),(Yng-53)///LI-SET-036	1,1,1/56,17,1/46,16,4/48,20,3/62,30,2/57,17,3/56,15,1/52,5,2/63,20,4/60,33,9/69,16,3/61,35,4/45,10,4	6.000803458e-06	CG
1	6976612	59	Yng-4,(BRR4),(BRR57),(MNF-Che-47),(MNF-Che-49),(Paw-13),(328PNA062)///KBS-Mac-68,Yng-53,KBS-Mac-74,(LI-SET-036),(MSGA-10),(MuskSP-68)	31,6,4/53,8,3/66,9,9/71,5,4/55,4,1/31,1,1/28,14,1/11,1,1/8,1,1/68,6,2/54,4,3/66,7,22/2,1,1	7.40561576488e-10	CG,CHG
1	7028231	153	MNF-Che-47,LI-SET-036,MNF-Che-49///MuskSP-68,Paw-13,Yng-4,Yng-53,MSGA-10,328PNA062,KBS-Mac-74,BRR57,KBS-Mac-68,BRR4	2,1,2/81,16,2/80,10,5/3,1,1/22,16,8/85,13,2/81,14,2/73,20,3/84,14,5/80,7,3/81,16,3/82,9,3/83,18,3	2.83700876753e-80	CG
1	7028730	205	MuskSP-68,328PNA062,(LI-SET-036),(BRR57)///Yng-53,MNF-Che-47	24,4,5/-,-,-/14,4,2/85,46,4/-,-,-/-,-,-/9,4,1/-,-,-/-,-,-/-,-,-/5,1,1/-,-,-/76,51,5	1.13729518054e-11	CG
1	7035184	101	MNF-Che-49///328PNA062,(BRR4),(BRR57),(MuskSP-68),(KBS-Mac-74),(Paw-13)	-,-,-/80,-,56/58,-,41/-,-,-/1,-,1/-,-,-/33,-,48/-,-,-/99,-,54/99,-,52/86,-,51/-,-,-/-,-,-	7.27290553888e-05	CG,CHH
1	7268815	91	MSGA-10///MuskSP-68,KBS-Mac-68,BRR4,(BRR57),(MNF-Che-47),(MNF-Che-49),(KBS-Mac-74),(328PNA062),(Yng-53)	-,-,-/1,1,1/1,1,1/1,1,1/1,1,1/32,29,32/1,1,1/1,1,1/1,1,1/-,-,-/1,1,1/-,-,-/3,1,1	2.96738488962e-07	CG,CHG,CHH
1	7313501	141	KBS-Mac-68,328PNA062///MSGA-10	-,-,-/-,-,-/-,-,-/-,-,-/-,-,-/-,70,51/-,-,-/-,1,2/-,-,-/-,-,-/-,1,2/-,-,-/-,-,-	6.50924682572e-09	CHG,CHH
1	7356283	75	MuskSP-68,(MNF-Che-47),(Paw-13),(328PNA062)///MNF-Che-49,Yng-53,(KBS-Mac-68)	-,-,-/-,-,-/-,-,-/87,79,28/44,18,6/-,-,-/83,99,29/69,53,13/-,-,-/90,74,31/76,65,17/-,-,-/58,26,5	1.20436117264e-06	CHG
1	7541116	328	MNF-Che-47,(BRR4),(MNF-Che-49),(MSGA-10),(KBS-Mac-68),(KBS-Mac-74),(328PNA062),(Yng-4),(Yng-53)///LI-SET-036,(Paw-13)	18,3,8/60,16,25/-,-,-/66,26,28/41,20,25/47,12,23/-,-,-/61,16,20/62,24,29/41,17,12/52,13,22/56,25,17/58,14,24	5.51051057915e-06	CG
1	7675511	219	Paw-13,(MuskSP-68),(KBS-Mac-68),(Yng-53)///328PNA062,(LI-SET-036),(BRR4),(BRR57),(MNF-Che-47),(MNF-Che-49),(MSGA-10),(KBS-Mac-74),(Yng-4)	37,1,1/30,3,1/37,8,1/24,2,3/29,7,2/35,7,1/69,22,1/59,13,3/30,3,2/71,15,4/3,1,1/27,4,1/40,9,2	5.31604192347e-09	CG,CHG
1	7675765	138	MNF-Che-49,MuskSP-68,Paw-13,Yng-4,KBS-Mac-68,Yng-53,KBS-Mac-74,MNF-Che-47,BRR4,BRR57,LI-SET-036,(MSGA-10)///328PNA062	61,31,5/52,28,9/72,30,11/49,25,10/65,44,11/33,21,11/55,28,14/68,48,15/53,33,11/62,33,8/1,1,1/44,30,16/65,49,15	1.89175786054e-23	CG
1	7747970	224	Yng-4,Yng-53,MSGA-10,KBS-Mac-74,MNF-Che-47,MuskSP-68,LI-SET-036///MNF-Che-49///BRR57,Paw-13,KBS-Mac-68,328PNA062,BRR4	69,20,6/10,1,4/10,3,1/83,36,8/32,8,5/74,16,5/70,19,9/19,6,2/82,24,5/17,3,1/11,5,2/81,19,7/74,15,7	3.76580497455e-65	CG,CHG
1	7818579	68	KBS-Mac-68,(KBS-Mac-74),(Yng-4)///MuskSP-68,Paw-13,MSGA-10,(LI-SET-036),(BRR4),(BRR57),(MNF-Che-47),(MNF-Che-49),(328PNA062),(Yng-53)	78,1,1/75,1,1/61,1,1/77,1,1/80,1,1/63,1,1/72,1,1/14,1,1/28,1,1/67,1,1/66,1,1/31,1,1/64,1,1	6.92706545323e-10	CG
1	7820646	75	KBS-Mac-68,BRR4,BRR57,(LI-SET-036),(MNF-Che-47),(MSGA-10)///Yng-53,(MNF-Che-49),(MuskSP-68),(Paw-13),(328PNA062)	36,1,1/1,1,1/5,1,1/38,1,1/49,1,1/32,1,1/48,1,1/4,1,1/-,-,-/67,3,1/51,1,1/-,-,-/67,11,1	1.18455048807e-10	CG
1	7947115	115	KBS-Mac-68,(MNF-Che-47),(MuskSP-68)///328PNA062,(LI-SET-036),(BRR4),(BRR57),(MNF-Che-49),(MSGA-10),(KBS-Mac-74),(Paw-13),(Yng-4),(Yng-53)	28,10,1/19,13,1/16,1,3/48,3,1/27,3,1/47,1,1/54,6,1/74,20,2/1,1,3/11,1,1/2,3,1/44,1,1/42,3,1	0.000119526771225	CG
1	7981103	193	MNF-Che-49,(LI-SET-036),(MNF-Che-47)///BRR4,(BRR57),(MSGA-10),(MuskSP-68),(KBS-Mac-68),(KBS-Mac-74),(Paw-13),(328PNA062),(Yng-4),(Yng-53)	29,2,1/63,11,3/64,3,1/42,2,1/17,1,1/71,4,1/75,7,3/58,4,1/67,5,1/67,3,1/68,13,1/67,3,2/73,9,1	0.000100074960935	CG
1	8031461	93	MuskSP-68,BRR4,(BRR57),(MSGA-10),(Yng-53)///LI-SET-036,(MNF-Che-49),(KBS-Mac-68),(Paw-13),(328PNA062),(Yng-4)	1,1,1/45,45,34/37,37,16/-,-,-/33,28,5/46,27,13/56,52,41/10,12,11/-,-,-/1,1,13/21,18,10/20,20,8/17,40,25	2.26593549407e-08	CG,CHG,CHH
1	8035587	250	LI-SET-036,MuskSP-68,328PNA062,(MNF-Che-49),(MSGA-10)///Paw-13,Yng-53,BRR4,BRR57,KBS-Mac-68,KBS-Mac-74,(MNF-Che-47),(Yng-4)	1,1,1/68,3,1/74,5,2/43,1,1/21,1,1/19,1,1/5,1,1/58,7,6/70,4,1/71,6,9/12,1,2/72,1,1/60,10,3	6.23781376487e-36	CG
1	8052403	56	MNF-Che-49,MuskSP-68,Paw-13,Yng-4,Yng-53,MSGA-10,328PNA062,MNF-Che-47,BRR4,LI-SET-036,(BRR57),(KBS-Mac-68)///KBS-Mac-74	1,1,1/1,1,1/6,1,1/1,1,1/1,1,1/1,1,1/1,1,1/33,1,1/66,1,1/1,1,1/1,1,1/1,1,1/1,1,1	5.46926965279e-15	CG
1	8089012	57	Paw-13,328PNA062,KBS-Mac-74,(BRR4),(MSGA-10),(KBS-Mac-68),(Yng-4),(Yng-53)///LI-SET-036,(BRR57),(MNF-Che-47),(MNF-Che-49),(MuskSP-68)	1,-,1/44,-,1/43,-,1/32,-,1/28,-,1/62,-,1/32,-,1/61,-,1/93,-,1/82,-,1/86,-,1/53,-,1/57,-,1	2.5188137931e-12	CG
1	8159805	132	MNF-Che-49,KBS-Mac-68,Yng-53,328PNA062,MNF-Che-47,BRR4,BRR57,LI-SET-036///MuskSP-68///MSGA-10,Paw-13,Yng-4,KBS-Mac-74	83,46,24/84,51,26/84,42,21/83,46,25/73,41,22/2,1,1/33,18,5/72,45,21/8,8,3/6,8,5/83,48,28/3,3,2/80,44,22	5.27045538462e-84	CG
1	8320592	125	MNF-Che-49,Yng-53,328PNA062,KBS-Mac-74,MNF-Che-47,BRR4,BRR57,(MSGA-10),(MuskSP-68),(KBS-Mac-68),(Paw-13),(Yng-4)///LI-SET-036	11,2,1/74,54,21/84,53,20/83,57,19/64,46,25/60,35,16/43,37,15/45,36,12/70,55,21/70,53,22/69,40,15/56,32,12/82,46,21	2.08306942712e-10	CG,CHG
1	8320733	119	KBS-Mac-68,Yng-53,328PNA062,KBS-Mac-74,BRR4,BRR57,(MNF-Che-47),(MNF-Che-49),(MSGA-10),(MuskSP-68),(Paw-13),(Yng-4)///LI-SET-036	5,2,2/80,12,7/79,22,10/57,17,6/74,19,3/80,8,4/62,10,3/74,13,6/88,17,5/85,12,2/79,13,8/68,3,1/89,23,9	1.93798750996e-10	CG
1	8487878	146	MuskSP-68,MSGA-10,328PNA062,KBS-Mac-74,BRR4,BRR57,MNF-Che-49,KBS-Mac-68,(MNF-Che-47),(Yng-4)///Paw-13,LI-SET-036,Yng-53	79,54,12/2,1,3/4,1,4/30,9,4/12,3,3/8,3,3/5,1,1/21,13,4/4,1,1/86,50,11/12,13,2/37,18,8/74,49,15	8.81445659701e-51	CG
1	8495451	200	Yng-4///MNF-Che-49,MuskSP-68,Paw-13,KBS-Mac-68,Yng-53,328PNA062,KBS-Mac-74,MNF-Che-47,BRR4,BRR57,LI-SET-036,(MSGA-10)	1,1,1/1,1,1/1,1,1/1,1,1/2,4,2/7,8,6/1,1,1/1,1,1/1,1,1/3,2,1/1,1,1/61,58,8/1,1,1	3.20410803419e-19	CG,CHG
1	8643566	243	KBS-Mac-74,MNF-Che-47,MNF-Che-49,(MSGA-10),(KBS-Mac-68)///Paw-13,BRR57,MuskSP-68,Yng-4,Yng-53,328PNA062,BRR4,LI-SET-036	67,34,17/68,33,17/77,36,21/6,2,2/12,3,3/46,14,7/85,38,16/18,9,6/5,2,1/84,39,16/84,45,19/75,31,15/81,37,17	1.93019328e-127	CG
1	8663194	52	MNF-Che-49///Yng-53,KBS-Mac-74,LI-SET-036,(MSGA-10),(MuskSP-68),(KBS-Mac-68)	91,1,1/-,-,-/-,-,-/-,-,-/1,1,1/90,1,1/51,1,1/90,1,1/90,1,1/-,-,-/-,-,-/-,-,-/89,1,1	3.21806406691e-11	CG
1	8690294	137	MuskSP-68,(BRR4),(BRR57),(MNF-Che-47),(MSGA-10),(KBS-Mac-74),(328PNA062)///Yng-53,(MNF-Che-49),(KBS-Mac-68),(Paw-13)	-,-,-/12,75,11/10,80,10/24,75,10/17,99,15/55,78,14/41,67,1/17,60,15/8,43,9/44,73,18/47,60,13/-,-,-/38,64,25	0.000119842040955	CHH
1	8728930	181	328PNA062,BRR57,Yng-53,(MNF-Che-47),(MNF-Che-49)///MuskSP-68,Yng-4,KBS-Mac-68,MSGA-10,KBS-Mac-74,LI-SET-036	6,1,1/-,-,-/66,17,2/49,3,2/59,4,2/1,1,1/5,1,1/6,1,3/1,1,1/-,-,-/72,1,5/2,1,1/61,5,1	7.37117694323e-27	CG
1	8841933	51	BRR4,BRR57,(MSGA-10),(KBS-Mac-68),(KBS-Mac-74),(328PNA062),(Yng-53)///MNF-Che-47,(MNF-Che-49),(MuskSP-68),(Paw-13)	-,-,-/1,1,1/1,1,1/64,1,1/41,1,1/22,1,2/35,6,5/16,1,1/4,1,1/41,1,1/1,1,1/-,-,-/19,1,1	3.15633031521e-07	CG
1	8915363	197	BRR4,LI-SET-036,KBS-Mac-74,MNF-Che-47,BRR57,MNF-Che-49,Yng-53,(KBS-Mac-68),(Paw-13)///328PNA062,MSGA-10,MuskSP-68,(Yng-4)	74,55,47/65,37,37/68,36,42/60,53,36/79,41,30/15,7,17/14,4,2/65,29,33/66,40,32/54,25,30/14,4,8/24,15,39/56,32,27	2.03955657346e-34	CG,CHG
1	9081736	682	MuskSP-68,Paw-13,Yng-4,MSGA-10,KBS-Mac-74,MNF-Che-47,BRR4,BRR57,(MNF-Che-49),(KBS-Mac-68),(328PNA062),(Yng-53)///LI-SET-036	2,1,1/58,25,4/58,26,4/58,27,6/50,17,3/60,21,6/60,23,4/43,17,4/53,26,4/60,24,5/37,12,2/51,27,5/49,22,6	6.96040092688e-40	CG
1	9082441	271	MuskSP-68,Paw-13,MSGA-10,KBS-Mac-74,MNF-Che-47,BRR4,BRR57,(MNF-Che-49),(KBS-Mac-68),(328PNA062),(Yng-4),(Yng-53)///LI-SET-036	2,1,1/43,15,8/47,13,6/40,17,8/40,13,10/44,14,7/63,16,10/48,17,7/48,14,8/54,16,10/32,10,3/38,23,10/48,11,6	6.92264549034e-17	CG
1	9106060	189	Paw-13///KBS-Mac-68,MNF-Che-47,BRR4,BRR57,(MNF-Che-49),(MuskSP-68),(KBS-Mac-74),(328PNA062),(Yng-53)	-,-,-/1,1,2/7,1,1/8,1,1/34,1,1/-,-,-/12,2,1/14,1,1/18,1,1/86,29,5/30,1,1/-,-,-/10,1,1	1.54965239818e-08	CG,CHG
1	9117276	214	KBS-Mac-74///MNF-Che-49,MuskSP-68,Paw-13,Yng-4,KBS-Mac-68,Yng-53,328PNA062,MNF-Che-47,BRR4,BRR57,LI-SET-036,(MSGA-10)	7,4,2/1,1,1/1,1,1/4,14,3/1,1,1/22,9,3/1,1,1/1,1,1/54,46,25/1,1,1/1,1,1/1,1,1/1,1,2	1.03191791242e-20	CG
1	9175727	61	Paw-13,(KBS-Mac-68)///Yng-4,(BRR4),(MNF-Che-47),(MSGA-10),(MuskSP-68),(328PNA062)	-,-,-/-,-,32/-,-,-/-,-,18/-,-,-/-,-,31/-,-,34/-,-,40/-,-,-/-,-,62/-,-,23/-,-,11/-,-,-	5.65485107462e-05	CHH
1	9243537	51	MuskSP-68,Paw-13,KBS-Mac-68,Yng-53,MSGA-10,328PNA062,KBS-Mac-74,MNF-Che-47,BRR4,BRR57,LI-SET-036///Yng-4	1,1,1/1,1,1/1,1,1/1,1,1/-,-,-/2,1,1/1,1,1/1,1,1/1,1,1/1,1,1/2,1,1/77,1,1/8,1,1	1.19820910204e-11	CG
1	9251861	128	328PNA062,KBS-Mac-74,KBS-Mac-68,LI-SET-036///Yng-53,MSGA-10,BRR4,MNF-Che-49,MuskSP-68,MNF-Che-47,Paw-13,Yng-4,BRR57	72,26,11/1,2,1/15,1,1/1,1,1/1,1,3/1,1,1/1,1,1/69,29,10/77,20,10/1,1,1/71,22,8/1,1,1/1,1,1	5.89233428571e-34	CG
1	9317342	410	MNF-Che-49,MuskSP-68,Yng-4,MSGA-10,BRR4,BRR57,Paw-13,KBS-Mac-74,MNF-Che-47,LI-SET-036///Yng-53,328PNA062///KBS-Mac-68	1,1,1/1,1,1/1,2,3/1,1,1/2,1,1/1,1,1/1,1,1/46,24,11/2,2,2/1,1,1/65,41,22/1,1,1/77,57,20	3.81563125226e-129	CG
1	9317753	104	Yng-53///MNF-Che-49,MuskSP-68,Paw-13,Yng-4,KBS-Mac-68,328PNA062,KBS-Mac-74,MNF-Che-47,BRR4,BRR57,LI-SET-036,(MSGA-10)	1,1,1/1,1,1/1,1,1/1,1,1/1,1,1/12,1,1/1,1,1/7,1,1/1,1,1/2,1,1/8,1,1/1,1,1/72,10,4	4.24309561644e-25	CG
1	9335252	146	KBS-Mac-68,LI-SET-036,Paw-13///MNF-Che-49,MuskSP-68,MSGA-10,328PNA062,KBS-Mac-74,MNF-Che-47,Yng-53,BRR4,BRR57	4,1,1/79,18,2/70,20,2/81,17,2/82,25,2/85,22,3/85,17,2/5,1,1/83,24,5/11,1,1/79,16,2/-,-,-/74,18,2	2.23419197436e-51	CG
1	9353777	166	MNF-Che-49,MuskSP-68,Paw-13,KBS-Mac-68,Yng-53,MSGA-10,328PNA062,KBS-Mac-74,MNF-Che-47,LI-SET-036,Yng-4///BRR57,BRR4	77,25,4/7,1,1/3,1,1/78,24,4/72,17,2/77,16,3/78,24,2/69,19,4/76,20,4/73,18,4/77,23,5/67,19,4/73,20,3	2.96360871515e-49	CG
1	9358023	254	Paw-13,KBS-Mac-74,MNF-Che-49,MuskSP-68,MNF-Che-47,(BRR4),(BRR57),(MSGA-10),(KBS-Mac-68),(Yng-4)///328PNA062,LI-SET-036,(Yng-53)	46,21,9/14,1,1/4,4,2/1,1,1/4,1,1/12,1,1/3,3,3/10,1,3/6,1,1/1,1,1/70,26,10/23,1,1/42,9,10	4.09208485005e-35	CG
1	9450184	68	Yng-53,(Paw-13),(Yng-4)///MNF-Che-49,KBS-Mac-68,MSGA-10,KBS-Mac-74,MNF-Che-47,(LI-SET-036),(BRR4),(BRR57),(MuskSP-68),(328PNA062)	13,1,1/23,1,1/10,1,1/1,1,1/1,1,1/7,1,1/24,1,1/1,1,1/1,1,1/42,1,1/10,1,1/39,1,1/64,1,1	2.27757561687e-14	CG
1	9464886	105	Paw-13,Yng-4,MSGA-10///BRR57,(LI-SET-036),(BRR4),(MNF-Che-47),(MNF-Che-49),(MuskSP-68),(KBS-Mac-68),(KBS-Mac-74),(328PNA062),(Yng-53)	74,17,1/64,17,1/74,19,1/77,18,1/66,8,1/2,1,1/78,20,1/59,6,1/45,12,1/1,1,1/46,5,1/1,1,1/61,12,1	1.22297633703e-12	CG,CHG
1	9521072	106	MNF-Che-49,MNF-Che-47,BRR4,(LI-SET-036),(BRR57),(MSGA-10),(KBS-Mac-68),(Paw-13),(Yng-53)///328PNA062	52,1,1/81,2,1/82,1,1/85,1,1/87,1,1/71,1,1/-,-,-/59,1,1/-,-,-/65,1,1/12,1,1/-,-,-/63,3,2	6.90231524289e-12	CG
1	9546987	140	MNF-Che-49,MNF-Che-47,KBS-Mac-68,KBS-Mac-74,(LI-SET-036)///Yng-53,328PNA062,Paw-13,BRR57,(BRR4),(MSGA-10),(MuskSP-68),(Yng-4)	43,1,1/80,7,1/76,9,1/2,1,1/4,1,1/68,3,1/73,3,2/19,3,1/20,1,1/89,9,1/86,8,1/70,1,1/87,12,6	7.2740029899e-23	CG
1	9591161	117	Yng-53///MNF-Che-49,MuskSP-68,Paw-13,Yng-4,KBS-Mac-68,MSGA-10,328PNA062,KBS-Mac-74,MNF-Che-47,BRR4,BRR57,LI-SET-036	10,2,2/1,1,2/8,7,3/1,5,5/16,10,4/1,1,1/9,1,10/3,1,1/11,7,3/2,1,2/7,11,7/1,1,3/49,41,19	3.87258014174e-17	CHG
1	9639873	68	Paw-13,(BRR4)///MNF-Che-49,MuskSP-68,Yng-53,KBS-Mac-74,MNF-Che-47,LI-SET-036,(BRR57),(MSGA-10),(KBS-Mac-68),(328PNA062),(Yng-4)	87,1,1/40,1,1/54,1,1/94,1,1/92,1,1/56,1,1/94,1,1/55,1,1/87,1,1/1,3,1/56,1,1/58,1,1/88,1,1	4.84593120578e-22	CG
1	9708117	117	MSGA-10,(BRR4),(BRR57),(MNF-Che-47),(MNF-Che-49),(KBS-Mac-68),(KBS-Mac-74),(Paw-13),(328PNA062),(Yng-4)///LI-SET-036,(MuskSP-68)	-,-,50/-,-,19/-,-,26/-,-,21/-,-,26/-,-,16/-,-,36/-,-,17/-,-,26/-,-,14/-,-,30/-,-,16/-,-,-	1.05282003e-09	CHH
1	9727101	66	MNF-Che-49,Paw-13,Yng-4,MNF-Che-47,LI-SET-036,MSGA-10///KBS-Mac-68,Yng-53,KBS-Mac-74,BRR4,BRR57,328PNA062,(MuskSP-68)	83,1,1/1,1,1/1,1,1/80,1,1/79,1,1/70,1,1/39,1,1/6,1,1/1,1,1/75,1,1/10,1,1/80,1,1/6,1,1	4.68179112329e-48	CG
1	9768688	149	Paw-13,(BRR4),(BRR57),(MuskSP-68),(KBS-Mac-68)///Yng-53,(LI-SET-036),(MNF-Che-47),(MNF-Che-49),(MSGA-10),(KBS-Mac-74),(328PNA062),(Yng-4)	79,16,3/62,11,3/62,12,5/77,12,2/78,22,4/77,15,2/52,9,2/66,7,1/71,8,3/39,5,1/76,22,5/71,13,4/79,32,7	6.90168899213e-06	CHG
1	9768997	79	328PNA062,MNF-Che-49,Yng-53,BRR57,(LI-SET-036)///Paw-13,KBS-Mac-68,MNF-Che-47,KBS-Mac-74,Yng-4,(BRR4),(MSGA-10),(MuskSP-68)	-,33,1/-,23,3/-,35,2/-,3,1/-,44,2/-,21,2/-,25,1/-,1,1/-,11,1/-,2,1/-,51,3/-,16,2/-,47,5	1.04712434171e-23	CHG
1	9769176	182	Yng-53,328PNA062,(LI-SET-036)///MuskSP-68,Paw-13,(BRR4),(BRR57),(MNF-Che-47),(MNF-Che-49),(MSGA-10),(KBS-Mac-68),(KBS-Mac-74),(Yng-4)	65,7,1/40,3,1/41,4,1/33,1,1/36,8,2/56,2,1/19,2,1/34,1,1/29,1,1/9,1,1/80,21,2/38,1,1/76,23,3	4.20744600207e-38	CG
1	9778354	199	MuskSP-68,MNF-Che-49,328PNA062,MNF-Che-47///KBS-Mac-74,KBS-Mac-68,BRR57,(BRR4),(Yng-53)	-,-,-/71,25,15/66,1,23/1,1,1/1,1,2/-,-,-/1,1,1/41,21,19/72,20,12/-,-,-/2,1,1/-,-,-/59,36,17	1.38641815385e-18	CG
1	9811809	497	MuskSP-68,Paw-13,KBS-Mac-68,KBS-Mac-74,BRR4,BRR57,LI-SET-036,Yng-4///MNF-Che-49,Yng-53,MSGA-10,328PNA062,MNF-Che-47	73,64,42/74,58,37/82,56,35/1,1,2/3,2,1/11,10,5/69,54,39/68,49,41/79,64,38/67,53,32/9,5,3/69,52,44/9,6,4	8.33476632044e-132	CG
1	9820627	200	MNF-Che-49,MuskSP-68,Yng-4,KBS-Mac-68,Yng-53,328PNA062,KBS-Mac-74,BRR4,BRR57///Paw-13,LI-SET-036	83,57,33/1,2,1/7,4,6/-,-,-/1,1,1/-,-,-/1,3,2/8,1,1/18,1,1/79,37,17/1,1,1/4,1,1/3,1,1	1.63834972976e-69	CG,CHG
1	9829317	179	BRR4,(BRR57)///MNF-Che-49,MuskSP-68,Paw-13,Yng-4,MSGA-10,328PNA062,KBS-Mac-74,KBS-Mac-68,Yng-53,MNF-Che-47,LI-SET-036	1,1,1/68,24,3/43,10,1/5,1,1/1,1,1/9,1,1/1,1,1/6,1,1/2,1,1/1,1,1/1,1,1/1,1,1/2,1,1	2.18604965686e-42	CG
1	9852983	236	MNF-Che-47,BRR4,MNF-Che-49,MuskSP-68,BRR57///Yng-53,328PNA062,KBS-Mac-68,MSGA-10,(Paw-13)	-,-,-/1,1,2/17,1,2/3,1,1/1,2,2/63,15,4/8,1,2/61,11,7/-,-,-/74,22,3/78,21,7/-,-,-/71,21,9	1.38791253584e-21	CG
1	9882829	294	Yng-53,328PNA062///KBS-Mac-68,KBS-Mac-74,(BRR4)	-,-,-/7,1,2/-,-,-/-,-,-/-,-,-/-,-,-/-,-,-/1,1,1/1,1,1/-,-,-/74,32,36/-,-,-/79,42,35	6.65345845698e-56	CG
1	9903935	85	328PNA062,(BRR4),(MNF-Che-47),(MNF-Che-49),(MSGA-10),(KBS-Mac-68),(KBS-Mac-74),(Yng-4),(Yng-53)///LI-SET-036,(BRR57),(MuskSP-68),(Paw-13)	86,33,15/12,23,1/67,21,9/25,18,4/13,9,3/25,15,4/45,18,15/7,14,1/58,13,4/77,9,6/14,5,1/8,9,1/22,15,3	2.63826108812e-06	CG,CHG
1	9908635	169	MSGA-10,(LI-SET-036),(MNF-Che-49),(MuskSP-68),(KBS-Mac-68),(KBS-Mac-74),(Yng-4),(Yng-53)///MNF-Che-47,BRR4,(BRR57),(Paw-13),(328PNA062)	53,15,6/87,28,10/76,22,12/87,31,13/62,13,6/62,4,5/64,4,7/70,3,7/59,11,5/76,21,9/77,16,7/70,8,9/62,8,5	1.56763848741e-06	CG,CHG
1	9919173	175	Yng-4,(LI-SET-036),(BRR4),(MuskSP-68),(KBS-Mac-68),(KBS-Mac-74)///MNF-Che-47,(MNF-Che-49),(328PNA062)	66,59,49/77,63,49/-,-,-/84,46,22/91,57,32/-,-,-/80,73,58/77,56,51/86,63,62/-,-,-/82,56,46/73,76,67/-,-,-	7.1956351033e-05	CHH
1	9925628	365	MNF-Che-49,MNF-Che-47,Paw-13///MuskSP-68,MSGA-10,KBS-Mac-74,BRR57,KBS-Mac-68,Yng-53,328PNA062,BRR4,LI-SET-036,(Yng-4)	78,21,5/76,23,5/82,23,7/12,4,1/15,2,1/79,29,9/78,26,9/63,26,8/79,22,7/22,4,1/80,24,7/58,20,5/68,24,9	1.14102765714e-60	CG
1	9928913	66	328PNA062,BRR4,BRR57,LI-SET-036,MSGA-10,(MNF-Che-47),(MNF-Che-49),(MuskSP-68),(KBS-Mac-68),(Yng-53)///Paw-13,Yng-4,(KBS-Mac-74)	80,3,1/73,1,1/79,1,1/40,2,1/45,1,1/75,1,1/43,1,1/50,1,1/36,1,1/1,1,1/78,1,1/3,1,1/41,1,1	1.62898014128e-24	CG
1	9937410	112	MuskSP-68,Yng-4,Yng-53,BRR4,BRR57///MNF-Che-49,Paw-13,KBS-Mac-68,MSGA-10,328PNA062,KBS-Mac-74,MNF-Che-47,LI-SET-036	5,7,3/81,70,38/76,67,48/1,1,1/1,1,1/17,11,8/69,53,43/6,5,3/1,1,1/7,5,2/1,1,1/70,71,47/86,66,41	4.54661992493e-97	CG,CHG
1	9943003	54	MNF-Che-49,Yng-53,MSGA-10,328PNA062,MNF-Che-47,(BRR4),(BRR57),(MuskSP-68),(Paw-13),(Yng-4)///LI-SET-036,(KBS-Mac-68),(KBS-Mac-74)	86,25,1/55,1,1/58,1,1/50,1,1/53,1,1/58,1,1/51,1,1/82,1,1/87,1,1/48,1,1/50,1,1/54,1,1/54,1,1	2.29018810811e-11	CHG
1	9962812	177	KBS-Mac-74///MNF-Che-49,MNF-Che-47	-,-,-/-,-,-/-,-,-/86,89,57/58,50,41/-,-,-/-,-,-/-,-,-/17,1,2/-,-,-/-,-,-/-,-,-/-,-,-	2.40795232833e-11	CHG
1	10007352	213	Paw-13///MuskSP-68,MSGA-10,(LI-SET-036),(BRR4),(BRR57),(MNF-Che-47),(MNF-Che-49),(KBS-Mac-68),(KBS-Mac-74),(328PNA062),(Yng-4),(Yng-53)	61,24,6/74,35,9/60,32,8/57,36,8/49,32,9/80,31,5/81,31,8/59,42,11/46,29,11/17,6,2/64,28,6/61,38,13/58,34,13	4.71602300816e-11	CG
1	10063673	209	MuskSP-68,328PNA062///BRR4	-,-,-/33,53,38/-,-,-/-,-,-/-,-,-/-,-,-/1,1,1/-,-,-/-,-,-/-,-,-/1,1,1/-,-,-/-,-,-	1.15622975014e-12	CG,CHG,CHH
1	10082769	150	Yng-53///Paw-13,MNF-Che-47,BRR57,(KBS-Mac-68)	-,-,-/-,-,-/1,2,1/1,1,1/-,-,-/-,-,-/-,-,-/24,7,1/-,-,-/1,1,1/-,-,-/-,-,-/72,19,3	5.39427138425e-18	CG
1	10082991	88	MSGA-10,328PNA062,(Yng-53)///BRR4,(KBS-Mac-68)	-,-,-/80,24,8/-,-,-/-,-,-/-,-,-/4,1,1/-,-,-/57,1,3/-,-,-/-,-,-/6,3,1/-,-,-/20,4,2	5.87108033051e-08	CG
1	10135159	54	MNF-Che-49,MNF-Che-47,(LI-SET-036)///MuskSP-68,Paw-13,Yng-53,KBS-Mac-74,Yng-4,328PNA062,BRR57,(BRR4),(MSGA-10),(KBS-Mac-68)	36,2,1/11,1,1/3,1,1/54,1,1/62,1,1/7,1,1/3,1,1/16,1,1/1,1,1/1,1,1/2,1,1/5,1,1/1,1,1	3.50311362676e-20	CG
1	10136673	105	Paw-13///KBS-Mac-74,(LI-SET-036),(BRR4),(BRR57),(MNF-Che-47),(MNF-Che-49),(MSGA-10),(MuskSP-68),(KBS-Mac-68),(328PNA062),(Yng-4),(Yng-53)	21,1,1/38,1,1/21,1,1/25,1,1/22,1,1/23,1,1/14,1,1/20,1,1/2,1,1/73,4,1/25,5,1/34,1,1/34,1,1	2.17410211453e-05	CG
1	10209444	54	328PNA062,Yng-53,(Yng-4)///MNF-Che-49,MuskSP-68,KBS-Mac-68,KBS-Mac-74,MNF-Che-47,BRR4,BRR57,LI-SET-036,Paw-13,MSGA-10	1,1,1/1,1,1/1,1,1/1,1,1/1,1,1/7,1,1/1,1,1/1,1,1/1,1,1/7,1,1/83,1,1/62,1,1/75,1,1	2.24906711146e-23	CG
1	10221051	238	MNF-Che-49,MuskSP-68,Paw-13,Yng-4,Yng-53,328PNA062,MNF-Che-47,BRR4,BRR57,LI-SET-036///MSGA-10,KBS-Mac-74,(KBS-Mac-68)	60,60,36/70,57,26/58,56,32/71,51,34/70,46,30/5,2,2/45,44,28/25,18,13/2,3,5/54,35,26/63,58,32/54,45,28/47,49,34	5.44441460258e-27	CG,CHG
1	10284136	96	KBS-Mac-74///MNF-Che-49,MNF-Che-47,(LI-SET-036),(BRR4),(BRR57),(MSGA-10),(MuskSP-68),(KBS-Mac-68),(Paw-13),(328PNA062),(Yng-4),(Yng-53)	63,1,1/39,1,1/42,1,1/2,1,1/1,1,1/37,1,1/78,1,1/66,1,1/69,33,73/81,1,1/69,1,1/72,1,3/69,1,1	5.45852719845e-08	CG
1	10314974	149	MSGA-10,(BRR4),(BRR57),(MNF-Che-47),(Yng-53)///LI-SET-036,(KBS-Mac-68),(KBS-Mac-74),(328PNA062),(Yng-4)	83,99,34/61,29,26/91,20,31/87,23,18/-,-,-/56,1,2/-,-,-/91,43,22/94,39,20/-,-,-/85,31,26/99,50,35/67,40,19	3.82270293276e-05	CHG,CHH
1	10420817	294	BRR4,(BRR57),(MNF-Che-47),(MNF-Che-49),(MSGA-10),(MuskSP-68),(KBS-Mac-68),(KBS-Mac-74),(Paw-13),(328PNA062),(Yng-4),(Yng-53)///LI-SET-036	25,4,1/91,20,13/76,35,8/72,30,11/71,17,8/73,15,5/74,33,8/57,26,9/75,16,9/82,30,11/77,21,7/81,13,8/64,16,12	1.33169813156e-05	CG,CHG
1	10544991	767	BRR57,LI-SET-036,(BRR4),(Yng-53)///Yng-4,KBS-Mac-74,MNF-Che-49,MuskSP-68,Paw-13,KBS-Mac-68,MSGA-10,MNF-Che-47,(328PNA062)	82,42,7/62,38,7/85,52,9/13,1,1/12,3,1/8,1,1/10,2,1/24,5,1/2,2,1/10,1,1/45,21,3/2,1,1/56,29,6	6.69133035897e-176	CG
1	10545813	146	KBS-Mac-74,KBS-Mac-68,(MNF-Che-47),(MNF-Che-49),(MSGA-10),(MuskSP-68),(Yng-4)///BRR57,BRR4,(LI-SET-036),(Paw-13),(328PNA062),(Yng-53)	82,41,7/79,61,4/91,58,7/63,3,1/47,4,3/34,22,3/66,19,3/32,15,1/42,1,1/78,25,3/85,43,4/48,26,1/88,36,5	3.89962787375e-10	CG,CHG
1	10545989	229	MNF-Che-49,KBS-Mac-68,LI-SET-036,(MNF-Che-47),(MSGA-10),(KBS-Mac-74),(Yng-4)///Yng-53,(BRR4),(BRR57),(MuskSP-68),(Paw-13),(328PNA062)	8,1,1/72,18,4/53,19,2/36,8,2/14,5,1/40,18,2/68,25,1/2,1,1/43,5,1/65,19,1/66,16,3/32,3,1/75,27,9	1.24874263489e-09	CG,CHG
1	10559861	155	328PNA062,KBS-Mac-74,(Yng-53)///MNF-Che-47,(BRR4),(MNF-Che-49),(MuskSP-68)	-,-,-/61,1,1/-,-,-/89,1,1/61,1,1/-,-,-/71,10,1/-,-,-/3,2,1/-,-,-/22,1,1/-,-,-/34,3,4	1.51739480797e-10	CG
1	10570083	91	MuskSP-68,MNF-Che-49,Paw-13,KBS-Mac-68,MSGA-10,KBS-Mac-74,LI-SET-036,(MNF-Che-47),(328PNA062)///BRR4,Yng-53,(BRR57)	4,1,1/72,9,9/61,1,6/9,1,9/8,1,9/1,1,4/6,1,11/3,1,9/3,1,4/9,1,1/12,1,4/-,-,-/56,9,4	8.66555343781e-13	CG
1	10605028	138	Yng-4,BRR4,BRR57,(KBS-Mac-68),(328PNA062)///MuskSP-68,Paw-13,MSGA-10,MNF-Che-49,MNF-Che-47,LI-SET-036,Yng-53,KBS-Mac-74	10,1,6/75,11,9/73,3,10/5,1,3/11,1,2/3,1,1/1,1,1/53,5,7/19,1,3/1,2,1/40,7,7/72,18,10/20,1,6	7.83435955383e-67	CG,CHG
1	10660806	277	MuskSP-68,(LI-SET-036),(MSGA-10),(Yng-53)///MNF-Che-47,(BRR4),(MNF-Che-49),(KBS-Mac-68),(KBS-Mac-74),(328PNA062),(Yng-4)	65,17,3/37,1,1/-,-,-/1,1,2/17,8,1/57,10,1/89,24,5/48,4,1/45,1,1/-,-,-/24,4,1/45,4,1/65,1,1	1.20496364142e-06	CG
1	10805044	57	Yng-4,(MuskSP-68),(Paw-13)///Yng-53,328PNA062,BRR57,(LI-SET-036),(BRR4),(MNF-Che-47),(MNF-Che-49),(MSGA-10),(KBS-Mac-68),(KBS-Mac-74)	63,1,1/69,1,1/78,1,1/45,1,1/57,1,1/46,1,1/17,1,1/57,1,1/45,1,1/31,1,1/85,1,1/3,1,1/86,1,1	2.28081502308e-11	CG
1	10841431	52	Paw-13,(Yng-4)///MNF-Che-49,MuskSP-68,KBS-Mac-68,Yng-53,MSGA-10,328PNA062,KBS-Mac-74,MNF-Che-47,BRR4,BRR57,LI-SET-036	1,1,1/5,1,1/1,1,1/1,1,1/1,1,1/1,1,1/1,1,1/17,1,1/1,1,1/80,1,1/1,1,1/48,1,1/1,1,1	4.25795807179e-13	CG
1	10899195	67	Paw-13///MNF-Che-49,MuskSP-68,Yng-4,KBS-Mac-68,Yng-53,328PNA062,KBS-Mac-74,MNF-Che-47,BRR4,BRR57,LI-SET-036,(MSGA-10)	1,1,1/2,1,1/1,1,1/1,1,1/1,1,1/10,1,1/1,1,1/1,1,1/1,1,1/57,1,1/1,1,1/6,1,1/1,1,1	4.9478105024e-20	CG
1	10923870	109	MNF-Che-49,MuskSP-68,Paw-13,Yng-4,Yng-53,MSGA-10,MNF-Che-47,LI-SET-036,(BRR4),(KBS-Mac-68),(KBS-Mac-74),(328PNA062)///BRR57	95,36,17/75,18,8/8,3,3/93,50,18/87,46,18/91,47,18/90,46,19/75,25,8/84,31,11/90,55,17/89,36,10/95,49,21/94,50,17	1.65838269172e-13	CG,CHG
1	10923989	57	MNF-Che-49,MuskSP-68,Yng-4,MNF-Che-47,(LI-SET-036),(MSGA-10),(KBS-Mac-68),(KBS-Mac-74),(Paw-13),(328PNA062),(Yng-53)///BRR57,(BRR4)	91,22,6/58,4,1/42,1,1/94,29,10/91,25,9/93,22,13/91,20,7/87,13,5/92,11,2/92,21,8/90,12,6/95,32,10/94,21,11	7.78131994256e-19	CHG
1	10924089	405	328PNA062,KBS-Mac-74,KBS-Mac-68,BRR4,BRR57,(LI-SET-036)///MNF-Che-49,Yng-4,MuskSP-68,MSGA-10,MNF-Che-47,Paw-13,(Yng-53)	40,20,9/26,13,6/27,6,6/93,59,15/92,60,17/91,57,14/93,53,16/20,9,6/19,9,6/88,57,13/4,8,4/89,59,17/60,35,13	3.60285054709e-89	CG
1	10943209	85	MNF-Che-49,(MNF-Che-47)///MuskSP-68,Paw-13,Yng-4,KBS-Mac-68,MSGA-10,328PNA062,KBS-Mac-74,BRR4,BRR57,LI-SET-036,(Yng-53)	1,1,1/1,1,1/1,1,1/25,1,1/43,1,1/2,1,1/2,1,1/1,1,1/1,1,1/1,1,1/1,1,1/1,1,1/6,1,1	7.08371658234e-22	CG
1	10971437	213	MuskSP-68,Paw-13,Yng-53,KBS-Mac-74,MNF-Che-47,MNF-Che-49,Yng-4,KBS-Mac-68,328PNA062,LI-SET-036,(MSGA-10)///BRR4,(BRR57)	83,51,33/3,1,1/27,26,18/88,49,27/84,51,32/47,39,29/84,47,29/78,49,31/82,46,32/85,40,28/81,44,27/83,51,32/86,44,35	1.82788731269e-58	CG
1	11026901	55	MNF-Che-49,MuskSP-68,Paw-13,Yng-4,KBS-Mac-68,Yng-53,MSGA-10,328PNA062,MNF-Che-47,BRR4,BRR57,LI-SET-036///KBS-Mac-74	3,-,1/2,-,1/1,-,1/1,-,1/1,-,1/1,-,1/1,-,1/8,-,1/71,-,1/2,-,1/4,-,1/1,-,1/1,-,1	1.76905746405e-14	CG
1	11040574	54	MuskSP-68,(LI-SET-036),(BRR4),(BRR57),(MNF-Che-47),(MNF-Che-49),(KBS-Mac-68),(KBS-Mac-74),(328PNA062),(Yng-53)///Yng-4,(MSGA-10),(Paw-13)	64,1,1/66,1,1/66,1,1/82,1,1/79,3,1/19,1,1/86,2,2/54,1,1/88,1,1/8,4,1/83,1,1/1,2,1/67,1,1	8.28181545677e-05	CG
1	11066740	267	MuskSP-68,Paw-13,KBS-Mac-74///MNF-Che-49,Yng-4,KBS-Mac-68,Yng-53,MSGA-10,328PNA062,MNF-Che-47,BRR4,BRR57,LI-SET-036	3,2,1/5,4,1/4,3,1/3,2,1/5,3,1/23,8,2/90,65,13/2,2,1/89,61,10/80,60,11/2,2,1/4,3,1/2,3,1	4.51768677647e-135	CG,CHG
1	11075321	142	BRR4,BRR57///MuskSP-68,Yng-53,328PNA062,KBS-Mac-74,LI-SET-036,(KBS-Mac-68)	1,1,1/60,75,51/56,86,53/-,-,-/-,-,-/-,-,-/1,1,1/19,33,11/1,1,1/-,-,-/1,1,1/-,-,-/1,1,1	1.38706026458e-31	CG,CHG,CHH
1	11100730	110	KBS-Mac-68,MSGA-10,KBS-Mac-74,328PNA062,(Yng-4)///MNF-Che-49,MuskSP-68,Paw-13,Yng-53,MNF-Che-47,BRR4,LI-SET-036,BRR57	78,21,5/78,13,7/74,8,3/83,16,8/76,17,7/8,5,2/84,16,4/6,2,1/1,1,1/79,23,6/4,4,3/44,4,2/79,19,6	1.3162151302e-45	CG
1	11127627	980	KBS-Mac-74,328PNA062,KBS-Mac-68,(Yng-53)///MuskSP-68,Yng-4,MNF-Che-47,MNF-Che-49,Paw-13,(LI-SET-036),(BRR4),(BRR57),(MSGA-10)	53,15,1/65,19,3/50,19,3/83,35,6/84,33,3/70,17,2/85,28,4/18,5,1/5,2,1/80,25,4/8,3,2/85,37,6/28,5,3	4.78713182822e-104	CG
1	11134814	64	MuskSP-68///MNF-Che-49,Yng-4,KBS-Mac-68,Yng-53,328PNA062,KBS-Mac-74,MNF-Che-47,LI-SET-036,(BRR4),(BRR57),(MSGA-10),(Paw-13)	1,1,1/33,1,1/25,1,1/6,1,1/11,4,1/15,1,1/71,1,1/2,1,1/1,1,1/27,1,1/1,1,1/1,1,1/1,1,1	3.61105806151e-15	CG
1	11318975	55	Paw-13,(MuskSP-68)///KBS-Mac-68,328PNA062,KBS-Mac-74,BRR4,BRR57,(LI-SET-036),(MNF-Che-47),(MNF-Che-49),(MSGA-10),(Yng-4),(Yng-53)	10,1,1/1,1,1/1,1,1/20,1,1/11,1,4/27,1,1/49,1,1/1,1,1/1,1,1/66,3,1/2,1,1/19,1,1/5,1,1	1.85140502116e-09	CG
1	11333926	54	Yng-53,(Paw-13)///328PNA062,BRR4,BRR57,(LI-SET-036),(MNF-Che-49),(MSGA-10),(MuskSP-68),(KBS-Mac-68),(KBS-Mac-74),(Yng-4)	1,1,1/1,2,1/2,1,1/-,-,-/1,2,2/1,1,1/1,1,1/15,3,5/1,1,1/34,15,8/4,1,3/8,1,2/33,13,14	9.3316025088e-14	CG
1	11333981	82	MNF-Che-49,Paw-13,Yng-4,KBS-Mac-68,Yng-53,328PNA062,MNF-Che-47///MuskSP-68,KBS-Mac-74,BRR4,(BRR57)	-,-,-/23,1,1/62,1,34/80,1,43/78,99,54/-,-,-/1,1,1/78,67,62/1,1,7/94,1,63/83,50,43/83,1,65/89,71,68	1.57833330706e-32	CG,CHG,CHH
1	11366613	267	Paw-13,MNF-Che-47,BRR57,(LI-SET-036),(BRR4),(MNF-Che-49),(MSGA-10),(MuskSP-68),(328PNA062),(Yng-4),(Yng-53)///KBS-Mac-74,(KBS-Mac-68)	83,23,1/84,26,1/84,17,1/91,25,1/85,25,1/88,26,1/86,25,1/36,7,1/22,8,1/86,19,1/84,22,1/85,26,1/88,28,2	1.33116690079e-19	CG
1	11367035	151	BRR57,MSGA-10,(LI-SET-036),(BRR4),(MNF-Che-47),(MNF-Che-49),(MuskSP-68),(Paw-13),(328PNA062),(Yng-4),(Yng-53)///KBS-Mac-74,KBS-Mac-68	82,16,2/69,17,1/94,28,8/68,8,1/75,7,1/75,19,2/75,17,3/22,3,1/9,1,1/67,10,1/76,16,1/75,8,1/63,10,1	5.43141205777e-14	CG
1	11370886	139	Paw-13///MNF-Che-49,MuskSP-68,Yng-4,KBS-Mac-68,Yng-53,MSGA-10,KBS-Mac-74,MNF-Che-47,BRR4,LI-SET-036,(BRR57),(328PNA062)	9,1,1/15,1,1/17,1,1/8,1,1/13,1,1/1,7,1/1,2,1/2,1,1/1,1,1/78,1,1/22,1,1/12,1,1/11,1,1	5.08185960087e-22	CG
1	11378209	212	328PNA062///KBS-Mac-68,BRR57,(BRR4),(MNF-Che-47),(Yng-4),(Yng-53)	-,-,-/59,1,9/46,1,20/61,1,16/-,-,-/-,-,-/-,-,-/64,25,17/-,-,-/-,-,-/2,1,1/54,33,21/50,1,9	3.90929360508e-06	CG,CHG
1	11408480	141	Yng-4,(Yng-53)///KBS-Mac-68,(BRR4),(MNF-Che-47),(MSGA-10),(KBS-Mac-74),(328PNA062)	-,-,-/91,33,36/-,-,-/93,99,17/-,-,-/90,50,34/-,-,-/77,50,13/99,40,30/-,-,-/85,50,25/89,1,77/86,1,60	2.47734253597e-06	CHG,CHH
1	11457066	97	KBS-Mac-68///MNF-Che-49,Paw-13,Yng-4,KBS-Mac-74,MNF-Che-47,LI-SET-036///MSGA-10,BRR4,MuskSP-68,Yng-53,328PNA062,BRR57	51,23,25/52,16,6/46,18,19/57,18,24/44,27,24/37,4,2/43,11,17/68,48,56/53,18,20/54,35,35/56,13,16/67,27,16/54,16,11	7.7870308848e-23	CHG,CHH
1	11458816	101	MNF-Che-49,(LI-SET-036),(BRR57),(MNF-Che-47),(MSGA-10),(MuskSP-68),(KBS-Mac-74),(Paw-13),(328PNA062),(Yng-53)///Yng-4,(BRR4),(KBS-Mac-68)	59,1,1/37,1,1/48,1,1/55,1,1/64,1,1/61,1,1/56,1,1/37,1,1/42,1,1/52,2,1/53,1,1/20,1,3/59,1,1	8.34762349768e-05	CG
1	11468440	65	MSGA-10///MuskSP-68,Yng-4,Yng-53,328PNA062,BRR4,BRR57,LI-SET-036,(MNF-Che-47),(MNF-Che-49),(KBS-Mac-68),(KBS-Mac-74),(Paw-13)	59,26,5/70,29,2/68,25,4/78,14,1/75,9,2/20,1,1/79,14,1/50,15,2/63,11,2/72,18,2/62,21,3/77,23,3/65,22,3	3.7328437339e-16	CHG
1	11479078	134	KBS-Mac-68,MSGA-10,KBS-Mac-74,MNF-Che-47,BRR57,MNF-Che-49,MuskSP-68,Yng-53,328PNA062,LI-SET-036///Paw-13,BRR4,Yng-4	88,75,7/4,11,1/90,74,5/91,71,6/91,79,6/87,76,7/91,70,7/91,76,6/91,76,5/4,9,1/86,48,5/22,33,9/87,76,9	3.61652418882e-48	CG,CHG
1	11505216	74	MNF-Che-49,(BRR4),(BRR57),(MNF-Che-47),(MuskSP-68),(KBS-Mac-68),(KBS-Mac-74),(Paw-13),(328PNA062),(Yng-4),(Yng-53)///MSGA-10,(LI-SET-036)	27,22,7/11,9,1/7,7,4/7,3,2/3,1,1/39,26,9/11,11,1/9,5,1/14,14,4/12,6,3/6,5,4/12,9,3/8,3,2	5.55559742421e-06	CG,CHG,CHH
1	11533936	68	Paw-13,(MNF-Che-49),(MSGA-10),(MuskSP-68),(328PNA062),(Yng-53)///BRR4,(LI-SET-036),(BRR57),(MNF-Che-47),(KBS-Mac-68),(KBS-Mac-74),(Yng-4)	21,1,1/1,1,1/27,1,1/32,1,1/48,1,1/46,1,1/34,1,1/25,1,1/28,1,1/63,3,1/38,1,1/18,1,1/40,1,1	1.37466470131e-07	CG
1	11536979	56	Paw-13,KBS-Mac-68,MSGA-10,KBS-Mac-74,BRR4,BRR57///MNF-Che-47,(LI-SET-036),(MNF-Che-49),(MuskSP-68),(328PNA062),(Yng-4),(Yng-53)	-,-,22/-,-,50/-,-,53/-,-,7/-,-,17/-,-,43/-,-,18/-,-,55/-,-,34/-,-,36/-,-,20/-,-,26/-,-,22	9.98261359279e-13	CHH
1	11537037	120	328PNA062,MNF-Che-47,MNF-Che-49,Yng-4,(BRR57)///MSGA-10,BRR4,(KBS-Mac-68),(Paw-13)	-,-,-/32,1,19/2,5,14/4,1,1/1,1,1/48,6,17/-,-,-/15,2,20/-,-,-/23,1,16/1,1,1/1,1,11/-,-,-	3.25816462673e-13	CG
1	11550416	157	KBS-Mac-74,(MNF-Che-47),(KBS-Mac-68),(Paw-13),(328PNA062)///BRR57,(BRR4),(Yng-53)	-,-,-/38,46,48/29,65,43/67,33,23/-,-,-/-,-,-/-,-,-/76,37,27/46,9,10/50,24,27/27,13,39/-,-,-/50,50,38	9.12894996739e-05	CHG,CHH
1	11592749	84	Paw-13,Yng-4,MNF-Che-47,(MSGA-10),(328PNA062),(Yng-53)///KBS-Mac-68,BRR57,(MuskSP-68)	-,-,-/-,-,-/53,31,41/8,1,1/-,-,-/29,10,11/67,29,21/65,48,47/-,-,-/1,1,1/24,13,21/1,1,1/5,11,8	2.95383157811e-18	CHH
1	11678643	68	Yng-4,328PNA062,BRR4,BRR57,LI-SET-036,Paw-13,MNF-Che-47,KBS-Mac-68,(MSGA-10)///MNF-Che-49,KBS-Mac-74,MuskSP-68,Yng-53	2,1,1/4,2,1/1,1,1/4,1,1/46,8,22/15,6,3/55,17,10/10,1,1/50,8,13/11,1,1/5,2,1/1,1,1/39,14,9	2.58572115937e-33	CG
1	11705137	402	Paw-13,(MSGA-10),(MuskSP-68),(328PNA062),(Yng-4),(Yng-53)///KBS-Mac-68,KBS-Mac-74,MNF-Che-47,BRR4,BRR57,LI-SET-036	3,1,1/1,1,1/2,4,1/1,2,1/-,-,-/63,14,3/51,11,4/10,2,1/1,2,1/82,20,4/55,14,2/49,19,4/45,12,2	6.08521863863e-17	CG
1	11741348	75	MNF-Che-49,MuskSP-68,MSGA-10,(LI-SET-036),(MNF-Che-47),(KBS-Mac-68),(KBS-Mac-74),(Paw-13),(328PNA062),(Yng-53)///BRR4,(BRR57),(Yng-4)	15,1,1/50,3,1/50,1,1/3,1,1/1,1,1/1,1,1/1,1,1/19,1,1/14,1,1/11,1,1/16,1,1/31,1,1/3,1,1	9.38605402892e-12	CG
1	11838673	435	KBS-Mac-74,Yng-4,328PNA062,MNF-Che-47,(MNF-Che-49)///KBS-Mac-68,LI-SET-036,MSGA-10,BRR4,BRR57,MuskSP-68,Yng-53,(Paw-13)	79,45,27/88,50,24/87,53,22/8,9,14/1,19,20/82,46,24/66,54,32/80,44,25/3,9,11/74,36,17/10,15,12/10,10,13/79,38,20	5.65765244208e-31	CG
1	11928273	103	KBS-Mac-68,(MNF-Che-47),(Paw-13),(Yng-53)///BRR4,LI-SET-036,(BRR57),(KBS-Mac-74),(Yng-4)	1,1,1/3,1,1/10,24,2/41,7,3/-,-,-/-,-,-/-,-,-/49,10,19/11,7,1/46,11,8/-,-,-/9,1,1/51,5,10	1.59257309091e-08	CG
1	11935037	149	BRR4,MuskSP-68///328PNA062,MNF-Che-47,Yng-53,(MNF-Che-49)	-,-,-/1,-,1/-,-,-/79,-,73/56,-,45/-,-,-/1,-,1/-,-,-/-,-,-/-,-,-/86,-,61/-,-,-/55,-,55	1.09715275488e-19	CG,CHH
1	11935480	214	MNF-Che-49,MuskSP-68,Paw-13,Yng-4,KBS-Mac-68,Yng-53,MSGA-10,KBS-Mac-74,BRR4,BRR57,(MNF-Che-47),(328PNA062)///LI-SET-036	3,1,1/79,35,26/86,49,17/69,44,4/88,28,12/86,60,32/79,39,16/71,34,25/76,28,23/85,32,9/80,54,6/70,36,18/76,46,17	7.09112114872e-11	CG
1	11985106	147	328PNA062,(LI-SET-036),(BRR57),(MuskSP-68),(KBS-Mac-68),(Yng-53)///MNF-Che-47,(BRR4),(MNF-Che-49),(MSGA-10),(KBS-Mac-74),(Paw-13)	45,1,2/33,1,2/48,1,1/8,1,1/42,1,1/30,7,2/54,1,5/60,1,1/37,5,1/37,1,1/65,10,4/-,-,-/72,19,2	9.50187859199e-05	CG
1	12078513	209	Yng-53///MNF-Che-49,MuskSP-68,Paw-13,Yng-4,KBS-Mac-68,MSGA-10,328PNA062,KBS-Mac-74,MNF-Che-47,BRR4,BRR57,LI-SET-036	1,1,1/1,1,1/1,1,1/1,1,1/1,1,1/1,1,2/1,1,1/1,1,1/1,1,1/1,1,1/1,1,1/1,1,1/74,37,5	3.93234373669e-22	CG
1	12079069	102	MuskSP-68,Paw-13,328PNA062,MNF-Che-47,BRR4,BRR57,(KBS-Mac-68),(Yng-4)///Yng-53	-,-,-/1,1,1/1,1,1/1,1,1/-,-,-/-,-,-/1,1,2/1,1,1/-,-,-/1,1,1/4,6,2/1,1,1/58,35,17	2.99482848476e-12	CG,CHG
1	12121376	54	MNF-Che-49,MuskSP-68,Paw-13,KBS-Mac-74,MNF-Che-47,BRR4,(LI-SET-036),(BRR57),(MSGA-10),(Yng-4),(Yng-53)///328PNA062,(KBS-Mac-68)	85,1,1/91,1,1/89,1,1/91,1,1/90,1,1/85,1,1/93,3,1/40,2,1/90,1,1/89,1,1/3,1,1/90,1,1/47,1,1	1.10279676158e-19	CG
1	12160226	1938	MuskSP-68,BRR4,(LI-SET-036),(BRR57),(MNF-Che-47),(MNF-Che-49),(MSGA-10),(KBS-Mac-74),(328PNA062),(Yng-53)///Paw-13,Yng-4,(KBS-Mac-68)	20,1,1/2,1,1/34,7,3/16,1,3/9,1,1/7,1,1/1,1,1/51,10,2/14,1,2/74,13,4/7,2,1/82,30,3/32,2,2	3.07334262412e-10	CG
1	12166517	94	Yng-4,MSGA-10,Paw-13,(Yng-53)///MuskSP-68,KBS-Mac-68,MNF-Che-47,MNF-Che-49,KBS-Mac-74,BRR4,BRR57,(328PNA062)	-,-,-/88,6,5/80,6,5/76,6,6/78,3,2/3,1,4/85,8,3/75,4,5/77,7,2/21,1,1/60,1,1/5,1,2/32,1,2	5.52050309007e-28	CG
1	12167189	119	MuskSP-68,Paw-13,Yng-53,328PNA062,BRR57,KBS-Mac-68,KBS-Mac-74,BRR4///MNF-Che-49,MNF-Che-47,LI-SET-036,(MSGA-10),(Yng-4)	9,-,3/63,-,14/66,-,12/2,-,1/2,-,6/31,-,5/66,-,13/49,-,14/66,-,7/67,-,11/71,-,13/27,-,1/66,-,14	3.80207699157e-33	CG
1	12211938	59	Paw-13,Yng-4,328PNA062,(Yng-53)///MNF-Che-49,KBS-Mac-68,KBS-Mac-74,MNF-Che-47,BRR4,BRR57,LI-SET-036,MuskSP-68,MSGA-10	1,1,1/1,1,1/1,2,1/1,1,1/1,1,1/1,1,1/1,1,1/1,1,1/1,1,1/79,2,1/72,1,1/81,4,1/57,1,1	2.28486764072e-28	CG
1	12225617	120	Paw-13,Yng-53,(Yng-4)///BRR4,BRR57,(LI-SET-036),(MNF-Che-47),(MNF-Che-49),(MSGA-10),(MuskSP-68),(KBS-Mac-68),(KBS-Mac-74),(328PNA062)	10,1,1/1,1,1/1,1,1/9,1,2/2,1,2/3,1,2/19,1,1/9,1,1/7,1,1/88,2,4/7,1,1/55,5,4/83,4,3	5.42796909179e-10	CG
1	12243795	61	KBS-Mac-74,KBS-Mac-68,(Yng-4)///Yng-53,MSGA-10,BRR4,BRR57,LI-SET-036,MNF-Che-47,(MNF-Che-49),(MuskSP-68),(Paw-13),(328PNA062)	1,-,1/2,-,1/4,-,1/15,-,1/23,-,1/3,-,1/21,-,1/72,-,1/80,-,1/27,-,1/20,-,1/47,-,1/4,-,1	1.03120740741e-20	CG
1	12248900	135	Yng-53///MNF-Che-49,MuskSP-68,Paw-13,Yng-4,KBS-Mac-68,MSGA-10,328PNA062,KBS-Mac-74,MNF-Che-47,BRR4,BRR57,LI-SET-036	4,1,2/7,6,1/6,7,1/3,7,1/1,2,1/6,2,1/1,1,1/3,1,1/2,1,1/20,1,1/1,1,1/12,1,1/85,38,5	4.10358889402e-23	CG,CHG
1	12250158	138	MNF-Che-49,MuskSP-68,Paw-13,Yng-4,KBS-Mac-68,Yng-53,MSGA-10,328PNA062,KBS-Mac-74,MNF-Che-47,BRR4,BRR57///LI-SET-036	83,21,11/1,1,1/1,1,1/1,1,1/1,1,1/1,1,4/1,1,1/1,1,5/1,1,1/1,1,1/1,1,1/1,1,1/1,1,1	1.16783198179e-13	CG,CHG
1	12282250	107	MNF-Che-47,BRR4,(LI-SET-036),(BRR57),(KBS-Mac-68),(KBS-Mac-74),(Yng-4),(Yng-53)///328PNA062,(MSGA-10),(MuskSP-68)	-,-,41/-,-,34/-,-,22/-,-,31/-,-,-/-,-,14/-,-,15/-,-,26/-,-,31/-,-,-/-,-,1/-,-,39/-,-,32	4.19703513553e-10	CHH
1	12347143	97	MNF-Che-49,MuskSP-68,MNF-Che-47,LI-SET-036,(KBS-Mac-68),(Paw-13),(328PNA062)///Yng-53	3,1,1/-,-,-/-,-,-/1,1,1/1,1,1/-,-,-/1,1,1/13,1,1/-,-,-/29,5,3/33,2,1/-,-,-/72,8,1	8.18906797935e-10	CG
1	12361562	241	MNF-Che-49,MuskSP-68,Paw-13,Yng-4,KBS-Mac-68,Yng-53,MSGA-10,328PNA062,KBS-Mac-74,MNF-Che-47,BRR4,BRR57///LI-SET-036	6,4,1/87,52,16/89,56,18/89,48,16/87,51,17/88,41,14/94,46,16/81,42,14/86,52,17/86,44,15/85,43,16/86,44,14/91,55,19	1.58724117805e-45	CG
1	12376507	112	MNF-Che-49,MSGA-10,MNF-Che-47,LI-SET-036,MuskSP-68,Yng-4///KBS-Mac-68,Yng-53,328PNA062,BRR4,BRR57,KBS-Mac-74,Paw-13	67,16,6/10,1,1/6,1,1/82,19,5/69,17,7/77,19,5/70,7,3/11,7,3/10,2,3/27,7,1/11,2,1/60,11,3/10,1,1	1.74575603222e-40	CG
1	12380026	97	KBS-Mac-68,KBS-Mac-74,LI-SET-036///328PNA062,Paw-13,Yng-4///MNF-Che-49,Yng-53,MNF-Che-47,BRR57,MuskSP-68,MSGA-10,BRR4	4,1,2/86,39,7/87,43,8/90,40,7/86,31,8/79,34,6/81,26,6/3,1,1/3,3,3/56,9,2/56,20,4/54,16,3/87,34,5	3.89518406751e-47	CG
1	12387321	149	MNF-Che-49,MuskSP-68,KBS-Mac-68,Yng-53,MSGA-10,328PNA062,KBS-Mac-74,MNF-Che-47,BRR4,BRR57,LI-SET-036///Paw-13,Yng-4	1,1,1/1,1,1/1,1,1/1,1,1/1,1,1/1,1,1/1,1,1/1,1,1/1,2,1/68,32,5/2,1,1/78,40,8/1,1,1	8.02510011472e-44	CG,CHG
1	12392731	112	Yng-53,328PNA062,(Paw-13)///MuskSP-68,KBS-Mac-68,MSGA-10,BRR57	-,-,-/-,-,-/1,1,1/-,-,-/-,-,-/1,1,1/1,1,1/2,1,1/-,-,-/55,42,10/61,29,24/-,-,-/64,61,23	4.9470765918e-17	CG
1	12425586	123	MNF-Che-49,KBS-Mac-68,Yng-53,MSGA-10,328PNA062,KBS-Mac-74,MNF-Che-47,BRR4,BRR57,(MuskSP-68),(Paw-13)///LI-SET-036	1,2,1/93,65,9/92,55,8/87,59,6/89,49,8/83,61,6/80,49,6/84,45,9/90,60,7/73,51,4/93,54,8/-,-,-/86,64,11	5.58923498061e-14	CG,CHG
1	12435390	85	Paw-13///KBS-Mac-74,BRR57,(BRR4),(MuskSP-68),(KBS-Mac-68),(328PNA062),(Yng-53)	-,-,-/81,80,60/91,73,55/-,-,-/-,-,-/-,-,-/77,72,33/72,61,37/99,88,49/21,12,12/88,78,47/-,-,-/70,63,40	6.76952898219e-06	CG,CHG
1	12440187	143	MuskSP-68,Yng-53,BRR4,BRR57,(KBS-Mac-68),(KBS-Mac-74),(328PNA062)///MNF-Che-49,MNF-Che-47,(Paw-13)	-,-,-/86,41,18/90,70,37/1,1,1/1,1,2/-,-,-/83,51,31/72,50,10/57,22,16/12,13,13/73,58,8/-,-,-/87,80,25	1.76796070804e-15	CG
1	12447353	552	MNF-Che-49,MuskSP-68,Paw-13,Yng-4,KBS-Mac-68,Yng-53,MSGA-10,328PNA062,KBS-Mac-74,MNF-Che-47,BRR4,BRR57///LI-SET-036	6,4,1/84,55,4/77,53,5/84,73,9/80,54,4/69,48,3/75,63,4/63,48,3/86,59,7/74,51,3/80,48,2/85,57,7/75,52,3	4.78212273634e-29	CG,CHG
1	12447911	157	MuskSP-68,Paw-13,Yng-53,MSGA-10,328PNA062,KBS-Mac-74,MNF-Che-47,BRR4,BRR57,(MNF-Che-49),(KBS-Mac-68),(Yng-4)///LI-SET-036	1,17,7/86,21,6/76,10,7/73,24,1/78,12,1/83,1,1/91,9,1/66,4,2/78,18,2/79,10,1/90,15,5/82,9,4/83,10,1	1.10920715104e-11	CG
1	12501745	531	Yng-53,328PNA062,BRR4,BRR57,(LI-SET-036),(MSGA-10),(KBS-Mac-68),(KBS-Mac-74),(Paw-13)///MNF-Che-47	49,37,29/78,45,25/87,70,36/8,12,1/-,-,-/48,43,23/-,-,-/43,29,34/43,40,22/48,44,25/71,71,34/-,-,-/78,70,23	5.59994432188e-18	CG
1	12575975	181	MNF-Che-49,MuskSP-68,Paw-13,Yng-4,KBS-Mac-68,MSGA-10,328PNA062,KBS-Mac-74,MNF-Che-47,BRR4,BRR57,(Yng-53)///LI-SET-036	82,29,4/1,2,1/2,4,1/1,2,1/1,1,1/2,1,1/1,2,1/5,5,1/2,3,1/1,2,1/1,2,1/1,1,1/30,11,3	3.46549677259e-29	CG
1	12578017	68	MNF-Che-49,MuskSP-68,(BRR4),(MSGA-10),(Paw-13),(Yng-4)///328PNA062,(LI-SET-036),(BRR57),(MNF-Che-47),(KBS-Mac-68),(KBS-Mac-74),(Yng-53)	46,-,20/33,-,4/42,-,13/68,-,24/43,-,2/29,-,8/13,-,3/42,-,10/56,-,13/27,-,5/44,-,31/33,-,4/39,-,16	9.61491212885e-08	CHH
1	12601937	118	MuskSP-68,(MNF-Che-47),(MSGA-10),(KBS-Mac-68),(KBS-Mac-74),(328PNA062)///BRR4,(LI-SET-036),(BRR57)	73,14,14/80,11,16/59,8,8/28,3,3/-,-,-/1,1,5/2,1,1/20,10,7/22,5,6/-,-,-/7,1,1/-,-,-/-,-,-	9.4494374013e-05	CG
1	12606684	57	MuskSP-68,328PNA062,LI-SET-036,Yng-53,(Paw-13)///KBS-Mac-74,KBS-Mac-68,(BRR4),(BRR57),(MNF-Che-47),(MNF-Che-49),(MSGA-10),(Yng-4)	82,1,1/16,3,1/16,1,1/23,1,1/36,1,1/37,1,5/84,1,1/10,1,1/1,1,1/56,1,1/79,1,1/29,1,1/79,1,1	4.28684466948e-16	CG
1	12687308	84	MSGA-10,(LI-SET-036),(MNF-Che-47),(MNF-Che-49)///Paw-13,328PNA062,BRR4,BRR57,(MuskSP-68),(KBS-Mac-68),(KBS-Mac-74),(Yng-4),(Yng-53)	43,1,1/1,1,1/5,1,1/48,1,1/46,1,1/68,1,1/9,1,1/20,1,1/7,1,1/5,1,1/1,1,1/35,1,1/12,1,1	2.80331888695e-09	CG
1	12734915	244	KBS-Mac-68,KBS-Mac-74///MNF-Che-49,MuskSP-68,Paw-13,Yng-4,Yng-53,MSGA-10,328PNA062,MNF-Che-47,BRR4,BRR57,LI-SET-036	8,5,2/6,7,3/14,10,3/1,1,2/2,1,1/1,1,2/1,1,1/65,46,11/81,47,11/2,3,2/2,2,1/1,1,1/1,1,2	3.31094607206e-38	CG
1	12750879	95	MuskSP-68,(BRR57),(MNF-Che-47),(MSGA-10),(KBS-Mac-68)///KBS-Mac-74,(LI-SET-036),(BRR4),(328PNA062),(Yng-53)	-,50,38/-,40,34/-,32,19/-,1,10/-,-,-/-,26,33/-,5,6/-,24,31/-,57,50/-,-,-/-,51,18/-,-,-/-,40,30	1.14482139948e-05	CHG,CHH
1	12849831	109	MuskSP-68,KBS-Mac-74,BRR4,Paw-13,KBS-Mac-68,MNF-Che-47,BRR57,(MSGA-10),(Yng-4)///LI-SET-036,Yng-53,(328PNA062)	71,35,11/1,1,1/8,1,1/9,3,1/-,-,-/41,5,3/1,1,1/14,1,1/8,1,1/8,3,1/48,16,5/38,6,2/80,13,5	1.66545918473e-17	CG
1	12918856	122	MSGA-10,(LI-SET-036)///BRR4,(MNF-Che-49),(KBS-Mac-74),(Yng-53)	51,28,14/67,39,4/-,-,-/-,-,-/52,25,7/19,29,16/-,-,-/-,-,-/50,35,13/-,-,-/-,-,-/-,-,-/54,55,7	1.95505217534e-05	CG
1	12977283	85	Yng-4///MNF-Che-49,MuskSP-68,Paw-13,Yng-53,328PNA062,KBS-Mac-74,BRR4,LI-SET-036,(MNF-Che-47),(KBS-Mac-68)	87,63,20/89,65,59/-,-,-/87,64,12/88,72,15/-,-,-/86,79,12/81,72,13/92,76,27/71,35,22/88,81,26/14,6,1/86,77,41	6.50650011173e-12	CG,CHG
1	12982331	54	MNF-Che-49,(MNF-Che-47),(Yng-4)///328PNA062,BRR57,(LI-SET-036),(BRR4),(MSGA-10),(MuskSP-68),(KBS-Mac-68),(KBS-Mac-74),(Yng-53)	77,1,1/85,1,2/86,1,1/14,1,1/11,1,1/65,1,1/77,1,1/72,1,1/71,3,1/-,-,-/78,1,1/46,1,1/82,4,1	7.58997526125e-08	CG
1	12994511	62	BRR4,LI-SET-036,Paw-13,MSGA-10,KBS-Mac-74,MNF-Che-49,(BRR57),(MNF-Che-47),(MuskSP-68),(KBS-Mac-68)///Yng-53,328PNA062,Yng-4	10,4,1/8,2,1/21,4,2/14,2,2/6,1,2/12,1,1/22,2,1/20,5,2/2,3,1/5,1,1/67,14,1/72,12,2/68,20,5	6.74488114683e-20	CG
1	12995699	271	MNF-Che-49///MuskSP-68,KBS-Mac-68,MSGA-10,MNF-Che-47,BRR4,BRR57,LI-SET-036,(KBS-Mac-74),(Paw-13),(328PNA062),(Yng-4),(Yng-53)	82,27,13/87,27,9/87,24,11/81,27,9/19,5,3/82,32,10/83,31,9/75,23,12/65,10,6/75,20,8/68,10,7/58,18,6/71,11,9	7.17138073251e-23	CG
1	13018503	359	Paw-13,Yng-4,Yng-53,KBS-Mac-74,BRR4,BRR57,(MNF-Che-47),(MNF-Che-49),(MSGA-10),(KBS-Mac-68),(328PNA062)///MuskSP-68,LI-SET-036	81,33,9/1,1,1/1,1,1/27,2,2/31,4,3/15,1,1/76,26,7/28,6,2/1,1,1/11,2,1/26,3,2/8,1,1/3,1,1	5.04191057143e-60	CG
1	13050650	112	MNF-Che-49,MuskSP-68,Paw-13,Yng-4,KBS-Mac-68,Yng-53,MSGA-10,328PNA062,MNF-Che-47,BRR4,BRR57,LI-SET-036///KBS-Mac-74	89,66,52/90,67,35/91,54,28/94,60,41/94,59,25/87,53,32/89,52,21/85,54,32/1,1,1/91,61,18/80,61,43/96,57,29/95,62,44	1.23000662626e-38	CG
1	13065691	259	MuskSP-68,(LI-SET-036),(BRR4),(BRR57),(MNF-Che-47),(MSGA-10),(KBS-Mac-74),(Paw-13),(328PNA062),(Yng-4)///MNF-Che-49,(KBS-Mac-68),(Yng-53)	31,7,3/36,10,4/36,9,4/40,11,3/10,4,1/38,6,2/48,12,4/25,9,3/34,10,3/35,8,4/33,13,3/28,8,4/7,5,2	9.3739549729e-05	CG
1	13067235	375	MuskSP-68,Paw-13,MNF-Che-47,BRR4,BRR57,(LI-SET-036),(MNF-Che-49),(MSGA-10),(KBS-Mac-68),(328PNA062),(Yng-4),(Yng-53)///KBS-Mac-74	72,54,21/81,54,17/79,44,15/90,61,19/72,53,17/80,43,18/80,57,18/65,53,29/16,11,6/78,46,10/59,55,19/73,56,22/63,54,20	8.91530077177e-18	CG
1	13068614	295	Paw-13,BRR57,MNF-Che-49,MuskSP-68,Yng-4,328PNA062,MNF-Che-47,BRR4,(Yng-53)///KBS-Mac-68,MSGA-10,KBS-Mac-74,(LI-SET-036)	26,3,2/81,26,4/84,26,5/72,22,3/80,30,4/21,6,2/79,25,2/3,4,1/21,6,2/86,25,5/83,22,5/71,17,6/70,13,4	1.99782388738e-23	CG
1	13096720	59	MSGA-10,(Paw-13),(Yng-4)///MNF-Che-49,KBS-Mac-68,KBS-Mac-74,MNF-Che-47,(LI-SET-036),(BRR4),(BRR57),(MuskSP-68),(328PNA062),(Yng-53)	29,1,1/35,1,1/24,1,1/1,1,1/1,1,1/76,1,1/18,1,1/2,1,1/1,1,1/54,1,1/25,1,1/61,1,1/25,1,1	1.78259872991e-11	CG
1	13104690	162	MSGA-10,BRR57,328PNA062,BRR4,MuskSP-68,MNF-Che-47///Yng-4,KBS-Mac-68,KBS-Mac-74,LI-SET-036,MNF-Che-49,Paw-13,(Yng-53)	1,1,1/88,27,4/91,17,3/83,9,7/11,1,2/81,32,5/86,11,2/1,3,2/7,1,1/26,1,1/69,16,3/1,1,1/34,5,2	1.47696352886e-35	CG
1	13159361	112	Yng-53,328PNA062,BRR4,BRR57,MNF-Che-49,Yng-4,(MNF-Che-47),(KBS-Mac-68),(KBS-Mac-74)///LI-SET-036,MSGA-10	87,15,2/1,1,1/3,1,1/21,1,1/9,1,1/75,9,1/-,-,-/28,2,1/31,1,1/-,-,-/2,2,1/15,1,1/3,1,1	1.49216585002e-27	CG
1	13165624	203	MSGA-10///328PNA062,(LI-SET-036),(BRR4),(BRR57),(KBS-Mac-68),(Paw-13)	1,1,1/1,1,2/1,1,9/-,-,-/-,-,-/42,50,22/-,-,-/1,1,1/-,-,-/1,1,1/1,1,2/-,-,-/-,-,-	2.94322371221e-05	CG,CHG
1	13167924	324	KBS-Mac-68///MSGA-10,BRR4,(LI-SET-036),(BRR57),(MNF-Che-47),(MNF-Che-49),(MuskSP-68),(KBS-Mac-74),(Paw-13),(328PNA062),(Yng-4),(Yng-53)	76,8,8/66,10,12/66,6,8/74,4,6/75,5,6/84,9,12/63,3,5/22,5,2/74,7,7/71,8,6/66,7,6/58,7,4/67,5,9	5.92056824718e-07	CG
1	13282366	101	Paw-13,BRR4,KBS-Mac-74,KBS-Mac-68,(LI-SET-036),(BRR57),(MSGA-10),(328PNA062),(Yng-53)///MNF-Che-49,MNF-Che-47,MuskSP-68,Yng-4	70,6,2/83,13,4/83,8,3/3,1,1/1,1,1/53,5,2/4,1,1/78,8,4/68,10,3/83,8,5/81,4,3/2,2,1/82,15,4	5.49497642128e-24	CG
1	13318530	64	MuskSP-68,328PNA062,(BRR4),(BRR57),(MNF-Che-47)///KBS-Mac-68,(Paw-13),(Yng-53)	-,-,-/1,1,1/1,1,1/38,10,6/-,-,-/-,-,-/1,1,1/33,47,36/-,-,-/46,26,12/1,1,1/-,-,-/42,28,25	3.72765499837e-08	CG
1	13339737	144	MSGA-10,328PNA062///Paw-13,Yng-4,KBS-Mac-74,(LI-SET-036),(MNF-Che-49)	30,16,10/-,-,-/-,-,-/-,-,-/29,19,11/5,1,1/-,-,-/-,-,-/39,4,5/45,19,27/12,1,5/42,9,16/-,-,-	4.69362684187e-13	CG
1	13353652	446	KBS-Mac-74,MNF-Che-47,LI-SET-036,MNF-Che-49,KBS-Mac-68///MuskSP-68,Paw-13,Yng-4,Yng-53,328PNA062,BRR4,BRR57,(MSGA-10)	4,1,1/85,32,6/72,24,4/4,1,1/20,8,4/65,27,13/81,30,11/5,2,1/3,1,1/82,22,4/85,32,5/86,28,10/81,19,5	2.27892935442e-125	CG
1	13357575	202	Paw-13,(LI-SET-036),(BRR4),(KBS-Mac-74),(Yng-4),(Yng-53)///MNF-Che-47,(BRR57),(MSGA-10),(KBS-Mac-68)	58,28,21/89,35,48/21,19,34/1,38,50/-,-,-/1,60,31/-,-,-/40,44,55/84,25,27/88,20,16/-,-,-/78,27,20/75,37,34	7.58918640381e-05	CG
1	13430246	94	Yng-4,(MNF-Che-47)///KBS-Mac-74,(328PNA062)	-,-,-/-,-,-/-,-,-/-,-,25/-,-,-/-,-,-/-,-,-/-,-,-/-,-,1/-,-,-/-,-,15/-,-,39/-,-,-	2.04326666924e-06	CHH
1	13463300	57	MuskSP-68,Yng-4,MNF-Che-49,Paw-13,MNF-Che-47///KBS-Mac-74,BRR4,BRR57,KBS-Mac-68,328PNA062,LI-SET-036,(MSGA-10),(Yng-53)	4,1,1/3,1,1/7,1,1/59,11,7/77,1,1/16,2,1/84,11,8/5,1,1/4,1,1/48,3,3/4,2,2/81,14,9/22,2,1	2.92450016111e-29	CG
1	13634067	259	MuskSP-68///MNF-Che-49,Paw-13,Yng-53,328PNA062,MNF-Che-47,BRR57,LI-SET-036,(BRR4),(MSGA-10),(KBS-Mac-68),(KBS-Mac-74),(Yng-4)	90,19,8/85,14,8/90,25,10/86,27,8/81,31,7/78,12,8/37,1,2/69,12,7/86,23,6/89,19,9/84,18,8/83,26,9/88,21,10	1.0268113121e-15	CHG
1	13636072	278	Paw-13///MNF-Che-49,MuskSP-68,Yng-4,KBS-Mac-68,Yng-53,MSGA-10,328PNA062,KBS-Mac-74,MNF-Che-47,BRR4,BRR57,LI-SET-036	7,2,2/18,5,5/8,6,3/10,2,3/12,7,2/4,3,1/5,4,1/1,3,1/13,5,2/61,29,10/3,5,2/5,5,4/15,1,2	1.39116137026e-15	CG
1	13675939	86	Yng-53,(BRR4),(BRR57),(MSGA-10),(MuskSP-68),(KBS-Mac-68),(Paw-13)///KBS-Mac-74,(LI-SET-036)	38,13,1/95,36,10/48,25,6/-,-,-/-,-,-/94,9,6/66,56,10/78,33,11/1,1,2/81,56,7/-,-,-/-,-,-/90,38,21	7.48146457036e-05	CG,CHG
1	13685779	247	Paw-13,(KBS-Mac-68)///BRR57,(LI-SET-036),(BRR4),(MNF-Che-47),(MNF-Che-49),(MSGA-10),(MuskSP-68),(KBS-Mac-74),(328PNA062),(Yng-4),(Yng-53)	79,23,6/77,53,14/87,54,18/91,39,12/78,51,5/69,43,28/99,41,9/56,17,7/85,53,7/1,4,2/77,49,17/77,42,5/65,40,14	9.86761426367e-05	CG,CHG,CHH
1	13748664	86	KBS-Mac-68,Yng-53,328PNA062,BRR4,BRR57,(LI-SET-036),(MNF-Che-47),(KBS-Mac-74),(Yng-4)///MSGA-10,(MNF-Che-49),(MuskSP-68)	80,1,1/85,5,6/93,1,1/53,1,2/41,1,1/17,1,1/46,1,1/84,1,1/75,4,5/-,-,-/82,1,2/77,1,1/81,1,3	2.88266346527e-11	CG
1	13837682	334	Paw-13,MSGA-10,(BRR4),(BRR57),(MNF-Che-47),(MNF-Che-49),(MuskSP-68),(KBS-Mac-74),(328PNA062),(Yng-4)///LI-SET-036	17,40,34/75,45,34/70,50,29/75,36,26/62,43,23/78,34,18/71,41,26/-,-,-/71,41,21/78,27,18/76,43,28/73,46,27/-,-,-	8.1367424525e-20	CG
1	13854253	182	MNF-Che-49,Yng-4,MSGA-10,KBS-Mac-74,LI-SET-036,(BRR4),(MNF-Che-47),(MuskSP-68),(Paw-13),(Yng-53)///KBS-Mac-68,(BRR57),(328PNA062)	1,1,2/43,3,1/52,2,2/32,2,1/11,1,2/11,1,1/43,1,1/80,7,3/6,1,1/14,2,1/86,7,2/3,1,1/30,1,2	2.52020968796e-13	CG
1	14004871	284	Yng-4,KBS-Mac-68,Yng-53,KBS-Mac-74,BRR4,BRR57///LI-SET-036	3,1,4/74,37,27/67,38,39/-,-,-/-,-,-/-,-,-/-,-,-/44,29,24/63,39,27/-,-,-/-,-,-/49,39,31/42,37,21	2.57676566548e-16	CG
1	14008017	232	MuskSP-68,Paw-13,KBS-Mac-68,328PNA062,KBS-Mac-74,BRR4,BRR57,LI-SET-036,(MSGA-10),(Yng-4),(Yng-53)///MNF-Che-49,MNF-Che-47	1,1,1/7,1,1/6,1,1/80,13,4/72,18,3/27,5,1/6,1,2/2,1,1/6,4,1/17,2,1/12,3,1/35,3,2/21,3,1	5.5119208631e-22	CG
1	14011214	126	Paw-13,Yng-4,Yng-53,BRR4,BRR57,LI-SET-036///MNF-Che-49,MSGA-10,MuskSP-68,KBS-Mac-74,MNF-Che-47,(KBS-Mac-68),(328PNA062)	51,1,4/83,5,2/81,5,3/4,1,1/2,1,1/1,1,1/1,1,1/23,9,1/8,1,1/68,3,1/21,1,1/79,3,2/84,4,1	2.91001437355e-52	CG
1	14164654	342	Yng-53,(Paw-13)///BRR4,(BRR57),(KBS-Mac-68),(328PNA062)	-,-,-/9,1,1/9,8,2/-,-,-/-,-,-/-,-,-/-,-,-/1,14,1/-,-,-/71,59,3/1,6,2/-,-,-/96,43,13	5.32140658298e-05	CG
1	15609740	360	Yng-53///MuskSP-68,Paw-13,KBS-Mac-74,MNF-Che-47,BRR4,BRR57,(LI-SET-036),(KBS-Mac-68),(328PNA062)	39,7,4/1,1,1/2,1,1/3,1,1/-,-,-/-,-,-/1,6,1/24,1,1/5,24,1/1,1,2/13,1,1/-,-,-/69,25,6	1.47769920544e-12	CG
1	15644142	392	Yng-53,328PNA062,BRR4,BRR57///MNF-Che-49,MuskSP-68,Paw-13,Yng-4,KBS-Mac-68,MSGA-10,KBS-Mac-74,MNF-Che-47,LI-SET-036	2,1,1/83,27,4/77,24,6/9,1,2/9,2,1/2,1,1/3,1,1/6,2,1/8,1,1/15,2,1/78,20,4/10,1,1/77,23,3	1.16146520908e-50	CG,CHG
1	15688125	282	LI-SET-036,328PNA062///MNF-Che-47,KBS-Mac-68,MNF-Che-49///MSGA-10,BRR57,MuskSP-68,Paw-13,Yng-4,Yng-53,KBS-Mac-74,BRR4	3,2,1/84,41,12/86,40,14/50,8,7/63,22,9/88,43,16/82,32,16/70,24,9/80,35,14/83,30,15/8,4,1/87,30,10/85,31,15	8.02665598919e-46	CG,CHG
1	15894701	179	MuskSP-68,(LI-SET-036),(MNF-Che-47),(MNF-Che-49),(MSGA-10)///Yng-4,KBS-Mac-68,KBS-Mac-74,BRR57,(BRR4),(Paw-13),(328PNA062),(Yng-53)	42,7,1/61,17,1/66,23,2/38,11,12/33,9,10/42,1,1/10,1,7/70,18,2/84,19,1/67,16,1/59,7,2/74,27,6/51,6,1	1.09195424101e-12	CG
1	15925220	118	Paw-13,Yng-4,Yng-53,MSGA-10,328PNA062,KBS-Mac-74,MNF-Che-47,BRR4,(MuskSP-68)///LI-SET-036,(MNF-Che-49),(KBS-Mac-68)	2,1,1/79,14,4/-,-,-/86,9,4/32,6,2/82,13,5/77,7,3/40,6,1/72,6,6/80,5,3/76,11,6/84,11,4/79,13,10	2.78965630219e-20	CG
1	15932539	234	Paw-13,(LI-SET-036),(BRR4),(BRR57),(MSGA-10),(MuskSP-68),(KBS-Mac-68),(KBS-Mac-74),(328PNA062),(Yng-53)///MNF-Che-47,(MNF-Che-49)	16,1,1/5,1,1/7,1,1/57,5,6/48,17,7/11,1,1/7,1,3/8,9,11/13,1,1/1,1,1/9,1,5/-,-,-/18,1,1	5.11638546897e-06	CG
1	15949451	272	MNF-Che-49,MuskSP-68,Yng-4,KBS-Mac-68,Yng-53,MSGA-10,328PNA062,KBS-Mac-74,MNF-Che-47///BRR4,(Paw-13)	-,-,-/9,-,1/-,-,-/82,-,3/84,-,4/90,-,1/88,-,3/67,-,2/77,-,2/39,-,2/82,-,1/85,-,1/82,-,4	9.22884000775e-18	CG
1	15974098	88	Yng-53,MNF-Che-47,(Paw-13)///LI-SET-036	66,1,1/-,-,-/-,-,-/1,1,1/-,-,-/-,-,-/-,-,-/-,-,-/-,-,-/10,1,1/-,-,-/-,-,-/1,1,1	5.17285204709e-09	CG
1	16106446	436	MuskSP-68,KBS-Mac-74,MNF-Che-47,LI-SET-036,MNF-Che-49,Paw-13,Yng-4,Yng-53,328PNA062,BRR4,(BRR57)///MSGA-10,KBS-Mac-68	81,46,18/84,44,17/54,28,14/78,41,13/75,37,14/14,4,4/79,42,14/24,16,6/85,41,17/83,41,10/70,38,13/67,33,16/75,34,13	1.21075399723e-24	CG
1	16117160	199	MNF-Che-47,LI-SET-036,Paw-13,KBS-Mac-68,Yng-53,KBS-Mac-74,(MNF-Che-49),(MSGA-10),(MuskSP-68),(328PNA062),(Yng-4)///BRR57,BRR4	91,29,8/10,8,1/4,3,1/94,14,6/88,17,3/74,10,3/75,3,2/88,26,3/96,31,4/85,32,3/84,31,3/86,8,3/82,9,3	3.75883591224e-18	CG
1	16134017	70	MNF-Che-49,(MNF-Che-47),(KBS-Mac-68),(KBS-Mac-74)///MuskSP-68,Yng-53,BRR4,LI-SET-036,(MSGA-10),(328PNA062)	1,4,1/18,1,1/-,-,-/76,27,3/80,30,10/35,11,14/1,1,1/69,18,5/50,12,4/-,-,-/48,2,1/-,-,-/4,2,1	2.58535580606e-08	CG,CHG,CHH
1	16135057	67	Yng-53,(MuskSP-68),(328PNA062)///MNF-Che-49,Paw-13,Yng-4,KBS-Mac-68,MSGA-10,MNF-Che-47,BRR4,BRR57,LI-SET-036,(KBS-Mac-74)	12,1,1/1,1,1/2,1,1/1,1,1/5,1,1/16,1,1/51,1,1/2,1,1/41,1,1/1,1,1/56,1,1/1,1,1/81,10,1	1.53134478895e-19	CG
1	16136104	84	MNF-Che-49,MNF-Che-47,(LI-SET-036),(BRR4),(BRR57),(MSGA-10),(328PNA062),(Yng-53)///Paw-13,KBS-Mac-68,(MuskSP-68),(KBS-Mac-74),(Yng-4)	61,1,1/54,1,1/47,1,1/76,2,2/73,4,2/53,4,1/42,3,1/17,1,1/33,1,1/8,1,1/52,2,1/38,2,1/44,5,1	8.48073217902e-16	CG
1	16150175	295	Yng-4,KBS-Mac-74,BRR57,(BRR4),(MNF-Che-47),(MNF-Che-49),(MSGA-10),(MuskSP-68),(KBS-Mac-68),(Paw-13),(Yng-53)///328PNA062,(LI-SET-036)	17,23,9/41,26,19/42,23,19/28,20,15/28,13,11/39,16,15/29,14,16/24,16,10/47,23,19/40,19,15/5,2,2/43,34,24/34,21,20	5.5816812877e-17	CHG
1	16160325	93	Yng-53,MSGA-10,(LI-SET-036),(MNF-Che-47),(MNF-Che-49),(KBS-Mac-68),(KBS-Mac-74),(Paw-13),(328PNA062)///BRR57,(BRR4)	68,61,37/74,43,14/89,19,1/92,60,39/86,55,16/90,67,61/-,-,-/52,47,18/74,67,24/78,52,29/72,43,19/-,-,-/55,60,34	1.38769093084e-07	CHG,CHH
1	16233401	108	Yng-4,Paw-13///MSGA-10,BRR4,BRR57,MuskSP-68,KBS-Mac-68,328PNA062,LI-SET-036,(MNF-Che-47),(MNF-Che-49),(KBS-Mac-74),(Yng-53)	23,3,2/9,3,3/10,2,1/37,5,4/42,6,3/14,3,1/25,3,1/17,3,1/23,4,2/73,13,5/20,3,2/69,12,4/27,5,2	1.81233234503e-15	CG
1	16236644	58	MNF-Che-49,MuskSP-68,Paw-13,Yng-4,Yng-53,MSGA-10,BRR4,BRR57,(MNF-Che-47),(KBS-Mac-68),(KBS-Mac-74),(328PNA062)///LI-SET-036	58,5,1/4,1,1/2,1,1/6,1,1/3,1,1/1,1,1/3,1,1/19,1,1/6,1,1/1,1,1/4,1,1/1,1,1/2,1,1	4.91265551699e-13	CG
1	16264302	72	MNF-Che-47,(MNF-Che-49)///MuskSP-68,Paw-13,Yng-4,KBS-Mac-68,Yng-53,MSGA-10,328PNA062,KBS-Mac-74,BRR4,BRR57,LI-SET-036	1,1,1/1,1,1/1,1,1/47,2,1/42,1,1/1,1,1/1,1,1/2,1,1/1,1,1/1,1,1/5,1,1/1,1,1/1,1,1	1.74896870856e-22	CG
1	16317825	647	Yng-4///MNF-Che-49,MuskSP-68,Paw-13,Yng-53,MSGA-10,328PNA062,KBS-Mac-74,MNF-Che-47,BRR4,LI-SET-036,(BRR57),(KBS-Mac-68)	89,48,22/85,49,19/85,45,18/89,48,18/87,47,17/88,48,14/89,46,16/73,35,14/87,48,18/84,45,17/87,44,17/15,12,3/86,44,19	2.09704815287e-60	CG
1	16344005	516	MNF-Che-49,MuskSP-68,Paw-13,Yng-4,Yng-53,328PNA062,MNF-Che-47,BRR4,BRR57,LI-SET-036,(MSGA-10),(KBS-Mac-74)///KBS-Mac-68	81,36,5/78,35,7/76,34,5/77,29,7/75,31,5/70,30,3/77,31,4/11,5,1/51,25,3/76,36,6/80,33,7/72,27,6/78,36,9	2.98040263736e-22	CG
1	16397724	148	MNF-Che-49///BRR57,(LI-SET-036),(BRR4),(MNF-Che-47),(MSGA-10),(MuskSP-68),(KBS-Mac-68),(KBS-Mac-74),(Paw-13),(328PNA062),(Yng-4),(Yng-53)	90,53,6/75,49,4/91,56,5/93,47,4/85,12,2/92,50,4/94,42,5/90,38,6/94,49,6/89,46,4/90,48,4/90,34,6/92,40,5	2.66134140205e-05	CHG
1	16401024	221	MNF-Che-49,MuskSP-68,Paw-13,Yng-4,KBS-Mac-68,Yng-53,328PNA062,KBS-Mac-74,MNF-Che-47,LI-SET-036///BRR4,BRR57,(MSGA-10)	85,33,15/7,1,1/4,3,4/90,36,12/87,31,12/29,11,2/85,34,12/82,33,14/84,32,12/83,27,6/85,36,9/79,29,10/83,34,13	1.58848051661e-35	CG,CHG
1	16426004	135	MuskSP-68,Paw-13,Yng-4,Yng-53,BRR57,MNF-Che-49,MSGA-10,328PNA062,MNF-Che-47,BRR4,LI-SET-036///KBS-Mac-68///KBS-Mac-74	83,18,2/79,17,2/79,18,2/79,14,2/78,14,2/75,9,1/82,16,2/60,7,1/18,1,1/81,15,3/79,16,3/83,17,2/81,15,2	7.91006405594e-41	CG
1	16470235	60	MNF-Che-49,MNF-Che-47,(MuskSP-68),(KBS-Mac-68),(KBS-Mac-74),(Paw-13),(328PNA062),(Yng-53)///BRR4,(LI-SET-036),(BRR57),(MSGA-10),(Yng-4)	42,3,1/13,1,1/20,1,1/91,3,1/78,2,1/38,1,1/57,1,1/70,2,1/65,1,1/64,1,1/84,6,1/42,1,1/65,1,1	4.1642094101e-07	CG
1	16474086	115	MNF-Che-49,BRR57,(BRR4),(MSGA-10),(MuskSP-68),(KBS-Mac-68),(KBS-Mac-74),(Paw-13),(328PNA062),(Yng-4),(Yng-53)///LI-SET-036,(MNF-Che-47)	38,6,1/92,14,2/93,24,4/38,8,1/91,34,2/92,15,1/88,14,5/89,18,1/89,27,3/84,14,1/76,11,5/80,18,1/81,16,4	2.6224957404e-07	CHG
1	16483878	68	BRR4,BRR57,MNF-Che-47,(MNF-Che-49)///Yng-53,328PNA062,LI-SET-036,MuskSP-68,(MSGA-10),(KBS-Mac-68),(KBS-Mac-74),(Paw-13),(Yng-4)	1,1,1/95,40,33/69,48,30/68,46,37/38,18,28/37,14,4/1,1,3/15,15,11/5,1,14/49,9,9/5,1,1/50,1,10/7,1,1	1.24532678462e-21	CG,CHG
1	16579847	75	MNF-Che-47,MuskSP-68,Yng-4,KBS-Mac-68,(LI-SET-036),(Paw-13)///KBS-Mac-74,MNF-Che-49,Yng-53,MSGA-10,328PNA062,BRR4///BRR57	-,47,34/-,5,6/-,74,67/-,40,30/-,1,1/-,17,17/-,46,17/-,38,30/-,12,1/-,46,24/-,11,9/-,26,23/-,21,18	2.30839243636e-27	CHG,CHH
1	16579990	123	Paw-13,LI-SET-036,(MNF-Che-47),(MNF-Che-49),(MSGA-10),(MuskSP-68),(KBS-Mac-68),(KBS-Mac-74),(328PNA062),(Yng-4)///BRR4,(BRR57),(Yng-53)	71,1,2/19,3,1/38,3,2/75,4,2/74,1,3/80,9,2/60,7,5/57,1,1/53,5,1/76,13,5/61,2,1/71,1,3/31,1,1	1.44384795219e-07	CG
1	16605746	99	BRR4,(MNF-Che-47),(MSGA-10),(MuskSP-68),(328PNA062),(Yng-53)///BRR57,(MNF-Che-49),(KBS-Mac-74)	-,-,-/-,-,43/-,-,1/-,-,36/-,-,10/-,-,23/-,-,42/-,-,-/-,-,17/-,-,-/-,-,23/-,-,-/-,-,24	8.01628672303e-05	CHH
1	16667098	230	MNF-Che-49,(LI-SET-036)///MuskSP-68,KBS-Mac-74,BRR4,(BRR57),(MNF-Che-47),(MSGA-10),(KBS-Mac-68),(Paw-13),(328PNA062),(Yng-4),(Yng-53)	71,20,5/58,8,2/53,10,3/75,11,4/63,22,14/60,4,3/63,8,2/61,7,3/61,3,2/44,8,5/69,6,3/68,8,4/74,8,4	1.99440490408e-08	CHG
1	16705578	78	Yng-4///MNF-Che-49,MuskSP-68,Paw-13,KBS-Mac-68,Yng-53,MSGA-10,328PNA062,KBS-Mac-74,MNF-Che-47,BRR4,BRR57,LI-SET-036	1,1,1/1,1,1/1,1,1/1,1,1/1,1,1/1,2,1/1,1,1/1,1,1/1,1,1/3,1,1/2,1,1/90,5,1/1,1,1	6.85724234866e-35	CG
1	16705708	235	Yng-4///MNF-Che-49,MuskSP-68,Paw-13,KBS-Mac-68,Yng-53,MSGA-10,328PNA062,KBS-Mac-74,MNF-Che-47,BRR4,BRR57,LI-SET-036	1,1,1/1,1,1/1,1,1/1,1,1/1,1,1/1,1,1/1,1,1/1,1,1/1,1,1/1,1,1/3,2,1/89,17,1/1,1,1	5.68330960203e-53	CG
1	16719415	187	MNF-Che-49,(MNF-Che-47),(KBS-Mac-68),(Yng-4)///BRR4,(MuskSP-68),(KBS-Mac-74),(Paw-13),(328PNA062),(Yng-53)	-,-,-/76,26,14/-,-,-/27,1,1/5,1,3/-,-,-/55,19,8/21,1,1/66,11,5/70,9,6/63,3,3/53,5,2/56,10,1	4.35828966052e-05	CG
1	16751690	105	Paw-13,MNF-Che-47,BRR57,(BRR4),(MNF-Che-49),(MSGA-10),(MuskSP-68),(KBS-Mac-68),(KBS-Mac-74),(328PNA062),(Yng-53)///LI-SET-036,(Yng-4)	9,3,1/76,9,2/73,11,5/86,12,2/69,5,2/86,6,4/71,12,3/69,10,5/68,8,3/80,11,6/47,7,4/46,5,2/71,14,3	4.52476639303e-09	CG
1	16755837	162	Yng-4,Yng-53,MSGA-10,KBS-Mac-74,LI-SET-036,(BRR4),(BRR57),(MNF-Che-47),(MNF-Che-49),(MuskSP-68),(KBS-Mac-68),(Paw-13)///328PNA062	73,33,18/65,27,11/62,27,8/64,38,12/63,33,13/77,44,15/56,30,7/67,35,12/75,35,12/68,36,11/22,12,4/72,36,17/75,41,15	9.81001574817e-09	CG
1	16759030	331	Paw-13,Yng-4,Yng-53,MuskSP-68///LI-SET-036,MNF-Che-49,KBS-Mac-68,328PNA062,KBS-Mac-74,MNF-Che-47,BRR4,BRR57,MSGA-10	90,31,9/87,26,7/86,26,7/85,26,7/85,33,5/81,34,6/34,4,1/83,29,6/85,25,3/2,1,1/78,25,5/1,1,1/24,1,1	1.04050323923e-48	CG
1	16759379	257	KBS-Mac-68,328PNA062,KBS-Mac-74,MNF-Che-47,BRR4,BRR57,LI-SET-036,MNF-Che-49,(MSGA-10),(MuskSP-68)///Paw-13,Yng-53,Yng-4	88,29,9/85,21,12/92,31,10/90,40,12/85,23,8/92,17,5/71,9,2/81,23,12/94,27,10/7,5,1/87,26,11/6,4,3/20,2,2	5.07118313357e-30	CG,CHG
1	16771813	338	MNF-Che-49,MuskSP-68,Yng-4,KBS-Mac-68,Yng-53,328PNA062,KBS-Mac-74,MNF-Che-47,BRR4,(LI-SET-036),(BRR57),(Paw-13)///MSGA-10	10,3,1/1,1,1/13,1,1/1,1,1/1,1,1/58,34,20/2,8,6/1,1,1/3,1,1/8,1,1/2,1,1/1,3,1/3,1,1	1.0973334884e-25	CG
1	16773907	143	BRR57,MSGA-10,(BRR4)///MNF-Che-49,Paw-13,Yng-4,Yng-53,328PNA062,KBS-Mac-74,MNF-Che-47,LI-SET-036,KBS-Mac-68,(MuskSP-68)	1,1,1/75,25,1/67,28,3/1,3,1/4,3,1/74,34,3/33,9,1/12,1,1/8,1,1/10,3,1/1,1,1/3,1,2/4,3,1	1.94896323861e-22	CG,CHG
1	16774291	180	MNF-Che-49,(LI-SET-036),(BRR57),(MNF-Che-47),(KBS-Mac-68),(KBS-Mac-74),(328PNA062),(Yng-4),(Yng-53)///MSGA-10,(BRR4),(MuskSP-68),(Paw-13)	83,45,53/81,23,39/80,67,40/79,67,46/57,58,66/67,17,16/75,33,24/61,60,56/65,99,60/65,23,35/61,57,38/75,41,48/66,37,56	9.01067682518e-05	CHG,CHH
1	16842798	382	Paw-13,(MuskSP-68),(KBS-Mac-74)///KBS-Mac-68,(LI-SET-036),(BRR4),(BRR57),(MSGA-10),(328PNA062),(Yng-4),(Yng-53)	90,20,9/90,31,8/92,23,13/-,-,-/-,-,-/93,11,15/89,18,8/91,30,22/94,9,13/82,6,1/90,38,19/89,21,12/91,36,16	7.31355149284e-05	CHH
1	16844633	189	328PNA062,KBS-Mac-74,MNF-Che-47,BRR4,BRR57,LI-SET-036,MNF-Che-49,Yng-4,KBS-Mac-68,(MSGA-10)///MuskSP-68,Yng-53,Paw-13	1,1,1/1,2,1/1,1,1/2,1,1/9,5,1/34,13,7/76,28,7/1,3,1/1,3,1/70,23,4/2,5,1/11,2,1/76,24,5	3.48593349406e-34	CG
1	16867673	60	328PNA062///KBS-Mac-74,(LI-SET-036),(BRR4),(BRR57),(MNF-Che-47),(MNF-Che-49),(MSGA-10),(MuskSP-68),(KBS-Mac-68),(Paw-13),(Yng-4),(Yng-53)	5,8,8/20,13,7/10,1,2/18,12,6/24,33,12/21,5,2/5,1,2/19,12,8/1,4,6/30,13,7/67,16,9/21,11,10/24,20,5	8.81608489769e-05	CG
1	16894925	52	MNF-Che-49,MuskSP-68,Paw-13,MSGA-10,328PNA062,MNF-Che-47,(LI-SET-036),(Yng-4)///KBS-Mac-68,(BRR4),(BRR57),(KBS-Mac-74),(Yng-53)	16,1,1/45,1,1/48,25,1/1,1,1/1,1,1/1,1,1/1,1,1/77,1,1/42,1,1/5,1,1/1,1,1/31,1,1/48,1,1	2.0131233479e-11	CG
1	16936128	71	328PNA062,(MSGA-10),(MuskSP-68),(Yng-4),(Yng-53)///LI-SET-036,(BRR4),(BRR57),(MNF-Che-47),(MNF-Che-49),(KBS-Mac-68)	-,-,44/-,-,33/-,-,27/-,-,24/-,-,28/-,-,19/-,-,20/-,-,39/-,-,-/-,-,-/-,-,3/-,-,23/-,-,18	2.76866209675e-05	CHH
1	16982467	59	MuskSP-68,(BRR57)///Paw-13,(328PNA062)	-,-,-/-,-,-/55,1,1/-,-,-/-,-,-/-,-,-/84,1,1/-,-,-/-,-,-/12,1,1/28,1,1/-,-,-/-,-,-	4.5725751047e-05	CG
1	16984893	150	Paw-13,KBS-Mac-68,Yng-53,KBS-Mac-74,MNF-Che-47,BRR4,(LI-SET-036),(BRR57),(MNF-Che-49),(MSGA-10),(MuskSP-68),(328PNA062)///Yng-4	65,1,18/84,1,18/72,1,13/74,1,11/77,11,12/76,1,13/89,1,11/75,6,16/86,1,15/77,9,10/81,10,11/5,1,5/89,1,18	8.01900032196e-11	CG
1	16990115	238	328PNA062///MNF-Che-49,MuskSP-68,Paw-13,Yng-4,KBS-Mac-68,Yng-53,MSGA-10,KBS-Mac-74,MNF-Che-47,BRR4,BRR57,LI-SET-036	82,33,13/76,31,12/82,26,12/76,24,4/76,20,7/80,26,9/80,28,12/79,28,13/65,23,9/70,23,9/7,1,1/80,28,10/69,32,9	3.44264186434e-19	CG
1	17007478	488	Paw-13,Yng-4,Yng-53///MNF-Che-49,MuskSP-68,KBS-Mac-68,MSGA-10,328PNA062,KBS-Mac-74,MNF-Che-47,BRR4,BRR57,LI-SET-036	5,1,5/1,1,1/4,1,17/2,1,1/3,1,1/3,1,5/1,1,1/1,1,1/1,1,1/83,14,13/3,1,1/88,16,7/88,16,3	4.33276456652e-87	CG
1	17074454	102	MNF-Che-49,MuskSP-68,Paw-13,Yng-4,KBS-Mac-68,Yng-53,KBS-Mac-74,MNF-Che-47,BRR57,(BRR4)///328PNA062,MSGA-10	-,-,-/33,10,1/18,8,2/5,2,1/1,1,1/92,18,6/15,1,1/1,1,1/6,1,1/5,1,1/85,31,3/8,1,1/2,1,1	1.29440706457e-22	CG
1	17188620	175	MuskSP-68,Yng-4,KBS-Mac-68,Yng-53,MSGA-10,328PNA062,KBS-Mac-74,LI-SET-036///MNF-Che-49,Paw-13,MNF-Che-47,BRR4,BRR57	5,1,1/71,17,2/77,26,4/71,21,4/61,18,3/8,1,1/2,1,1/6,5,2/2,1,1/73,25,3/2,1,1/11,1,2/18,1,1	3.48260111418e-66	CG
1	17190910	108	MSGA-10,KBS-Mac-74,MNF-Che-47,BRR57,MNF-Che-49,KBS-Mac-68,BRR4,LI-SET-036,MuskSP-68,328PNA062///Yng-53,Paw-13,Yng-4	1,1,1/4,1,1/1,1,1/1,1,1/1,1,1/1,1,1/11,1,12/1,1,1/1,1,1/83,50,32/15,13,8/72,67,29/92,84,54	5.48371343949e-32	CG,CHG
1	17201032	483	MNF-Che-47,BRR4,BRR57,MuskSP-68///328PNA062,Paw-13,KBS-Mac-68,Yng-53,KBS-Mac-74,LI-SET-036,(MNF-Che-49)	1,1,3/77,23,6/79,38,4/82,20,4/36,3,6/-,-,-/54,9,1/7,2,9/5,1,1/3,1,1/1,1,2/-,-,-/2,1,4	5.17799964926e-32	CG
1	17228959	82	MNF-Che-49///KBS-Mac-74,(LI-SET-036),(BRR4),(BRR57),(MNF-Che-47),(MSGA-10),(MuskSP-68),(KBS-Mac-68),(Paw-13),(328PNA062),(Yng-4),(Yng-53)	86,55,4/79,60,7/69,46,2/75,64,5/26,19,4/88,58,5/87,58,6/75,51,5/85,64,5/86,57,6/69,52,5/79,52,6/79,51,3	6.58557345483e-05	CG,CHG
1	17278477	234	MSGA-10///MuskSP-68,Yng-4,KBS-Mac-74,BRR4,(LI-SET-036),(BRR57),(MNF-Che-47),(MNF-Che-49),(KBS-Mac-68),(Paw-13),(328PNA062),(Yng-53)	81,20,5/78,24,7/78,31,10/79,19,7/84,26,6/19,2,1/76,20,6/74,17,5/75,24,5/79,24,4/82,28,6/76,21,6/85,38,8	9.55657892356e-21	CHG
1	17287931	192	328PNA062///MNF-Che-49,Paw-13,Yng-4,KBS-Mac-68,Yng-53,KBS-Mac-74,MNF-Che-47,BRR4,BRR57,LI-SET-036,(MSGA-10),(MuskSP-68)	1,1,1/1,1,2/1,1,1/8,1,1/1,1,1/23,1,7/29,5,11/1,1,1/1,1,1/1,1,1/53,33,25/1,1,1/6,14,2	2.35252198028e-24	CG,CHG
1	17289280	63	MuskSP-68,KBS-Mac-68,Yng-53,MSGA-10,LI-SET-036,(KBS-Mac-74),(328PNA062),(Yng-4)///BRR4,(BRR57),(MNF-Che-47)	-,-,32/-,-,1/-,-,15/-,-,14/-,-,-/-,-,35/-,-,26/-,-,29/-,-,22/-,-,-/-,-,23/-,-,19/-,-,36	1.08770527418e-09	CHH
1	17293224	120	MNF-Che-47,MNF-Che-49,MuskSP-68,MSGA-10,328PNA062,LI-SET-036///Yng-53,KBS-Mac-68,BRR57,(BRR4),(Paw-13),(Yng-4)	1,4,5/62,17,14/84,20,7/1,11,3/11,7,2/2,13,2/5,5,1/56,15,8/-,-,-/79,10,2/13,16,2/60,23,10/80,16,12	1.41016788659e-17	CG
1	17299768	135	KBS-Mac-68,KBS-Mac-74///MNF-Che-49,MuskSP-68,Paw-13,Yng-4,Yng-53,MSGA-10,328PNA062,MNF-Che-47,BRR4,BRR57,LI-SET-036	2,1,1/1,1,1/3,2,1/1,1,4/1,1,1/1,1,2/1,1,1/90,26,8/89,34,5/1,1,1/1,1,1/1,1,1/1,1,1	2.17267327132e-31	CG,CHG
1	17299905	116	328PNA062,BRR57///Yng-4///KBS-Mac-74,KBS-Mac-68	-,-,-/-,-,-/1,1,1/-,-,-/-,-,-/-,-,-/-,-,-/82,51,21/91,60,37/-,-,-/2,1,1/60,23,11/-,-,-	7.46522297252e-25	CG,CHG
1	17300036	341	MNF-Che-49///MuskSP-68,Paw-13,Yng-4,KBS-Mac-68,Yng-53,MSGA-10,328PNA062,KBS-Mac-74,BRR4,BRR57,LI-SET-036	81,43,43/79,49,41/83,44,36/-,-,-/10,1,1/76,40,37/79,46,32/82,54,27/85,56,27/78,45,35/79,48,37/86,58,40/82,47,38	3.48873962119e-74	CG
1	17368678	78	Yng-53,(LI-SET-036),(MNF-Che-47),(MNF-Che-49),(MuskSP-68),(KBS-Mac-74),(Yng-4)///BRR57,(BRR4),(MSGA-10),(KBS-Mac-68),(Paw-13),(328PNA062)	57,4,1/14,1,2/6,1,2/52,1,1/55,11,2/31,1,2/67,13,2/19,1,1/76,6,3/9,1,5/15,1,2/40,4,3/67,11,3	5.37661702142e-05	CG
1	17381094	188	328PNA062,LI-SET-036,(MNF-Che-49)///MuskSP-68,Paw-13,Yng-53,BRR4,BRR57,Yng-4,(MSGA-10)	1,1,1/78,57,28/74,55,9/-,-,-/24,12,1/55,25,2/73,45,8/-,-,-/-,-,-/66,44,17/2,3,1/75,50,22/87,61,31	1.76676103168e-27	CG
1	17386925	154	328PNA062,BRR57,MuskSP-68,BRR4,(MSGA-10)///Paw-13,KBS-Mac-74,KBS-Mac-68,Yng-53,MNF-Che-47,LI-SET-036	9,1,1/80,4,1/91,11,3/5,1,1/-,-,-/49,8,1/82,4,2/7,1,1/2,1,1/4,1,1/70,6,2/-,-,-/3,1,1	8.32995132563e-29	CG
1	17391161	90	Paw-13,(MNF-Che-47),(MNF-Che-49),(MuskSP-68),(KBS-Mac-74),(Yng-4)///LI-SET-036,(BRR4),(BRR57),(MSGA-10),(KBS-Mac-68),(328PNA062),(Yng-53)	92,4,7/82,4,3/78,5,3/13,2,1/1,2,1/69,14,4/3,1,3/55,3,1/5,1,2/2,1,1/75,5,1/15,5,2/56,2,2	6.51882423533e-05	CG
1	17418171	109	MNF-Che-49,KBS-Mac-68,328PNA062,BRR4,BRR57,(MNF-Che-47),(MSGA-10),(MuskSP-68),(KBS-Mac-74),(Paw-13),(Yng-4)///LI-SET-036,(Yng-53)	60,9,12/4,1,7/2,1,3/11,1,5/1,1,3/16,3,2/21,1,5/6,2,3/29,2,3/14,1,4/1,1,4/27,8,5/36,8,4	6.75679106997e-12	CG
1	17455077	87	MNF-Che-47///MuskSP-68,Paw-13,KBS-Mac-68,Yng-53,328PNA062,LI-SET-036	95,92,72/-,-,-/-,-,-/8,8,7/-,-,-/-,-,-/86,85,80/89,83,57/-,-,-/71,67,54/82,51,74/-,-,-/82,85,61	3.17841899921e-18	CG,CHG,CHH
1	17512564	499	MNF-Che-49,Yng-4,BRR4,(BRR57),(MNF-Che-47),(KBS-Mac-68),(Paw-13),(328PNA062),(Yng-53)///KBS-Mac-74,(LI-SET-036),(MuskSP-68)	80,7,10/69,21,12/74,26,8/93,26,6/72,35,12/-,-,-/73,8,9/70,21,8/75,1,1/71,24,5/67,19,3/76,44,14/80,18,12	3.75599459718e-08	CHG
1	17554645	236	Paw-13///MNF-Che-49,MuskSP-68,Yng-4,KBS-Mac-68,MSGA-10,MNF-Che-47,BRR4,BRR57,(328PNA062),(Yng-53)	-,-,-/1,1,1/6,1,1/1,1,1/5,1,3/3,1,1/5,1,1/1,1,1/-,-,-/68,20,7/5,2,4/1,1,1/29,7,1	1.24346515658e-15	CG,CHG
1	17555724	143	MNF-Che-49,(LI-SET-036),(MSGA-10),(MuskSP-68),(Paw-13),(328PNA062)///BRR4,(BRR57),(MNF-Che-47),(KBS-Mac-68),(KBS-Mac-74),(Yng-4),(Yng-53)	36,27,12/26,64,19/18,51,21/42,53,17/27,15,4/24,17,4/39,29,15/23,55,17/36,36,16/19,27,6/29,40,10/44,62,20/42,53,10	6.78694425262e-05	CHG
1	17560789	196	MuskSP-68,Paw-13,Yng-53,328PNA062,KBS-Mac-74,BRR4,BRR57,(LI-SET-036),(KBS-Mac-68)///MNF-Che-47,(MSGA-10),(Yng-4)	56,37,37/75,44,51/89,48,39/8,10,4/-,-,-/42,20,22/89,45,43/63,35,22/78,43,35/80,43,55/80,46,42/14,8,14/72,38,43	5.80465510879e-13	CG
1	17561533	79	MSGA-10,(LI-SET-036),(BRR4),(328PNA062),(Yng-53)///MNF-Che-47,(BRR57),(MNF-Che-49),(MuskSP-68),(KBS-Mac-68),(KBS-Mac-74),(Paw-13),(Yng-4)	44,1,1/37,1,1/34,1,1/6,1,1/33,1,1/63,1,1/13,1,1/28,1,1/10,1,1/19,1,1/38,1,1/17,1,1/39,1,1	8.26759736926e-07	CG
1	17565160	348	328PNA062,MNF-Che-49,(MSGA-10),(Yng-4)///MuskSP-68,Yng-53,KBS-Mac-74,MNF-Che-47,LI-SET-036,Paw-13,KBS-Mac-68,BRR4,BRR57	80,36,31/67,41,19/61,41,20/76,58,22/11,14,8/38,17,3/77,50,29/64,43,25/70,45,26/73,41,16/8,1,6/29,26,14/65,42,21	7.55781357557e-23	CG
1	17565878	224	KBS-Mac-74,(MNF-Che-49),(328PNA062)///BRR4,(BRR57),(Yng-53)	-,-,-/96,4,1/84,14,23/-,-,-/83,26,21/-,-,-/-,-,-/-,-,-/73,40,35/-,-,-/79,27,16/-,-,-/92,9,24	2.1503597784e-05	CG,CHG
1	17572458	100	Yng-53,(MuskSP-68),(Yng-4)///MNF-Che-49,328PNA062,MNF-Che-47,BRR4,(LI-SET-036),(KBS-Mac-68),(KBS-Mac-74)	72,17,1/79,1,3/-,-,-/74,14,1/55,20,3/-,-,-/6,1,1/70,1,2/41,1,4/-,-,-/59,1,2/28,1,1/1,1,1	1.40635220828e-09	CG
1	17572975	159	LI-SET-036,MNF-Che-47,328PNA062,MNF-Che-49,(MSGA-10),(KBS-Mac-68)///Yng-53,MuskSP-68,Paw-13,Yng-4,BRR57,BRR4,(KBS-Mac-74)	63,30,7/9,4,1/15,3,1/55,11,8/57,7,11/46,6,1/2,8,1/40,2,4/26,10,1/3,1,1/50,18,1/1,2,2/4,3,1	7.92200667787e-25	CG
1	17607663	101	MuskSP-68,MSGA-10,MNF-Che-47,MNF-Che-49,KBS-Mac-74,(LI-SET-036)///BRR4,Yng-53,(BRR57),(KBS-Mac-68),(Paw-13),(328PNA062),(Yng-4)	33,1,4/85,54,9/71,14,8/7,1,2/4,1,3/1,1,1/2,1,3/59,34,9/7,3,2/43,33,7/52,22,9/50,23,16/60,41,10	4.10942313836e-15	CG,CHG
1	17624347	188	MuskSP-68///Paw-13,Yng-4,Yng-53,328PNA062,KBS-Mac-74,BRR4,BRR57,LI-SET-036,(MNF-Che-47),(KBS-Mac-68)	80,13,4/82,12,8/83,13,7/79,6,1/-,-,-/-,-,-/10,1,1/77,6,7/86,10,2/84,7,4/86,13,4/83,14,3/85,14,6	1.44559688128e-39	CG
1	17640300	76	MNF-Che-49,MNF-Che-47///Paw-13,KBS-Mac-68,328PNA062,BRR4,BRR57,LI-SET-036,(MSGA-10),(MuskSP-68),(KBS-Mac-74),(Yng-4),(Yng-53)	1,6,1/1,1,1/1,1,1/78,42,3/82,32,1/13,5,1/36,5,1/1,1,1/12,1,1/1,1,1/9,2,1/17,1,1/25,5,1	7.46703227036e-20	CG
1	17655606	275	Yng-53,(BRR57),(MNF-Che-47),(Paw-13)///MSGA-10,(BRR4),(KBS-Mac-68),(KBS-Mac-74),(328PNA062),(Yng-4)	-,-,-/82,27,9/77,33,5/79,36,12/-,-,-/72,1,3/-,-,-/70,17,7/71,22,11/70,33,7/73,20,7/78,19,7/61,37,20	7.1705416483e-05	CHG
1	17656062	253	MNF-Che-49,KBS-Mac-68,MSGA-10,328PNA062,KBS-Mac-74,BRR4///LI-SET-036	56,30,9/1,1,1/-,-,-/-,-,-/1,1,1/2,1,1/-,-,-/3,1,1/1,1,1/-,-,-/3,1,1/-,-,-/-,-,-	2.86573033832e-25	CG
1	17667615	418	Paw-13,(Yng-53)///KBS-Mac-74,(LI-SET-036),(BRR4),(BRR57),(MNF-Che-47),(MNF-Che-49),(MSGA-10),(MuskSP-68),(KBS-Mac-68),(328PNA062),(Yng-4)	19,1,1/12,5,2/49,4,1/3,1,3/6,1,2/8,1,1/5,1,1/5,1,1/2,1,1/74,33,8/25,4,2/13,1,2/67,24,5	0.000101048128424	CG
1	17758815	616	LI-SET-036,MSGA-10///KBS-Mac-74,328PNA062,(BRR4),(BRR57),(MNF-Che-47),(MuskSP-68),(KBS-Mac-68),(Paw-13),(Yng-4),(Yng-53)	9,-,17/65,-,16/57,-,10/57,-,15/-,-,-/8,-,16/62,-,14/54,-,15/43,-,28/52,-,14/71,-,18/58,-,13/54,-,21	8.33625166447e-10	CG
1	17898870	123	MNF-Che-49,MuskSP-68,Paw-13,328PNA062,MNF-Che-47,MSGA-10,KBS-Mac-74,(BRR4),(KBS-Mac-68),(Yng-4)///BRR57,LI-SET-036,Yng-53	47,10,26/7,5,2/34,9,9/1,1,1/1,2,1/9,3,1/1,1,1/4,3,3/1,1,1/2,1,1/1,6,3/1,1,2/43,10,17	3.66042267961e-42	CG,CHG
1	17944804	92	Yng-4,Yng-53,328PNA062,KBS-Mac-74,LI-SET-036,(MNF-Che-47),(MNF-Che-49),(MSGA-10),(KBS-Mac-68),(Paw-13)///BRR4,BRR57,(MuskSP-68)	1,1,1/61,7,6/45,2,4/13,1,1/12,1,1/19,1,1/36,1,1/11,1,2/1,1,1/12,1,1/1,1,1/1,1,1/1,1,1	3.99866012285e-38	CG
1	17979918	153	Yng-53,(MNF-Che-47),(MNF-Che-49),(MuskSP-68),(KBS-Mac-74),(Paw-13),(328PNA062)///KBS-Mac-68,BRR4,BRR57,LI-SET-036,(MSGA-10),(Yng-4)	9,2,1/5,1,1/1,1,1/64,11,1/62,3,1/27,1,1/44,3,1/12,1,1/67,4,1/57,6,1/41,5,2/40,4,1/68,12,4	2.36640520688e-19	CG
1	17980197	83	MNF-Che-49,(MNF-Che-47),(KBS-Mac-68),(KBS-Mac-74),(Paw-13),(328PNA062),(Yng-53)///MuskSP-68,BRR4,BRR57,(LI-SET-036),(MSGA-10),(Yng-4)	11,6,4/1,1,1/7,2,1/39,17,4/40,16,9/3,3,3/1,1,1/31,6,2/35,7,3/32,13,5/24,10,4/12,4,3/15,13,8	3.19219530831e-10	CG,CHG
1	18021576	124	MNF-Che-49///MuskSP-68,Paw-13,Yng-4,KBS-Mac-68,Yng-53,MSGA-10,328PNA062,KBS-Mac-74,MNF-Che-47,BRR4,BRR57,LI-SET-036	87,30,7/89,30,6/90,31,8/87,21,4/49,1,1/90,24,6/90,31,6/88,29,6/89,26,6/89,27,5/88,31,7/91,31,8/88,18,8	6.8486422412e-29	CHG
1	18022010	173	MNF-Che-49,(MNF-Che-47)///BRR57,(LI-SET-036),(BRR4),(MSGA-10),(MuskSP-68),(KBS-Mac-68),(KBS-Mac-74),(Paw-13),(328PNA062),(Yng-4),(Yng-53)	52,34,4/48,37,6/40,37,4/11,13,2/11,4,1/41,32,4/33,41,4/36,37,4/56,37,4/53,40,4/43,37,3/32,27,4/30,26,3	2.40972262774e-06	CHG
1	18022184	154	MNF-Che-49///MuskSP-68,Paw-13,Yng-53,328PNA062,KBS-Mac-74,BRR4,BRR57,LI-SET-036,(MNF-Che-47),(MSGA-10),(KBS-Mac-68),(Yng-4)	75,17,11/70,18,5/79,25,9/72,6,6/17,1,1/70,15,5/74,23,5/61,22,17/92,16,7/70,18,6/79,15,7/77,21,12/77,16,5	9.61147310009e-12	CG
1	18049903	56	MNF-Che-49,MuskSP-68,Paw-13,Yng-4,Yng-53,MSGA-10,328PNA062,KBS-Mac-74,MNF-Che-47,BRR4,BRR57,LI-SET-036///KBS-Mac-68	89,27,1/87,24,1/87,23,1/88,20,1/88,18,1/94,24,2/88,28,2/14,1,1/82,15,1/92,18,1/85,21,1/85,21,1/88,30,1	3.57416364821e-24	CG
1	18049992	118	MNF-Che-49,MuskSP-68,Paw-13,Yng-4,Yng-53,MSGA-10,328PNA062,KBS-Mac-74,MNF-Che-47,BRR4,BRR57,LI-SET-036///KBS-Mac-68	88,48,6/93,59,6/83,53,4/91,47,4/95,48,5/86,45,3/95,53,5/34,9,1/89,43,4/90,48,6/96,49,6/84,49,4/90,51,5	6.839850625e-19	CG,CHG
1	18053302	288	BRR4,BRR57,MNF-Che-47,Paw-13,Yng-53,MSGA-10///MuskSP-68,KBS-Mac-68,328PNA062,KBS-Mac-74,(LI-SET-036),(MNF-Che-49),(Yng-4)	15,4,17/61,40,20/65,43,18/67,41,22/1,1,9/52,26,17/1,2,4/4,2,4/4,1,1/68,41,21/8,3,1/11,4,5/59,33,19	5.12321457349e-93	CG
1	18056180	106	Yng-53///MNF-Che-49,KBS-Mac-68,BRR4,(LI-SET-036),(BRR57),(MNF-Che-47),(MuskSP-68)	3,1,2/8,1,1/18,1,2/1,20,21/4,14,25/-,-,-/12,1,3/1,1,1/-,-,-/-,-,-/-,-,-/-,-,-/48,13,20	2.74284974132e-09	CG
1	18089579	640	KBS-Mac-74,(KBS-Mac-68)///MNF-Che-49,MuskSP-68,Paw-13,Yng-4,Yng-53,MSGA-10,328PNA062,MNF-Che-47,BRR4,BRR57,LI-SET-036	84,23,2/86,30,5/85,33,5/86,18,3/88,18,1/91,37,2/91,14,3/35,1,1/10,1,1/92,19,4/86,33,5/88,21,3/90,30,13	2.21629919542e-40	CG
1	18192024	93	KBS-Mac-68,Yng-53,BRR57,MuskSP-68,Paw-13,328PNA062,KBS-Mac-74,LI-SET-036,(BRR4),(Yng-4)///MSGA-10,MNF-Che-49,(MNF-Che-47)	72,11,3/58,10,4/75,12,5/27,4,3/19,1,1/7,2,1/70,12,3/79,14,6/80,12,4/70,17,4/65,8,3/53,8,2/78,11,3	3.09350381637e-26	CG
1	18228724	72	Paw-13,Yng-4,(Yng-53)///BRR57,BRR4,LI-SET-036,(MNF-Che-47),(MNF-Che-49),(MSGA-10),(MuskSP-68),(KBS-Mac-68),(KBS-Mac-74),(328PNA062)	89,41,4/87,38,4/85,55,4/89,45,3/81,31,1/83,20,3/84,40,2/59,37,2/56,38,4/59,2,1/83,33,2/51,1,2/83,9,1	1.9773833572e-14	CHG
1	18282663	228	Yng-4,KBS-Mac-74,BRR4,(LI-SET-036),(MNF-Che-47),(MNF-Che-49),(MuskSP-68),(KBS-Mac-68),(Paw-13),(Yng-53)///328PNA062	80,21,41/83,19,47/-,-,-/77,15,43/80,8,41/-,-,-/73,19,56/73,29,45/74,24,53/72,24,50/19,5,15/72,22,60/78,27,60	8.81520966855e-09	CG
1	18293326	66	MNF-Che-49,MuskSP-68,MNF-Che-47,BRR4,LI-SET-036,(BRR57),(328PNA062)///Yng-4,KBS-Mac-74,(MSGA-10),(KBS-Mac-68),(Paw-13),(Yng-53)	3,1,1/1,1,1/6,1,1/1,1,1/1,1,1/54,1,1/1,1,1/59,1,1/77,1,1/46,1,1/28,1,1/75,1,1/61,1,1	1.23160424226e-17	CG
1	18332848	73	MNF-Che-49,MSGA-10,328PNA062,MNF-Che-47,LI-SET-036,(BRR4),(BRR57),(MuskSP-68),(Yng-4)///KBS-Mac-68,KBS-Mac-74,(Paw-13),(Yng-53)	76,1,1/47,1,1/44,1,1/81,1,1/76,1,1/79,1,1/53,1,1/1,1,1/2,1,1/35,1,1/65,1,1/39,1,1/33,1,1	1.44960911411e-34	CG
1	18334275	78	KBS-Mac-68,(BRR57),(MSGA-10),(MuskSP-68),(KBS-Mac-74)///Yng-53,(LI-SET-036),(BRR4),(MNF-Che-47),(MNF-Che-49),(Paw-13),(328PNA062),(Yng-4)	82,1,1/50,1,1/37,1,1/86,1,1/59,1,1/36,1,1/38,1,1/9,1,1/35,1,1/49,1,1/62,1,1/58,1,1/82,1,1	3.67399891892e-05	CG
1	18433613	274	328PNA062,(BRR4),(BRR57)///MNF-Che-49,Paw-13,KBS-Mac-68,(MuskSP-68),(KBS-Mac-74)	-,-,-/21,32,31/32,25,32/-,-,-/1,3,2/-,-,-/11,11,4/2,7,7/5,9,12/1,1,7/48,43,34/-,-,-/-,-,-	5.55893477424e-17	CG
1	18447491	167	Paw-13,Yng-4,Yng-53,MSGA-10,328PNA062,BRR4,LI-SET-036,MNF-Che-49,BRR57,(MNF-Che-47)///MuskSP-68,KBS-Mac-74,(KBS-Mac-68)	64,20,6/59,11,7/62,14,8/70,14,4/64,5,3/71,18,7/9,1,1/39,7,3/14,2,1/75,15,5/70,17,3/72,14,6/70,15,4	1.40184477053e-25	CG,CHG
1	18447658	211	MuskSP-68,KBS-Mac-74,(KBS-Mac-68)///MNF-Che-49,Paw-13,Yng-4,Yng-53,MSGA-10,328PNA062,MNF-Che-47,BRR4,BRR57,LI-SET-036	88,26,5/81,7,2/82,7,1/90,24,3/86,21,2/87,27,4/13,1,1/48,4,1/23,1,1/88,23,4/88,22,4/91,25,4/90,26,6	1.73798444971e-81	CG
1	18447950	211	Yng-4,328PNA062,MNF-Che-47,(LI-SET-036),(MNF-Che-49),(MSGA-10),(Paw-13),(Yng-53)///KBS-Mac-68,KBS-Mac-74,BRR4,BRR57	72,62,5/1,1,1/1,3,1/73,57,6/55,39,2/65,46,4/-,-,-/3,4,1/17,2,2/68,50,3/75,58,4/64,55,6/77,62,4	9.85672968073e-32	CG,CHG
1	18448296	492	MNF-Che-49,Paw-13,Yng-4,Yng-53,MSGA-10,328PNA062,MNF-Che-47,LI-SET-036///MuskSP-68,KBS-Mac-68,KBS-Mac-74,BRR4,BRR57	78,33,2/1,1,1/3,3,1/81,28,3/73,23,2/72,26,2/4,1,1/14,5,1/7,7,1/79,33,4/74,30,4/80,31,4/78,33,3	3.10373833766e-140	CG
1	18457777	189	LI-SET-036,MNF-Che-49,MSGA-10,MuskSP-68,KBS-Mac-68,(Paw-13)///Yng-53,MNF-Che-47,BRR4,BRR57,(KBS-Mac-74),(328PNA062),(Yng-4)	2,1,2/44,45,39/53,54,30/53,38,35/2,5,2/1,1,1/8,1,1/6,1,2/73,50,24/21,29,12/37,30,23/13,40,22/55,59,51	7.17507589537e-84	CG,CHG
1	18458146	105	Paw-13,BRR4,(LI-SET-036),(BRR57),(MNF-Che-49)///KBS-Mac-74	1,1,1/4,1,1/16,6,3/-,-,-/1,1,1/-,-,-/-,-,-/-,-,-/68,35,34/4,1,2/-,-,-/-,-,-/-,-,-	5.2970077642e-09	CG
1	18551445	83	KBS-Mac-74,MSGA-10,(Paw-13)///Yng-4,328PNA062,MNF-Che-47,BRR57,LI-SET-036,MNF-Che-49,(BRR4),(Yng-53)	62,8,2/44,4,1/66,5,4/77,10,1/62,8,1/8,1,9/-,-,-/-,-,-/3,1,1/17,1,1/43,6,2/64,10,1/48,3,1	2.00639548515e-23	CG
1	18565891	58	LI-SET-036,KBS-Mac-68,(KBS-Mac-74)///MNF-Che-49,BRR4,Yng-53,MSGA-10,328PNA062,MNF-Che-47,(BRR57),(MuskSP-68),(Paw-13),(Yng-4)	68,1,1/1,1,1/11,1,1/1,1,1/1,1,1/2,1,1/14,1,1/59,1,1/41,1,1/31,1,1/1,1,1/5,1,1/1,1,1	1.02111371147e-16	CG
1	18603476	295	KBS-Mac-74,(LI-SET-036)///Paw-13,MNF-Che-47,(BRR4),(BRR57),(MNF-Che-49),(MSGA-10),(MuskSP-68),(KBS-Mac-68),(328PNA062),(Yng-4),(Yng-53)	14,1,3/75,3,3/71,15,4/88,10,5/82,4,3/87,1,7/86,4,2/63,10,4/14,1,1/86,5,3/82,3,3/76,11,2/83,1,2	2.6132157831e-07	CG
1	18636933	81	Paw-13,LI-SET-036,(BRR4),(BRR57),(MNF-Che-47),(MNF-Che-49),(MSGA-10),(MuskSP-68),(KBS-Mac-68),(Yng-4)///KBS-Mac-74,(328PNA062),(Yng-53)	14,1,1/34,1,1/40,1,1/34,1,1/20,2,1/45,1,1/34,1,1/33,1,1/86,1,1/6,1,1/52,1,1/36,1,1/57,1,1	7.72876780323e-07	CG
1	18640336	93	Paw-13///MNF-Che-49,Yng-4,MSGA-10,328PNA062,KBS-Mac-74,MNF-Che-47,LI-SET-036,(BRR4),(BRR57),(MuskSP-68),(KBS-Mac-68),(Yng-53)	1,1,1/20,2,1/37,7,3/1,1,1/2,1,1/7,1,1/24,1,1/10,3,3/6,2,1/53,20,24/1,1,1/4,1,1/13,1,2	1.12240406405e-16	CG
1	18644858	74	Yng-53,KBS-Mac-74,LI-SET-036///MNF-Che-49,MuskSP-68,Yng-4,KBS-Mac-68,MSGA-10,328PNA062,MNF-Che-47,BRR4,(BRR57),(Paw-13)	85,23,3/3,2,1/35,13,1/2,1,1/1,1,1/11,2,1/1,1,1/11,2,1/80,20,4/31,13,2/7,4,1/9,5,1/75,18,4	1.14955828953e-31	CG
1	18657796	114	Yng-4,Yng-53,MuskSP-68,328PNA062,KBS-Mac-74,BRR4,KBS-Mac-68,BRR57,(Paw-13)///MNF-Che-49,MNF-Che-47,LI-SET-036,(MSGA-10)	87,47,17/85,15,1/86,13,2/93,53,16/92,48,22/91,37,15/89,11,2/83,13,3/77,12,2/84,18,2/84,8,1/95,9,1/89,5,1	3.61697948235e-29	CHG
1	18658104	69	MNF-Che-49,MNF-Che-47,LI-SET-036,MSGA-10///Yng-53,BRR4,BRR57,Paw-13,Yng-4,MuskSP-68,328PNA062,(KBS-Mac-68),(KBS-Mac-74)	1,1,1/93,54,2/83,46,3/6,2,1/5,2,1/7,6,1/84,53,2/68,22,1/57,20,2/84,36,1/80,35,1/83,55,3/83,26,3	2.29725757754e-27	CG,CHG
1	18682474	54	328PNA062,(BRR57),(Yng-4)///KBS-Mac-74,(LI-SET-036),(MNF-Che-47),(MNF-Che-49),(MuskSP-68),(Paw-13),(Yng-53)	44,1,1/-,-,-/23,1,1/43,1,1/47,2,1/-,-,-/39,1,1/-,-,-/74,1,1/42,1,1/3,1,1/31,2,1/50,1,6	1.5163178841e-05	CG
1	18698841	143	328PNA062,MSGA-10///Yng-53,KBS-Mac-74,MNF-Che-47,(LI-SET-036),(BRR4),(BRR57),(MNF-Che-49),(MuskSP-68),(KBS-Mac-68),(Paw-13),(Yng-4)	75,39,4/45,24,6/50,17,3/56,25,10/63,19,9/15,1,1/58,41,9/38,15,7/54,44,8/74,50,6/1,5,1/61,37,4/56,48,13	1.80152878502e-11	CG,CHG
1	18699541	64	MNF-Che-49,KBS-Mac-68,(BRR4),(Yng-53)///LI-SET-036,(MSGA-10),(Yng-4)	1,1,1/64,1,1/-,-,-/-,-,-/73,33,42/54,1,1/-,-,-/84,10,1/-,-,-/-,-,-/-,-,-/11,1,1/59,1,1	5.37663702632e-07	CG
1	18794272	102	Yng-53,(Yng-4)///MNF-Che-49,Paw-13,KBS-Mac-68,BRR4,BRR57,(LI-SET-036),(MNF-Che-47),(MSGA-10),(MuskSP-68),(KBS-Mac-74),(328PNA062)	1,1,1/1,1,1/1,1,1/1,1,1/1,1,1/13,3,3/17,1,1/1,1,1/1,1,1/1,2,1/5,1,1/48,1,5/46,10,5	7.81502232216e-20	CG
1	18883810	67	KBS-Mac-74,(KBS-Mac-68),(Paw-13)///MNF-Che-47,(LI-SET-036),(BRR4),(BRR57),(MNF-Che-49),(MSGA-10),(MuskSP-68),(328PNA062),(Yng-4),(Yng-53)	63,-,1/68,-,1/60,-,1/87,-,1/88,-,1/70,-,1/64,-,1/12,-,1/1,-,1/31,-,1/45,-,1/78,-,1/61,-,1	5.96139815427e-05	CG
1	18892631	265	MNF-Che-49,MuskSP-68,Paw-13,Yng-53,MSGA-10,328PNA062,MNF-Che-47,BRR4,BRR57,(Yng-4)///KBS-Mac-68,KBS-Mac-74,LI-SET-036	4,1,1/85,33,6/89,31,6/90,25,8/83,21,4/86,23,4/88,27,5/3,1,1/8,1,1/88,24,2/86,25,6/77,16,3/90,31,3	4.62350990143e-74	CG
1	18907810	139	MNF-Che-49,MuskSP-68,BRR4,Paw-13,MNF-Che-47,BRR57,LI-SET-036,MSGA-10,(328PNA062)///Yng-4,KBS-Mac-68,Yng-53	6,2,10/3,5,4/19,12,9/4,1,1/2,2,4/1,1,1/1,1,1/41,45,31/-,-,-/2,5,2/5,7,3/52,53,35/47,57,48	2.04039048649e-40	CHG
1	18908075	94	Yng-53,(LI-SET-036),(Yng-4)///MNF-Che-49,MuskSP-68,MNF-Che-47,BRR4,BRR57,(KBS-Mac-68),(Paw-13),(328PNA062)	72,17,1/1,1,1/9,3,1/1,1,1/1,1,1/-,-,-/1,1,1/43,6,1/-,-,-/15,1,1/21,6,3/64,30,2/72,23,6	1.22682471679e-15	CG,CHG
1	18931513	176	Yng-53,Yng-4,Paw-13,MuskSP-68///KBS-Mac-68,MNF-Che-47,BRR4,BRR57,LI-SET-036,MNF-Che-49,KBS-Mac-74,MSGA-10,328PNA062	1,8,1/1,10,1/1,1,4/1,1,1/1,5,1/1,18,2/44,34,7/1,3,1/1,5,1/64,55,9/30,16,6/71,60,11/85,63,16	2.8009447161e-45	CG
1	18946619	139	MSGA-10,BRR4,(MuskSP-68),(Paw-13),(Yng-4),(Yng-53)///328PNA062,LI-SET-036,BRR57,(MNF-Che-47),(MNF-Che-49),(KBS-Mac-68),(KBS-Mac-74)	7,1,1/64,53,7/11,1,1/50,1,3/26,1,2/58,71,24/70,13,8/8,11,4/18,10,3/38,31,9/3,7,1/51,20,9/53,50,2	1.74653515366e-14	CG,CHG
1	18946899	60	MNF-Che-49,MuskSP-68,KBS-Mac-68,MSGA-10,328PNA062,KBS-Mac-74,MNF-Che-47,BRR4,LI-SET-036,(Paw-13),(Yng-53)///BRR57,(Yng-4)	6,1,1/1,1,1/59,12,10/2,1,1/1,1,1/3,1,1/1,1,1/1,1,1/1,3,6/13,10,2/5,1,1/35,10,3/22,8,5	3.53713923415e-14	CG,CHG
1	18988532	55	MuskSP-68,(KBS-Mac-74)///Yng-4,KBS-Mac-68,Yng-53,MSGA-10,328PNA062,(LI-SET-036),(BRR4),(BRR57),(MNF-Che-49),(Paw-13)	33,1,1/25,1,1/30,1,1/-,-,-/26,1,1/2,1,1/67,1,1/7,1,1/37,1,1/25,1,1/2,1,1/5,1,1/1,1,1	2.93972496487e-10	CG
1	18988851	61	MuskSP-68///Paw-13,KBS-Mac-68,Yng-53,MSGA-10,328PNA062,KBS-Mac-74,BRR57,(LI-SET-036),(BRR4)	23,1,3/20,1,1/20,1,1/-,-,-/-,-,-/1,1,1/77,3,1/12,1,1/1,1,1/14,1,1/1,1,1/-,-,-/22,1,1	3.81295563227e-10	CG
1	18989016	76	MuskSP-68///MSGA-10,KBS-Mac-74,BRR4,BRR57,(MNF-Che-49),(Yng-4)	-,-,-/1,1,1/1,1,1/-,-,-/30,1,1/18,9,1/78,11,1/-,-,-/1,1,1/-,-,-/-,-,-/27,1,1/-,-,-	7.80376400078e-18	CG
1	19006393	123	Yng-4,(BRR4)///MuskSP-68,KBS-Mac-74,MNF-Che-47,LI-SET-036,(BRR57),(MNF-Che-49),(MSGA-10),(KBS-Mac-68),(Paw-13),(328PNA062),(Yng-53)	74,32,12/28,10,3/45,19,14/65,29,12/68,14,7/55,25,13/73,35,10/42,15,13/66,17,12/54,22,9/62,7,7/3,1,1/47,19,4	1.03727692507e-11	CG
1	19013159	327	KBS-Mac-68,(BRR57)///Yng-53,(LI-SET-036),(BRR4),(Paw-13),(328PNA062)	1,1,2/2,1,1/17,29,25/-,-,-/-,-,-/-,-,-/-,-,-/50,20,13/-,-,-/1,1,1/1,1,1/-,-,-/2,1,1	1.04698757181e-05	CG
1	19026541	251	MNF-Che-49,MuskSP-68,Paw-13,Yng-4,Yng-53,328PNA062,MNF-Che-47,BRR57,LI-SET-036,(BRR4),(MSGA-10)///KBS-Mac-68,KBS-Mac-74	7,1,1/13,5,1/8,1,1/1,1,1/1,1,1/36,9,4/1,1,1/74,24,7/80,32,7/2,1,1/1,1,1/1,1,1/1,1,1	2.43121746684e-44	CG
1	19069358	55	MNF-Che-49,MuskSP-68,KBS-Mac-74,MNF-Che-47,(LI-SET-036),(BRR57),(MSGA-10),(KBS-Mac-68),(328PNA062)///Paw-13,Yng-4,Yng-53,(BRR4)	43,1,1/15,1,1/36,1,1/71,1,1/63,1,1/49,1,1/65,1,1/42,1,1/66,1,1/1,1,1/47,1,1/1,1,1/1,1,1	7.35490660307e-29	CG
1	19106327	171	KBS-Mac-68///Paw-13,Yng-4,Yng-53,MNF-Che-47,BRR4,BRR57	-,-,-/63,62,49/65,64,57/76,45,54/-,-,-/-,-,-/-,-,-/1,1,1/-,-,-/68,59,50/-,-,-/82,59,59/67,60,53	3.38966834305e-19	CG,CHG,CHH
1	19112147	114	MNF-Che-47,(MSGA-10),(KBS-Mac-74),(Paw-13),(328PNA062),(Yng-4)///BRR57,(LI-SET-036),(BRR4),(MNF-Che-49),(MuskSP-68),(KBS-Mac-68),(Yng-53)	-,10,23/-,23,22/-,23,30/-,7,4/-,25,28/-,14,17/-,17,24/-,17,15/-,10,15/-,9,12/-,12,12/-,11,11/-,23,28	7.00882877589e-05	CHG
1	19148696	62	MuskSP-68,(MNF-Che-49)///Paw-13,Yng-4,KBS-Mac-68,Yng-53,328PNA062,KBS-Mac-74,BRR4,BRR57,LI-SET-036,(MSGA-10)	17,1,1/1,2,12/1,1,1/-,-,-/76,26,29/25,13,16/91,69,31/1,1,1/1,1,1/1,1,1/6,3,2/1,1,1/1,1,1	1.34745677625e-16	CG,CHG,CHH
1	19203692	62	MNF-Che-49,MuskSP-68,MSGA-10,328PNA062,KBS-Mac-74,MNF-Che-47,BRR4,BRR57,KBS-Mac-68,(Paw-13)///Yng-53,LI-SET-036,Yng-4	52,28,52/1,1,3/1,1,1/1,1,5/1,1,2/1,1,7/1,1,1/15,8,7/1,1,2/16,15,15/4,1,1/54,1,42/43,16,48	3.87329753212e-42	CG,CHG
1	19216527	55	MNF-Che-49,Paw-13,Yng-4,KBS-Mac-68,Yng-53,MSGA-10,328PNA062,KBS-Mac-74,MNF-Che-47,BRR4,BRR57///LI-SET-036,(MuskSP-68)	80,1,1/1,1,1/3,1,1/1,1,1/3,1,1/21,1,1/62,1,1/9,1,1/1,1,1/1,1,1/18,1,1/1,1,1/2,1,1	4.69250977051e-15	CG
1	19216638	70	MNF-Che-49,MSGA-10,328PNA062,BRR4,BRR57,(KBS-Mac-68),(Yng-53)///LI-SET-036	76,11,14/1,1,1/2,2,2/-,-,-/1,1,1/1,1,1/-,-,-/11,1,1/-,-,-/-,-,-/1,1,1/-,-,-/38,1,1	3.40586260037e-10	CG
1	19217664	59	MuskSP-68,MNF-Che-47,(Yng-4),(Yng-53)///BRR4,(LI-SET-036),(BRR57),(MNF-Che-49),(MSGA-10),(KBS-Mac-68),(KBS-Mac-74),(Paw-13),(328PNA062)	56,16,1/81,26,2/79,20,2/17,11,1/65,24,2/56,17,2/25,8,1/66,21,2/60,16,1/52,27,2/58,15,1/36,14,2/43,18,1	9.60347818056e-07	CG
1	19233763	118	Paw-13,(BRR4),(BRR57),(KBS-Mac-68),(328PNA062)///Yng-4,MSGA-10,KBS-Mac-74,(LI-SET-036),(MNF-Che-47),(MNF-Che-49),(MuskSP-68),(Yng-53)	34,8,5/73,11,4/53,10,2/32,5,2/30,7,4/17,2,1/34,7,3/58,9,4/22,4,3/80,12,2/75,8,3/30,3,1/41,11,5	4.30999682204e-09	CG
1	19236546	158	Paw-13,LI-SET-036,(BRR57),(KBS-Mac-68),(KBS-Mac-74),(328PNA062)///MNF-Che-47,(BRR4),(MNF-Che-49),(MSGA-10),(MuskSP-68),(Yng-4),(Yng-53)	60,1,2/60,17,23/41,1,9/74,14,32/76,14,18/61,33,25/67,25,20/57,18,14/65,1,13/73,6,7/60,20,13/79,25,19/62,44,16	3.28139477729e-07	CHH
1	19244333	70	Yng-53,(Paw-13),(Yng-4)///MNF-Che-49,MuskSP-68,KBS-Mac-68,328PNA062,KBS-Mac-74,MNF-Che-47,BRR4,BRR57,LI-SET-036,(MSGA-10)	1,1,1/1,1,1/1,1,1/1,2,2/1,1,1/15,1,1/2,1,1/1,2,1/1,1,1/41,5,1/6,1,1/64,10,1/74,14,1	8.77512489055e-15	CG
1	19361605	97	KBS-Mac-74,BRR4,(LI-SET-036),(BRR57),(MNF-Che-47),(MNF-Che-49),(MuskSP-68),(KBS-Mac-68),(Paw-13),(328PNA062),(Yng-4),(Yng-53)///MSGA-10	83,24,3/83,19,2/83,16,2/71,14,1/89,10,2/20,3,1/72,12,1/74,17,2/89,20,2/73,23,3/74,19,2/86,22,2/87,23,1	1.96577818521e-07	CG
1	19388470	94	KBS-Mac-74,Yng-53,(Yng-4)///BRR57,MuskSP-68,BRR4,LI-SET-036,(MNF-Che-47),(MNF-Che-49),(MSGA-10),(KBS-Mac-68),(Paw-13),(328PNA062)	3,1,1/2,1,1/2,1,1/10,1,1/7,1,1/10,1,1/1,2,1/26,2,1/51,19,1/29,3,1/8,1,1/53,12,1/55,9,1	1.15958531653e-13	CG
1	19403567	304	KBS-Mac-74,MNF-Che-49,(KBS-Mac-68),(Paw-13)///BRR57,MuskSP-68,Yng-53,MSGA-10,328PNA062,(BRR4)	-,-,-/72,27,5/81,41,3/-,-,-/24,1,7/86,31,11/80,33,16/35,12,11/11,1,5/45,7,12/80,39,13/-,-,-/72,36,13	7.16835622001e-15	CG
1	19430602	61	KBS-Mac-68,(BRR4),(BRR57),(MSGA-10),(KBS-Mac-74),(Yng-4)///MNF-Che-49,MNF-Che-47,(LI-SET-036),(MuskSP-68),(328PNA062),(Yng-53)	37,35,35/49,4,38/47,6,45/88,63,25/77,32,40/43,15,42/85,21,9/28,1,1/57,3,31/-,-,-/89,23,24/31,1,42/79,19,41	1.68682851324e-06	CG,CHG,CHH
1	19430670	337	Paw-13,Yng-4,KBS-Mac-68,KBS-Mac-74,BRR4,BRR57,LI-SET-036,MSGA-10///MuskSP-68,328PNA062,MNF-Che-47,MNF-Che-49,Yng-53	14,2,1/13,2,1/21,5,2/78,28,6/69,22,6/23,5,1/67,25,4/4,2,1/15,3,1/10,2,1/78,28,8/7,2,1/60,20,6	2.22119477647e-107	CG
1	19524837	66	Yng-53,(Paw-13),(Yng-4)///MNF-Che-49,MuskSP-68,KBS-Mac-68,MSGA-10,328PNA062,KBS-Mac-74,MNF-Che-47,BRR4,BRR57,LI-SET-036	1,1,1/1,1,1/1,1,1/1,1,1/1,1,1/1,1,1/1,1,1/1,1,1/1,1,1/40,1,1/1,1,1/33,1,1/58,1,1	3.01646182645e-23	CG
1	19526675	211	BRR4,LI-SET-036,Yng-4///MuskSP-68,Paw-13,KBS-Mac-68,328PNA062,MNF-Che-47,KBS-Mac-74,MNF-Che-49///Yng-53,MSGA-10,BRR57	77,52,42/76,49,39/63,34,32/24,2,2/21,2,5/63,28,34/31,3,2/27,14,9/25,7,5/39,1,4/36,5,3/81,58,47/50,19,17	6.45926527229e-65	CG,CHG,CHH
1	19636451	79	BRR57,LI-SET-036,MNF-Che-49,KBS-Mac-68,(BRR4),(MNF-Che-47)///Yng-53,Yng-4,MuskSP-68,328PNA062,(MSGA-10),(KBS-Mac-74),(Paw-13)	74,6,1/67,5,1/67,10,1/65,3,1/72,3,1/1,1,1/1,1,1/74,5,1/6,3,1/1,1,1/2,1,1/1,1,1/1,1,1	1.48639556333e-20	CG
1	19660171	60	MNF-Che-49,MuskSP-68,MNF-Che-47,(MSGA-10)///Paw-13,LI-SET-036,(BRR4),(BRR57),(KBS-Mac-68),(KBS-Mac-74),(328PNA062),(Yng-4),(Yng-53)	5,1,1/25,1,1/17,1,1/81,1,1/75,1,1/51,1,1/75,1,1/18,1,1/20,1,1/4,1,1/32,1,1/21,1,1/22,1,1	8.4270983764e-17	CG
1	19700408	537	Paw-13///MuskSP-68,MNF-Che-47,BRR4,(BRR57),(MNF-Che-49),(MSGA-10),(KBS-Mac-68),(KBS-Mac-74),(328PNA062),(Yng-53)	-,-,-/75,27,5/73,25,3/79,38,6/69,26,6/82,16,1/80,23,5/64,21,7/79,33,4/9,9,5/66,26,13/-,-,-/55,16,5	1.94665793073e-08	CG
1	19721042	93	Paw-13,(BRR4),(BRR57)///KBS-Mac-68,(LI-SET-036),(MNF-Che-47),(MNF-Che-49),(MSGA-10),(MuskSP-68),(KBS-Mac-74),(328PNA062),(Yng-4),(Yng-53)	54,5,1/82,15,1/67,13,1/43,1,1/26,1,1/61,4,1/70,4,1/30,3,1/42,1,1/97,18,7/31,6,1/30,29,2/62,8,1	0.00010940224918	CG,CHG,CHH
1	19727873	250	LI-SET-036///MNF-Che-47,BRR57,MNF-Che-49,Paw-13,Yng-4,KBS-Mac-68,KBS-Mac-74,BRR4///MSGA-10,Yng-53,MuskSP-68,328PNA062	1,2,1/86,66,41/91,69,34/91,74,33/83,66,36/84,40,12/88,51,22/75,50,34/83,63,34/83,59,31/81,51,28/86,61,36/79,49,16	3.83208283047e-52	CG,CHG
1	19728204	260	BRR4,BRR57,LI-SET-036,Yng-4,328PNA062,MNF-Che-49,Paw-13,KBS-Mac-68,KBS-Mac-74,(MNF-Che-47)///Yng-53,MuskSP-68,MSGA-10	1,1,1/14,3,1/1,1,1/50,12,3/33,11,5/76,49,11/82,44,15/8,1,1/8,6,7/7,8,3/1,6,3/7,3,3/75,52,19	1.49448895828e-34	CG
1	19730014	451	Yng-53,MSGA-10,(MuskSP-68)///328PNA062,KBS-Mac-74,MNF-Che-49,Paw-13,Yng-4,KBS-Mac-68,MNF-Che-47,BRR4,BRR57,LI-SET-036	1,1,1/1,1,1/1,1,1/6,1,1/3,2,1/68,28,13/40,14,10/1,1,1/1,1,1/1,1,1/2,2,2/5,14,2/51,35,18	2.04180335182e-148	CG
1	19749700	161	Paw-13,Yng-4,MSGA-10,328PNA062,MNF-Che-47,BRR4,(LI-SET-036),(MNF-Che-49),(MuskSP-68),(KBS-Mac-68),(KBS-Mac-74),(Yng-53)///BRR57	1,1,1/83,1,1/50,35,25/99,1,1/75,3,8/86,1,2/1,1,1/68,1,3/99,1,1/33,1,1/75,1,1/99,1,1/1,1,1	5.4485827147e-12	CHH
1	19755285	70	328PNA062,KBS-Mac-74,(LI-SET-036),(BRR57),(MNF-Che-47),(MSGA-10),(MuskSP-68),(Yng-4)///BRR4,(MNF-Che-49),(KBS-Mac-68),(Paw-13),(Yng-53)	31,7,4/64,1,8/22,1,11/28,1,1/41,1,1/8,1,1/28,1,11/39,1,7/1,1,1/36,3,11/1,1,1/3,1,3/57,1,13	7.20596106564e-09	CG
1	19798996	70	MuskSP-68,Yng-4,KBS-Mac-68,MSGA-10,MNF-Che-47,BRR57,(BRR4),(MNF-Che-49),(KBS-Mac-74),(Paw-13),(328PNA062)///LI-SET-036,Yng-53	50,1,1/11,3,2/4,2,1/2,1,1/17,1,1/3,3,1/3,1,1/4,2,1/19,2,1/4,1,1/24,3,1/3,2,1/44,2,1	3.7451730754e-20	CG
1	19810085	93	KBS-Mac-68,328PNA062,MNF-Che-47,(LI-SET-036),(BRR4),(BRR57),(MNF-Che-49),(MSGA-10),(KBS-Mac-74),(Yng-4)///Yng-53,MuskSP-68,(Paw-13)	2,-,4/7,-,6/14,-,8/5,-,2/2,-,7/23,-,2/39,-,14/1,-,1/16,-,4/17,-,12/5,-,1/1,-,6/34,-,18	1.64381022911e-14	CG
1	19959798	75	MNF-Che-49,MuskSP-68,328PNA062,KBS-Mac-74,MNF-Che-47,BRR4,BRR57,(MSGA-10),(KBS-Mac-68),(Paw-13),(Yng-4),(Yng-53)///LI-SET-036	61,33,2/1,1,1/2,1,1/7,1,1/2,1,1/17,1,1/7,1,1/31,1,1/13,1,1/19,1,1/13,1,1/22,1,1/31,1,1	7.86183396585e-09	CG,CHG
1	19962797	388	Yng-53,(KBS-Mac-68)///328PNA062,(BRR57),(MNF-Che-49),(MSGA-10),(KBS-Mac-74),(Paw-13)	-,-,-/-,-,-/31,14,27/-,-,-/26,16,14/26,15,14/-,-,-/37,23,28/30,10,22/26,14,8/19,6,12/-,-,-/69,26,22	0.000106335133997	CHG
1	20103160	53	Paw-13,Yng-4,Yng-53,MSGA-10,328PNA062,(BRR4),(BRR57),(MuskSP-68),(KBS-Mac-68)///MNF-Che-47,(LI-SET-036),(MNF-Che-49),(KBS-Mac-74)	82,1,2/20,1,1/16,1,1/71,1,1/52,1,1/2,1,1/24,1,1/19,1,1/47,1,1/1,1,1/1,1,1/5,1,1/1,1,1	1.34011802471e-12	CG
1	20136310	53	BRR57,BRR4///MuskSP-68,Yng-4,KBS-Mac-68,Yng-53,MSGA-10,MNF-Che-47,(LI-SET-036),(MNF-Che-49),(KBS-Mac-74),(Paw-13),(328PNA062)	70,1,1/14,1,1/4,1,1/76,1,1/57,1,1/80,1,1/81,1,1/70,1,1/65,1,1/70,1,1/58,1,1/80,2,1/80,1,1	4.88209812846e-22	CG
1	20188805	160	KBS-Mac-68,KBS-Mac-74,(Yng-4)///MNF-Che-49,Paw-13,Yng-53,MSGA-10,328PNA062,MNF-Che-47,BRR57,LI-SET-036,(BRR4),(MuskSP-68)	86,11,4/77,13,5/83,22,4/88,19,5/88,30,1/86,22,1/80,12,1/21,1,1/12,1,1/91,15,1/86,14,1/55,3,1/83,20,2	1.4721654829e-26	CG
1	20272688	369	MNF-Che-47,MNF-Che-49///Paw-13,Yng-53,MSGA-10,BRR4,BRR57,MuskSP-68,KBS-Mac-74,(LI-SET-036),(KBS-Mac-68),(328PNA062),(Yng-4)	75,28,6/81,28,16/80,23,12/6,1,1/13,1,1/85,21,8/76,27,8/74,26,10/73,25,9/77,36,15/73,23,6/79,28,6/87,31,10	7.509018723e-64	CG
1	20302834	66	MSGA-10,328PNA062///MNF-Che-49,Paw-13,(LI-SET-036),(BRR4),(BRR57),(MNF-Che-47),(MuskSP-68),(KBS-Mac-68),(KBS-Mac-74),(Yng-4),(Yng-53)	54,1,1/50,1,1/52,1,1/81,1,1/77,1,1/2,1,1/39,1,1/74,1,1/48,1,1/72,1,1/3,1,1/52,1,1/43,1,1	1.41449952567e-16	CG
1	20330775	57	Yng-4///Yng-53,MSGA-10,KBS-Mac-74,LI-SET-036,(BRR4),(BRR57),(MNF-Che-47),(MNF-Che-49),(MuskSP-68),(KBS-Mac-68),(328PNA062)	86,31,4/91,20,4/84,18,3/91,20,11/86,31,5/88,13,8/92,24,2/78,19,3/88,27,4/-,-,-/69,1,1/1,1,1/78,10,4	6.95379271841e-11	CG
1	20330880	259	Yng-4,328PNA062,Paw-13///KBS-Mac-74,BRR4,MNF-Che-49,MuskSP-68,MNF-Che-47,BRR57,LI-SET-036,KBS-Mac-68,MSGA-10,(Yng-53)	90,23,4/89,27,5/84,34,5/88,23,3/75,25,7/78,22,3/85,13,4/76,29,3/85,32,6/31,1,1/14,5,1/6,2,1/71,12,2	3.63683659333e-31	CG
1	20331385	137	Paw-13,Yng-4,MSGA-10,Yng-53///MNF-Che-49,MuskSP-68,328PNA062,KBS-Mac-74,MNF-Che-47,BRR57,LI-SET-036,KBS-Mac-68,BRR4	85,22,4/85,18,3/86,17,4/88,19,3/82,18,2/18,3,1/83,19,3/76,18,3/83,20,3/9,2,1/75,17,5/9,1,1/20,1,2	1.82919251613e-70	CG
1	20332721	101	328PNA062,(MuskSP-68)///BRR57,(BRR4)	-,-,-/76,14,1/78,29,1/-,-,-/-,-,-/-,-,-/42,1,4/-,-,-/-,-,-/-,-,-/1,1,1/-,-,-/-,-,-	8.53163065337e-06	CG,CHG
1	20423930	88	KBS-Mac-74,BRR4,KBS-Mac-68,MNF-Che-47,BRR57,LI-SET-036,(MNF-Che-49),(MSGA-10),(328PNA062),(Yng-4)///MuskSP-68,Yng-53,Paw-13	1,1,1/1,1,1/1,1,1/1,1,1/11,11,1/19,10,1/69,49,3/1,1,1/1,1,1/68,40,4/36,17,2/7,1,1/65,27,6	3.38673040964e-27	CG,CHG
1	20432915	82	KBS-Mac-74,Yng-53///Paw-13,MSGA-10,328PNA062,MNF-Che-47,BRR4,KBS-Mac-68	-,-,-/3,6,6/-,-,-/2,11,1/-,-,-/7,6,27/-,-,-/14,13,1/57,39,11/5,4,3/1,6,14/-,-,-/43,35,24	3.88732539601e-18	CG,CHG
1	20467574	78	MuskSP-68,Yng-4,KBS-Mac-68,Yng-53,328PNA062,BRR4,LI-SET-036,BRR57,(MSGA-10),(KBS-Mac-74),(Paw-13)///MNF-Che-49,MNF-Che-47	1,1,1/1,1,1/1,1,1/69,14,8/83,17,6/1,1,1/1,1,1/1,1,1/8,1,1/1,1,1/1,1,1/1,1,1/1,1,1	3.42158959571e-22	CG
1	20492867	106	KBS-Mac-68,LI-SET-036,328PNA062,KBS-Mac-74,MSGA-10///MNF-Che-47,BRR4,MNF-Che-49,MuskSP-68,Yng-4,(BRR57),(Paw-13),(Yng-53)	86,25,4/1,2,1/28,1,3/1,1,1/2,2,1/75,8,3/1,1,4/74,14,11/82,8,3/14,4,1/88,7,2/1,1,1/17,8,3	2.55576286408e-26	CG
1	20510109	164	BRR4,BRR57///MNF-Che-49,KBS-Mac-68,KBS-Mac-74	-,-,-/62,5,4/63,1,1/-,-,-/1,1,1/-,-,-/-,-,-/1,1,1/1,1,1/-,-,-/-,-,-/-,-,-/-,-,-	2.44553873606e-13	CG
1	20539577	150	MuskSP-68,Yng-4,KBS-Mac-68,MSGA-10,BRR4,LI-SET-036,BRR57,(KBS-Mac-74)///MNF-Che-49,MNF-Che-47	91,6,12/85,8,3/76,1,4/7,1,1/1,3,1/86,2,2/82,1,2/84,13,11/63,8,7/-,-,-/-,-,-/94,1,5/-,-,-	9.09423947712e-23	CG
1	20572755	55	KBS-Mac-68,(KBS-Mac-74),(Paw-13)///MSGA-10,MNF-Che-47,(LI-SET-036),(BRR4),(BRR57),(MNF-Che-49),(MuskSP-68),(328PNA062),(Yng-4),(Yng-53)	56,1,1/78,1,1/71,1,1/88,2,1/65,1,1/76,1,1/56,1,1/13,1,1/45,1,1/40,1,2/67,1,1/75,1,1/63,1,1	5.95558075298e-08	CG
1	20586762	64	MuskSP-68,Paw-13///MNF-Che-49,Yng-4,KBS-Mac-68,KBS-Mac-74,MNF-Che-47,LI-SET-036,MSGA-10,328PNA062,(BRR4),(BRR57),(Yng-53)	1,1,1/29,1,1/27,1,1/11,1,1/11,1,1/20,9,5/84,6,1/1,1,1/1,2,1/82,1,1/35,1,1/14,1,1/28,1,1	2.92750382692e-16	CG
1	20685867	561	MNF-Che-49,328PNA062,MNF-Che-47,(LI-SET-036),(MuskSP-68),(KBS-Mac-74)///Yng-53,BRR4,Yng-4,(BRR57),(KBS-Mac-68),(Paw-13)	34,12,4/65,49,13/60,47,7/19,13,2/12,1,1/-,-,-/23,7,4/43,33,8/17,18,4/64,23,3/37,3,3/61,48,13/68,50,16	8.65740545288e-17	CHG
1	20686428	323	BRR4,(BRR57),(MuskSP-68),(Yng-4),(Yng-53)///LI-SET-036,(MNF-Che-47),(MSGA-10),(KBS-Mac-68),(KBS-Mac-74),(Paw-13),(328PNA062)	13,1,17/87,46,26/72,68,27/23,12,23/-,-,-/26,21,16/48,41,22/38,18,24/29,51,20/11,1,19/18,8,17/82,38,17/47,41,25	6.98688482316e-05	CG,CHG
1	20750314	54	Paw-13,Yng-4,(BRR57),(MuskSP-68),(328PNA062),(Yng-53)///MNF-Che-49,KBS-Mac-68,KBS-Mac-74,MNF-Che-47,LI-SET-036,(BRR4),(MSGA-10)	1,1,1/41,11,1/49,19,1/8,1,1/4,5,1/41,1,1/65,6,1/1,1,1/5,1,1/90,1,1/52,1,1/90,1,1/61,3,1	3.53959983039e-16	CG
1	20878919	59	BRR57,(BRR4),(MNF-Che-47),(MNF-Che-49),(MSGA-10),(Paw-13),(Yng-53)///LI-SET-036,(MuskSP-68),(KBS-Mac-68),(KBS-Mac-74),(328PNA062),(Yng-4)	1,1,1/55,1,1/69,1,1/40,1,1/48,1,1/37,1,1/32,1,1/18,1,1/23,1,1/39,1,1/26,1,1/28,1,1/38,4,2	3.45918116124e-06	CG
1	20947617	63	Paw-13,(LI-SET-036),(BRR4),(BRR57),(MSGA-10),(KBS-Mac-68),(328PNA062),(Yng-4),(Yng-53)///MNF-Che-49,MNF-Che-47,(MuskSP-68),(KBS-Mac-74)	70,1,1/79,1,1/61,1,1/6,1,1/3,1,1/64,1,1/35,1,1/48,1,1/33,1,1/70,1,1/53,1,1/58,1,1/44,1,1	1.04155537938e-07	CG
1	20979443	143	MuskSP-68,Yng-4,(LI-SET-036),(MNF-Che-47),(MNF-Che-49),(Paw-13),(328PNA062)///BRR4,(MSGA-10),(KBS-Mac-68),(KBS-Mac-74)	70,52,55/89,45,23/-,-,-/85,68,46/83,53,54/93,34,52/88,80,70/85,58,46/90,42,46/93,50,57/83,69,45/99,50,70/-,-,-	5.32492981814e-08	CG,CHH
1	20982746	101	KBS-Mac-74,Yng-53,(MNF-Che-47),(KBS-Mac-68)///Paw-13,MuskSP-68,MSGA-10,(LI-SET-036),(BRR57),(328PNA062)	77,1,22/-,-,-/69,1,7/61,50,16/-,-,-/79,1,3/75,1,1/64,25,32/99,75,36/56,1,1/61,33,11/-,-,-/71,33,26	4.5680860234e-12	CHG,CHH
1	21019132	82	MuskSP-68,Paw-13,Yng-4,KBS-Mac-68,Yng-53,MSGA-10,328PNA062,LI-SET-036,(BRR4),(BRR57),(MNF-Che-47)///KBS-Mac-74,(MNF-Che-49)	2,1,1/19,9,2/25,21,2/20,7,2/33,20,3/1,1,1/5,1,1/1,1,1/61,38,5/1,5,1/1,1,1/1,1,1/2,1,1	3.29441985185e-21	CG
1	21046797	52	MNF-Che-49,MuskSP-68,Paw-13,KBS-Mac-68,KBS-Mac-74,MNF-Che-47,BRR4,BRR57,LI-SET-036,(Yng-53)///328PNA062	1,1,1/1,1,1/1,1,1/1,1,1/1,1,1/-,-,-/1,1,1/1,1,1/1,1,1/1,1,1/78,1,1/-,-,-/11,1,1	2.6873679811e-11	CG
1	21047105	58	MNF-Che-49,MuskSP-68,Yng-4,BRR4,Yng-53,MNF-Che-47,BRR57,(Paw-13)///KBS-Mac-68,328PNA062,(LI-SET-036),(MSGA-10),(KBS-Mac-74)	28,1,1/78,1,1/75,1,1/79,1,1/87,1,1/30,1,1/84,1,1/7,1,1/31,1,1/48,1,1/14,1,2/89,1,1/75,1,2	4.47021759853e-35	CG
1	21053863	627	MuskSP-68///Paw-13,MNF-Che-47,BRR4,(LI-SET-036),(BRR57),(MNF-Che-49),(MSGA-10),(KBS-Mac-68),(KBS-Mac-74),(328PNA062),(Yng-4),(Yng-53)	71,17,8/77,20,7/76,13,8/83,11,5/66,14,5/63,10,3/19,1,1/75,14,5/78,23,6/86,11,5/51,8,4/73,14,7/77,11,6	6.47077143916e-14	CG
1	21145189	478	MuskSP-68,Yng-53///MNF-Che-49,KBS-Mac-68,KBS-Mac-74,MNF-Che-47,BRR4,BRR57,LI-SET-036,Paw-13,328PNA062,(MSGA-10)	85,61,6/88,41,7/92,51,10/88,48,5/78,46,8/73,37,8/17,3,2/86,45,3/88,52,6/82,43,5/81,53,7/-,-,-/18,10,1	1.92692607679e-28	CG,CHG
1	21149935	102	Paw-13,Yng-4,Yng-53,KBS-Mac-74,BRR57,LI-SET-036,MuskSP-68,(BRR4),(MSGA-10),(KBS-Mac-68),(328PNA062)///MNF-Che-49,MNF-Che-47	93,16,8/91,18,7/90,18,9/25,3,3/23,2,4/79,13,6/90,15,5/89,15,9/88,17,9/91,13,6/64,13,5/93,15,8/91,17,9	2.97302238209e-31	CG
1	21150041	77	MuskSP-68,(MNF-Che-49)///Paw-13,KBS-Mac-68,Yng-53,328PNA062,KBS-Mac-74,BRR4,BRR57,LI-SET-036,(MNF-Che-47),(MSGA-10),(Yng-4)	85,27,3/87,26,7/87,23,4/72,6,3/50,6,2/73,11,2/2,7,2/82,27,5/89,32,5/87,29,4/84,17,6/76,34,3/81,15,5	1.78082948816e-20	CG,CHG
1	21177654	242	MNF-Che-49,Paw-13,Yng-53,MNF-Che-47,BRR57,(BRR4),(MSGA-10),(328PNA062)///KBS-Mac-74,(MuskSP-68),(Yng-4)	-,-,-/8,10,6/4,14,4/2,6,1/2,11,2/21,11,3/38,20,3/-,-,-/39,33,13/3,9,3/5,15,6/32,21,9/3,3,2	9.86457610877e-15	CG
1	21179973	224	MuskSP-68,328PNA062///BRR57,BRR4,Yng-4,MNF-Che-47,LI-SET-036///Paw-13,MNF-Che-49,Yng-53,MSGA-10,KBS-Mac-74,(KBS-Mac-68)	89,33,4/93,14,6/90,40,5/89,19,2/75,19,7/55,16,4/2,1,1/55,11,1/56,1,1/61,14,1/5,1,1/89,25,3/71,17,13	2.74510814059e-31	CG
1	21194280	52	MSGA-10,(LI-SET-036),(BRR4),(BRR57),(MuskSP-68),(328PNA062)///MNF-Che-47,(MNF-Che-49),(KBS-Mac-68),(KBS-Mac-74),(Paw-13),(Yng-4),(Yng-53)	35,1,1/24,1,1/29,1,1/86,1,1/82,1,1/26,1,1/24,1,1/60,1,1/83,1,1/85,1,1/45,1,1/84,1,1/83,1,1	8.84245982562e-05	CG
1	21223889	87	Paw-13,Yng-4,KBS-Mac-68,Yng-53,MSGA-10,(MuskSP-68),(KBS-Mac-74),(328PNA062)///MNF-Che-49,MNF-Che-47,BRR4,BRR57,LI-SET-036	81,45,63/94,49,62/81,47,61/94,52,60/99,61,66/1,1,1/20,12,18/1,1,1/33,18,31/1,1,1/33,10,23/1,1,1/1,1,1	6.12392474041e-40	CG,CHH
1	21236604	92	MuskSP-68,KBS-Mac-68,MSGA-10,328PNA062,BRR4,BRR57,LI-SET-036///MNF-Che-49,Paw-13,Yng-53,KBS-Mac-74,(MNF-Che-47),(Yng-4)	75,64,44/84,61,54/84,82,50/22,20,18/9,2,1/86,71,55/87,73,57/76,75,46/1,1,1/1,1,1/78,60,51/27,19,24/2,4,2	1.71299296178e-80	CG,CHG,CHH
1	21340378	369	MNF-Che-49,MNF-Che-47,(MuskSP-68),(KBS-Mac-68),(KBS-Mac-74),(328PNA062)///Paw-13,Yng-4,Yng-53,(LI-SET-036),(BRR4),(BRR57),(MSGA-10)	18,1,1/29,3,1/32,5,1/86,26,4/82,24,7/36,3,4/59,14,2/49,13,1/49,13,1/8,1,1/53,14,2/4,1,1/1,1,1	2.58458735802e-54	CG
1	21359443	54	Paw-13,Yng-4,KBS-Mac-68,Yng-53,328PNA062,KBS-Mac-74,(BRR4),(BRR57),(MNF-Che-47),(MNF-Che-49),(MSGA-10)///LI-SET-036	57,50,26/14,1,1/10,1,1/21,1,1/25,1,1/5,1,3/-,-,-/7,1,1/1,1,1/2,1,1/1,1,1/1,1,1/2,1,1	1.07362537084e-11	CG
1	21371729	117	KBS-Mac-68,(LI-SET-036),(BRR4),(BRR57),(MSGA-10),(KBS-Mac-74),(Paw-13),(328PNA062)///MNF-Che-47,(MNF-Che-49),(MuskSP-68),(Yng-4),(Yng-53)	35,1,1/22,1,1/24,1,1/87,1,1/76,1,1/49,1,1/55,1,1/15,1,1/30,1,1/40,1,1/37,1,1/56,1,1/66,1,1	8.77677204622e-06	CG
1	21374889	440	Paw-13,BRR57,(BRR4),(MSGA-10),(MuskSP-68),(328PNA062),(Yng-53)///KBS-Mac-74,(LI-SET-036),(MNF-Che-49),(KBS-Mac-68),(Yng-4)	1,1,2/73,32,5/80,29,3/-,-,-/23,3,2/83,23,2/57,15,1/1,3,2/1,1,1/88,25,7/82,22,2/22,9,2/92,33,4	2.18242972375e-06	CG
1	21391500	162	Paw-13,(BRR4),(BRR57),(MSGA-10),(KBS-Mac-68),(Yng-4),(Yng-53)///MNF-Che-49,LI-SET-036,(MNF-Che-47),(MuskSP-68),(KBS-Mac-74),(328PNA062)	82,27,29/83,15,15/87,14,16/71,14,24/78,20,34/83,9,13/81,14,24/76,21,14/82,15,29/84,18,7/83,25,30/82,18,19/89,20,21	7.55666387117e-08	CHH
1	21394563	105	MNF-Che-49,(MNF-Che-47),(328PNA062)///KBS-Mac-74,(BRR4),(BRR57),(Yng-4)	-,-,-/17,1,1/25,1,1/85,1,1/83,1,1/-,-,-/-,-,-/-,-,-/1,1,1/-,-,-/67,1,1/21,4,1/-,-,-	2.21714971615e-05	CG
1	21418591	90	KBS-Mac-68,(KBS-Mac-74),(Yng-53)///LI-SET-036,(MNF-Che-47),(MNF-Che-49),(Paw-13)	76,60,29/-,-,-/-,-,-/81,71,42/69,70,64/-,-,-/-,-,-/92,80,91/85,68,67/78,67,63/-,-,-/-,-,-/77,77,76	6.24243057545e-05	CHH
1	21425145	656	MNF-Che-49,MuskSP-68,Paw-13,Yng-4,KBS-Mac-68,Yng-53,328PNA062,KBS-Mac-74,MNF-Che-47,BRR4,BRR57,LI-SET-036///MSGA-10	1,1,1/1,1,1/1,1,1/1,1,1/1,1,1/64,36,33/1,1,1/1,1,1/1,1,1/4,3,4/1,1,1/1,1,1/1,1,1	1.10193445e-174	CG
1	21445295	94	MNF-Che-47,MNF-Che-49///MuskSP-68,Yng-53,MSGA-10,328PNA062,KBS-Mac-74,BRR4,BRR57,LI-SET-036,Paw-13,Yng-4,KBS-Mac-68	72,17,4/82,13,2/78,16,1/3,2,1/2,1,1/81,18,2/81,10,1/69,13,1/70,15,1/74,8,1/83,18,1/80,13,1/80,18,1	6.58267490295e-25	CG
1	21476310	200	Yng-4,Yng-53,(MuskSP-68),(Paw-13),(328PNA062)///KBS-Mac-74,(LI-SET-036),(BRR4),(BRR57),(MNF-Che-47),(MNF-Che-49),(MSGA-10),(KBS-Mac-68)	80,4,4/51,3,2/63,4,4/75,6,5/85,2,1/47,3,3/23,1,1/71,1,4/73,7,6/21,1,2/26,1,3/2,1,1/2,1,1	1.75433103822e-07	CG
1	21508853	104	MNF-Che-49,Paw-13,328PNA062,(MNF-Che-47),(MuskSP-68),(Yng-4)///BRR57,(LI-SET-036),(BRR4),(MSGA-10),(KBS-Mac-68),(Yng-53)	47,-,3/34,-,10/55,-,12/8,-,1/5,-,1/34,-,5/22,-,4/25,-,11/-,-,-/4,-,1/1,-,1/26,-,8/47,-,15	1.2638735323e-09	CG
1	21557313	63	MNF-Che-49,(LI-SET-036),(BRR57),(MNF-Che-47),(KBS-Mac-68),(KBS-Mac-74)///MSGA-10,(BRR4),(MuskSP-68),(Paw-13),(328PNA062),(Yng-4),(Yng-53)	47,1,1/53,1,1/48,1,1/46,1,1/20,1,1/80,1,1/50,1,1/24,1,1/36,1,1/56,1,1/50,1,1/76,1,1/68,1,1	3.14598052081e-05	CG
1	21582182	178	KBS-Mac-74,(LI-SET-036),(MNF-Che-47),(MSGA-10),(MuskSP-68),(328PNA062)///BRR57,(BRR4),(MNF-Che-49),(KBS-Mac-68),(Paw-13),(Yng-4),(Yng-53)	92,33,22/91,28,10/81,13,7/85,19,27/87,23,13/95,40,26/90,22,21/78,26,19/84,45,24/84,11,20/89,22,24/85,16,26/81,21,21	6.83806173272e-05	CHG,CHH
1	21582870	206	MuskSP-68,(MNF-Che-47),(MSGA-10),(KBS-Mac-68),(328PNA062),(Yng-53)///BRR4,(BRR57),(Paw-13)	-,-,-/74,45,1/42,22,1/2,4,1/-,-,-/29,20,2/1,1,1/3,1,1/-,-,-/68,26,1/1,5,1/-,-,-/3,3,1	5.09440267063e-05	CG
1	21616394	935	Paw-13,BRR4///MNF-Che-49,MSGA-10,328PNA062,KBS-Mac-74,MNF-Che-47,LI-SET-036,MuskSP-68,BRR57///KBS-Mac-68,(Yng-4)///Yng-53	1,1,2/77,40,24/3,1,2/1,2,1/1,1,1/1,1,3/1,1,1/47,24,20/2,1,1/76,40,27/2,1,1/30,17,19/7,5,9	3.46961752889e-292	CG
1	21617391	184	328PNA062,(BRR57),(MuskSP-68),(KBS-Mac-68),(Paw-13),(Yng-4),(Yng-53)///LI-SET-036,(BRR4),(MSGA-10),(KBS-Mac-74)	67,6,41/71,32,18/54,9,17/-,-,-/-,-,-/65,26,21/53,5,17/69,28,12/65,22,20/63,35,11/37,16,7/72,21,13/58,22,18	6.01011199098e-06	CHH
1	21644537	72	KBS-Mac-68,BRR4,BRR57,LI-SET-036,328PNA062,(KBS-Mac-74)///MNF-Che-49,MuskSP-68,Yng-53,MSGA-10,MNF-Che-47,Paw-13,(Yng-4)	1,1,1/1,1,1/1,1,1/81,14,3/83,9,4/76,12,2/83,1,1/1,1,1/20,3,1/64,1,1/8,3,3/49,5,1/69,8,2	7.73253302944e-36	CG
1	21662462	75	Yng-53,(BRR4)///MuskSP-68,Yng-4,328PNA062,MNF-Che-47,(LI-SET-036),(MNF-Che-49),(MSGA-10),(KBS-Mac-68),(KBS-Mac-74)	24,7,2/33,15,4/-,-,-/1,1,1/20,8,2/6,8,1/2,1,1/4,2,1/13,9,10/-,-,-/1,1,1/1,1,2/29,16,21	8.3096375036e-10	CG,CHG
1	21681381	321	Paw-13,MSGA-10///MNF-Che-49,328PNA062,KBS-Mac-74,MNF-Che-47,BRR4,BRR57,LI-SET-036,Yng-4,KBS-Mac-68,Yng-53,(MuskSP-68)	81,41,38/85,45,32/83,49,33/85,35,35/83,40,31/21,10,25/57,27,33/77,36,30/87,44,32/7,7,27/89,44,38/60,25,32/82,36,40	2.25505961206e-32	CG
1	21682892	275	LI-SET-036,MNF-Che-49,(KBS-Mac-74)///Yng-4,Yng-53,BRR4,(BRR57),(MNF-Che-47),(MSGA-10),(MuskSP-68),(KBS-Mac-68),(Paw-13),(328PNA062)	1,1,3/77,27,7/63,23,6/40,30,7/1,1,3/87,18,5/59,20,8/44,17,3/6,17,3/70,1,6/42,25,5/75,44,9/74,36,7	1.05222353109e-12	CG,CHG
1	21718267	499	MNF-Che-49,MuskSP-68,Paw-13,Yng-4,KBS-Mac-68,Yng-53,MSGA-10,328PNA062,KBS-Mac-74,MNF-Che-47,BRR4,BRR57///LI-SET-036	2,11,2/83,79,15/87,77,17/77,79,14/86,75,15/81,69,14/84,50,8/72,71,14/87,78,16/84,78,15/82,74,16/75,79,18/83,75,16	7.30138739427e-29	CG,CHG
1	21719187	306	MuskSP-68,LI-SET-036///MNF-Che-49,Paw-13,Yng-4,KBS-Mac-68,Yng-53,328PNA062,KBS-Mac-74,MNF-Che-47,BRR4,BRR57,(MSGA-10)	10,6,1/73,65,11/79,65,12/77,86,14/86,84,9/64,46,5/7,10,1/63,58,9/80,68,13/94,73,11/86,64,9/90,68,8/87,77,12	4.47474417991e-26	CG,CHG
1	21742641	249	Yng-53,BRR4,(BRR57),(MSGA-10),(MuskSP-68),(KBS-Mac-68),(KBS-Mac-74),(Paw-13)///MNF-Che-49,328PNA062,MNF-Che-47,(LI-SET-036),(Yng-4)	34,11,2/71,33,9/62,24,6/7,1,1/7,7,2/40,21,1/58,11,4/64,14,5/52,28,2/70,45,5/17,10,1/45,1,3/56,20,11	4.51334749182e-14	CG,CHG
1	21754453	117	MNF-Che-49,MuskSP-68,Paw-13,Yng-53,MSGA-10,328PNA062,BRR4,(KBS-Mac-68)///LI-SET-036	33,26,21/5,1,5/-,-,-/-,-,-/1,1,1/1,1,1/1,10,24/1,5,11/-,-,-/1,4,1/1,1,1/-,-,-/1,1,1	1.33934382418e-11	CG,CHG
1	21871488	148	KBS-Mac-68///MNF-Che-49,MuskSP-68,Paw-13,Yng-53,MSGA-10,328PNA062,KBS-Mac-74,MNF-Che-47,BRR4,BRR57,LI-SET-036	7,8,2/5,4,2/3,1,1/1,1,1/6,4,1/1,1,1/1,1,1/66,31,5/1,1,1/1,2,2/1,2,1/-,-,-/1,1,1	1.95527947297e-19	CG
1	21923345	133	Yng-4,Yng-53///MuskSP-68,Paw-13,KBS-Mac-68,BRR4,LI-SET-036,(MSGA-10),(KBS-Mac-74),(328PNA062)	92,13,12/92,18,12/-,-,-/-,-,-/-,-,-/90,1,5/87,13,10/91,38,19/81,23,5/78,49,12/79,1,1/1,1,1/7,1,1	1.56391277676e-17	CG
1	21997904	305	328PNA062,(MNF-Che-47),(MNF-Che-49),(MSGA-10),(KBS-Mac-68),(Paw-13)///BRR57,(LI-SET-036),(BRR4),(KBS-Mac-74),(Yng-4),(Yng-53)	45,31,27/47,18,21/54,22,35/27,12,20/30,18,14/39,8,15/-,-,-/34,19,18/37,35,24/33,16,14/19,5,13/41,20,14/43,19,26	6.22121924869e-06	CHG
1	22067525	201	Yng-4,Yng-53///MuskSP-68,Paw-13,KBS-Mac-68,MSGA-10,328PNA062,KBS-Mac-74,MNF-Che-47,BRR4,LI-SET-036	1,1,1/1,1,1/-,-,-/1,1,1/-,-,-/1,1,1/2,1,5/1,1,1/1,1,1/1,1,1/1,1,1/78,34,35/85,60,24	5.46976923216e-40	CG,CHG
1	22075694	229	MNF-Che-49,MuskSP-68,Paw-13,Yng-4,KBS-Mac-68,Yng-53,MSGA-10,328PNA062,KBS-Mac-74,MNF-Che-47,BRR4,BRR57///LI-SET-036	80,46,29/5,6,7/3,2,1/1,1,1/1,1,1/1,1,1/1,1,1/25,5,3/5,8,4/2,1,1/1,1,1/1,1,1/2,1,1	3.17450988621e-57	CG
1	22125900	86	328PNA062,MuskSP-68,KBS-Mac-74,KBS-Mac-68,(LI-SET-036),(MSGA-10),(Yng-4),(Yng-53)///BRR57,BRR4,Paw-13,(MNF-Che-47),(MNF-Che-49)	31,1,2/70,3,1/76,1,2/53,1,1/51,1,1/18,1,1/1,1,1/10,1,1/7,1,1/70,4,2/1,1,1/37,1,1/21,1,1	5.98844732743e-19	CG
1	22149595	148	LI-SET-036,KBS-Mac-74///328PNA062,MNF-Che-47,KBS-Mac-68,BRR4,(BRR57),(MNF-Che-49),(MSGA-10),(MuskSP-68),(Paw-13),(Yng-4),(Yng-53)	20,16,13/1,3,5/1,7,7/1,1,1/1,1,1/3,4,14/1,2,5/2,1,3/27,12,9/8,3,4/1,2,3/1,3,5/1,4,6	5.58573212535e-14	CG,CHG
1	22149783	284	MNF-Che-47///MuskSP-68,Paw-13,Yng-4,Yng-53,MSGA-10,328PNA062,KBS-Mac-74,BRR4,BRR57,LI-SET-036,(KBS-Mac-68)	79,44,28/78,38,34/83,42,34/3,1,1/-,-,-/78,39,39/77,41,27/41,27,33/80,47,36/78,36,28/75,31,27/77,38,33/73,42,38	6.69648984055e-35	CG
1	22150085	158	Paw-13,328PNA062,BRR57,(BRR4),(KBS-Mac-74)///LI-SET-036,(MNF-Che-47),(MuskSP-68),(KBS-Mac-68)	1,1,1/57,67,17/68,46,26/27,1,2/-,-,-/-,-,-/30,14,8/1,25,9/47,29,7/53,60,33/63,27,26/-,-,-/-,-,-	2.08245690377e-08	CG
1	22165346	286	Paw-13,(MSGA-10),(MuskSP-68),(KBS-Mac-68)///BRR57,(LI-SET-036),(BRR4),(MNF-Che-47),(MNF-Che-49),(KBS-Mac-74),(328PNA062),(Yng-53)	-,-,29/-,-,37/-,-,46/-,-,31/-,-,34/-,-,12/-,-,26/-,-,20/-,-,31/-,-,6/-,-,28/-,-,-/-,-,32	0.000116026205124	CHH
1	22168467	243	MNF-Che-49,(Yng-53)///Paw-13,Yng-4,328PNA062,KBS-Mac-74,BRR4,BRR57,(LI-SET-036),(MNF-Che-47),(MSGA-10),(MuskSP-68),(KBS-Mac-68)	35,7,3/22,1,11/14,3,1/54,10,5/75,23,8/47,4,5/46,7,4/22,5,4/12,4,2/34,2,8/53,3,3/22,1,5/56,15,4	1.37826852029e-14	CHG
1	22211619	71	KBS-Mac-68,(LI-SET-036),(MNF-Che-47),(MNF-Che-49),(MSGA-10),(MuskSP-68),(KBS-Mac-74),(328PNA062),(Yng-53)///BRR4,(BRR57),(Paw-13),(Yng-4)	28,1,1/87,1,1/61,1,1/33,1,1/31,1,1/22,1,1/48,1,1/14,1,1/43,1,1/66,1,1/28,1,1/54,1,1/42,1,1	6.34391067138e-05	CG
1	22261464	156	MuskSP-68,Paw-13,KBS-Mac-68,328PNA062,KBS-Mac-74,BRR4,BRR57,LI-SET-036,(MSGA-10)///Yng-4,Yng-53	1,1,1/1,1,1/1,1,1/-,-,-/-,-,-/15,1,1/1,1,1/1,1,1/1,1,1/11,13,6/1,1,1/48,51,30/60,53,28	8.17650384615e-39	CG
1	22292450	57	MuskSP-68,MSGA-10,(LI-SET-036),(Paw-13),(328PNA062)///MNF-Che-47,BRR4,BRR57,KBS-Mac-74,(MNF-Che-49),(KBS-Mac-68),(Yng-4),(Yng-53)	47,1,1/1,1,1/1,1,1/1,1,1/22,1,1/69,1,1/70,1,1/23,1,1/13,1,1/43,3,1/69,1,1/33,1,1/26,1,1	1.49629002183e-15	CG
1	22330727	134	328PNA062,BRR57,(BRR4),(MNF-Che-47),(MNF-Che-49),(MSGA-10),(KBS-Mac-74)///KBS-Mac-68	-,-,-/40,56,31/67,89,52/65,64,32/61,52,28/65,46,23/-,-,-/19,1,9/65,42,39/-,-,-/66,54,43/-,-,-/-,-,-	1.32611502737e-06	CG,CHG
1	22373627	157	Paw-13///MuskSP-68,KBS-Mac-68,MNF-Che-47,(BRR4),(BRR57),(MNF-Che-49),(KBS-Mac-74),(328PNA062)	-,-,-/6,15,7/3,1,6/1,1,1/12,1,9/-,-,-/1,1,3/5,1,1/5,1,7/77,1,9/13,1,5/-,-,-/-,-,-	2.6366678337e-08	CG
1	22421491	165	Yng-4,Yng-53,MSGA-10,328PNA062,KBS-Mac-74///LI-SET-036	52,40,64/-,-,-/-,-,-/-,-,-/-,-,-/1,1,1/-,-,-/-,-,-/1,1,1/-,-,-/1,1,1/1,1,1/1,1,1	1.14399856243e-29	CHG,CHH
1	22618321	116	Yng-4,(LI-SET-036),(MNF-Che-47),(MNF-Che-49),(MSGA-10),(MuskSP-68),(KBS-Mac-68),(Paw-13),(328PNA062),(Yng-53)///KBS-Mac-74,(BRR4),(BRR57)	1,-,1/39,-,14/70,-,3/13,-,2/14,-,1/6,-,1/16,-,1/43,-,4/73,-,29/23,-,11/12,-,1/1,-,1/23,-,1	7.65533125106e-05	CG
1	22710758	51	MNF-Che-49,MuskSP-68,Paw-13,Yng-4,KBS-Mac-68,MSGA-10,328PNA062,KBS-Mac-74,MNF-Che-47,(LI-SET-036),(Yng-53)///BRR57,(BRR4)	9,1,1/66,1,1/85,1,1/1,1,1/10,1,1/1,1,1/4,1,1/1,1,1/1,1,1/2,1,1/1,1,1/1,1,1/13,1,1	3.77972950645e-11	CG
1	22750215	206	KBS-Mac-68,328PNA062,(BRR57),(Yng-4)///LI-SET-036,(BRR4),(MSGA-10),(Paw-13)	56,21,13/36,18,5/35,1,1/-,-,-/-,-,-/55,8,3/-,-,-/21,3,6/-,-,-/56,1,7/22,2,1/27,1,1/-,-,-	1.62592984127e-07	CHG
1	22764510	97	MSGA-10,BRR4,Paw-13,BRR57,LI-SET-036///KBS-Mac-68,Yng-53,328PNA062,KBS-Mac-74,Yng-4	19,4,10/1,2,1/18,10,15/-,-,-/-,-,-/1,1,1/-,-,-/75,75,40/88,96,46/1,10,11/97,94,44/73,72,52/92,88,46	3.03357077323e-36	CG,CHG
1	22826205	69	Yng-53,BRR57,(LI-SET-036),(BRR4),(MSGA-10),(MuskSP-68),(KBS-Mac-68),(KBS-Mac-74),(Paw-13),(328PNA062),(Yng-4)///MNF-Che-47,(MNF-Che-49)	11,1,1/2,1,1/1,2,1/50,1,1/43,1,1/15,1,1/22,1,1/9,1,1/3,1,1/2,1,1/7,1,1/9,2,1/1,1,1	3.50648206588e-07	CG
1	23000759	70	MuskSP-68,328PNA062,(LI-SET-036),(BRR4),(BRR57),(KBS-Mac-68),(KBS-Mac-74),(Paw-13),(Yng-4),(Yng-53)///MNF-Che-49,MNF-Che-47,(MSGA-10)	10,1,1/22,1,1/14,1,1/73,1,1/71,1,1/40,4,1/5,1,1/39,1,1/17,1,1/31,1,1/8,1,1/24,1,1/33,1,1	4.37197646714e-13	CG
1	23007507	61	MSGA-10,(MNF-Che-47),(MNF-Che-49),(MuskSP-68),(KBS-Mac-74),(Paw-13),(328PNA062),(Yng-4),(Yng-53)///BRR57,(LI-SET-036),(BRR4),(KBS-Mac-68)	58,1,1/58,1,1/69,1,1/15,1,1/16,1,1/1,1,1/23,1,1/36,1,1/25,1,1/23,1,1/31,1,1/15,1,1/16,1,1	4.77999397022e-09	CG
1	23007948	58	MNF-Che-49,MuskSP-68,KBS-Mac-68,MSGA-10,328PNA062,MNF-Che-47,BRR4,BRR57,(KBS-Mac-74),(Paw-13)///LI-SET-036,(Yng-4),(Yng-53)	71,1,1/1,1,1/1,1,1/1,1,1/1,1,1/2,1,1/1,1,1/3,1,1/13,1,1/15,1,1/1,1,1/47,1,1/57,1,1	1.0636673563e-16	CG
1	23034193	141	KBS-Mac-74,BRR4,BRR57,(MSGA-10),(KBS-Mac-68),(328PNA062),(Yng-4),(Yng-53)///MNF-Che-49,MuskSP-68,Paw-13,MNF-Che-47,(LI-SET-036)	62,12,2/17,1,1/14,1,1/92,23,3/93,20,4/43,3,1/93,18,3/50,10,1/17,1,1/94,20,3/36,1,4/57,6,1/44,5,2	2.35459703834e-39	CG
1	23034393	64	MNF-Che-49,(MNF-Che-47),(Paw-13)///KBS-Mac-68,BRR4,(BRR57),(MSGA-10),(MuskSP-68),(KBS-Mac-74),(328PNA062),(Yng-4),(Yng-53)	-,-,-/1,1,1/17,40,2/61,20,1/70,43,9/9,7,2/32,1,1/3,1,1/8,32,1/78,40,6/40,1,1/9,1,1/14,1,1	3.44200202707e-07	CG,CHG
1	23034600	51	MuskSP-68,LI-SET-036///MNF-Che-49,Paw-13,Yng-4,Yng-53,328PNA062,KBS-Mac-74,MNF-Che-47,BRR4,BRR57,(MSGA-10),(KBS-Mac-68)	76,1,1/1,1,1/7,1,1/2,1,1/3,1,1/22,1,1/76,1,1/6,1,1/1,1,1/1,1,1/2,1,1/1,1,1/1,1,1	2.91364431454e-21	CG
1	23037781	58	MNF-Che-49,(MNF-Che-47)///BRR4,(LI-SET-036),(BRR57),(MSGA-10),(MuskSP-68),(KBS-Mac-68),(KBS-Mac-74),(Paw-13),(328PNA062),(Yng-4),(Yng-53)	89,1,1/90,1,1/85,1,1/10,1,1/1,1,1/58,2,1/58,1,1/54,1,1/57,1,1/58,1,1/56,1,1/57,1,1/59,1,1	9.52033843462e-06	CG
1	23042742	53	MuskSP-68,KBS-Mac-74,MNF-Che-47,(MNF-Che-49),(MSGA-10),(KBS-Mac-68),(Paw-13),(Yng-4),(Yng-53)///BRR4,328PNA062,BRR57,(LI-SET-036)	38,1,1/4,1,1/5,1,1/79,1,1/58,1,1/69,1,1/86,1,3/59,1,1/83,1,1/58,1,1/6,1,1/45,1,1/67,1,1	7.83985842443e-18	CG
1	23042864	55	Yng-4,(MNF-Che-47),(MNF-Che-49),(Yng-53)///KBS-Mac-68,328PNA062,KBS-Mac-74,LI-SET-036,(BRR4),(BRR57),(MSGA-10),(MuskSP-68),(Paw-13)	84,2,1/68,1,1/66,1,1/31,1,1/30,1,1/74,1,1/52,2,1/82,2,1/84,1,1/64,1,1/83,1,1/17,1,1/30,1,1	1.31253057775e-16	CG
1	23057751	307	MNF-Che-49,MuskSP-68,(LI-SET-036),(BRR4),(BRR57),(MSGA-10),(KBS-Mac-68),(KBS-Mac-74),(Paw-13),(328PNA062)///Yng-4,(Yng-53)	30,1,1/44,7,1/40,10,1/-,-,-/11,1,1/26,1,1/10,1,1/33,5,3/28,5,1/30,1,1/16,1,1/81,24,1/51,12,1	5.67481385907e-23	CG
1	23086088	64	328PNA062///MuskSP-68,MSGA-10	-,-,-/-,-,-/-,-,-/-,-,-/-,-,-/4,1,1/1,1,1/-,-,-/-,-,-/-,-,-/69,1,1/-,-,-/-,-,-	2.56351871414e-10	CG
1	23087612	79	KBS-Mac-68,(KBS-Mac-74),(Paw-13)///BRR57,(LI-SET-036),(MNF-Che-47),(MNF-Che-49),(MSGA-10),(328PNA062),(Yng-4),(Yng-53)	33,1,1/-,-,-/1,4,1/1,17,1/1,1,4/1,1,1/-,-,-/43,49,47/67,38,18/67,61,30/1,1,1/1,1,1/25,1,1	4.69981382764e-05	CG,CHH
1	23118383	1060	MNF-Che-49,MuskSP-68,Paw-13,Yng-4,Yng-53,328PNA062,MNF-Che-47,BRR4,BRR57,LI-SET-036///KBS-Mac-68///MSGA-10///KBS-Mac-74	88,70,27/87,71,28/87,70,28/92,71,27/87,67,27/81,58,16/90,69,26/12,16,6/1,1,3/87,66,24/88,71,27/88,67,25/86,68,26	5.89455552941e-228	CG,CHG
1	23120287	352	KBS-Mac-74///MNF-Che-47,(LI-SET-036),(BRR4),(BRR57),(MNF-Che-49),(MSGA-10),(MuskSP-68),(Paw-13),(328PNA062),(Yng-4),(Yng-53)	90,65,19/90,66,18/92,59,16/92,68,17/92,59,16/93,55,12/95,60,17/-,-,-/69,16,3/92,65,16/88,58,16/94,67,18/91,63,19	5.75069879106e-15	CHG
1	23121235	420	MNF-Che-49,MuskSP-68,328PNA062,MNF-Che-47,BRR4,BRR57,LI-SET-036,(MSGA-10),(KBS-Mac-74),(Paw-13),(Yng-4),(Yng-53)///KBS-Mac-68	91,50,19/88,53,20/88,53,15/88,53,17/90,49,16/90,47,15/89,53,17/86,1,1/91,42,8/83,47,13/88,50,15/87,46,15/87,49,17	9.41480095516e-24	CHG
1	23140836	651	MuskSP-68,KBS-Mac-68,MSGA-10,328PNA062,LI-SET-036,KBS-Mac-74///Paw-13,Yng-4,Yng-53,MNF-Che-47,BRR57,MNF-Che-49,BRR4	1,1,1/69,43,15/75,40,14/79,43,18/64,40,16/1,1,1/2,4,1/1,2,1/15,8,3/77,44,12/6,3,3/87,47,19/79,40,18	1.30954e-107	CG
1	23149285	229	MNF-Che-49,MuskSP-68,Paw-13,Yng-4,KBS-Mac-68,Yng-53,MSGA-10,328PNA062,MNF-Che-47,BRR4,BRR57,LI-SET-036///KBS-Mac-74	90,57,27/89,65,25/87,59,23/82,48,16/86,53,37/89,58,23/85,55,21/80,49,20/9,11,4/83,43,19/89,58,23/88,53,22/92,63,24	1.33032753806e-44	CG
1	23149664	250	MNF-Che-49,MuskSP-68,(BRR4),(BRR57),(KBS-Mac-68),(KBS-Mac-74),(Paw-13),(328PNA062),(Yng-53)///LI-SET-036,(Yng-4)	68,30,19/34,32,9/29,1,3/-,-,-/22,6,1/-,-,-/34,1,1/14,1,2/25,1,3/38,19,6/37,14,2/11,29,21/14,18,9	4.51680665388e-07	CHG,CHH
1	23202379	62	Yng-53,(LI-SET-036),(MNF-Che-47),(Paw-13),(328PNA062),(Yng-4)///BRR4,BRR57,(MNF-Che-49),(MSGA-10),(MuskSP-68),(KBS-Mac-68),(KBS-Mac-74)	60,1,1/1,1,1/2,1,1/41,1,1/18,1,1/26,1,1/22,1,1/13,1,1/22,1,1/45,1,1/40,1,1/40,1,1/55,1,1	2.12256043181e-14	CG
1	23229713	61	Paw-13,(Yng-4),(Yng-53)///MuskSP-68,MSGA-10,328PNA062,(LI-SET-036),(BRR4),(BRR57),(MNF-Che-47),(MNF-Che-49),(KBS-Mac-68),(KBS-Mac-74)	91,1,1/65,1,1/55,1,1/54,1,1/59,2,1/87,1,1/87,10,1/84,1,1/74,1,1/16,1,1/84,1,1/36,1,1/28,1,1	1.37820425445e-11	CG
1	23264886	65	Paw-13,MSGA-10,(BRR4),(Yng-4),(Yng-53)///LI-SET-036,(BRR57),(MNF-Che-47),(MNF-Che-49),(MuskSP-68),(KBS-Mac-68),(KBS-Mac-74),(328PNA062)	91,7,1/39,3,1/55,1,1/73,1,1/76,1,1/3,1,1/58,1,1/59,1,1/61,1,1/1,1,1/83,1,1/23,1,1/20,1,1	1.85140502116e-09	CG
1	23318679	56	MuskSP-68,KBS-Mac-68,328PNA062,KBS-Mac-74,MNF-Che-47,BRR4,BRR57,LI-SET-036,(MNF-Che-49),(MSGA-10)///Yng-53,(Paw-13),(Yng-4)	83,1,1/82,1,1/80,1,1/89,1,1/83,1,1/57,1,1/88,1,1/79,1,1/87,1,1/33,1,1/78,1,1/25,1,1/15,1,1	1.15683623306e-22	CG
1	23353709	230	KBS-Mac-68///Yng-4,MSGA-10,328PNA062,MNF-Che-47,BRR4,BRR57,(LI-SET-036),(MuskSP-68),(Paw-13),(Yng-53)	1,1,15/1,1,3/1,1,1/7,3,1/-,-,-/1,1,3/1,1,1/11,41,29/-,-,-/18,11,8/1,1,1/11,1,1/1,5,7	3.23726419543e-16	CG,CHG
1	23355460	62	Paw-13,Yng-4,Yng-53,BRR57,(LI-SET-036),(BRR4),(MNF-Che-47),(MNF-Che-49),(KBS-Mac-68),(KBS-Mac-74),(328PNA062)///MSGA-10,(MuskSP-68)	50,1,1/55,1,1/62,1,1/59,9,1/56,1,1/6,1,1/37,1,1/51,5,1/41,2,1/73,1,1/53,1,1/74,1,1/70,2,1	5.63142561719e-13	CG
1	23394087	90	Paw-13,Yng-53,(BRR4),(MNF-Che-49),(KBS-Mac-68)///LI-SET-036,(MSGA-10),(MuskSP-68),(KBS-Mac-74),(328PNA062),(Yng-4)	1,1,1/59,1,1/-,-,-/-,-,-/50,1,1/10,1,1/22,1,1/47,1,5/39,1,1/76,1,1/6,1,1/16,1,1/78,1,1	9.90907142887e-08	CG
1	23484786	53	Paw-13,Yng-53,(BRR4),(BRR57),(Yng-4)///MNF-Che-49,MuskSP-68,KBS-Mac-68,MSGA-10,328PNA062,KBS-Mac-74,MNF-Che-47,LI-SET-036	1,1,1/42,1,1/49,1,1/1,1,1/1,1,1/1,1,1/1,1,1/1,1,1/1,1,1/70,1,1/1,1,1/70,1,1/72,1,1	2.88221665574e-25	CG
1	23633278	66	BRR4///Paw-13,Yng-4,Yng-53,KBS-Mac-74,LI-SET-036,(BRR57),(MNF-Che-47),(MNF-Che-49),(MSGA-10),(MuskSP-68),(KBS-Mac-68),(328PNA062)	2,1,2/42,4,10/20,1,3/2,1,1/10,1,1/3,1,1/7,1,4/4,2,2/2,1,1/2,1,1/4,1,2/2,1,2/1,1,2	2.9367145053e-26	CG
1	23755256	148	Yng-53,328PNA062///KBS-Mac-68,BRR57	-,-,-/-,-,-/1,1,1/-,-,-/-,-,-/-,-,-/-,-,-/1,1,1/-,-,-/-,-,-/99,89,66/-,-,-/90,84,71	7.56508181702e-11	CG,CHG,CHH
1	23839492	86	Paw-13,(MNF-Che-47),(MuskSP-68),(328PNA062),(Yng-4),(Yng-53)///BRR4,(LI-SET-036),(BRR57),(MNF-Che-49),(MSGA-10),(KBS-Mac-68),(KBS-Mac-74)	26,1,1/14,1,1/17,1,1/51,1,1/48,1,1/39,1,1/53,1,1/20,1,1/28,1,1/86,1,1/51,1,1/79,1,1/80,1,1	0.00012079375837	CG
1	23856241	148	Yng-4///MNF-Che-49,MuskSP-68,KBS-Mac-68,Yng-53,MSGA-10,328PNA062,KBS-Mac-74,MNF-Che-47,BRR4,BRR57,LI-SET-036,(Paw-13)	70,34,8/84,35,8/80,35,7/86,24,11/77,33,13/97,41,13/91,32,7/75,21,9/75,32,15/55,17,5/86,25,12/8,1,2/74,26,10	1.99557755167e-11	CG
1	23859513	640	Yng-53,Yng-4///MSGA-10,Paw-13,BRR4,BRR57,LI-SET-036///MNF-Che-49,MuskSP-68,KBS-Mac-68,328PNA062,KBS-Mac-74,MNF-Che-47	12,7,5/12,5,3/13,5,4/2,2,2/2,2,2/7,5,3/1,1,1/8,2,2/2,1,1/21,6,4/5,3,2/79,39,14/83,42,13	3.37726665532e-206	CG
1	23873309	112	MNF-Che-49,(KBS-Mac-68)///KBS-Mac-74,(BRR4),(BRR57),(MSGA-10),(Paw-13),(Yng-4),(Yng-53)	-,-,-/29,1,1/32,1,4/-,-,-/88,1,1/31,1,1/-,-,-/53,1,1/17,1,1/29,1,1/-,-,-/34,1,1/28,1,1	2.66157327327e-05	CG
1	23901594	64	328PNA062///MNF-Che-49,MuskSP-68,Paw-13,(LI-SET-036),(BRR4),(BRR57),(MNF-Che-47),(MSGA-10),(KBS-Mac-68),(KBS-Mac-74),(Yng-4),(Yng-53)	85,1,1/85,1,1/70,1,1/89,1,1/90,2,1/76,1,1/86,2,1/85,1,1/81,1,1/89,1,1/6,1,1/87,1,1/81,2,1	1.06315182429e-14	CG
1	23939918	129	Paw-13,(328PNA062),(Yng-53)///KBS-Mac-74,(MNF-Che-47)	-,-,-/-,-,-/-,-,-/-,-,22/-,-,-/-,-,-/-,-,-/-,-,-/-,-,7/-,-,56/-,-,32/-,-,-/-,-,50	2.7111247601e-05	CHH
1	23965376	91	MuskSP-68,(328PNA062),(Yng-4),(Yng-53)///BRR4,(LI-SET-036),(BRR57),(MNF-Che-47),(MNF-Che-49),(MSGA-10),(KBS-Mac-68),(KBS-Mac-74),(Paw-13)	-,14,2/-,24,2/-,22,2/-,20,2/-,20,1/-,17,2/-,1,1/-,18,1/-,19,1/-,16,1/-,5,1/-,3,1/-,12,2	0.000103245952951	CHG
1	23965468	728	MuskSP-68///MNF-Che-49,Paw-13,Yng-4,KBS-Mac-68,Yng-53,MSGA-10,328PNA062,KBS-Mac-74,MNF-Che-47,BRR4,BRR57,LI-SET-036	83,52,10/83,57,10/84,54,8/84,55,9/79,52,8/79,46,7/6,3,1/79,50,7/83,54,9/80,47,7/76,45,6/76,45,8/81,50,8	8.91656230588e-149	CG
1	24041451	97	MuskSP-68,328PNA062,KBS-Mac-74,(BRR57),(KBS-Mac-68),(Yng-4)///Yng-53,MSGA-10,MNF-Che-49,(MNF-Che-47),(Paw-13)	-,-,-/-,-,-/33,1,1/62,36,1/55,43,1/54,22,9/7,1,1/19,5,1/6,1,1/56,26,2/6,1,1/36,9,1/66,31,6	3.71084201159e-17	CG,CHG
1	24063724	122	MuskSP-68,Yng-4,Yng-53,MSGA-10///KBS-Mac-74	-,-,-/-,-,-/-,-,-/-,-,-/-,-,-/1,2,1/1,1,1/-,-,-/68,8,18/-,-,-/-,-,-/1,1,1/1,1,1	8.98904915728e-09	CG
1	24102665	195	MuskSP-68,Paw-13,328PNA062,KBS-Mac-74,BRR4///LI-SET-036	53,37,47/1,1,1/-,-,-/-,-,-/-,-,-/-,-,-/1,1,1/-,-,-/1,1,1/1,1,1/1,1,1/-,-,-/-,-,-	3.20290786309e-35	CG
1	24210208	92	MNF-Che-47,(328PNA062)///Paw-13,Yng-4,KBS-Mac-68,Yng-53,MSGA-10,KBS-Mac-74,BRR4,BRR57,(LI-SET-036),(MNF-Che-49)	37,1,1/1,1,1/1,1,1/80,21,11/43,1,1/1,1,1/-,-,-/8,1,1/1,1,1/1,1,1/60,1,1/1,1,1/4,1,2	1.87295440891e-12	CG
1	24240383	62	Paw-13,Yng-53,(LI-SET-036),(Yng-4)///MNF-Che-49,MuskSP-68,MSGA-10,328PNA062,KBS-Mac-74,MNF-Che-47,BRR4,BRR57,KBS-Mac-68	52,1,1/1,1,1/1,1,1/1,1,1/1,1,1/1,2,1/1,1,1/6,1,1/1,1,1/88,1,1/1,1,1/44,1,1/78,1,1	1.98356946508e-21	CG
1	24255849	98	328PNA062///KBS-Mac-68,KBS-Mac-74	-,-,-/-,-,-/-,-,-/-,-,-/-,-,-/-,-,-/-,-,-/7,-,1/13,-,1/-,-,-/77,-,49/-,-,-/-,-,-	3.90443556038e-08	CG,CHH
1	24294922	238	MNF-Che-49,MuskSP-68,Paw-13,Yng-4,Yng-53,MSGA-10,MNF-Che-47,LI-SET-036///328PNA062,KBS-Mac-74,BRR4,BRR57,KBS-Mac-68	12,1,1/70,4,2/76,5,9/4,1,1/2,1,1/2,1,2/1,1,1/68,1,3/81,13,3/1,1,2/74,6,3/8,12,3/9,7,3	2.10140462723e-40	CG
1	24315097	163	BRR4,BRR57///MNF-Che-49,MuskSP-68,Paw-13,Yng-4,KBS-Mac-68,Yng-53,328PNA062,KBS-Mac-74,LI-SET-036	1,1,1/52,33,38/51,32,40/-,-,-/1,1,2/-,-,-/1,1,2/11,19,3/1,1,1/1,1,1/1,1,1/1,1,1/1,1,1	1.19469230315e-68	CG
1	24336385	156	Paw-13,Yng-4,Yng-53,328PNA062,KBS-Mac-74,BRR4,BRR57,(MuskSP-68)///MNF-Che-49,MNF-Che-47	-,-,-/80,17,16/79,31,15/11,1,1/1,1,1/-,-,-/68,19,18/-,-,-/80,14,18/82,37,6/75,32,29/82,33,31/79,33,21	4.35072237224e-27	CG,CHG
1	24384244	189	MNF-Che-49,MuskSP-68,MSGA-10,MNF-Che-47,LI-SET-036,(KBS-Mac-68),(KBS-Mac-74),(Yng-4)///BRR4,(BRR57),(Paw-13),(328PNA062),(Yng-53)	1,1,1/70,27,13/63,12,3/1,1,1/1,1,1/17,2,2/1,1,1/21,6,4/25,2,1/69,28,12/63,13,5/12,3,2/52,18,5	7.89663869813e-12	CG,CHG
1	24395974	363	MNF-Che-49,MuskSP-68,Paw-13,Yng-4,Yng-53,328PNA062,KBS-Mac-74,MNF-Che-47,BRR4,BRR57,LI-SET-036,(KBS-Mac-68)///MSGA-10	83,40,29/79,42,28/81,33,23/84,37,20/81,38,25/21,8,8/83,35,19/65,21,10/85,35,29/83,28,18/81,29,17/82,39,27/85,35,27	1.04432451575e-27	CG
1	24430338	103	MNF-Che-49,MuskSP-68,Paw-13,Yng-4,KBS-Mac-68,Yng-53,MSGA-10,328PNA062,KBS-Mac-74,MNF-Che-47,BRR4,BRR57///LI-SET-036	76,17,1/1,1,1/1,1,1/1,1,1/1,1,1/1,1,1/1,1,1/14,2,1/4,1,1/1,1,1/1,1,1/1,1,1/1,1,1	5.08575811436e-20	CG
1	24434474	71	MNF-Che-49,(BRR4),(BRR57),(MSGA-10),(Paw-13),(328PNA062)///KBS-Mac-74,(LI-SET-036),(MuskSP-68),(KBS-Mac-68),(Yng-4),(Yng-53)	49,3,1/23,1,1/28,1,1/-,-,-/2,1,2/29,3,2/56,2,1/62,5,2/85,5,1/39,1,1/30,1,1/74,3,4/82,3,2	3.89609322966e-06	CG
1	24453871	135	Paw-13,(BRR57),(Yng-4),(Yng-53)///328PNA062,KBS-Mac-74,BRR4,LI-SET-036,(MNF-Che-47),(MNF-Che-49),(MSGA-10),(MuskSP-68),(KBS-Mac-68)	66,20,39/47,7,35/11,1,28/42,22,35/58,12,35/36,1,35/37,6,32/56,28,31/66,13,32/1,1,8/57,25,31/18,1,8/13,1,35	1.31854206708e-07	CG
1	24455227	381	MuskSP-68,Yng-4,KBS-Mac-68,Yng-53,MSGA-10,BRR4,BRR57,LI-SET-036,(MNF-Che-49),(328PNA062)///KBS-Mac-74,(MNF-Che-47)	78,13,8/69,25,10/79,14,8/43,1,1/48,8,3/87,24,7/76,10,10/73,17,7/2,1,1/-,-,-/66,14,4/83,24,11/82,9,11	8.82988975161e-14	CG
1	24483453	89	Paw-13,(KBS-Mac-68)///MNF-Che-49,MuskSP-68,Yng-53,MSGA-10,328PNA062,KBS-Mac-74,MNF-Che-47,BRR4,BRR57	-,-,-/3,1,1/1,1,1/1,1,1/1,1,1/1,1,1/1,1,1/30,6,3/3,1,1/56,4,5/1,1,1/-,-,-/1,1,1	5.0744540056e-14	CG
1	24483640	299	MuskSP-68///Paw-13,Yng-4,KBS-Mac-68,MSGA-10,BRR4,BRR57,LI-SET-036,(MNF-Che-47),(MNF-Che-49),(KBS-Mac-74),(328PNA062),(Yng-53)	48,31,8/51,15,4/59,29,7/46,22,11/44,3,4/51,15,11/4,11,5/60,7,7/50,16,7/73,17,2/38,22,8/49,31,6/33,17,10	2.42825952269e-15	CG
1	24642690	58	MNF-Che-49,MuskSP-68,Paw-13,Yng-4,KBS-Mac-68,Yng-53,MSGA-10,328PNA062,KBS-Mac-74,MNF-Che-47,BRR4,BRR57///LI-SET-036	57,2,1/2,1,1/1,1,1/1,1,1/1,9,1/1,1,1/1,1,1/12,1,4/1,1,1/1,1,1/1,1,1/1,1,1/1,1,1	2.58646844539e-16	CG
1	24643311	189	Paw-13,Yng-4,Yng-53,KBS-Mac-74,MNF-Che-47,BRR57,(BRR4),(MNF-Che-49),(MSGA-10),(MuskSP-68),(KBS-Mac-68),(328PNA062)///LI-SET-036	19,5,1/70,36,2/79,43,1/83,31,1/74,34,1/78,30,3/78,25,1/65,23,2/78,21,2/81,31,1/76,33,1/83,33,2/81,27,1	2.25311037168e-35	CG,CHG
1	24667566	85	MNF-Che-49,MuskSP-68,Paw-13,Yng-4,Yng-53,328PNA062,MNF-Che-47,BRR4,BRR57,LI-SET-036,(KBS-Mac-68)///KBS-Mac-74,(MSGA-10)	8,1,1/1,1,1/4,1,1/1,1,1/1,1,1/39,2,1/1,1,1/30,3,2/67,6,2/7,1,1/1,1,1/1,1,1/1,1,1	2.3019045583e-33	CG
1	24714579	118	KBS-Mac-68,KBS-Mac-74,(MNF-Che-47),(MNF-Che-49),(MSGA-10),(Paw-13),(Yng-53)///BRR57,MuskSP-68,BRR4,(LI-SET-036),(328PNA062),(Yng-4)	45,14,22/75,24,7/72,20,4/28,3,3/41,7,3/48,6,2/76,16,4/7,4,1/20,4,2/24,5,2/48,12,4/44,16,4/42,12,4	9.21321513364e-16	CG
1	24717949	153	KBS-Mac-68,(LI-SET-036),(BRR4),(MNF-Che-47),(MNF-Che-49),(MSGA-10),(MuskSP-68),(Paw-13),(Yng-4)///Yng-53,KBS-Mac-74,BRR57,(328PNA062)	20,8,2/23,4,2/41,4,4/19,1,2/18,4,4/28,1,2/12,11,2/7,2,2/39,20,7/17,2,2/36,5,2/14,5,3/36,7,6	3.48617705706e-09	CG
1	24738924	143	Paw-13,Yng-4,Yng-53,MNF-Che-47,(MNF-Che-49),(MSGA-10)///MuskSP-68,LI-SET-036,(BRR4),(BRR57),(KBS-Mac-68),(KBS-Mac-74),(328PNA062)	8,1,1/34,1,1/40,1,1/84,8,1/62,1,1/63,1,1/13,1,1/40,4,1/37,20,16/78,3,1/22,1,1/78,4,1/81,1,1	5.33503204035e-21	CG
1	24769763	82	Paw-13,Yng-4,KBS-Mac-68,Yng-53,MSGA-10,328PNA062,KBS-Mac-74,BRR4,BRR57,LI-SET-036///MNF-Che-47,(MNF-Che-49),(MuskSP-68)	2,1,1/1,1,1/1,1,1/65,21,5/56,7,1/7,2,1/62,19,18/2,1,1/1,1,1/1,1,1/1,2,1/1,1,1/1,1,1	8.77163393626e-20	CG,CHG
1	24773942	76	MSGA-10,MNF-Che-49,Yng-4,MNF-Che-47,(328PNA062),(Yng-53)///BRR57,MuskSP-68,BRR4,(LI-SET-036),(KBS-Mac-68),(KBS-Mac-74),(Paw-13)	47,1,3/56,5,6/70,6,9/27,1,2/21,1,1/15,2,1/60,7,7/42,4,3/37,8,8/44,11,6/40,4,3/18,1,1/32,7,7	3.98140666902e-16	CG
1	24788546	230	MNF-Che-49,MuskSP-68,Paw-13,Yng-4,KBS-Mac-68,Yng-53,MSGA-10,KBS-Mac-74,MNF-Che-47,LI-SET-036///328PNA062,BRR4,BRR57	5,5,2/72,65,39/75,68,47/1,1,1/1,1,1/7,1,1/1,1,1/1,1,1/2,1,1/4,1,1/59,62,40/4,1,1/2,1,1	3.53344013333e-193	CG,CHG,CHH
1	24796971	277	KBS-Mac-68,(MSGA-10)///MNF-Che-49,MuskSP-68,Paw-13,Yng-4,328PNA062,MNF-Che-47,BRR4,Yng-53,KBS-Mac-74,BRR57///LI-SET-036	87,86,56/1,1,1/1,6,4/1,1,1/1,1,1/23,25,9/1,1,1/33,29,18/12,8,6/1,1,1/1,3,1/1,4,1/10,1,3	1.39425529388e-58	CG,CHG,CHH
1	24824876	70	Paw-13,Yng-4,KBS-Mac-68,Yng-53,MSGA-10,KBS-Mac-74,MNF-Che-49,MuskSP-68,MNF-Che-47,(328PNA062)///BRR57,BRR4,(LI-SET-036)	27,4,10/42,1,6/43,4,11/1,1,1/1,1,1/1,1,1/1,1,1/3,2,1/1,1,1/1,1,1/1,1,3/1,1,1/1,1,1	4.05200789824e-42	CG
1	24838221	470	MNF-Che-49,MuskSP-68,Paw-13,Yng-4,KBS-Mac-68,Yng-53,MSGA-10,328PNA062,KBS-Mac-74,MNF-Che-47,BRR4,BRR57///LI-SET-036	5,21,4/80,56,15/91,63,16/72,44,13/83,51,18/80,49,13/78,57,18/61,45,12/82,68,16/86,53,12/76,55,13/89,58,18/78,60,16	2.14278212177e-15	CG
1	24894044	88	Yng-4,(Yng-53)///KBS-Mac-68,MNF-Che-47,BRR57,LI-SET-036,(MuskSP-68),(KBS-Mac-74),(328PNA062)	75,54,50/-,-,-/97,67,49/81,82,57/-,-,-/-,-,-/85,52,33/74,68,53/82,81,31/-,-,-/82,47,44/16,12,13/47,42,23	1.71593010763e-06	CG,CHG
1	24895901	80	MuskSP-68,(LI-SET-036),(BRR4)///Paw-13,Yng-53,(Yng-4)	44,1,1/37,1,1/-,-,-/-,-,-/-,-,-/-,-,-/2,1,1/-,-,-/-,-,-/92,1,1/-,-,-/89,1,1/91,1,1	6.9228612844e-10	CG
1	24956949	82	MuskSP-68,(LI-SET-036),(MNF-Che-47),(KBS-Mac-68),(328PNA062),(Yng-53)///Paw-13,(BRR4),(BRR57),(MNF-Che-49),(KBS-Mac-74),(Yng-4)	60,-,51/72,-,12/77,-,21/81,-,32/69,-,35/-,-,-/91,-,59/75,-,33/53,-,17/58,-,7/80,-,35/65,-,42/77,-,42	0.000101546135848	CHH
1	24976648	75	Paw-13,(LI-SET-036),(BRR4),(KBS-Mac-68),(Yng-4)///KBS-Mac-74,BRR57,(MNF-Che-47),(MNF-Che-49),(MSGA-10),(MuskSP-68),(328PNA062),(Yng-53)	30,6,1/33,1,1/67,19,3/55,2,1/45,5,1/54,2,1/54,3,1/30,1,1/61,9,3/3,1,1/59,4,1/35,2,1/64,4,1	1.68912116956e-08	CG
1	24988743	104	MNF-Che-49,KBS-Mac-68,Yng-53,MSGA-10,328PNA062,MNF-Che-47,(LI-SET-036),(BRR4),(MuskSP-68),(KBS-Mac-74)///BRR57,(Yng-4)	1,1,1/22,4,9/26,17,26/6,1,1/1,1,1/1,2,4/1,1,8/3,1,1/5,1,1/-,-,-/2,2,2/10,14,18/3,5,1	2.29647296887e-13	CG,CHH
1	25056709	188	MNF-Che-49,MuskSP-68,Paw-13,Yng-4,KBS-Mac-68,Yng-53,MSGA-10,328PNA062,KBS-Mac-74,MNF-Che-47,BRR4,BRR57///LI-SET-036	7,1,3/88,35,11/84,32,12/94,31,13/90,29,11/91,20,12/94,30,14/76,22,11/86,27,10/93,22,9/86,35,14/90,40,14/91,30,15	5.52757943259e-41	CG
1	25057299	226	Paw-13,Yng-53,KBS-Mac-74,MNF-Che-47///MNF-Che-49,MuskSP-68,KBS-Mac-68,MSGA-10,328PNA062,BRR4,BRR57,LI-SET-036,Yng-4	3,5,4/4,6,4/9,2,5/56,31,8/2,8,6/10,1,2/4,1,3/4,3,3/66,25,9/63,27,8/5,2,4/7,9,6/52,29,9	1.01060302558e-39	CG
1	25260794	219	MNF-Che-49,(KBS-Mac-68)///Yng-53,MSGA-10,KBS-Mac-74,BRR4,LI-SET-036,(BRR57),(MuskSP-68),(328PNA062)	6,1,1/5,1,1/24,1,8/-,-,-/37,38,23/11,1,1/15,1,2/16,30,16/3,3,1/-,-,-/15,1,1/-,-,-/19,6,2	8.7878176476e-14	CHG
1	25266519	145	MuskSP-68,KBS-Mac-68,MNF-Che-47,(LI-SET-036),(MNF-Che-49),(Yng-53)///328PNA062,BRR57,(BRR4)	46,19,4/14,6,1/1,1,1/61,20,4/63,24,2/-,-,-/59,21,2/59,23,1/-,-,-/-,-,-/5,2,1/-,-,-/53,30,2	8.28430829748e-19	CG
1	25279044	90	BRR4,MSGA-10,(BRR57)///LI-SET-036,MuskSP-68,Paw-13,MNF-Che-47,(MNF-Che-49),(KBS-Mac-68),(KBS-Mac-74),(328PNA062),(Yng-4),(Yng-53)	86,26,13/21,3,2/37,8,3/80,11,1/75,10,4/25,12,1/80,28,9/68,12,5/65,9,11/83,22,6/59,11,3/70,18,1/73,14,2	9.74699829802e-16	CG
1	25303488	51	Yng-4,(Paw-13),(Yng-53)///MuskSP-68,KBS-Mac-74,LI-SET-036,(BRR4),(BRR57),(MNF-Che-47),(MNF-Che-49),(MSGA-10),(KBS-Mac-68),(328PNA062)	82,2,1/75,3,1/78,1,1/61,1,1/51,2,1/52,1,1/78,2,1/74,1,1/79,1,16/40,1,1/63,1,1/5,1,1/22,1,1	1.46262493457e-10	CG
1	25332784	105	Paw-13,MNF-Che-47,LI-SET-036,(BRR4),(BRR57),(MNF-Che-49),(MSGA-10),(MuskSP-68),(KBS-Mac-68),(KBS-Mac-74),(Yng-4)///328PNA062,(Yng-53)	82,30,14/52,8,4/49,7,3/76,22,8/53,7,4/50,7,3/56,10,4/56,11,3/63,11,5/75,16,6/4,1,1/48,14,5/44,6,3	5.48613785208e-25	CG
1	25350046	79	KBS-Mac-68,MSGA-10,(MuskSP-68),(KBS-Mac-74),(Paw-13),(328PNA062)///MNF-Che-47,(LI-SET-036),(BRR57),(MNF-Che-49),(Yng-4),(Yng-53)	45,4,1/-,-,-/46,1,1/72,1,1/66,33,2/1,1,1/5,1,1/4,1,1/30,1,1/28,1,1/23,1,1/42,1,1/60,1,1	1.47147546552e-06	CG
1	25362855	459	Yng-53,(BRR4),(BRR57),(MuskSP-68),(KBS-Mac-68),(KBS-Mac-74),(Paw-13),(328PNA062)///MNF-Che-49,LI-SET-036,(MNF-Che-47)	14,11,5/85,16,7/78,16,6/30,7,4/18,1,3/-,-,-/81,4,4/68,10,2/75,14,7/82,5,3/67,17,6/-,-,-/86,28,9	1.36099722238e-06	CG
1	25375644	55	Paw-13,MuskSP-68,Yng-4,(MNF-Che-49),(Yng-53)///328PNA062,BRR4,BRR57,MSGA-10,LI-SET-036,(MNF-Che-47),(KBS-Mac-68),(KBS-Mac-74)	13,1,1/1,1,1/2,1,1/38,1,1/51,1,1/13,1,1/83,1,1/12,1,1/16,1,1/86,1,1/2,1,1/86,1,1/56,1,1	8.30356844195e-20	CG
1	25448903	96	Paw-13,Yng-4,MuskSP-68,Yng-53///MSGA-10,KBS-Mac-74,LI-SET-036,MNF-Che-49,BRR4,BRR57,KBS-Mac-68,(MNF-Che-47),(328PNA062)	63,35,37/74,15,26/68,39,19/52,8,17/79,28,27/73,26,33/8,1,3/64,20,29/80,33,36/1,1,1/55,20,19/1,1,1/13,25,10	4.88277553689e-40	CG
1	25454180	104	Paw-13,Yng-53,(KBS-Mac-74)///KBS-Mac-68,BRR57,LI-SET-036,(BRR4),(MNF-Che-47),(MNF-Che-49),(MSGA-10),(MuskSP-68),(328PNA062),(Yng-4)	1,1,1/20,1,1/13,1,1/30,1,1/39,1,1/24,1,1/33,1,6/3,1,1/50,1,1/74,1,1/28,1,1/25,1,1/73,1,1	5.7185166604e-24	CG
1	25490678	61	MuskSP-68,Paw-13,Yng-4,KBS-Mac-68,328PNA062,KBS-Mac-74,MNF-Che-47,BRR4,BRR57,(MNF-Che-49),(MSGA-10),(Yng-53)///LI-SET-036	1,1,1/55,1,13/59,46,7/69,1,3/54,12,14/59,16,4/73,1,7/63,12,2/67,1,7/70,30,7/62,25,5/80,1,3/59,31,13	5.02844338983e-19	CG
1	25504853	102	MSGA-10,KBS-Mac-74,BRR4,BRR57,328PNA062,MNF-Che-47,LI-SET-036,(MNF-Che-49),(MuskSP-68),(KBS-Mac-68),(Paw-13)///Yng-53,Yng-4	2,1,2/1,1,1/1,1,1/3,1,1/1,1,2/1,1,4/16,2,1/1,2,3/1,1,1/8,7,1/4,1,2/64,19,4/71,20,4	2.48606081664e-18	CG
1	25579450	74	MuskSP-68,Paw-13,BRR4,KBS-Mac-74,(BRR57),(328PNA062),(Yng-53)///Yng-4,LI-SET-036,MNF-Che-47,(MNF-Che-49),(MSGA-10),(KBS-Mac-68)	4,1,1/73,14,4/61,4,1/12,6,1/36,2,1/34,4,2/71,15,2/32,4,1/59,10,2/68,10,1/54,8,1/9,1,1/66,8,1	3.08182571926e-24	CG
1	25624144	159	MuskSP-68,Yng-4,Yng-53,MSGA-10,328PNA062,KBS-Mac-74,MNF-Che-47///BRR4,(BRR57)	-,-,-/88,72,35/59,25,19/1,1,1/-,-,-/1,1,1/1,1,1/-,-,-/1,1,1/-,-,-/1,1,2/1,1,1/1,1,1	1.82706496e-21	CG,CHG
1	25631967	71	MNF-Che-47,BRR4,BRR57,MNF-Che-49,MSGA-10,(LI-SET-036),(MuskSP-68),(328PNA062),(Yng-4),(Yng-53)///KBS-Mac-68,KBS-Mac-74,(Paw-13)	63,10,1/81,1,1/84,3,1/85,1,4/86,1,1/84,1,1/61,1,1/2,1,1/5,1,1/32,1,2/60,1,1/45,1,1/64,1,1	1.768874395e-20	CG
1	25745776	130	Paw-13,LI-SET-036///Yng-53,MSGA-10,328PNA062,BRR4,BRR57,(KBS-Mac-68)	55,74,45/1,2,6/1,1,2/-,-,-/-,-,-/1,3,4/-,-,-/14,35,16/-,-,-/57,68,47/1,3,6/-,-,-/1,7,7	1.28742428202e-31	CG,CHG
1	25748232	52	MSGA-10,KBS-Mac-74,BRR4,MNF-Che-49,328PNA062,MNF-Che-47,BRR57,(KBS-Mac-68)///Yng-4,Yng-53,LI-SET-036,(MuskSP-68),(Paw-13)	38,16,19/2,1,1/1,1,1/4,1,1/2,1,1/3,1,1/27,5,10/7,4,3/1,1,1/29,12,14/3,1,1/39,18,19/41,10,11	2.85247027496e-36	CG
1	25814240	62	Yng-4,Yng-53,(LI-SET-036),(MNF-Che-47),(MSGA-10),(Paw-13)///BRR57,(BRR4),(MNF-Che-49),(MuskSP-68),(KBS-Mac-68),(KBS-Mac-74),(328PNA062)	23,1,1/62,1,1/70,1,1/29,1,1/38,1,1/35,1,1/42,1,1/45,1,1/39,1,1/14,1,1/55,1,1/1,1,1/2,1,1	2.71961755628e-08	CG
1	25831574	109	MNF-Che-49,328PNA062,(KBS-Mac-74),(Paw-13)///BRR4,(BRR57),(MSGA-10),(MuskSP-68)	-,-,-/78,70,25/60,53,27/-,-,-/5,6,1/50,32,21/68,56,51/-,-,-/36,26,16/1,13,1/1,1,1/-,-,-/-,-,-	1.15758348186e-07	CG,CHG
1	25839634	120	LI-SET-036,BRR4///KBS-Mac-68///KBS-Mac-74	1,1,1/17,5,7/-,-,-/-,-,-/-,-,-/-,-,-/-,-,-/43,43,27/90,66,67/-,-,-/-,-,-/-,-,-/-,-,-	3.20602686668e-17	CG,CHG,CHH
1	26197111	51	MNF-Che-49,(BRR4),(BRR57),(MNF-Che-47),(MSGA-10),(MuskSP-68),(KBS-Mac-74),(Paw-13),(328PNA062),(Yng-4),(Yng-53)///LI-SET-036,(KBS-Mac-68)	-,-,47/-,-,23/-,-,12/-,-,20/-,-,4/-,-,25/-,-,14/-,-,32/-,-,9/-,-,11/-,-,10/-,-,19/-,-,20	1.73641953867e-06	CHH
1	26268004	134	KBS-Mac-74,(KBS-Mac-68),(Paw-13)///BRR4,LI-SET-036,(BRR57),(MSGA-10),(328PNA062)	1,1,1/2,1,1/20,1,1/-,-,-/-,-,-/24,14,5/-,-,-/68,5,2/77,25,18/55,10,3/21,1,1/-,-,-/-,-,-	5.62930264482e-11	CG
1	26285634	107	MNF-Che-49,MuskSP-68,MSGA-10,BRR4,Paw-13,(BRR57),(Yng-4)///KBS-Mac-68,Yng-53,KBS-Mac-74,LI-SET-036,(MNF-Che-47),(328PNA062)	82,35,1/11,9,2/35,6,1/71,24,5/1,1,1/1,1,1/1,1,1/81,35,1/87,23,3/7,1,1/65,22,1/34,1,1/84,32,1	1.55291110055e-27	CG
1	26329253	121	MNF-Che-49,MuskSP-68,MSGA-10,328PNA062,Paw-13,MNF-Che-47,BRR4,BRR57///Yng-4,KBS-Mac-74,Yng-53,KBS-Mac-68,(LI-SET-036)	59,14,3/1,1,1/10,1,4/11,1,3/1,1,2/1,2,1/2,1,1/55,19,13/64,23,9/6,6,5/4,1,1/77,20,16/51,17,9	6.79830299572e-36	CG
1	26343557	103	KBS-Mac-74,MuskSP-68,(MNF-Che-47),(328PNA062)///Yng-53,BRR4,BRR57,(LI-SET-036),(MSGA-10),(KBS-Mac-68),(Paw-13),(Yng-4)	68,9,2/80,13,3/75,7,3/27,1,2/-,-,-/71,13,2/16,1,1/60,12,4/21,2,1/69,13,3/44,9,2/71,10,4/67,17,3	1.09783492308e-10	CG,CHG
1	26379529	69	Yng-4,(Paw-13),(Yng-53)///MuskSP-68,328PNA062,KBS-Mac-74,BRR4,BRR57,LI-SET-036,(MNF-Che-47),(MNF-Che-49),(MSGA-10),(KBS-Mac-68)	2,1,1/7,5,1/2,1,1/30,6,1/32,1,1/17,4,1/4,1,1/39,13,1/4,1,1/63,25,1/3,1,1/83,31,7/60,20,1	6.2103016945e-14	CG
1	26412745	52	328PNA062,BRR57,(MSGA-10)///MuskSP-68,BRR4,(LI-SET-036),(MNF-Che-47),(MNF-Che-49),(KBS-Mac-68),(KBS-Mac-74),(Paw-13),(Yng-4),(Yng-53)	81,1,1/53,1,1/1,1,1/51,1,1/33,1,1/17,1,1/50,1,1/36,1,1/56,1,1/44,1,1/1,1,1/55,1,1/28,1,1	5.71619674059e-11	CG
1	26425659	149	MNF-Che-49,KBS-Mac-74,KBS-Mac-68,MSGA-10,(BRR57),(MNF-Che-47),(Paw-13),(328PNA062),(Yng-4),(Yng-53)///MuskSP-68,LI-SET-036,(BRR4)	1,1,1/21,5,1/50,29,9/50,17,4/64,22,7/50,1,5/1,10,1/38,10,7/50,38,7/50,21,5/59,24,4/48,10,6/49,12,7	2.31694955889e-12	CG
1	26482292	250	MuskSP-68,KBS-Mac-68,BRR4,LI-SET-036,(BRR57),(MNF-Che-47),(MNF-Che-49)///Yng-53,(MSGA-10),(KBS-Mac-74),(Paw-13),(328PNA062),(Yng-4)	4,1,1/1,1,1/10,1,1/31,1,1/40,15,2/48,20,4/2,1,1/5,1,1/76,67,4/64,9,2/74,27,3/65,40,5/78,50,7	3.92195959388e-10	CG,CHG
1	26757096	226	MSGA-10,BRR4,BRR57,LI-SET-036,(MuskSP-68)///Paw-13,KBS-Mac-68,Yng-4,Yng-53,328PNA062,MNF-Che-47	50,16,4/57,23,3/62,20,4/15,9,4/-,-,-/73,34,4/40,14,1/4,1,1/-,-,-/2,1,1/1,1,1/3,1,1/2,1,1	1.69224301169e-31	CG
1	26800723	139	Paw-13,Yng-4,KBS-Mac-68,Yng-53,MSGA-10,KBS-Mac-74,MNF-Che-47,BRR4,(BRR57)///328PNA062	-,-,-/14,1,1/35,29,4/27,67,6/-,-,-/22,1,2/-,-,-/18,1,5/24,1,3/24,39,5/72,99,35/14,1,1/18,1,8	1.17957006492e-23	CG,CHG
1	26800884	369	MuskSP-68,(328PNA062)///MNF-Che-49,Yng-53,KBS-Mac-74,MNF-Che-47,BRR4,BRR57,LI-SET-036,(KBS-Mac-68),(Paw-13),(Yng-4)	49,29,17/54,34,15/51,35,18/55,32,11/57,31,13/-,-,-/5,12,6/46,27,11/55,31,17/50,24,12/17,1,1/43,26,17/50,33,17	1.18865147247e-11	CG
1	26860757	61	KBS-Mac-68,328PNA062,(BRR4),(BRR57),(MNF-Che-47),(MNF-Che-49),(MSGA-10),(MuskSP-68),(KBS-Mac-74),(Paw-13),(Yng-4),(Yng-53)///LI-SET-036	78,1,1/21,1,1/12,1,1/27,1,1/32,1,1/33,1,1/29,1,1/7,1,1/29,1,1/40,1,1/3,1,1/41,1,1/32,1,1	4.75626842975e-07	CG
1	26956700	207	MNF-Che-49,MuskSP-68,MNF-Che-47,BRR4,KBS-Mac-68,LI-SET-036///Paw-13,Yng-53,KBS-Mac-74,(328PNA062),(Yng-4)	8,5,1/1,1,1/-,-,-/1,1,1/1,1,1/-,-,-/1,1,1/18,2,1/60,28,10/75,18,18/64,18,7/51,8,7/74,25,7	4.22114681623e-28	CHG
1	26993962	159	KBS-Mac-68,MSGA-10,KBS-Mac-74,MNF-Che-47,BRR57,LI-SET-036,(MNF-Che-49),(MuskSP-68),(Yng-4)///328PNA062,(Yng-53)	81,49,4/-,-,-/70,30,3/77,28,2/57,21,1/82,73,4/49,19,1/63,35,3/52,29,1/-,-,-/7,1,1/40,18,2/38,8,5	7.72259663138e-10	CG
1	26995345	58	MNF-Che-49,328PNA062,MNF-Che-47,BRR4,BRR57,LI-SET-036,(MSGA-10),(MuskSP-68),(Paw-13)///Yng-4,(KBS-Mac-68),(KBS-Mac-74),(Yng-53)	12,1,1/1,1,1/3,1,1/2,1,1/1,1,1/43,1,1/43,1,1/47,1,1/45,1,1/39,1,1/2,1,1/82,1,1/61,1,1	1.83942554262e-09	CG
1	27030808	52	Yng-4,MSGA-10,BRR4,BRR57,KBS-Mac-74,(MNF-Che-47),(MNF-Che-49),(KBS-Mac-68)///Yng-53,LI-SET-036,(MuskSP-68),(Paw-13),(328PNA062)	74,9,1/1,1,1/10,1,1/28,1,1/21,2,1/7,1,1/52,3,1/37,1,1/13,1,1/67,2,1/54,7,1/1,1,1/74,7,2	1.84329407035e-18	CG
1	27031015	85	MuskSP-68,(LI-SET-036),(BRR4),(BRR57),(MNF-Che-47),(MNF-Che-49),(MSGA-10),(Paw-13),(Yng-53)///KBS-Mac-68,328PNA062,KBS-Mac-74,(Yng-4)	58,1,1/80,1,5/72,1,1/83,1,1/75,1,2/68,1,1/78,5,10/4,1,1/1,1,1/48,1,1/1,1,1/3,1,1/62,1,1	4.8278642623e-08	CG
1	27035657	429	Paw-13///BRR4,(LI-SET-036),(BRR57),(MNF-Che-47),(MNF-Che-49),(MSGA-10),(MuskSP-68),(KBS-Mac-68),(KBS-Mac-74),(328PNA062),(Yng-53)	71,20,3/79,14,22/81,16,5/86,16,4/74,49,12/91,17,9/82,1,10/77,7,3/73,16,11/1,1,1/75,31,8/-,-,-/62,13,7	5.19126247144e-06	CG
1	27036400	67	Yng-4,MNF-Che-47,(BRR4),(BRR57),(KBS-Mac-68),(KBS-Mac-74)///MSGA-10,(LI-SET-036),(MNF-Che-49),(MuskSP-68),(Paw-13),(328PNA062),(Yng-53)	-,14,11/-,76,28/-,50,27/-,63,43/-,53,17/-,30,1/-,36,11/-,52,30/-,75,31/-,15,19/-,43,13/-,78,45/-,40,20	7.70623084309e-07	CHG,CHH
1	27038131	131	Yng-53,(BRR57)///MNF-Che-47	-,-,-/-,-,-/71,66,23/1,1,1/-,-,-/-,-,-/-,-,-/-,-,-/-,-,-/-,-,-/-,-,-/-,-,-/78,53,49	4.55094504643e-07	CHH
1	27059834	95	328PNA062,BRR4,KBS-Mac-68,Yng-53,LI-SET-036,(Paw-13)///MNF-Che-49,MuskSP-68,Yng-4,MSGA-10,KBS-Mac-74,MNF-Che-47,BRR57	26,14,26/14,13,15/54,29,50/30,30,46/74,41,78/54,32,44/52,38,57/7,19,21/38,31,34/22,18,46/7,4,6/47,39,66/33,25,29	1.36709070989e-18	CG
1	27066385	67	KBS-Mac-74,BRR4,BRR57,(KBS-Mac-68)///Yng-4,MSGA-10,Paw-13,(LI-SET-036),(MNF-Che-47),(MNF-Che-49),(MuskSP-68),(328PNA062),(Yng-53)	70,7,30/78,67,66/87,75,64/71,29,19/72,43,22/68,3,12/58,41,32/61,47,46/78,61,54/64,6,23/74,22,24/57,1,5/67,30,34	7.50554522382e-18	CHG,CHH
1	27120049	86	Yng-53///MNF-Che-49,MuskSP-68,Yng-4,KBS-Mac-68,MSGA-10,328PNA062,KBS-Mac-74,MNF-Che-47,BRR4,(LI-SET-036),(Paw-13)	33,1,1/56,1,1/-,-,-/1,11,1/1,1,1/1,1,1/1,1,1/1,1,1/1,1,1/1,1,2/1,9,5/20,1,1/84,83,61	4.92341628809e-13	CG,CHG,CHH
1	27135385	204	MNF-Che-49,Paw-13,Yng-4,KBS-Mac-68,MSGA-10,MNF-Che-47,BRR4,BRR57,LI-SET-036,328PNA062///Yng-53,KBS-Mac-74,MuskSP-68	79,42,10/76,37,12/81,45,12/83,40,11/79,39,12/75,36,11/24,7,6/79,39,14/15,8,4/78,38,11/74,35,10/79,39,12/6,4,3	5.43030611321e-81	CG
1	27165032	68	MuskSP-68,Yng-4,LI-SET-036,Paw-13,(BRR4),(BRR57),(MSGA-10),(KBS-Mac-68),(328PNA062),(Yng-53)///MNF-Che-47,KBS-Mac-74,(MNF-Che-49)	1,1,1/25,1,1/12,1,1/53,1,1/42,1,1/1,1,1/1,1,1/25,1,1/50,1,1/1,1,1/1,1,1/1,1,1/6,1,1	1.13793930489e-26	CG
1	27299016	139	Yng-4,Yng-53,328PNA062,(BRR4),(BRR57),(KBS-Mac-68)///KBS-Mac-74	-,-,-/7,1,1/20,1,1/-,-,-/-,-,-/-,-,-/-,-,-/1,1,1/79,50,10/-,-,-/1,1,1/1,1,1/1,1,1	4.52841996561e-09	CG
1	27333941	167	MSGA-10,(MuskSP-68)///Paw-13,KBS-Mac-68,Yng-53,328PNA062,MNF-Che-47,BRR4,BRR57,LI-SET-036,(MNF-Che-49)	1,1,1/1,1,1/1,1,1/21,6,1/24,22,12/67,65,51/77,44,43/1,1,1/-,-,-/1,1,1/1,1,1/-,-,-/1,1,1	1.62284480922e-23	CG,CHG
1	27371325	51	Yng-4,(Paw-13)///MNF-Che-49,MuskSP-68,KBS-Mac-68,MSGA-10,328PNA062,KBS-Mac-74,LI-SET-036,(BRR4),(BRR57),(MNF-Che-47),(Yng-53)	1,1,1/23,1,1/24,1,1/27,1,1/11,1,1/1,1,1/2,1,1/1,1,1/3,1,1/54,1,1/3,1,1/81,1,1/19,1,1	1.69553647529e-10	CG
1	27384628	66	Yng-4,(LI-SET-036),(MNF-Che-47),(MSGA-10)///KBS-Mac-74,(BRR4),(BRR57),(MNF-Che-49),(MuskSP-68),(KBS-Mac-68),(Paw-13),(328PNA062),(Yng-53)	-,30,22/-,19,15/-,10,9/-,28,20/-,21,5/-,20,18/-,19,13/-,10,2/-,2,2/-,17,10/-,7,5/-,34,32/-,19,7	5.03954816862e-05	CHG,CHH
1	27434581	347	Yng-53///MNF-Che-49,MuskSP-68,Paw-13,Yng-4,KBS-Mac-68,MSGA-10,328PNA062,KBS-Mac-74,MNF-Che-47,BRR4,BRR57,LI-SET-036	37,1,1/1,1,1/1,1,1/7,1,1/9,1,1/1,1,1/1,2,1/3,2,1/1,1,1/7,1,1/10,1,1/31,1,1/72,43,6	3.2174135e-52	CHG
1	27435168	168	MNF-Che-49,MuskSP-68,Paw-13,MSGA-10,328PNA062,KBS-Mac-74,BRR57,(LI-SET-036),(MNF-Che-47)///Yng-53	25,-,1/-,-,-/3,-,1/39,-,1/1,-,1/1,-,1/2,-,1/-,-,-/11,-,1/1,-,1/1,-,1/-,-,-/69,-,10	1.61531415162e-13	CG
1	27524993	58	MSGA-10,(BRR4),(BRR57),(MuskSP-68),(328PNA062),(Yng-53)///MNF-Che-47,(LI-SET-036),(MNF-Che-49),(KBS-Mac-68),(KBS-Mac-74),(Paw-13),(Yng-4)	55,1,1/34,1,1/34,1,1/89,1,1/79,1,1/3,1,1/45,1,1/64,1,1/61,1,1/52,2,1/35,1,1/54,1,1/39,1,1	1.57356788491e-06	CG
1	27673107	55	KBS-Mac-68,Yng-53,MSGA-10,328PNA062,(BRR4),(BRR57),(KBS-Mac-74),(Paw-13),(Yng-4)///LI-SET-036,(MNF-Che-47),(MNF-Che-49),(MuskSP-68)	80,1,1/28,1,1/40,1,1/54,1,1/42,1,1/2,1,1/42,1,1/5,1,1/32,1,1/33,1,1/1,1,1/27,1,1/2,1,1	3.94419563625e-14	CG
1	27805344	82	Paw-13,Yng-4,KBS-Mac-68,MSGA-10,328PNA062,LI-SET-036,(MNF-Che-47),(MNF-Che-49),(MuskSP-68),(KBS-Mac-74)///BRR4,(BRR57)	1,1,1/83,1,1/75,1,1/10,1,1/31,1,1/1,1,1/26,1,1/1,1,1/25,1,1/1,1,1/1,1,1/1,2,1/-,-,-	3.25621770105e-13	CG
1	27932475	51	Paw-13,KBS-Mac-74,LI-SET-036,(BRR4),(BRR57),(MNF-Che-47),(MNF-Che-49),(Yng-53)///328PNA062,MSGA-10,(MuskSP-68),(KBS-Mac-68),(Yng-4)	63,1,1/51,3,1/56,1,1/38,1,1/36,1,1/10,1,1/35,1,1/27,1,1/69,1,1/66,1,1/1,1,1/32,1,1/45,1,1	1.79128839132e-23	CG
1	27957401	64	Yng-53,(MuskSP-68),(KBS-Mac-74),(Paw-13),(328PNA062),(Yng-4)///BRR57,(LI-SET-036),(BRR4),(MNF-Che-47),(MNF-Che-49),(MSGA-10),(KBS-Mac-68)	36,1,1/19,1,1/5,1,1/30,2,1/34,1,1/34,1,1/51,1,1/38,1,1/60,1,1/69,1,1/50,1,1/64,1,1/85,1,1	6.91204468576e-08	CG
1	28046203	220	Yng-53///MNF-Che-49,MuskSP-68,Paw-13,KBS-Mac-68,328PNA062,KBS-Mac-74,MNF-Che-47,BRR4,BRR57,LI-SET-036,(MSGA-10)	1,1,1/1,1,1/1,1,1/1,1,1/1,5,2/4,1,2/1,1,1/1,1,1/1,1,1/1,1,2/1,1,1/-,-,-/72,10,18	4.61126623085e-23	CG
1	28191349	58	MNF-Che-49,(LI-SET-036),(MNF-Che-47)///Yng-53,(BRR4),(BRR57),(MSGA-10),(MuskSP-68),(KBS-Mac-68),(KBS-Mac-74),(Paw-13),(328PNA062),(Yng-4)	37,4,1/70,1,1/77,1,1/17,1,1/11,1,1/59,1,1/75,1,1/65,1,1/76,1,1/88,1,1/68,1,1/73,1,1/70,1,1	4.67230235501e-05	CG
1	28259261	187	Yng-53,BRR57,(BRR4),(KBS-Mac-68)///Yng-4,MuskSP-68,Paw-13,(LI-SET-036),(MSGA-10),(328PNA062)	15,3,1/87,68,4/88,59,9/-,-,-/-,-,-/50,31,3/1,18,1/78,26,8/-,-,-/17,16,1/56,23,7/1,1,2/95,60,17	1.33456525684e-11	CG
1	28340531	122	KBS-Mac-68,328PNA062,(BRR57)///KBS-Mac-74,(BRR4)	-,-,-/26,33,27/1,1,1/-,-,-/-,-,-/-,-,-/-,-,-/1,1,1/40,67,40/-,-,-/1,13,1/-,-,-/-,-,-	2.30095301498e-09	CG,CHG,CHH
1	28512263	103	KBS-Mac-74,(Paw-13)///MNF-Che-49,MNF-Che-47,(BRR57),(MuskSP-68),(KBS-Mac-68),(328PNA062)	-,-,-/-,-,-/15,1,9/1,1,1/1,1,1/-,-,-/22,1,1/4,1,1/55,1,16/33,1,14/19,1,2/-,-,-/-,-,-	3.43709747852e-08	CG
1	28578504	53	MNF-Che-49,BRR57,(LI-SET-036),(BRR4),(MNF-Che-47),(MSGA-10),(KBS-Mac-74),(Yng-4)///MuskSP-68,Yng-53,328PNA062,(KBS-Mac-68),(Paw-13)	40,1,1/38,1,1/47,1,1/49,1,1/55,1,1/30,2,2/6,1,1/27,1,1/38,2,1/25,2,1/14,1,1/39,1,1/1,1,1	2.05189157623e-16	CG
1	28716930	53	MNF-Che-49,MuskSP-68,KBS-Mac-68,Yng-53,MSGA-10,328PNA062,KBS-Mac-74,MNF-Che-47,LI-SET-036,(Paw-13),(Yng-4)///BRR57,(BRR4)	1,1,1/65,1,1/64,1,1/1,1,1/1,1,1/1,1,1/1,1,1/1,1,1/1,1,1/16,1,1/1,1,1/5,1,1/1,1,1	3.30168141493e-16	CG
1	28800974	68	Yng-53,MSGA-10,328PNA062,(BRR4),(MuskSP-68),(KBS-Mac-68)///LI-SET-036	69,1,9/1,1,1/-,-,-/-,-,-/-,-,-/1,1,1/3,1,1/11,1,1/-,-,-/-,-,-/1,1,1/-,-,-/1,1,1	6.73611821623e-08	CG
1	28942134	53	Yng-53,MSGA-10,328PNA062,(MNF-Che-49),(MuskSP-68),(KBS-Mac-74)///BRR4,BRR57,(LI-SET-036),(MNF-Che-47),(KBS-Mac-68),(Paw-13),(Yng-4)	50,1,1/83,1,1/81,1,1/47,1,1/44,1,1/12,1,1/29,2,1/50,1,1/41,1,1/46,1,1/1,1,1/54,1,1/3,1,1	3.67145366567e-15	CG
1	28977633	61	MNF-Che-49,MNF-Che-47///MuskSP-68,Paw-13,KBS-Mac-68,MSGA-10,328PNA062,KBS-Mac-74,BRR4,BRR57,LI-SET-036,(Yng-4),(Yng-53)	1,2,1/1,1,1/1,1,1/66,1,1/69,1,1/1,1,1/2,1,1/1,1,1/2,1,1/3,1,1/1,1,1/28,1,1/21,1,1	4.3765805988e-25	CG
1	29072835	80	MNF-Che-49///Yng-4,Yng-53,MSGA-10,328PNA062,BRR4,BRR57,LI-SET-036,(Paw-13)	84,1,1/85,1,1/87,2,1/-,-,-/1,1,3/89,1,1/-,-,-/-,-,-/-,-,-/52,1,1/82,1,1/83,2,1/89,2,1	1.87726243807e-29	CG
1	29227126	108	Paw-13,Yng-53,(KBS-Mac-68),(KBS-Mac-74)///MNF-Che-49,LI-SET-036,(BRR57)	1,20,3/-,-,-/7,1,7/-,-,-/1,1,1/-,-,-/-,-,-/33,1,39/45,1,42/50,50,56/-,-,-/-,-,-/58,38,51	2.52539739782e-11	CG,CHG
1	29301868	65	KBS-Mac-68,(LI-SET-036),(MuskSP-68)///Yng-53,(BRR4),(328PNA062)	59,3,2/24,1,2/-,-,-/-,-,-/-,-,-/-,-,-/68,1,1/63,1,1/-,-,-/-,-,-/22,1,1/-,-,-/1,1,1	4.40366112257e-05	CG
1	29316735	113	Yng-4,Yng-53,328PNA062,(LI-SET-036),(BRR4),(BRR57),(MuskSP-68),(KBS-Mac-68),(KBS-Mac-74),(Paw-13)///MSGA-10,(MNF-Che-47),(MNF-Che-49)	36,10,1/9,7,1/26,12,1/40,30,3/46,23,1/73,33,6/12,1,1/14,5,1/24,2,2/8,6,1/3,7,1/1,3,1/6,5,1	5.78855456361e-08	CG
1	29406329	64	328PNA062,KBS-Mac-74,(MNF-Che-47),(MNF-Che-49),(KBS-Mac-68),(Paw-13),(Yng-4),(Yng-53)///LI-SET-036,MuskSP-68,(BRR4),(BRR57),(MSGA-10)	89,1,1/59,1,1/52,1,1/39,1,1/47,1,1/64,1,1/74,1,1/32,1,1/24,1,1/38,1,1/1,1,1/36,1,1/46,1,1	7.66961965824e-10	CG
1	29590471	120	328PNA062,BRR4,BRR57,Yng-53///MuskSP-68,MSGA-10,MNF-Che-47///Paw-13,KBS-Mac-74	-,-,-/14,14,10/14,14,11/61,63,43/-,-,-/71,53,41/70,69,41/-,-,-/1,1,1/1,1,1/29,31,23/-,-,-/35,36,26	1.6724820196e-40	CG,CHG
1	29612920	80	Yng-4,(BRR4),(MNF-Che-49)///Yng-53,KBS-Mac-74,(MNF-Che-47),(KBS-Mac-68),(Paw-13),(328PNA062)	-,-,-/-,15,31/-,-,-/-,1,8/-,35,12/-,-,-/-,-,-/-,23,13/-,8,3/-,16,21/-,24,7/-,30,44/-,1,1	3.79122353452e-08	CHH
1	29658024	56	Yng-4,Yng-53,(Paw-13)///MNF-Che-49,MuskSP-68,KBS-Mac-68,MSGA-10,328PNA062,KBS-Mac-74,MNF-Che-47,LI-SET-036,(BRR4),(BRR57)	1,1,1/14,1,1/30,1,1/1,1,1/2,1,1/1,1,1/1,1,1/1,1,1/1,1,1/71,1,1/5,1,1/86,4,1/87,1,1	6.63132467623e-20	CG
1	29677207	60	KBS-Mac-68,KBS-Mac-74,MNF-Che-47,LI-SET-036,(MNF-Che-49),(MSGA-10),(Paw-13)///BRR4,Yng-53,(BRR57),(MuskSP-68),(328PNA062),(Yng-4)	1,1,1/59,1,1/48,1,1/1,1,1/9,1,1/8,1,1/59,1,1/1,1,1/3,1,1/9,1,1/61,1,1/42,1,1/56,1,1	3.99655745387e-21	CG
1	29709212	62	MuskSP-68,KBS-Mac-68,MSGA-10,(LI-SET-036),(BRR4),(BRR57),(MNF-Che-47),(MNF-Che-49)///Yng-4,Yng-53,(KBS-Mac-74),(Paw-13),(328PNA062)	62,1,1/43,1,1/57,1,1/57,1,1/54,1,1/87,1,2/79,3,1/67,1,1/34,1,1/32,1,1/34,1,1/2,1,1/6,1,1	2.43817705932e-15	CG
1	29769093	79	MuskSP-68,Paw-13,Yng-4,(BRR4),(BRR57),(MSGA-10),(Yng-53)///MNF-Che-49,LI-SET-036,(MNF-Che-47),(KBS-Mac-68),(KBS-Mac-74),(328PNA062)	86,20,23/79,6,14/85,11,9/84,29,16/84,27,23/84,1,8/87,7,4/77,25,6/88,25,13/84,5,5/85,15,19/85,17,5/84,6,13	3.67650052588e-12	CHG,CHH
1	29800177	54	MNF-Che-49,(MNF-Che-47),(KBS-Mac-68),(Paw-13),(Yng-4),(Yng-53)///MuskSP-68,MSGA-10,328PNA062,KBS-Mac-74,BRR4,BRR57,LI-SET-036	1,1,1/1,1,1/4,1,1/53,1,1/60,1,1/1,1,1/1,1,1/46,1,1/1,1,1/44,1,1/3,1,1/52,1,1/38,1,1	1.04618074859e-13	CG
1	29819219	56	328PNA062,(LI-SET-036)///MuskSP-68,Paw-13,KBS-Mac-68,Yng-53,MNF-Che-47,BRR4,(BRR57),(MNF-Che-49),(MSGA-10),(KBS-Mac-74),(Yng-4)	21,1,1/69,5,2/53,1,1/78,1,1/50,1,1/38,1,1/78,1,1/63,1,1/56,1,1/64,1,1/1,1,1/51,1,1/61,1,1	1.69131278966e-19	CG
1	29940174	55	KBS-Mac-68,MuskSP-68,(BRR4),(MNF-Che-47),(MSGA-10),(Paw-13),(Yng-4)///328PNA062,KBS-Mac-74,BRR57,LI-SET-036,(MNF-Che-49),(Yng-53)	78,6,2/33,1,1/69,2,1/36,6,1/69,13,1/33,1,1/27,1,1/22,1,1/69,7,1/24,3,1/78,4,2/41,1,1/71,2,1	9.65652015471e-13	CG
1	29940232	190	KBS-Mac-68,(MNF-Che-47),(MuskSP-68),(Paw-13)///MNF-Che-49,Yng-53,BRR57,LI-SET-036,(BRR4),(MSGA-10),(KBS-Mac-74),(328PNA062),(Yng-4)	69,34,17/64,21,9/74,31,20/60,15,3/75,40,12/64,21,9/44,16,1/37,11,6/75,43,7/54,13,5/78,38,18/58,28,12/69,32,13	9.54631066712e-09	CHG
1	29950139	74	MNF-Che-49,MuskSP-68,MNF-Che-47,(LI-SET-036),(BRR4),(BRR57),(Paw-13),(328PNA062)///Yng-53,(MSGA-10),(KBS-Mac-68),(KBS-Mac-74),(Yng-4)	21,1,1/8,1,1/4,1,1/1,1,1/1,1,1/54,1,1/1,1,1/40,1,1/53,1,1/10,2,1/10,1,1/68,1,1/72,1,1	1.61915953004e-08	CG
1	30175101	156	KBS-Mac-74,(KBS-Mac-68)///MNF-Che-47,(LI-SET-036),(BRR4),(BRR57),(MNF-Che-49),(MuskSP-68),(328PNA062),(Yng-53)	32,1,1/38,1,1/43,1,1/14,1,1/31,1,1/-,-,-/42,1,1/51,1,1/84,1,1/-,-,-/36,1,1/-,-,-/41,1,1	5.25306528306e-07	CG
1	30205624	55	MNF-Che-49,MuskSP-68,KBS-Mac-68,MSGA-10,KBS-Mac-74,MNF-Che-47,BRR4,BRR57,LI-SET-036///Yng-53,(Paw-13),(328PNA062),(Yng-4)	1,1,1/3,1,1/1,1,1/1,1,1/1,1,1/1,1,1/1,1,1/1,1,1/1,1,1/62,1,1/51,5,1/53,25,1/73,5,1	9.40950050153e-14	CG
1	30249793	89	MNF-Che-49,(MNF-Che-47)///Paw-13,LI-SET-036,(BRR4),(MSGA-10),(MuskSP-68),(Yng-53)	1,1,1/3,1,1/-,-,-/61,25,9/75,50,28/7,1,2/22,1,17/-,-,-/-,-,-/1,1,1/-,-,-/-,-,-/34,13,11	3.14728399143e-07	CG,CHG
1	30376676	391	Paw-13,KBS-Mac-68,LI-SET-036,KBS-Mac-74,Yng-4///BRR57,MNF-Che-49,Yng-53,MSGA-10,328PNA062,MNF-Che-47,BRR4,MuskSP-68	1,1,1/85,54,38/87,45,33/85,44,33/84,49,36/88,47,35/82,46,34/7,6,6/7,5,3/7,7,2/83,49,33/14,4,1/77,44,34	1.47198120828e-143	CG
1	30424208	74	MuskSP-68,Yng-4,Yng-53,MNF-Che-47,BRR57,Paw-13,328PNA062,BRR4,(LI-SET-036),(KBS-Mac-68)///MNF-Che-49,KBS-Mac-74,MSGA-10	-,-,47/-,-,76/-,-,92/-,-,77/-,-,1/-,-,17/-,-,71/-,-,69/-,-,13/-,-,67/-,-,73/-,-,83/-,-,83	3.89824960443e-35	CHH
2	2967	170	MSGA-10,(MNF-Che-47),(MNF-Che-49)///Paw-13,Yng-4,(LI-SET-036),(BRR4),(BRR57),(MuskSP-68),(KBS-Mac-68),(KBS-Mac-74),(328PNA062),(Yng-53)	11,1,1/11,2,1/12,1,1/30,5,1/28,4,2/50,6,3/19,2,1/16,3,1/11,1,1/5,1,1/9,2,1/4,1,1/13,2,1	2.38640964024e-24	CG
2	5214	217	Paw-13///MSGA-10,KBS-Mac-74,LI-SET-036,(BRR4),(BRR57),(MNF-Che-47),(MNF-Che-49),(MuskSP-68),(KBS-Mac-68),(328PNA062),(Yng-4),(Yng-53)	60,14,4/53,14,4/47,15,4/59,21,5/50,15,3/65,17,3/55,12,3/55,19,6/59,13,3/6,1,1/56,12,4/47,8,2/49,9,3	5.09544742576e-58	CG
2	5584	132	Paw-13///MNF-Che-49,MSGA-10,MNF-Che-47,LI-SET-036///KBS-Mac-68,328PNA062,KBS-Mac-74,BRR4,BRR57,(MuskSP-68),(Yng-4),(Yng-53)	54,12,3/44,10,3/50,10,3/62,15,3/52,12,3/58,12,3/40,9,2/48,11,3/46,9,2/4,1,1/43,9,3/32,6,2/40,9,3	8.45730056471e-58	CG
2	6752	403	Paw-13///MNF-Che-49,MuskSP-68,KBS-Mac-68,Yng-53,328PNA062,KBS-Mac-74,BRR57,Yng-4,MNF-Che-47,BRR4,LI-SET-036///MSGA-10	19,8,4/15,8,3/18,10,4/26,12,4/22,9,4/38,19,5/22,13,5/18,9,5/21,10,3/6,5,3/17,8,3/18,7,3/23,11,3	2.33779654291e-26	CG
2	7330	114	Paw-13,(MNF-Che-49),(MuskSP-68),(KBS-Mac-68),(328PNA062),(Yng-4),(Yng-53)///BRR4,LI-SET-036,(BRR57),(MNF-Che-47),(MSGA-10),(KBS-Mac-74)	58,20,6/43,15,4/33,10,4/32,10,3/27,7,2/42,11,3/24,5,3/27,11,4/32,16,3/12,4,1/24,10,3/20,6,3/22,10,3	1.73004404295e-08	CG
2	8011	120	BRR4,KBS-Mac-68,MNF-Che-47,LI-SET-036,(BRR57),(MNF-Che-49),(MSGA-10),(MuskSP-68),(KBS-Mac-74),(328PNA062)///Paw-13,Yng-4,(Yng-53)	36,12,1/47,22,3/35,14,4/37,14,1/30,14,2/32,9,1/33,13,1/32,12,1/26,9,1/2,1,1/34,11,1/11,3,1/21,6,1	2.47589228276e-12	CG
2	8197	53	Paw-13,(LI-SET-036),(BRR4),(BRR57),(MNF-Che-47),(MNF-Che-49),(MuskSP-68),(KBS-Mac-68),(KBS-Mac-74),(328PNA062),(Yng-4)///MSGA-10,(Yng-53)	18,5,1/18,10,1/12,3,1/12,6,1/15,7,1/33,20,10/17,8,1/10,5,1/12,10,1/3,4,2/12,7,2/9,7,1/20,17,2	2.14563061944e-05	CG
2	8265	442	Paw-13,(MNF-Che-47),(MNF-Che-49),(KBS-Mac-74),(Yng-4),(Yng-53)///MSGA-10,328PNA062,BRR4,BRR57,(LI-SET-036),(MuskSP-68),(KBS-Mac-68)	53,30,8/67,41,10/67,32,5/34,18,5/40,15,5/67,41,7/52,26,6/47,26,5/41,14,3/10,3,3/66,38,10/25,13,2/30,18,2	6.74914848307e-44	CG,CHG
2	8748	164	MSGA-10,KBS-Mac-74,MNF-Che-47,(LI-SET-036),(BRR4),(MNF-Che-49),(MuskSP-68),(328PNA062),(Yng-4),(Yng-53)///Paw-13,BRR57,(KBS-Mac-68)	46,15,4/34,14,5/14,12,4/41,21,7/39,12,3/65,19,10/41,21,5/32,7,4/48,16,4/8,1,1/53,12,5/32,14,5/39,5,5	3.53734951575e-10	CG
2	17353	337	Paw-13,(LI-SET-036)///MuskSP-68,Yng-53,MSGA-10,KBS-Mac-74,MNF-Che-47,(BRR4),(BRR57),(MNF-Che-49),(328PNA062)	51,8,4/74,28,8/76,15,4/82,25,7/69,21,5/78,18,5/78,21,5/-,-,-/78,21,6/21,2,1/82,25,6/-,-,-/77,16,5	1.06420612878e-44	CG
2	28506	376	Paw-13///MuskSP-68,KBS-Mac-68,328PNA062,KBS-Mac-74,BRR4,BRR57,(LI-SET-036),(MNF-Che-47),(MNF-Che-49),(MSGA-10),(Yng-4),(Yng-53)	74,18,9/81,17,10/80,20,14/86,27,16/84,24,17/78,18,13/75,29,16/80,29,20/70,23,13/38,7,4/79,30,15/80,20,14/85,38,22	7.59135101331e-11	CHG
2	145264	57	MNF-Che-49,MuskSP-68,MSGA-10,BRR4,BRR57,328PNA062,MNF-Che-47,LI-SET-036,(KBS-Mac-74),(Paw-13),(Yng-4)///Yng-53,KBS-Mac-68	1,1,1/1,1,1/1,1,6/1,1,2/1,1,1/1,1,3/1,1,1/49,3,1/10,1,1/13,1,1/6,1,1/12,1,1/53,2,1	9.59998956522e-24	CG
2	169388	96	Yng-53,BRR4,(LI-SET-036),(BRR57),(MNF-Che-47),(MNF-Che-49),(MSGA-10),(MuskSP-68),(Yng-4)///KBS-Mac-68,KBS-Mac-74,(Paw-13),(328PNA062)	26,1,1/15,1,1/27,1,1/23,1,1/35,1,1/25,1,1/30,1,1/60,8,1/61,6,1/40,2,1/41,5,1/25,1,1/11,3,1	4.4692177315e-17	CG
2	177163	170	MNF-Che-49,MuskSP-68,Paw-13,Yng-4,KBS-Mac-68,Yng-53,MSGA-10,328PNA062,KBS-Mac-74,MNF-Che-47,BRR4,BRR57///LI-SET-036	1,1,1/87,6,5/78,2,6/91,7,7/65,11,4/72,2,8/75,1,1/63,8,4/84,2,4/72,10,5/81,12,3/85,11,6/82,5,2	9.86742176471e-18	CG
2	185157	159	MNF-Che-49,MuskSP-68,Yng-4,KBS-Mac-68,KBS-Mac-74,MNF-Che-47,BRR57,(BRR4),(MSGA-10),(Paw-13),(328PNA062),(Yng-53)///LI-SET-036	84,39,10/4,4,4/8,3,1/1,1,1/1,1,3/1,14,1/1,3,2/9,2,5/1,1,1/28,24,1/6,1,1/6,1,1/1,1,5	2.51366906298e-12	CG
2	187572	280	MNF-Che-49,Yng-53,328PNA062,KBS-Mac-74,BRR4,BRR57,LI-SET-036,(MNF-Che-47),(MSGA-10),(MuskSP-68),(Paw-13),(Yng-4)///KBS-Mac-68	1,1,1/2,2,1/3,1,1/1,1,1/1,1,1/3,1,1/12,2,1/54,9,2/2,2,1/1,1,1/1,2,1/8,1,1/1,1,1	6.41148791888e-23	CG
2	204405	74	Yng-4,(MNF-Che-49),(MuskSP-68)///KBS-Mac-68,Yng-53,MSGA-10,328PNA062,BRR4,LI-SET-036,(BRR57),(KBS-Mac-74),(Paw-13)	1,1,1/1,1,1/18,6,1/-,-,-/44,1,1/4,1,1/35,2,2/1,3,1/28,2,1/14,6,1/1,1,1/58,4,2/4,1,2	5.14617148189e-12	CG
2	238786	266	MuskSP-68,Yng-53,LI-SET-036,(MNF-Che-47),(MNF-Che-49),(KBS-Mac-68),(KBS-Mac-74),(Paw-13),(328PNA062),(Yng-4)///MSGA-10,(BRR4),(BRR57)	30,11,1/74,30,4/73,33,4/44,10,1/43,13,2/76,37,3/34,7,3/46,8,4/33,12,2/27,18,3/40,10,2/42,15,4/21,9,3	5.28691170039e-08	CG,CHG
2	243839	60	Yng-4,(LI-SET-036),(MNF-Che-49),(MuskSP-68),(KBS-Mac-68),(KBS-Mac-74),(Paw-13),(Yng-53)///BRR57,(BRR4),(MNF-Che-47),(MSGA-10),(328PNA062)	75,50,13/81,65,31/82,42,53/86,72,33/81,22,15/79,47,23/71,36,11/48,43,14/87,40,16/82,30,14/72,46,20/84,21,7/74,28,22	0.000108791877287	CHH
2	285374	69	MuskSP-68,Paw-13,Yng-4,KBS-Mac-68,328PNA062,BRR4,BRR57,LI-SET-036,(KBS-Mac-74)///MNF-Che-47,(MNF-Che-49),(MSGA-10),(Yng-53)	1,1,1/1,1,1/1,1,1/69,1,1/51,1,1/49,1,1/1,1,1/1,1,1/10,1,1/1,1,1/1,1,1/1,1,1/36,1,1	1.56704704162e-11	CG
2	289428	88	Paw-13,KBS-Mac-68,Yng-53,KBS-Mac-74///MNF-Che-49,MuskSP-68,Yng-4,MSGA-10,328PNA062,MNF-Che-47,BRR4,BRR57,(LI-SET-036)	83,47,22/88,60,35/89,70,39/81,54,29/91,63,34/87,70,31/91,67,46/72,19,7/76,16,5/63,6,1/85,70,38/84,71,36/63,20,7	1.28531322733e-59	CHG
2	299622	416	MNF-Che-49,MuskSP-68,Yng-4,KBS-Mac-68,(BRR57),(MNF-Che-47),(Paw-13),(Yng-53)///LI-SET-036,(328PNA062)	71,25,33/-,-,-/37,6,9/54,33,9/51,13,2/-,-,-/49,36,3/32,13,3/-,-,-/48,35,15/60,38,15/43,24,1/62,59,10	3.31017272273e-15	CHH
2	344605	196	LI-SET-036,MuskSP-68,Yng-53///KBS-Mac-68,BRR57,(MSGA-10),(KBS-Mac-74),(328PNA062),(Yng-4)	86,28,4/-,-,-/13,1,1/-,-,-/-,-,-/44,1,1/74,11,6/17,1,1/21,1,1/-,-,-/50,1,1/30,1,1/77,21,1	2.64463297297e-16	CG
2	345192	85	LI-SET-036,MuskSP-68///Paw-13,KBS-Mac-68,MSGA-10,328PNA062,KBS-Mac-74,BRR4,BRR57,(Yng-53)	79,30,8/5,1,1/1,1,1/-,-,-/-,-,-/13,4,1/70,46,1/7,1,1/1,1,1/1,1,1/16,1,2/-,-,-/41,6,4	4.27838104101e-18	CG
2	363598	70	MNF-Che-47,MNF-Che-49,(KBS-Mac-68),(KBS-Mac-74),(Paw-13),(Yng-4)///LI-SET-036,BRR4,(BRR57),(MSGA-10),(MuskSP-68),(328PNA062),(Yng-53)	90,5,1/76,2,1/48,1,1/4,1,1/9,1,1/92,1,1/89,1,1/25,1,1/42,1,1/43,1,1/89,1,1/30,1,1/68,1,2	6.06565231924e-10	CG
2	423017	57	Paw-13///LI-SET-036,(BRR4),(BRR57),(MNF-Che-49),(MSGA-10),(MuskSP-68),(KBS-Mac-68),(KBS-Mac-74),(328PNA062),(Yng-53)	-,-,87/-,-,56/-,-,65/-,-,-/-,-,77/-,-,69/-,-,59/-,-,57/-,-,73/-,-,20/-,-,75/-,-,-/-,-,56	3.3907798554e-05	CHH
2	441479	85	MuskSP-68,(BRR4),(BRR57),(MNF-Che-47),(MNF-Che-49),(KBS-Mac-74)///Paw-13,(LI-SET-036),(MSGA-10),(KBS-Mac-68),(328PNA062),(Yng-4),(Yng-53)	58,1,1/24,1,1/30,1,1/38,1,1/29,1,1/46,1,1/13,1,1/41,1,1/30,1,1/63,1,1/77,2,1/66,1,1/74,1,1	1.95300357602e-07	CG
2	560014	138	MNF-Che-49,MuskSP-68,Paw-13,Yng-4,KBS-Mac-68,Yng-53,MSGA-10,KBS-Mac-74,MNF-Che-47,LI-SET-036,(BRR4),(BRR57)///328PNA062	1,1,1/33,8,14/10,1,6/6,1,1/3,1,1/3,1,1/1,1,1/1,1,1/1,2,1/22,1,1/73,18,18/9,3,2/13,1,3	1.11016328362e-25	CG,CHH
2	566345	210	MNF-Che-49,MuskSP-68,Paw-13,Yng-4,Yng-53,MSGA-10,328PNA062,KBS-Mac-74,MNF-Che-47,BRR4,BRR57,(KBS-Mac-68)///LI-SET-036	11,9,4/86,56,5/93,63,7/94,61,8/93,54,8/94,54,6/87,46,5/75,54,10/78,47,7/87,50,6/87,51,5/84,55,11/89,49,8	4.39899345635e-19	CG
2	575576	270	MNF-Che-49,Paw-13,Yng-4,MSGA-10,KBS-Mac-74,MuskSP-68,KBS-Mac-68,MNF-Che-47///Yng-53,328PNA062,BRR4,LI-SET-036,BRR57	81,15,10/81,13,9/65,12,7/10,1,3/2,1,3/2,1,3/5,1,3/11,2,4/2,1,2/3,2,2/79,14,9/2,2,3/81,15,10	1.81099933705e-83	CG
2	584479	72	KBS-Mac-68,Yng-53,MSGA-10,KBS-Mac-74,LI-SET-036,328PNA062,BRR57,(BRR4),(MNF-Che-47),(MNF-Che-49)///Yng-4,MuskSP-68,Paw-13	1,2,1/22,1,1/14,1,1/19,1,1/23,1,1/3,3,1/77,1,1/1,2,1/2,1,1/73,1,1/9,1,1/85,1,1/5,1,1	1.92366422591e-42	CG
2	592492	203	MNF-Che-49///328PNA062,KBS-Mac-74,(LI-SET-036),(BRR4),(MSGA-10),(MuskSP-68),(KBS-Mac-68),(Paw-13),(Yng-53)	79,31,1/87,49,6/-,-,-/-,-,-/57,6,1/85,18,2/87,29,3/80,14,4/87,26,2/83,27,2/83,33,5/-,-,-/86,35,2	3.39175451597e-10	CHG
2	601401	153	MNF-Che-49,328PNA062,(LI-SET-036),(MuskSP-68),(KBS-Mac-74),(Paw-13),(Yng-53)///BRR57,(BRR4)	35,1,2/55,7,1/80,15,3/-,-,-/1,1,1/-,-,-/14,1,1/-,-,-/27,1,1/19,1,1/5,1,1/-,-,-/28,1,2	7.54853938455e-07	CG
2	610917	62	MNF-Che-49,MuskSP-68,Paw-13,Yng-4,Yng-53,MSGA-10,328PNA062,KBS-Mac-74,MNF-Che-47,BRR4,BRR57,(KBS-Mac-68)///LI-SET-036	65,1,1/2,2,1/1,1,1/1,1,1/1,1,1/1,1,1/1,1,1/17,1,1/1,1,1/1,1,1/1,1,1/1,1,1/2,1,1	3.01409551515e-13	CG
2	616679	84	Yng-4///MNF-Che-49,KBS-Mac-68,MSGA-10,328PNA062,BRR57,LI-SET-036,(BRR4),(MuskSP-68),(KBS-Mac-74),(Paw-13),(Yng-53)	79,11,8/67,7,14/81,17,10/-,-,-/83,11,19/86,10,10/60,12,2/82,25,15/77,11,16/72,15,6/79,21,19/22,6,1/65,5,11	1.7490125222e-17	CG
2	637663	287	BRR4,BRR57///Paw-13,KBS-Mac-68,Yng-53,MSGA-10,KBS-Mac-74	-,-,-/84,50,42/86,49,41/-,-,-/-,-,-/1,1,1/-,-,-/1,1,1/1,1,1/1,2,1/-,-,-/-,-,-/1,1,1	6.62908005674e-92	CG,CHG
2	668898	614	MNF-Che-49,MuskSP-68,Paw-13,Yng-4,Yng-53,328PNA062,MNF-Che-47,BRR4,MSGA-10,BRR57///KBS-Mac-68,KBS-Mac-74,LI-SET-036	16,6,1/85,49,8/79,45,6/93,53,8/86,50,9/84,31,5/86,41,6/3,1,1/2,2,1/88,41,6/85,46,6/90,50,7/86,49,7	5.08388467097e-190	CG
2	669560	404	MNF-Che-49,Yng-53,BRR57,BRR4,(328PNA062)///LI-SET-036,KBS-Mac-68,KBS-Mac-74,(MSGA-10)	1,1,1/76,45,3/71,53,2/-,-,-/80,44,5/37,17,1/-,-,-/6,11,1/6,1,1/-,-,-/67,31,1/-,-,-/77,50,3	3.89656215064e-22	CG
2	762193	219	MNF-Che-49,MuskSP-68,Paw-13,Yng-4,KBS-Mac-68,Yng-53,MSGA-10,328PNA062,KBS-Mac-74,MNF-Che-47,LI-SET-036///BRR4,BRR57	1,1,1/69,35,6/84,35,5/1,5,1/3,1,3/3,1,1/1,7,2/1,17,1/1,1,1/2,20,6/1,1,2/1,1,1/1,8,2	1.60173929503e-36	CG,CHG
2	843707	113	KBS-Mac-68,328PNA062,KBS-Mac-74///MNF-Che-49,MuskSP-68,Paw-13,Yng-4,Yng-53,MSGA-10,MNF-Che-47,BRR4,LI-SET-036,(BRR57)	40,39,13/31,31,10/19,20,7/27,30,10/34,39,12/30,28,9/42,38,12/4,3,1/2,1,1/28,34,11/1,2,1/37,37,13/29,32,10	1.075467682e-78	CG,CHG
2	865370	75	MSGA-10,(LI-SET-036),(BRR4),(BRR57),(MNF-Che-49),(MuskSP-68),(KBS-Mac-68),(KBS-Mac-74),(Yng-53)///Paw-13,Yng-4,(328PNA062)	31,1,1/19,1,1/22,1,3/-,-,-/22,2,1/6,1,1/21,1,1/20,1,1/38,1,1/80,1,1/61,1,1/88,1,1/19,1,1	2.76395659911e-09	CG
2	898775	241	Yng-53///MNF-Che-49,Paw-13,KBS-Mac-68,BRR4,LI-SET-036,(BRR57),(MNF-Che-47),(MSGA-10),(MuskSP-68),(KBS-Mac-74),(328PNA062),(Yng-4)	91,46,6/91,45,6/94,39,5/93,40,5/93,46,5/94,35,4/95,43,5/89,38,5/92,44,5/91,37,5/91,44,5/92,37,5/36,2,1	6.22922452895e-29	CHG
2	905468	179	BRR57,328PNA062,KBS-Mac-74,(Paw-13)///MuskSP-68,MSGA-10,MNF-Che-49,MNF-Che-47,LI-SET-036,(Yng-4)///BRR4,(KBS-Mac-68),(Yng-53)	1,1,1/14,2,7/47,12,9/1,1,1/1,1,1/4,2,3/2,1,2/14,5,5/34,11,16/54,12,12/42,15,14/7,1,1/9,4,8	8.91189910714e-40	CG
2	966774	78	MSGA-10,MNF-Che-49,(LI-SET-036),(MNF-Che-47),(MuskSP-68),(KBS-Mac-68),(KBS-Mac-74),(Paw-13),(328PNA062),(Yng-4),(Yng-53)///BRR4,BRR57	53,5,1/8,7,1/9,5,1/48,10,1/68,14,1/76,21,1/50,7,1/65,13,4/71,20,1/69,15,1/58,9,1/47,2,1/46,1,1	2.14673692308e-09	CG
2	967729	54	MNF-Che-47,(MNF-Che-49)///MuskSP-68,Paw-13,Yng-4,KBS-Mac-68,Yng-53,MSGA-10,328PNA062,KBS-Mac-74,BRR4,BRR57,(LI-SET-036)	17,1,1/1,1,1/1,1,1/75,2,1/57,1,1/1,1,1/2,2,1/1,1,1/1,1,1/1,1,1/1,1,1/1,2,1/1,1,1	1.95645532131e-17	CG
2	973685	58	MuskSP-68,(MNF-Che-47),(MNF-Che-49),(MSGA-10),(KBS-Mac-74),(Paw-13),(Yng-53)///Yng-4,(LI-SET-036),(BRR4),(BRR57),(KBS-Mac-68),(328PNA062)	50,1,1/52,1,1/62,1,1/42,1,1/21,2,1/19,1,1/10,1,1/48,2,1/43,1,1/18,1,1/61,1,1/83,1,1/44,4,1	1.22041270393e-05	CG
2	984234	95	LI-SET-036,MSGA-10,Yng-4,BRR57,(BRR4)///MuskSP-68,Paw-13,KBS-Mac-74,MNF-Che-47,MNF-Che-49,Yng-53,328PNA062,KBS-Mac-68	57,33,7/37,30,5/50,44,6/1,1,3/1,1,4/51,36,7/1,1,3/5,16,2/3,1,2/3,14,2/3,1,2/52,33,8/7,1,2	6.74571628634e-27	CG,CHG
2	1027403	123	KBS-Mac-74,LI-SET-036,(MNF-Che-49),(328PNA062),(Yng-4)///MuskSP-68,Paw-13,KBS-Mac-68,Yng-53,MSGA-10,MNF-Che-47,BRR4,BRR57	2,1,1/80,49,6/85,49,10/80,46,10/42,19,1/85,53,14/81,43,5/79,48,9/15,17,8/79,37,2/35,9,1/34,17,3/82,40,10	2.20026707341e-32	CG
2	1034209	53	MuskSP-68,MSGA-10,KBS-Mac-74,BRR57,(BRR4),(KBS-Mac-68),(Yng-4)///328PNA062,MNF-Che-47,(LI-SET-036),(MNF-Che-49),(Paw-13),(Yng-53)	37,4,3/9,1,1/1,1,1/47,6,5/31,2,4/1,1,1/1,1,1/5,1,1/2,1,1/30,2,1/50,5,5/13,1,1/29,4,3	3.99183104593e-33	CG
2	1042962	83	KBS-Mac-68///Paw-13,MNF-Che-47,(MSGA-10),(328PNA062)	-,-,-/-,-,-/-,-,-/12,1,1/-,-,-/23,1,1/-,-,-/80,1,3/-,-,-/14,1,1/37,1,1/-,-,-/-,-,-	9.36626320611e-06	CG
2	1065900	204	328PNA062,Yng-4///KBS-Mac-68,MSGA-10,KBS-Mac-74,MNF-Che-47,BRR57,LI-SET-036,MNF-Che-49,MuskSP-68,Yng-53,BRR4,(Paw-13)	85,33,9/85,29,9/91,36,11/93,34,14/84,28,14/94,27,11/80,39,11/85,31,10/84,42,21/76,21,6/8,1,3/15,6,4/80,33,12	4.31020061475e-23	CG
2	1077188	118	KBS-Mac-74,(MNF-Che-47),(MNF-Che-49),(MuskSP-68),(328PNA062)///BRR57,(LI-SET-036)	11,2,1/-,-,-/5,1,1/16,3,1/15,3,1/-,-,-/15,2,1/-,-,-/21,6,2/-,-,-/17,4,1/-,-,-/-,-,-	3.86715017737e-06	CG
2	1077367	77	328PNA062,KBS-Mac-74,(MNF-Che-47),(MNF-Che-49),(MSGA-10),(MuskSP-68),(Paw-13)///BRR4,BRR57,(LI-SET-036),(KBS-Mac-68),(Yng-4),(Yng-53)	17,4,1/8,1,1/8,2,1/22,3,1/23,6,1/20,4,1/23,6,1/18,3,1/32,7,1/24,6,1/30,6,1/17,5,1/15,3,1	3.51426047138e-18	CG
2	1081516	140	MNF-Che-49,KBS-Mac-68,BRR4,BRR57,MuskSP-68,Paw-13,Yng-4,MSGA-10,KBS-Mac-74,MNF-Che-47,LI-SET-036///328PNA062,Yng-53	3,1,1/1,1,1/1,1,1/1,1,1/1,1,1/2,1,1/1,1,1/1,1,1/1,1,1/5,3,1/64,15,7/2,1,1/49,9,4	1.08570667335e-62	CG
2	1083413	169	Yng-53,MSGA-10,(MuskSP-68)///BRR4,(LI-SET-036),(BRR57),(MNF-Che-47),(MNF-Che-49),(KBS-Mac-68),(KBS-Mac-74),(Paw-13),(328PNA062),(Yng-4)	44,2,3/41,3,6/31,1,2/48,3,2/32,2,1/1,1,1/13,1,1/47,1,1/39,3,2/35,1,3/38,1,2/43,3,3/2,1,1	6.26681656908e-10	CG
2	1093112	296	MNF-Che-49,MuskSP-68,Paw-13,KBS-Mac-68,KBS-Mac-74,MNF-Che-47,BRR4,BRR57,LI-SET-036,(Yng-4)///Yng-53,MSGA-10,328PNA062	73,16,2/74,29,5/77,27,2/80,28,3/73,22,1/23,6,1/83,20,2/69,21,1/77,26,3/74,24,1/4,3,1/61,14,1/5,1,1	2.67480138566e-68	CG
2	1093408	51	KBS-Mac-74,BRR4,Paw-13,(LI-SET-036),(BRR57),(MNF-Che-47),(MNF-Che-49),(MuskSP-68),(KBS-Mac-68),(Yng-4)///MSGA-10,328PNA062,Yng-53	60,6,1/75,10,1/67,8,1/75,6,1/72,5,1/5,1,1/67,10,2/43,6,1/63,15,1/67,10,2/2,1,1/57,2,1/3,1,1	3.05596606061e-16	CG
2	1093460	230	Yng-53,MSGA-10,328PNA062///MNF-Che-49,MuskSP-68,Paw-13,Yng-4,KBS-Mac-68,KBS-Mac-74,MNF-Che-47,BRR4,BRR57,LI-SET-036	71,19,2/82,26,2/77,20,2/83,23,2/72,18,1/12,1,1/72,21,2/69,19,1/72,22,1/79,21,2/4,1,1/68,15,1/7,1,1	1.7113072e-151	CG
2	1103371	63	Yng-53,(BRR4)///MuskSP-68,Paw-13,KBS-Mac-68,MSGA-10,LI-SET-036,(BRR57),(MNF-Che-47),(MNF-Che-49),(KBS-Mac-74),(328PNA062),(Yng-4)	77,8,1/34,1,1/51,1,1/48,1,1/43,2,1/58,2,1/77,7,1/63,8,1/57,2,1/71,1,1/53,2,1/52,3,1/11,1,1	1.20967001835e-14	CG
2	1107103	271	MuskSP-68,Paw-13,Yng-4,KBS-Mac-68,Yng-53,MSGA-10,328PNA062,MNF-Che-47,BRR4,BRR57,LI-SET-036,(MNF-Che-49)///KBS-Mac-74	79,11,7/79,16,3/79,13,3/78,18,10/70,8,13/82,11,8/79,9,4/74,15,2/3,1,1/76,11,4/79,18,4/88,8,5/86,8,4	3.25481549923e-20	CG
2	1107884	295	MNF-Che-49,MuskSP-68,Paw-13,Yng-4,KBS-Mac-68,Yng-53,MSGA-10,328PNA062,MNF-Che-47,BRR4,BRR57,LI-SET-036///KBS-Mac-74	82,14,2/82,9,5/86,21,3/82,20,4/81,13,2/86,19,4/89,19,3/82,10,3/5,2,1/84,13,3/84,14,4/84,16,4/84,14,4	4.61151112587e-34	CG
2	1164687	55	MNF-Che-49,Paw-13,Yng-4,KBS-Mac-68,Yng-53,MSGA-10,328PNA062,KBS-Mac-74,MNF-Che-47,BRR4,BRR57,(MuskSP-68)///LI-SET-036	83,2,1/1,1,1/1,2,1/2,1,1/1,1,1/3,1,1/28,2,1/4,1,1/7,1,1/1,2,1/1,1,1/1,1,1/1,1,1	1.70375669421e-13	CG
2	1170478	193	MSGA-10,KBS-Mac-74,BRR4,(LI-SET-036),(MNF-Che-47),(KBS-Mac-68),(Yng-4)///328PNA062	79,44,4/96,53,11/-,-,-/94,45,5/-,-,-/86,64,7/-,-,-/82,54,8/84,54,7/-,-,-/8,7,7/86,26,4/-,-,-	3.30872249045e-09	CG,CHG
2	1177435	198	Paw-13,(LI-SET-036),(MSGA-10)///MuskSP-68,BRR57,(BRR4),(MNF-Che-47),(MNF-Che-49),(KBS-Mac-68),(KBS-Mac-74),(328PNA062),(Yng-4),(Yng-53)	69,18,3/24,1,1/20,1,1/49,1,1/30,1,1/71,14,1/14,1,1/39,3,1/42,1,1/82,32,3/39,1,1/49,3,1/55,11,1	3.07758646766e-11	CG
2	1190266	155	MNF-Che-49,(MNF-Che-47)///MuskSP-68,Paw-13,Yng-4,MSGA-10,328PNA062,BRR4,(LI-SET-036),(KBS-Mac-68),(KBS-Mac-74),(Yng-53)	1,1,1/1,4,1/-,-,-/45,33,3/76,31,4/4,1,1/10,1,2/5,1,1/4,1,1/1,1,1/2,6,2/1,1,1/3,1,1	6.10441748908e-12	CG
2	1191352	114	Yng-4///MNF-Che-49,MuskSP-68,Paw-13,KBS-Mac-68,Yng-53,MSGA-10,328PNA062,KBS-Mac-74,MNF-Che-47,BRR4,BRR57,LI-SET-036	1,1,1/1,1,1/1,1,1/1,1,1/1,1,1/1,1,1/1,1,1/1,1,1/4,1,1/1,1,1/2,1,1/83,10,2/3,1,1	1.93316917595e-34	CG
2	1205403	173	MNF-Che-47,MNF-Che-49///KBS-Mac-74,Paw-13,Yng-4,KBS-Mac-68,Yng-53,MSGA-10,328PNA062,BRR4,BRR57,LI-SET-036	88,15,2/79,37,3/82,24,6/3,1,1/17,1,1/96,43,3/-,-,-/82,20,2/79,30,5/86,21,3/90,28,5/92,38,4/90,29,3	3.26513601167e-30	CG
2	1240211	86	Paw-13///MuskSP-68,KBS-Mac-68,Yng-53,328PNA062,KBS-Mac-74,BRR57	-,-,-/-,-,-/1,1,1/-,-,-/-,-,-/-,-,-/3,1,1/1,1,1/1,1,1/86,24,4/1,1,1/-,-,-/17,1,1	8.6130122449e-14	CG,CHG
2	1240306	220	MNF-Che-49,MuskSP-68,KBS-Mac-68,328PNA062,KBS-Mac-74,MNF-Che-47,BRR4,BRR57,Yng-53,MSGA-10,LI-SET-036///Paw-13,Yng-4	37,3,1/8,2,1/1,1,1/1,1,1/4,1,1/28,4,1/4,1,1/5,1,1/1,1,1/81,45,3/3,1,1/82,12,5/18,4,1	1.24431941066e-31	CG
2	1244530	181	MuskSP-68,(BRR4),(KBS-Mac-68),(KBS-Mac-74),(Paw-13),(Yng-4),(Yng-53)///328PNA062,MNF-Che-47,(BRR57),(MNF-Che-49)	-,-,-/64,15,12/10,6,4/1,3,2/45,4,1/-,-,-/71,19,9/50,14,6/74,10,5/79,13,4/6,2,7/57,16,2/60,9,7	5.56565009923e-07	CG,CHG
2	1246127	68	MSGA-10,(LI-SET-036),(BRR4),(BRR57),(MNF-Che-47),(MNF-Che-49),(MuskSP-68),(KBS-Mac-68),(KBS-Mac-74),(Paw-13),(Yng-4),(Yng-53)///328PNA062	86,19,2/87,25,3/81,23,2/81,25,3/75,20,2/79,27,6/65,16,2/58,21,4/80,21,4/82,17,2/21,1,1/92,18,1/83,20,4	0.000116098875732	CG,CHG
2	1258961	93	MNF-Che-49,Yng-53,KBS-Mac-74,(LI-SET-036),(BRR57),(MNF-Che-47),(MSGA-10),(KBS-Mac-68),(328PNA062)///BRR4,(MuskSP-68),(Paw-13)	59,29,58/21,4,13/61,8,25/42,16,36/62,15,53/53,4,42/49,1,17/41,9,50/77,18,70/37,11,42/60,13,34/-,-,-/55,31,59	1.81222277242e-09	CG,CHH
2	1274494	86	Yng-53,(BRR4),(MuskSP-68),(Yng-4)///MNF-Che-49,Paw-13,KBS-Mac-68,328PNA062,KBS-Mac-74,MNF-Che-47,BRR57,LI-SET-036,(MSGA-10)	1,1,1/46,1,1/2,1,1/1,1,1/4,1,1/17,1,1/60,1,1/6,1,1/1,1,1/5,1,1/4,1,1/53,1,1/76,11,1	1.82997901604e-13	CG
2	1277973	245	Yng-4,(KBS-Mac-74),(Paw-13)///LI-SET-036,(BRR4),(BRR57),(MNF-Che-47),(MSGA-10),(KBS-Mac-68),(328PNA062),(Yng-53)	88,70,53/83,64,47/81,54,41/87,55,43/-,-,-/82,54,40/-,-,-/85,72,45/80,47,44/77,53,34/92,56,44/84,44,17/84,66,43	6.07361528605e-06	CHH
2	1343470	202	KBS-Mac-74,(KBS-Mac-68)///MNF-Che-49,MuskSP-68,Paw-13,Yng-4,Yng-53,MSGA-10,328PNA062,MNF-Che-47,BRR4,BRR57,(LI-SET-036)	74,10,2/78,14,1/86,24,2/87,8,2/81,16,5/82,13,3/86,16,2/47,5,1/10,2,1/88,10,1/88,13,2/89,14,1/82,12,3	7.51443170204e-20	CG
2	1357454	117	MNF-Che-49,MNF-Che-47,BRR4,LI-SET-036,Paw-13,(BRR57),(MuskSP-68),(328PNA062)///KBS-Mac-68///Yng-53,KBS-Mac-74	1,1,1/1,1,1/16,6,1/1,1,1/1,1,1/-,-,-/28,1,1/66,4,1/88,24,1/18,1,1/36,1,1/-,-,-/91,34,1	2.20632432524e-33	CG
2	1357660	110	KBS-Mac-74,Yng-53///MNF-Che-49,MuskSP-68,Paw-13,Yng-4,MSGA-10,328PNA062,BRR4,BRR57,LI-SET-036,KBS-Mac-68,MNF-Che-47	1,1,1/1,1,1/1,1,1/23,1,1/11,1,1/3,1,1/5,1,1/65,3,1/83,32,1/1,1,1/1,1,1/1,1,1/83,27,2	3.76469190685e-45	CG,CHG
2	1361111	171	BRR4,328PNA062,(MSGA-10),(Paw-13),(Yng-4)///KBS-Mac-68,MuskSP-68,(MNF-Che-47),(MNF-Che-49),(KBS-Mac-74)	-,-,-/67,1,4/-,-,-/11,1,1/5,1,1/65,14,1/2,1,1/1,9,1/14,1,6/78,1,5/62,1,6/55,13,6/-,-,-	2.67504310162e-10	CG
2	1410562	106	Paw-13,Yng-4,KBS-Mac-68,Yng-53,328PNA062,KBS-Mac-74,BRR4,BRR57,(LI-SET-036),(MSGA-10),(MuskSP-68)///MNF-Che-47	91,36,1/91,21,3/91,30,1/3,1,1/-,-,-/97,3,1/82,6,1/86,18,1/90,20,1/89,33,2/89,25,3/99,12,2/90,19,1	4.73368202014e-13	CG
2	1419002	117	MuskSP-68,Paw-13,KBS-Mac-68,Yng-53,KBS-Mac-74,MNF-Che-47,BRR4,(LI-SET-036),(BRR57),(MNF-Che-49),(MSGA-10),(Yng-4)///328PNA062	7,6,6/2,6,2/1,2,1/2,8,2/1,1,2/1,3,2/1,3,2/1,4,1/1,3,1/1,3,1/44,28,6/1,1,1/1,4,2	5.96573998351e-19	CG
2	1456246	303	BRR4,Paw-13,328PNA062,BRR57,Yng-4,Yng-53,MSGA-10///MNF-Che-49,KBS-Mac-74,KBS-Mac-68,MNF-Che-47,LI-SET-036,(MuskSP-68)	12,1,2/85,20,3/81,23,4/14,1,1/1,1,1/80,21,2/38,1,2/3,1,1/7,1,1/89,21,4/83,13,3/88,10,3/86,24,2	5.90159757116e-31	CG
2	1456565	93	MuskSP-68,Yng-53,(BRR4),(MSGA-10),(Paw-13),(328PNA062),(Yng-4)///MNF-Che-49,MNF-Che-47,(LI-SET-036),(BRR57),(KBS-Mac-68),(KBS-Mac-74)	-,36,10/-,65,3/-,39,5/-,8,1/-,3,1/-,58,1/-,66,23/-,11,1/-,7,1/-,72,17/-,61,41/-,68,1/-,75,35	4.8280969154e-10	CHG
2	1467954	936	BRR57,KBS-Mac-74,(LI-SET-036),(BRR4),(MSGA-10),(MuskSP-68),(KBS-Mac-68),(Paw-13),(328PNA062),(Yng-53)///MNF-Che-49,MNF-Che-47	80,23,9/57,14,3/72,25,13/21,3,1/19,6,1/60,8,2/76,19,4/59,14,7/85,21,5/72,14,4/69,14,5/-,-,-/70,12,4	7.60094981439e-15	CG
2	1474193	71	Paw-13///MNF-Che-49,MuskSP-68,Yng-4,KBS-Mac-68,Yng-53,MSGA-10,328PNA062,KBS-Mac-74,MNF-Che-47,BRR4,BRR57,LI-SET-036	3,1,1/1,1,1/1,1,1/1,1,1/1,1,1/1,2,1/1,1,1/1,1,1/1,1,1/81,59,13/1,1,1/2,1,1/1,2,1	1.18186918934e-12	CG,CHG
2	1474434	101	Paw-13///BRR4,BRR57,(MuskSP-68),(Yng-53)	-,-,-/1,1,1/1,1,1/-,-,-/-,-,-/-,-,-/30,1,7/-,-,-/-,-,-/63,6,2/-,-,-/-,-,-/13,1,1	6.85164936557e-09	CG
2	1490395	375	MSGA-10,(LI-SET-036),(BRR4),(MNF-Che-47),(MNF-Che-49),(Yng-4)///328PNA062,(BRR57),(MuskSP-68),(KBS-Mac-68),(KBS-Mac-74),(Paw-13),(Yng-53)	36,22,6/45,24,4/53,30,6/32,19,4/42,20,4/21,7,1/79,35,5/54,23,4/49,26,5/69,26,6/83,32,5/34,22,3/59,20,4	4.18236744529e-08	CG
2	1492198	269	KBS-Mac-68,Yng-53,328PNA062,(BRR57),(Paw-13)///MSGA-10	-,-,-/-,-,-/30,21,14/-,-,-/-,-,-/76,36,17/-,-,-/1,1,1/-,-,-/18,10,7/1,1,1/-,-,-/2,4,8	1.63340739917e-14	CG
2	1521090	131	Yng-4,KBS-Mac-68,Yng-53,(LI-SET-036),(BRR4),(BRR57),(MSGA-10),(MuskSP-68),(KBS-Mac-74),(Paw-13)///MNF-Che-49,MNF-Che-47,(328PNA062)	29,6,12/29,4,5/48,9,13/1,1,1/1,1,1/33,2,2/45,6,1/41,13,26/37,7,6/35,6,5/10,6,2/45,9,6/41,8,5	2.05478692046e-18	CG
2	1537141	132	KBS-Mac-68,MSGA-10,328PNA062,(MuskSP-68)///Yng-53,KBS-Mac-74,Yng-4,BRR4,(LI-SET-036),(BRR57),(MNF-Che-47),(MNF-Che-49),(Paw-13)	83,39,7/92,56,16/89,54,21/56,45,9/72,43,14/10,1,1/1,11,2/19,8,1/92,65,23/76,63,16/7,8,1/45,63,39/94,54,22	8.70210572831e-19	CG,CHG
2	1565931	106	KBS-Mac-68,KBS-Mac-74,Yng-4///MNF-Che-49,MuskSP-68,Yng-53,328PNA062,MNF-Che-47,BRR4,BRR57,Paw-13,MSGA-10,LI-SET-036	65,7,7/57,6,6/68,10,8/69,6,5/55,8,6/58,5,8/68,8,4/10,2,1/3,1,1/57,6,5/62,7,6/13,2,2/63,8,8	6.35161707798e-43	CG
2	1594796	69	Paw-13,(KBS-Mac-74)///MuskSP-68,Yng-53,MSGA-10,328PNA062,BRR4,BRR57,LI-SET-036,(MNF-Che-47),(MNF-Che-49),(KBS-Mac-68),(Yng-4)	1,1,1/1,1,1/1,1,1/18,1,1/18,1,1/1,1,1/1,1,1/25,1,1/30,1,1/57,2,1/1,1,1/11,1,1/5,1,1	5.02985784349e-23	CG
2	1595468	53	Paw-13,(LI-SET-036),(MNF-Che-49),(KBS-Mac-68),(Yng-53)///MuskSP-68,BRR4,BRR57,(MNF-Che-47),(MSGA-10),(KBS-Mac-74),(328PNA062),(Yng-4)	52,1,1/1,1,1/6,1,1/32,1,1/50,1,1/26,1,1/1,1,1/48,1,1/27,1,1/73,1,1/36,1,1/30,1,1/40,2,1	6.84765068736e-12	CG
2	1618491	113	MuskSP-68,MSGA-10,KBS-Mac-74,(BRR4),(BRR57),(MNF-Che-47),(MNF-Che-49),(KBS-Mac-68)///Yng-4,Yng-53,328PNA062,LI-SET-036,(Paw-13)	88,28,2/48,4,1/41,7,2/53,4,1/44,3,1/23,1,1/1,1,1/56,6,1/18,1,1/53,10,1/87,25,2/86,17,1/88,20,2	1.92068014286e-41	CG
2	1649244	136	MuskSP-68,Yng-4,Yng-53,MSGA-10,328PNA062,BRR4,BRR57,(LI-SET-036),(KBS-Mac-68),(KBS-Mac-74),(Paw-13)///MNF-Che-47	81,7,1/89,13,5/88,9,4/18,1,1/-,-,-/92,19,4/92,12,3/76,3,2/80,1,2/86,5,2/88,15,5/92,10,3/87,7,5	2.44640453446e-20	CG,CHG
2	1664805	90	Paw-13,(MuskSP-68),(KBS-Mac-74)///MNF-Che-49,Yng-4,KBS-Mac-68,Yng-53,MSGA-10,328PNA062,MNF-Che-47,BRR4,BRR57,LI-SET-036	4,1,1/6,1,1/8,2,1/5,1,1/4,1,1/9,1,1/53,2,2/24,1,1/61,1,1/76,2,1/2,1,1/14,1,1/3,1,1	1.19891323693e-13	CG
2	1673524	249	MNF-Che-47///MNF-Che-49,MuskSP-68,Yng-4,KBS-Mac-68,Yng-53,KBS-Mac-74,BRR4	-,-,-/84,29,5/-,-,-/1,1,1/93,27,4/-,-,-/81,13,10/85,23,2/97,34,1/-,-,-/-,-,-/88,29,3/89,38,7	5.59766747093e-12	CG
2	1696269	99	Yng-4,Yng-53,BRR4,Paw-13,328PNA062,MuskSP-68,BRR57,MSGA-10///KBS-Mac-74,MNF-Che-49,LI-SET-036,KBS-Mac-68,(MNF-Che-47)	13,1,1/62,18,4/61,13,1/42,4,1/11,2,1/51,15,2/62,20,2/14,3,1/6,1,1/72,24,2/65,8,2/78,25,6/73,20,3	1.43695631086e-33	CG
2	1709994	408	MNF-Che-49,MuskSP-68,Yng-53,BRR57,(BRR4),(MNF-Che-47),(MSGA-10),(KBS-Mac-68),(KBS-Mac-74),(Paw-13),(328PNA062),(Yng-4)///LI-SET-036	13,10,1/92,24,3/89,20,3/83,12,5/97,20,9/82,3,5/89,20,5/76,25,2/90,25,4/82,19,3/75,4,4/69,13,2/92,4,6	1.59208632443e-08	CG
2	1727425	334	MuskSP-68///MNF-Che-49,Paw-13,Yng-4,MSGA-10,328PNA062,MNF-Che-47,BRR4,BRR57,(LI-SET-036),(KBS-Mac-68),(KBS-Mac-74),(Yng-53)	45,32,5/82,46,10/73,43,10/87,49,12/82,47,11/68,34,7/6,2,2/60,30,9/71,39,7/79,42,9/64,37,10/85,42,9/73,43,9	3.00599492954e-26	CG
2	1781031	543	MuskSP-68,MSGA-10,(KBS-Mac-74),(Paw-13)///MNF-Che-49,Yng-4,Yng-53,MNF-Che-47,LI-SET-036,(KBS-Mac-68)///328PNA062,BRR4,BRR57	70,33,10/82,37,9/85,37,10/74,33,8/66,30,8/9,2,2/1,1,1/45,22,7/36,16,6/36,15,7/86,38,9/78,35,10/75,30,10	1.86473479091e-133	CG,CHG
2	1828974	95	328PNA062,Yng-53,(MSGA-10),(KBS-Mac-74)///MNF-Che-49,MuskSP-68,Paw-13,Yng-4,MNF-Che-47,BRR4,LI-SET-036,BRR57,(KBS-Mac-68)	91,37,9/91,28,9/75,27,11/91,37,8/91,30,8/48,7,3/93,36,8/64,8,4/44,12,5/87,31,9/3,1,1/87,24,9/27,8,4	5.11689736326e-35	CG
2	1852181	151	BRR4,MSGA-10,MNF-Che-47,(BRR57),(MNF-Che-49),(MuskSP-68)///Paw-13,KBS-Mac-68,(LI-SET-036),(KBS-Mac-74),(328PNA062),(Yng-4),(Yng-53)	77,32,6/17,5,1/30,12,2/34,9,3/19,7,1/36,5,1/14,4,1/67,31,3/75,35,5/73,33,6/61,20,3/69,27,5/68,23,3	3.64428259578e-11	CG,CHG
2	1852483	285	MNF-Che-47,MNF-Che-49,BRR4,MuskSP-68,MSGA-10,BRR57///LI-SET-036,KBS-Mac-74,KBS-Mac-68,Paw-13,Yng-4,(328PNA062),(Yng-53)	-,38,5/-,5,1/-,6,1/-,3,2/-,10,1/-,6,1/-,5,1/-,40,6/-,45,6/-,41,6/-,26,4/-,34,5/-,25,2	3.28469032437e-31	CHG
2	1852886	202	MNF-Che-49,MuskSP-68,MSGA-10,328PNA062,BRR57,Yng-53,LI-SET-036///Paw-13,KBS-Mac-74,Yng-4,KBS-Mac-68	7,15,6/-,-,-/2,9,2/-,-,-/1,3,2/1,1,1/2,2,1/83,28,9/83,39,16/89,38,13/2,7,2/73,32,7/14,16,6	1.30977245672e-38	CG
2	1897290	93	MNF-Che-49,(KBS-Mac-68)///Yng-53	-,-,-/-,-,-/-,-,-/-,-,-/1,1,1/-,-,-/-,-,-/1,3,1/-,-,-/-,-,-/-,-,-/-,-,-/61,31,4	1.47802337455e-06	CG
2	1905092	202	KBS-Mac-74///Paw-13,328PNA062,MNF-Che-47,BRR4,BRR57,(LI-SET-036),(MSGA-10),(MuskSP-68),(KBS-Mac-68),(Yng-53)	87,55,12/84,45,21/60,43,23/99,34,5/-,-,-/92,40,10/81,38,7/56,60,9/1,4,2/75,45,26/83,59,11/-,-,-/80,34,5	6.16957371234e-09	CG,CHG
2	1906538	250	Paw-13,LI-SET-036,(KBS-Mac-68)///Yng-4,328PNA062,KBS-Mac-74,BRR4,BRR57,Yng-53,(MNF-Che-47)	73,54,25/5,15,9/3,1,4/36,11,11/-,-,-/-,-,-/-,-,-/48,22,15/5,1,9/81,40,19/6,1,6/1,1,5/36,4,8	4.28638739751e-21	CG,CHG
2	1919151	59	MSGA-10,MNF-Che-49,KBS-Mac-68,KBS-Mac-74,MNF-Che-47,(LI-SET-036),(Paw-13)///MuskSP-68,Yng-4,Yng-53,328PNA062,BRR4,BRR57	48,1,1/9,1,1/19,1,1/83,2,1/82,1,1/86,1,1/6,1,1/81,1,2/84,1,1/59,1,1/3,1,1/4,1,1/13,1,1	2.40613490362e-32	CG
2	1929955	355	MuskSP-68,Paw-13,KBS-Mac-68,(BRR4),(MNF-Che-47),(MNF-Che-49),(MSGA-10),(328PNA062),(Yng-4)///LI-SET-036	92,73,47/88,33,14/-,-,-/73,40,8/83,29,12/67,48,17/80,37,7/59,17,9/-,-,-/62,26,3/80,38,17/84,48,12/-,-,-	3.88919807292e-08	CHH
2	1932034	63	Yng-53,(BRR4),(BRR57),(MSGA-10),(KBS-Mac-68),(KBS-Mac-74),(Paw-13),(328PNA062)///MNF-Che-49,MNF-Che-47,(LI-SET-036),(MuskSP-68),(Yng-4)	61,-,1/33,-,1/28,-,1/72,-,1/73,-,1/16,-,1/66,-,1/31,-,1/34,-,1/31,-,1/28,-,1/47,-,1/9,-,1	7.37275612465e-09	CG
2	2082001	95	328PNA062,(MSGA-10),(KBS-Mac-68)///LI-SET-036,(BRR4),(BRR57),(MNF-Che-47),(MNF-Che-49),(MuskSP-68),(KBS-Mac-74),(Paw-13),(Yng-4),(Yng-53)	71,9,7/64,9,11/46,13,9/59,6,6/55,8,6/25,5,3/65,5,2/47,3,3/55,5,2/50,9,5/23,4,2/54,7,6/56,7,4	3.60464734454e-05	CG
2	2086564	232	Paw-13,Yng-4,KBS-Mac-68,Yng-53,328PNA062,KBS-Mac-74,BRR4,BRR57,(MSGA-10),(MuskSP-68)///LI-SET-036,(MNF-Che-47),(MNF-Che-49)	1,1,1/85,23,10/93,19,11/31,1,1/26,11,7/80,9,2/88,35,9/82,10,10/81,27,7/98,17,8/93,27,10/95,10,14/86,28,7	2.84173971949e-11	CG
2	2094992	71	328PNA062,MNF-Che-49,Yng-53,MNF-Che-47///MuskSP-68,MSGA-10,BRR4,KBS-Mac-74,BRR57,(LI-SET-036),(KBS-Mac-68),(Paw-13),(Yng-4)	40,1,1/1,1,1/12,1,1/86,23,1/77,28,1/6,1,8/3,1,1/38,1,1/1,1,1/20,3,1/88,10,3/34,1,2/82,7,3	1.19304454623e-20	CG
2	2095088	693	MNF-Che-47,Yng-53,MNF-Che-49,(328PNA062)///Yng-4,Paw-13,BRR4,KBS-Mac-74,(LI-SET-036),(BRR57),(MSGA-10),(MuskSP-68),(KBS-Mac-68)	29,1,1/20,1,1/28,2,1/90,38,4/85,35,3/25,1,1/33,4,1/34,1,1/22,1,1/18,1,1/78,28,3/15,2,1/87,36,4	8.79777931667e-170	CG
2	2095783	419	Yng-4,KBS-Mac-68,MSGA-10,KBS-Mac-74,BRR4,BRR57,MuskSP-68,LI-SET-036,Paw-13///328PNA062,Yng-53,MNF-Che-49,MNF-Che-47	3,1,1/5,1,1/1,1,1/74,39,3/75,47,5/6,1,1/16,7,1/1,1,1/1,1,1/18,11,1/84,40,3/9,11,1/74,40,3	6.79522397612e-71	CG
2	2096202	176	MNF-Che-47,328PNA062,MNF-Che-49,Yng-53///KBS-Mac-68,KBS-Mac-74,LI-SET-036,Paw-13,BRR4,(BRR57),(MSGA-10),(MuskSP-68)	1,1,1/19,1,1/31,1,1/85,32,4/81,25,3/29,4,1/28,1,1/1,1,1/1,1,1/21,5,2/80,21,2/-,-,-/78,32,3	3.79545214399e-34	CG
2	2096382	202	Yng-4,KBS-Mac-68,KBS-Mac-74,BRR4,(LI-SET-036),(BRR57),(MSGA-10),(MuskSP-68),(Paw-13)///MNF-Che-49,Yng-53,(MNF-Che-47),(328PNA062)	1,3,1/1,1,1/13,1,1/82,40,3/57,55,14/9,1,1/5,3,1/1,1,1/1,1,1/8,1,1/72,26,2/1,1,1/69,46,3	6.5358673075e-15	CG
2	2098924	111	MuskSP-68,(BRR4),(MNF-Che-47),(MNF-Che-49),(MSGA-10),(Paw-13),(328PNA062),(Yng-4),(Yng-53)///KBS-Mac-74,(LI-SET-036),(BRR57),(KBS-Mac-68)	48,1,1/87,5,3/53,3,1/84,11,1/79,4,1/94,12,1/98,17,3/17,1,1/18,4,1/90,10,2/89,1,1/81,9,1/84,7,1	9.46725291139e-05	CG,CHG
2	2099568	414	KBS-Mac-68,KBS-Mac-74,LI-SET-036///MNF-Che-49,MuskSP-68,Paw-13,Yng-53,MNF-Che-47,Yng-4,MSGA-10,BRR4,BRR57,(328PNA062)	13,1,1/82,36,4/69,34,3/83,28,3/78,16,2/79,29,3/89,41,6/11,3,1/7,4,1/80,28,6/81,12,1/77,35,5/88,39,7	1.7053578691e-49	CG
2	2100064	470	MNF-Che-49,Paw-13,Yng-53,MNF-Che-47,BRR4,BRR57,MuskSP-68,Yng-4,MSGA-10///KBS-Mac-74,LI-SET-036,KBS-Mac-68,328PNA062	1,1,1/76,41,8/87,42,6/88,44,6/81,37,4/81,39,7/87,50,8/14,9,1/7,4,1/82,45,6/20,8,1/74,31,6/81,47,8	6.24023800858e-70	CG
2	2100534	830	328PNA062,KBS-Mac-74,LI-SET-036,KBS-Mac-68///MNF-Che-49,MuskSP-68,Paw-13,Yng-4,Yng-53,MSGA-10,MNF-Che-47,BRR4,BRR57	2,1,1/82,28,8/80,28,6/84,34,11/82,27,9/84,23,6/82,26,5/11,5,3/5,2,1/85,25,7/7,3,1/80,36,10/85,33,8	4.83037126667e-136	CG
2	2103114	527	MNF-Che-49,Yng-53,BRR57,LI-SET-036,(BRR4),(MSGA-10),(MuskSP-68)///Yng-4,KBS-Mac-74,(KBS-Mac-68),(328PNA062)	69,21,8/58,14,4/63,16,3/-,-,-/73,40,5/63,14,1/66,12,3/14,1,3/7,5,3/-,-,-/26,11,2/1,1,1/67,16,5	8.83915311054e-12	CG
2	2115724	70	KBS-Mac-74,LI-SET-036///MNF-Che-49,MuskSP-68,Paw-13,Yng-4,Yng-53,MSGA-10,MNF-Che-47,BRR4,(BRR57),(KBS-Mac-68),(328PNA062)	77,10,5/3,2,1/8,3,1/5,1,1/2,1,1/1,1,2/1,1,1/17,8,1/70,9,5/2,1,1/35,3,1/1,1,2/1,1,2	8.02685475321e-18	CG
2	2134360	308	Yng-4,MSGA-10,328PNA062,LI-SET-036,Paw-13///Yng-53,KBS-Mac-74,MNF-Che-47,BRR4,BRR57,KBS-Mac-68,(MNF-Che-49),(MuskSP-68)	2,1,1/75,1,7/69,1,4/72,1,4/67,1,2/2,25,2/62,1,3/51,1,5/69,1,5/3,1,3/3,1,1/2,1,2/65,1,8	2.42413221421e-39	CG
2	2151154	75	KBS-Mac-74,(LI-SET-036),(BRR4),(BRR57),(MSGA-10),(MuskSP-68),(KBS-Mac-68),(328PNA062)///Paw-13,Yng-4,(MNF-Che-47),(Yng-53)	63,-,1/72,-,3/71,-,2/39,-,1/-,-,-/76,-,1/80,-,3/77,-,2/75,-,11/2,-,1/63,-,2/1,-,1/12,-,1	3.93917290812e-08	CG
2	2179997	176	Paw-13,BRR4,(LI-SET-036),(BRR57),(MSGA-10),(KBS-Mac-68),(KBS-Mac-74),(Yng-53)///328PNA062	91,65,3/97,86,8/96,56,8/-,-,-/-,-,-/47,49,4/-,-,-/81,45,1/87,35,2/83,67,9/1,1,2/-,-,-/74,36,2	3.52397720557e-07	CG,CHG
2	2183178	62	KBS-Mac-68///MSGA-10,BRR4,(BRR57),(MuskSP-68),(Yng-53)	-,-,-/52,1,1/55,1,1/-,-,-/-,-,-/62,1,1/42,1,1/1,2,1/-,-,-/-,-,-/-,-,-/-,-,-/57,1,1	2.08842285714e-06	CG
2	2226716	500	MuskSP-68,KBS-Mac-68,(BRR4),(MSGA-10),(Paw-13),(328PNA062)///BRR57,(LI-SET-036),(Yng-53)	91,49,17/88,40,11/95,58,25/-,-,-/-,-,-/97,31,4/90,41,3/75,41,4/-,-,-/87,43,5/88,47,8/-,-,-/91,59,15	2.17601294777e-08	CHH
2	2233585	51	328PNA062,BRR57,(BRR4),(MSGA-10),(Yng-53)///MNF-Che-49,KBS-Mac-74,MNF-Che-47,KBS-Mac-68,(LI-SET-036),(MuskSP-68),(Paw-13),(Yng-4)	39,1,1/61,1,1/73,1,1/2,1,1/1,1,1/43,1,1/40,1,1/8,1,1/4,1,1/23,1,1/78,5,1/35,1,1/61,1,1	1.49477831066e-16	CG
2	2256600	262	MuskSP-68,KBS-Mac-68,Yng-53,MSGA-10,KBS-Mac-74,MNF-Che-47,BRR4,BRR57,(MNF-Che-49),(Paw-13),(Yng-4)///328PNA062	-,-,-/86,24,3/89,24,2/87,32,9/86,32,8/91,31,4/89,26,3/76,19,6/83,24,3/84,33,6/49,1,3/85,31,3/85,23,3	1.64087512605e-17	CHG
2	2257128	84	328PNA062,(BRR4),(BRR57),(MNF-Che-47),(MNF-Che-49),(MSGA-10),(MuskSP-68),(KBS-Mac-68),(KBS-Mac-74),(Paw-13),(Yng-4),(Yng-53)///LI-SET-036	5,3,1/78,18,2/82,9,1/82,7,1/76,18,1/87,12,1/84,7,1/65,6,2/80,14,2/81,12,3/82,21,5/80,6,2/78,14,1	0.000107906750062	CG
2	2266710	63	MNF-Che-47,328PNA062,(MNF-Che-49),(MSGA-10),(Yng-4)///BRR4,LI-SET-036,Paw-13,BRR57,(MuskSP-68),(KBS-Mac-68),(KBS-Mac-74),(Yng-53)	-,38,21/-,44,20/-,42,17/-,9,2/-,27,8/-,27,4/-,33,16/-,42,9/-,30,10/-,43,17/-,9,4/-,20,7/-,40,9	4.18266490891e-15	CHG
2	2276413	108	Yng-4,(LI-SET-036),(MNF-Che-47),(MNF-Che-49),(MuskSP-68),(Paw-13)///MSGA-10,328PNA062,KBS-Mac-74,BRR4,(BRR57),(KBS-Mac-68),(Yng-53)	25,31,3/2,3,1/27,10,2/35,22,4/42,15,2/1,1,1/39,12,2/9,13,2/4,10,2/45,19,2/4,5,1/64,22,5/5,6,3	1.01706587847e-10	CG
2	2277386	163	Yng-53,KBS-Mac-74,(LI-SET-036),(BRR4),(MSGA-10),(MuskSP-68),(Paw-13),(328PNA062),(Yng-4)///MNF-Che-49,MNF-Che-47,(BRR57),(KBS-Mac-68)	41,38,5/59,33,5/23,37,5/6,29,4/3,28,4/43,35,5/53,38,6/35,34,7/74,35,5/58,30,4/56,38,6/53,40,7/66,38,6	2.74309373213e-11	CG
2	2282204	259	Paw-13,Yng-4,328PNA062,BRR4,BRR57,LI-SET-036,MSGA-10,(MNF-Che-47),(MNF-Che-49),(MuskSP-68),(Yng-53)///KBS-Mac-68,KBS-Mac-74	69,27,4/81,24,6/79,27,4/75,15,3/77,26,4/84,25,3/73,12,4/10,4,2/7,4,1/85,33,6/77,26,4/70,27,6/73,21,4	3.29510671943e-19	CG
2	2282464	195	MNF-Che-49,MuskSP-68,Paw-13,KBS-Mac-68,Yng-53,328PNA062,BRR4,LI-SET-036,(BRR57),(MNF-Che-47),(MSGA-10),(Yng-4)///KBS-Mac-74	86,23,3/82,36,5/71,18,2/74,25,2/89,25,5/78,24,3/87,31,3/77,16,7/26,11,1/83,28,3/86,26,4/80,31,3/89,29,3	2.21420021836e-10	CG
2	2282659	92	KBS-Mac-74,(MSGA-10),(KBS-Mac-68)///MNF-Che-47,(LI-SET-036),(BRR4),(BRR57),(MNF-Che-49),(MuskSP-68),(Paw-13),(328PNA062),(Yng-4),(Yng-53)	67,15,2/52,24,2/54,9,2/85,19,2/75,21,3/50,7,3/61,11,1/43,2,2/11,5,2/57,16,3/59,18,1/71,7,1/56,10,3	5.35296114306e-05	CG
2	2301787	107	KBS-Mac-74,MSGA-10,(MNF-Che-47),(Yng-4)///328PNA062,MNF-Che-49,MuskSP-68,Yng-53,BRR57,(BRR4),(KBS-Mac-68),(Paw-13)	-,-,-/15,6,3/1,1,1/43,16,11/3,1,3/65,11,4/1,1,1/1,1,1/73,32,6/19,3,1/1,1,1/69,3,5/1,1,1	1.31744330628e-15	CG
2	2329915	53	Paw-13,328PNA062,Yng-4,Yng-53,BRR4,BRR57,LI-SET-036,MNF-Che-49,MSGA-10,(MNF-Che-47)///MuskSP-68,KBS-Mac-68,KBS-Mac-74	5,1,1/9,1,2/8,1,1/17,2,5/10,2,1/20,5,3/74,3,10/55,8,11/46,15,9/1,1,1/1,1,1/8,1,1/10,1,1	4.90071503955e-23	CG
2	2329997	70	MNF-Che-49,(LI-SET-036),(BRR4),(BRR57),(MNF-Che-47),(MSGA-10),(Paw-13),(328PNA062),(Yng-4),(Yng-53)///KBS-Mac-68,(MuskSP-68),(KBS-Mac-74)	81,10,4/86,7,1/91,10,1/85,7,3/78,10,1/89,8,4/92,35,2/93,46,10/92,26,8/88,19,5/77,5,4/92,8,3/90,12,2	0.000119809367654	CG,CHG
2	2363042	883	Paw-13,Yng-4,KBS-Mac-74,BRR4,BRR57,KBS-Mac-68,(MSGA-10),(MuskSP-68)///MNF-Che-49///Yng-53,328PNA062,LI-SET-036	81,49,12/6,2,1/1,4,3/-,-,-/59,17,4/18,5,1/32,6,2/10,6,3/2,3,2/3,6,2/75,40,10/7,1,2/80,39,11	9.07306921649e-67	CG
2	2364447	1148	Yng-53,(LI-SET-036),(MuskSP-68),(328PNA062)///Paw-13,Yng-4,KBS-Mac-68,KBS-Mac-74,(BRR4),(BRR57),(MNF-Che-47),(MNF-Che-49),(MSGA-10)	61,26,8/25,4,2/28,8,3/12,1,1/12,2,1/19,5,2/75,24,7/15,5,1/10,1,1/12,3,1/73,28,8/8,1,1/82,34,12	6.360896e-81	CG
2	2370495	389	MNF-Che-49,MuskSP-68,Paw-13,Yng-4,KBS-Mac-68,MSGA-10,KBS-Mac-74,MNF-Che-47,BRR4,BRR57,LI-SET-036///328PNA062,(Yng-53)	82,26,7/82,27,5/82,27,5/74,17,3/76,27,6/83,24,5/83,25,4/79,23,5/80,22,4/79,24,4/2,1,1/79,17,3/21,1,1	6.00512829048e-58	CG
2	2424384	294	Paw-13,(MuskSP-68),(Yng-53)///BRR4,(BRR57),(328PNA062),(Yng-4)	-,-,-/90,31,1/78,1,1/-,-,-/-,-,-/-,-,-/22,1,5/-,-,-/-,-,-/1,1,1/75,4,1/88,12,1/33,1,2	2.18532827586e-05	CG,CHG
2	2559819	447	MuskSP-68,BRR4,(MNF-Che-49),(KBS-Mac-68),(KBS-Mac-74),(Yng-53)///MSGA-10,Paw-13,(LI-SET-036),(328PNA062)	27,1,6/72,11,6/-,-,-/-,-,-/79,11,4/6,1,1/88,40,9/64,7,5/80,6,8/3,1,1/8,14,2/-,-,-/72,11,8	8.70981571137e-10	CG
2	2730735	119	KBS-Mac-68,(BRR4),(MNF-Che-47)///328PNA062,(LI-SET-036),(BRR57),(MNF-Che-49),(KBS-Mac-74),(Paw-13),(Yng-4),(Yng-53)	73,-,17/61,-,44/83,-,11/82,-,20/80,-,18/-,-,-/-,-,-/88,-,38/92,-,10/61,-,10/76,-,2/78,-,21/78,-,4	3.69067955543e-06	CG,CHH
2	2731275	875	Yng-4///MNF-Che-49,MuskSP-68,Paw-13,KBS-Mac-68,Yng-53,MSGA-10,328PNA062,KBS-Mac-74,BRR4,BRR57,LI-SET-036,(MNF-Che-47)	2,2,1/9,4,1/3,1,1/42,8,3/2,1,1/19,4,1/1,2,1/10,3,1/5,2,1/15,4,1/10,3,1/75,29,12/19,5,2	4.47606733439e-51	CG
2	2816517	89	Paw-13,(BRR4),(BRR57),(MNF-Che-49),(MSGA-10),(MuskSP-68),(KBS-Mac-74),(Yng-53)///MNF-Che-47,(LI-SET-036),(KBS-Mac-68),(328PNA062),(Yng-4)	34,10,3/20,5,4/20,6,3/48,9,4/18,4,2/27,1,4/16,2,3/41,5,4/14,1,2/7,1,4/40,4,2/43,5,4/16,2,3	2.06854570519e-05	CG
2	2854490	401	MNF-Che-49,MuskSP-68,Yng-4,MSGA-10,LI-SET-036,KBS-Mac-74,(MNF-Che-47),(KBS-Mac-68)///Paw-13,Yng-53,328PNA062,BRR4,BRR57	2,1,2/83,19,10/80,17,7/27,3,3/18,1,2/1,1,1/6,1,2/40,6,5/19,1,3/77,13,6/81,16,7/3,8,2/82,16,7	1.68885698313e-51	CG
2	2857757	147	Paw-13,Yng-53,328PNA062,KBS-Mac-74,(BRR4),(BRR57),(MSGA-10),(MuskSP-68)///MNF-Che-47,(MNF-Che-49)	-,-,-/17,4,1/11,8,4/86,58,24/69,23,5/24,12,1/15,17,3/-,-,-/1,1,2/1,3,1/1,1,2/-,-,-/1,7,1	8.57248612022e-13	CG,CHG
2	2857952	504	Paw-13,MNF-Che-49,MNF-Che-47,LI-SET-036,(KBS-Mac-74)///Yng-4,MSGA-10,328PNA062,BRR57,MuskSP-68,Yng-53,KBS-Mac-68,(BRR4)	71,1,9/36,1,7/5,1,4/68,20,9/73,12,12/7,1,3/12,1,4/20,1,7/38,1,8/71,1,7/2,33,2/3,99,3/16,1,4	1.00968123688e-29	CG
2	2865534	323	328PNA062,KBS-Mac-74,MNF-Che-47,(Yng-4)///BRR57,(LI-SET-036),(BRR4),(MSGA-10),(MuskSP-68),(KBS-Mac-68),(Paw-13),(Yng-53)	52,7,1/77,25,2/73,24,5/5,2,1/-,-,-/54,15,1/53,6,1/49,12,2/6,1,2/72,13,2/29,2,1/41,7,1/67,19,2	7.56442297415e-11	CG,CHG
2	2867683	125	KBS-Mac-74,Yng-53,Yng-4,328PNA062,(KBS-Mac-68)///MSGA-10,MNF-Che-47,BRR4,LI-SET-036,BRR57,MNF-Che-49,MuskSP-68	12,1,1/11,1,1/23,1,1/14,1,1/23,1,1/12,1,1/23,1,1/69,1,1/83,1,1/-,-,-/84,1,1/85,25,1/83,1,1	8.71234780303e-36	CG
2	2890783	84	Yng-4///KBS-Mac-74,LI-SET-036,(BRR4),(BRR57),(MNF-Che-47),(MNF-Che-49),(MSGA-10),(MuskSP-68),(KBS-Mac-68),(Paw-13),(328PNA062),(Yng-53)	94,13,2/93,10,1/95,11,9/93,11,2/86,10,1/91,6,1/93,10,1/94,10,7/85,11,2/82,7,1/86,9,1/3,1,1/88,9,1	1.58707919323e-07	CG
2	2891307	124	MNF-Che-49,MSGA-10,KBS-Mac-74,BRR57,(LI-SET-036),(BRR4),(MNF-Che-47),(MuskSP-68),(KBS-Mac-68),(328PNA062),(Yng-53)///Yng-4	81,14,3/81,29,2/87,33,5/90,17,2/84,19,1/93,35,7/85,24,3/74,20,3/96,36,6/-,-,-/81,12,1/20,8,1/81,20,3	2.88415713455e-09	CG
2	2901821	293	MuskSP-68,Paw-13,(LI-SET-036)///MNF-Che-47,MSGA-10,BRR57,(BRR4),(MNF-Che-49),(KBS-Mac-68),(KBS-Mac-74),(328PNA062),(Yng-4),(Yng-53)	56,27,18/23,10,4/6,2,2/2,2,2/22,10,4/10,12,9/84,64,39/45,22,13/45,13,6/78,51,33/31,11,6/38,12,7/52,21,14	6.27347831727e-64	CG
2	2910330	147	KBS-Mac-74,(BRR4),(BRR57),(MNF-Che-49),(MuskSP-68),(KBS-Mac-68)///Paw-13,Yng-4,(LI-SET-036),(MNF-Che-47),(MSGA-10),(328PNA062),(Yng-53)	64,3,2/31,1,1/45,1,1/50,1,2/36,1,1/79,5,1/39,1,1/8,1,1/5,1,1/76,12,3/75,7,3/88,6,2/93,10,3	1.46452e-06	CG
2	2912743	130	Yng-53,(MSGA-10),(KBS-Mac-68),(328PNA062)///BRR4,(LI-SET-036),(BRR57),(MNF-Che-47),(KBS-Mac-74)	71,22,3/91,8,1/79,13,6/69,11,1/-,-,-/73,45,8/-,-,-/78,41,12/70,34,14/-,-,-/92,46,25/-,-,-/82,62,36	1.64530741223e-05	CHG
2	2913392	227	KBS-Mac-68,Yng-53,328PNA062,KBS-Mac-74,Yng-4///MNF-Che-47,MSGA-10,BRR4,BRR57,(LI-SET-036),(MNF-Che-49),(MuskSP-68),(Paw-13)	80,27,5/80,37,4/82,37,5/84,41,5/63,11,2/86,40,5/87,36,4/9,4,1/8,5,1/79,31,3/13,4,1/48,18,2/9,1,1	4.14982410512e-34	CG,CHG
2	2913659	178	MNF-Che-49,MuskSP-68,Paw-13,Yng-4,MSGA-10,MNF-Che-47,BRR4,BRR57,(LI-SET-036)///KBS-Mac-68,Yng-53,KBS-Mac-74,(328PNA062)	52,37,4/85,52,12/80,45,6/82,38,4/76,34,4/83,39,4/82,39,3/6,1,1/5,1,1/81,37,3/38,15,1/75,24,3/8,1,1	2.16543492113e-57	CG
2	2951652	111	MuskSP-68///Yng-53,(LI-SET-036),(BRR4),(BRR57),(MNF-Che-47),(MNF-Che-49),(MSGA-10),(KBS-Mac-68),(KBS-Mac-74),(Paw-13),(328PNA062),(Yng-4)	85,11,2/83,18,4/85,7,2/80,14,2/82,14,1/68,19,1/8,4,1/79,23,4/85,17,1/90,18,1/84,12,1/86,18,4/86,23,3	9.77041813502e-05	CG,CHG
2	2952223	167	Paw-13,(328PNA062)///BRR57,LI-SET-036,(BRR4),(MNF-Che-47),(MNF-Che-49),(MSGA-10),(MuskSP-68),(KBS-Mac-68),(KBS-Mac-74),(Yng-4),(Yng-53)	88,62,26/74,47,20/83,44,21/84,59,20/85,35,19/82,50,15/89,61,16/74,57,13/81,41,16/68,12,3/58,36,11/76,46,12/92,58,18	5.41287813617e-07	CG,CHG
2	2995711	250	328PNA062///MuskSP-68,Yng-4,Yng-53,MSGA-10,KBS-Mac-74,MNF-Che-47,BRR4,BRR57,LI-SET-036,(MNF-Che-49),(KBS-Mac-68)	43,26,8/48,30,11/43,28,8/51,29,8/36,22,6/45,29,6/48,26,7/38,19,7/37,22,12/-,-,-/24,4,2/39,32,10/43,34,11	8.18449096282e-15	CHG
2	3012980	121	MNF-Che-49,(KBS-Mac-68)///BRR4,BRR57,(Paw-13),(Yng-53)	-,-,-/64,9,26/82,25,8/-,-,-/3,1,1/-,-,-/-,-,-/18,1,8/-,-,-/44,6,7/-,-,-/-,-,-/68,40,36	3.99845220984e-07	CG
2	3033971	357	KBS-Mac-74,MNF-Che-47,KBS-Mac-68,(MNF-Che-49)///Paw-13,Yng-53,BRR4,BRR57,LI-SET-036,Yng-4,328PNA062,(MSGA-10),(MuskSP-68)	72,15,2/74,16,4/68,24,4/5,5,1/38,8,3/56,8,2/62,14,1/11,7,1/3,1,1/67,16,4/67,5,1/56,11,4/75,21,5	2.6432983769e-22	CG
2	3034587	641	KBS-Mac-68,KBS-Mac-74///MNF-Che-49,MuskSP-68,Paw-13,Yng-4,Yng-53,MSGA-10,328PNA062,MNF-Che-47,BRR4,BRR57,LI-SET-036	85,31,7/85,28,5/84,31,6/88,19,2/86,27,5/87,22,4/88,24,5/19,5,1/11,1,1/86,29,6/85,21,5/89,28,6/87,30,5	7.52325655111e-172	CG
2	3035469	1145	KBS-Mac-74,(KBS-Mac-68)///MNF-Che-49,MuskSP-68,Paw-13,Yng-4,Yng-53,MSGA-10,MNF-Che-47,BRR4,BRR57,LI-SET-036///328PNA062	87,28,6/87,27,5/86,24,4/90,20,2/85,24,4/87,22,4/90,26,4/41,8,2/9,3,1/88,28,5/78,16,2/88,29,6/88,24,6	3.50018391515e-150	CG
2	3037873	245	MuskSP-68,Paw-13,Yng-4,MSGA-10,KBS-Mac-74,BRR4,LI-SET-036,(BRR57),(MNF-Che-49),(328PNA062)///MNF-Che-47	80,51,9/85,49,7/85,24,4/27,1,1/82,38,4/93,50,10/90,33,7/-,-,-/92,43,2/88,47,3/84,30,5/98,35,3/-,-,-	1.16909058705e-08	CG
2	3038193	621	MNF-Che-47,MNF-Che-49///MuskSP-68,Paw-13,Yng-4,KBS-Mac-68,MSGA-10,328PNA062,KBS-Mac-74,BRR4,BRR57,LI-SET-036,Yng-53	87,43,5/89,47,4/89,39,4/8,2,1/19,4,1/89,34,5/89,41,3/82,31,3/86,40,4/88,41,3/87,35,3/92,37,3/85,37,4	1.47115017674e-65	CG
2	3092855	85	MNF-Che-49,KBS-Mac-68,Yng-53,MSGA-10,BRR4,(BRR57),(MNF-Che-47),(Paw-13),(328PNA062),(Yng-4)///LI-SET-036	-,-,42/-,-,4/-,-,8/-,-,17/-,-,5/-,-,3/-,-,-/-,-,1/-,-,-/-,-,12/-,-,4/-,-,8/-,-,7	1.68905792535e-10	CHH
2	3173704	128	MuskSP-68,KBS-Mac-68,MSGA-10,LI-SET-036,328PNA062,(KBS-Mac-74),(Paw-13),(Yng-53)///Yng-4,MNF-Che-47,BRR4,BRR57	92,12,4/2,2,1/17,2,1/5,1,1/-,-,-/92,14,6/89,10,3/84,13,3/50,7,2/52,4,3/78,13,5/13,2,1/80,11,4	1.88217927932e-30	CG
2	3198899	101	MNF-Che-49,Yng-53,MuskSP-68,Paw-13,Yng-4,KBS-Mac-68,KBS-Mac-74,MNF-Che-47,LI-SET-036///MSGA-10,BRR57,328PNA062,(BRR4)	4,4,1/33,19,1/44,30,2/1,1,1/1,1,1/50,27,2/1,1,1/1,2,1/1,1,1/1,1,1/43,14,1/1,1,1/3,3,1	9.93900909285e-39	CG
2	3231947	169	LI-SET-036,Paw-13,Yng-4,MSGA-10,MNF-Che-47,(MuskSP-68)///KBS-Mac-68,BRR4,328PNA062,(BRR57),(MNF-Che-49),(KBS-Mac-74),(Yng-53)	81,31,14/6,3,1/18,12,4/81,34,12/23,8,4/81,28,5/53,26,8/14,7,3/34,18,3/81,35,10/22,9,4/74,29,11/23,10,7	3.51784584182e-39	CG
2	3594455	633	BRR57,Paw-13,KBS-Mac-68,BRR4,(MNF-Che-47),(328PNA062),(Yng-53)///Yng-4,MNF-Che-49,(MSGA-10),(MuskSP-68)	-,-,-/1,1,2/1,1,1/14,3,4/83,35,6/81,8,3/81,8,3/1,1,2/-,-,-/3,1,2/31,19,5/92,34,15/1,1,2	1.03372053278e-15	CG
2	3596120	501	BRR4,BRR57,328PNA062,MuskSP-68,Yng-4,(Paw-13)///MNF-Che-49,MNF-Che-47,Yng-53,KBS-Mac-68,MSGA-10,KBS-Mac-74	-,-,-/3,5,3/1,9,2/83,51,7/74,62,10/59,50,4/10,10,2/51,36,5/51,46,6/15,32,4/3,11,2/13,19,4/57,44,8	2.72675679864e-33	CG
2	3782724	76	KBS-Mac-74,Paw-13///MNF-Che-49,MuskSP-68,KBS-Mac-68,Yng-53,MSGA-10,328PNA062,MNF-Che-47,BRR4,BRR57,Yng-4,LI-SET-036	24,1,1/8,1,1/4,1,1/1,1,1/1,1,1/1,1,1/1,1,1/3,1,1/90,17,1/73,14,2/2,1,1/40,1,1/9,1,1	9.83887218532e-25	CG,CHG
2	3782855	223	MNF-Che-49,MuskSP-68,328PNA062,(LI-SET-036),(MNF-Che-47),(MSGA-10),(Yng-4),(Yng-53)///Paw-13,KBS-Mac-74,(BRR4),(BRR57),(KBS-Mac-68)	59,15,2/82,21,2/72,17,3/46,5,1/38,2,1/40,7,1/13,1,1/82,19,3/89,57,8/87,49,6/36,3,2/41,11,1/70,13,2	1.92690182643e-22	CHG
2	3799384	194	MuskSP-68,MSGA-10,BRR4,MNF-Che-49,Paw-13,BRR57,LI-SET-036,(MNF-Che-47)///KBS-Mac-68,Yng-53,328PNA062,KBS-Mac-74,Yng-4	92,18,1/88,20,1/83,16,1/58,7,1/77,8,1/87,18,2/94,19,2/20,13,2/3,1,1/77,14,1/5,1,1/21,6,1/11,1,1	4.07099290196e-52	CG
2	3824909	590	MuskSP-68,Yng-4,Yng-53,328PNA062,BRR4,(LI-SET-036),(BRR57),(MNF-Che-47),(MNF-Che-49),(MSGA-10),(Paw-13)///KBS-Mac-68,KBS-Mac-74	80,45,12/85,59,13/81,48,12/84,31,11/86,38,8/87,46,9/88,49,12/40,10,8/44,5,6/76,38,10/80,46,14/81,57,13/80,47,11	2.75443969874e-19	CHG
2	3907863	735	MNF-Che-49,MNF-Che-47///LI-SET-036,(BRR4),(BRR57),(MuskSP-68),(KBS-Mac-68),(KBS-Mac-74),(Paw-13),(328PNA062),(Yng-53)	85,50,12/49,41,8/81,46,10/9,19,6/1,16,4/-,-,-/73,39,9/55,35,8/80,40,8/77,42,9/68,41,9/-,-,-/65,35,11	1.01183096394e-08	CG
2	4005038	211	MuskSP-68,Paw-13,(LI-SET-036),(BRR57),(MNF-Che-49),(MSGA-10),(KBS-Mac-68),(328PNA062),(Yng-53)///BRR4,(MNF-Che-47),(KBS-Mac-74)	86,15,11/79,39,22/70,31,12/75,30,18/64,10,16/78,1,10/72,10,4/88,21,9/83,34,8/73,17,5/80,26,10/-,-,-/88,23,8	3.63141248273e-07	CHH
2	4017677	379	MNF-Che-49,(LI-SET-036),(BRR4),(BRR57),(MNF-Che-47),(MSGA-10),(MuskSP-68),(KBS-Mac-68),(KBS-Mac-74),(Paw-13),(328PNA062),(Yng-53)///Yng-4	91,28,13/84,23,11/86,23,8/88,30,9/88,22,11/84,17,10/83,23,9/81,28,10/91,31,10/88,27,10/82,24,10/51,2,3/68,24,10	7.11858784961e-07	CHG
2	4075538	228	MuskSP-68,KBS-Mac-74,BRR57,LI-SET-036,(BRR4),(KBS-Mac-68),(Paw-13),(328PNA062),(Yng-4)///MNF-Che-47,(MNF-Che-49),(MSGA-10),(Yng-53)	19,5,1/25,5,1/23,4,1/90,19,6/75,26,5/65,16,2/33,4,1/23,6,2/16,3,1/26,5,1/23,5,1/19,5,1/58,11,4	5.51590518702e-14	CG
2	4103481	75	MuskSP-68,Paw-13,328PNA062,BRR4,(BRR57),(MNF-Che-47),(MNF-Che-49),(MSGA-10),(KBS-Mac-74),(Yng-4),(Yng-53)///LI-SET-036	-,25,54/-,22,3/-,40,21/-,33,21/-,33,18/-,21,13/-,33,2/-,-,-/-,1,15/-,20,1/-,1,1/-,17,24/-,48,9	1.04468402102e-11	CHH
2	4108626	281	MNF-Che-49,(MNF-Che-47)///328PNA062,(LI-SET-036),(BRR4),(BRR57),(MSGA-10),(MuskSP-68),(KBS-Mac-68),(KBS-Mac-74),(Paw-13),(Yng-4),(Yng-53)	57,21,1/71,26,2/79,49,3/47,10,1/6,1,1/73,20,2/75,18,3/69,26,4/60,18,3/75,10,3/76,36,7/86,24,5/83,30,4	0.000103845081313	CG
2	4220758	205	MNF-Che-49,Paw-13,MSGA-10,328PNA062,KBS-Mac-74,BRR4,BRR57,LI-SET-036,(MuskSP-68),(KBS-Mac-68),(Yng-4),(Yng-53)///MNF-Che-47	73,11,6/82,26,9/81,21,8/5,4,3/65,20,8/79,15,5/63,8,3/73,20,6/79,28,6/87,26,6/76,19,5/82,18,5/73,24,6	5.64821142857e-13	CG
2	4282217	394	MuskSP-68,Paw-13,MSGA-10///KBS-Mac-74,BRR4,Yng-4,KBS-Mac-68,328PNA062,BRR57,LI-SET-036,MNF-Che-49,(MNF-Che-47),(Yng-53)	1,1,1/4,4,3/1,1,2/9,7,5/14,8,1/73,29,9/76,34,8/1,1,3/2,7,2/66,28,9/4,5,4/1,5,2/19,3,3	2.98263678508e-33	CG
2	4308264	264	MNF-Che-47,MNF-Che-49///MuskSP-68,MSGA-10,328PNA062,BRR4,Paw-13,KBS-Mac-74,(LI-SET-036),(BRR57),(KBS-Mac-68),(Yng-4),(Yng-53)	82,-,2/85,-,3/81,-,2/3,-,2/2,-,1/86,-,3/83,-,2/79,-,2/86,-,2/85,-,2/81,-,1/75,-,1/88,-,2	2.43615520893e-21	CG
2	4309408	162	KBS-Mac-68,(MNF-Che-47),(MSGA-10),(Paw-13),(328PNA062)///BRR4,(BRR57),(MNF-Che-49),(MuskSP-68),(KBS-Mac-74),(Yng-53)	-,-,-/74,-,55/81,-,39/83,-,35/82,-,44/85,-,38/79,-,40/78,-,18/78,-,42/85,-,28/78,-,37/-,-,-/85,-,42	9.71266851456e-06	CHH
2	4309572	172	KBS-Mac-68///MuskSP-68,Yng-53,MSGA-10,MNF-Che-47,BRR4,BRR57,LI-SET-036,(MNF-Che-49),(KBS-Mac-74),(Paw-13),(328PNA062),(Yng-4)	-,-,63/-,-,44/-,-,35/-,-,43/-,-,39/-,-,28/-,-,44/-,-,3/-,-,39/-,-,27/-,-,28/-,-,45/-,-,52	7.74670836206e-12	CHH
2	4313328	176	Paw-13,(MNF-Che-47)///KBS-Mac-68,(LI-SET-036),(BRR57),(MNF-Che-49),(328PNA062)	91,1,33/-,-,-/80,1,33/61,1,25/85,1,20/-,-,-/-,-,-/82,25,41/-,-,-/55,1,1/77,67,29/-,-,-/-,-,-	2.89308722995e-05	CHG,CHH
2	4356206	693	MuskSP-68,(KBS-Mac-68),(328PNA062),(Yng-4)///MSGA-10,MNF-Che-47,(LI-SET-036),(BRR4),(BRR57),(MNF-Che-49),(KBS-Mac-74),(Paw-13),(Yng-53)	79,16,16/84,13,18/78,20,23/86,24,19/93,26,15/91,23,20/86,1,3/62,14,8/80,14,29/76,11,19/87,10,9/79,4,22/88,12,15	3.44958891451e-08	CHG,CHH
2	4415980	824	MNF-Che-49,MuskSP-68,Paw-13,Yng-4,KBS-Mac-68,Yng-53,MSGA-10,328PNA062,KBS-Mac-74,MNF-Che-47,LI-SET-036///BRR4,BRR57	89,39,28/1,1,1/4,1,1/90,35,22/87,30,22/90,35,24/90,29,21/83,32,24/88,34,20/87,28,17/86,31,21/88,31,21/87,30,22	0.0	CG
2	4507745	502	MNF-Che-47,(MNF-Che-49),(MSGA-10),(KBS-Mac-74)///Yng-4,BRR4,LI-SET-036,(BRR57),(MuskSP-68),(KBS-Mac-68),(Paw-13),(328PNA062),(Yng-53)	73,44,6/86,40,4/52,28,10/6,20,1/50,18,4/22,6,3/80,35,4/57,35,5/40,23,5/76,48,6/57,26,4/85,31,7/70,34,8	8.89990212784e-08	CG
2	4508304	100	Yng-4,BRR4,(LI-SET-036),(MuskSP-68),(KBS-Mac-68),(Paw-13),(328PNA062),(Yng-53)///MNF-Che-49,MNF-Che-47,(BRR57),(MSGA-10),(KBS-Mac-74)	73,-,8/84,-,15/53,-,4/10,-,1/15,-,1/35,-,8/82,-,5/72,-,5/34,-,3/77,-,1/58,-,3/85,-,20/64,-,14	4.08261114995e-10	CG
2	4524120	728	KBS-Mac-68,Yng-53,BRR4,LI-SET-036,(BRR57),(MNF-Che-47),(MNF-Che-49),(MuskSP-68),(KBS-Mac-74),(Paw-13),(328PNA062),(Yng-4)///MSGA-10	92,41,7/91,44,7/86,34,7/80,27,5/68,19,2/26,10,2/88,28,7/86,37,6/84,31,5/88,41,7/85,34,4/90,36,7/90,36,7	1.4527898545e-26	CG
2	4535983	172	MuskSP-68,Yng-53,328PNA062,BRR4,(LI-SET-036),(BRR57),(MNF-Che-49),(MSGA-10),(KBS-Mac-68),(KBS-Mac-74),(Paw-13),(Yng-4)///MNF-Che-47	83,1,2/87,13,3/82,1,1/13,1,1/89,1,1/82,7,3/90,7,2/86,1,2/84,1,3/84,15,2/84,3,3/76,1,3/88,13,5	3.06489664886e-08	CG
2	4567255	731	MuskSP-68,Paw-13,Yng-4,Yng-53,MSGA-10,328PNA062,BRR4,BRR57,LI-SET-036///KBS-Mac-68,(MNF-Che-47),(MNF-Che-49)	82,37,10/83,34,9/82,36,11/21,4,2/27,4,3/88,32,8/85,36,10/5,2,1/-,-,-/83,32,7/82,31,11/85,32,9/78,26,8	2.85992938031e-96	CG
2	4583006	810	Yng-4,Yng-53,328PNA062,BRR4,BRR57,LI-SET-036///MNF-Che-49,MNF-Che-47,(MuskSP-68),(KBS-Mac-68),(Paw-13)	79,14,5/76,22,7/74,25,6/5,1,1/1,1,2/-,-,-/31,17,2/34,1,2/-,-,-/31,1,2/75,31,6/82,52,7/70,8,5	1.29113278926e-30	CG
2	4583819	168	MNF-Che-49,MSGA-10,KBS-Mac-74,(MNF-Che-47),(KBS-Mac-68),(Paw-13)///LI-SET-036,(BRR4),(BRR57),(MuskSP-68),(328PNA062),(Yng-4),(Yng-53)	85,33,6/88,28,4/92,33,6/67,11,1/55,5,1/74,3,1/87,10,3/69,12,2/53,6,1/82,8,2/89,33,4/92,25,4/86,25,4	1.76978319097e-08	CHG
2	4584343	178	MuskSP-68,(BRR4),(MNF-Che-47),(MNF-Che-49),(MSGA-10),(KBS-Mac-68),(KBS-Mac-74),(Paw-13)///LI-SET-036,(BRR57),(328PNA062),(Yng-4),(Yng-53)	92,31,11/86,21,5/89,25,8/89,15,5/86,12,5/89,10,3/85,4,2/79,9,5/88,14,5/94,17,4/92,23,8/90,26,10/92,24,10	1.17897312616e-05	CG,CHG
2	4767053	188	MuskSP-68,(MNF-Che-49),(MSGA-10),(Yng-4)///Yng-53,BRR4,(LI-SET-036),(BRR57),(MNF-Che-47),(KBS-Mac-68),(KBS-Mac-74),(Paw-13),(328PNA062)	69,7,22/40,11,29/46,4,18/79,17,18/27,1,11/44,21,7/27,22,3/37,15,14/20,6,28/60,17,13/42,21,21/27,25,19/39,11,24	1.66543325754e-07	CG,CHH
2	4830799	160	MNF-Che-49,MuskSP-68,MNF-Che-47,(LI-SET-036)///BRR4,Paw-13,328PNA062,KBS-Mac-74,BRR57,(MSGA-10),(KBS-Mac-68),(Yng-4),(Yng-53)	35,3,1/86,30,5/92,25,4/31,1,1/6,1,1/83,3,1/20,1,1/67,3,1/84,8,1/83,19,2/80,8,2/58,5,1/85,10,1	8.72675131115e-28	CG
2	4831027	177	BRR57,BRR4///MNF-Che-49,MuskSP-68,Yng-4,KBS-Mac-68,Yng-53,KBS-Mac-74,MNF-Che-47,LI-SET-036,(MSGA-10),(Paw-13),(328PNA062)	12,1,2/77,33,8/77,31,9/1,2,1/1,1,1/26,7,2/1,1,1/3,1,1/7,1,1/49,10,3/14,3,2/11,3,3/7,3,2	1.33930129591e-32	CG
2	4831236	332	BRR4,BRR57///MuskSP-68,Paw-13,KBS-Mac-68,Yng-53,MSGA-10,328PNA062,KBS-Mac-74,MNF-Che-47,LI-SET-036	3,1,1/84,20,4/70,13,2/7,1,1/-,-,-/1,1,1/1,1,1/8,1,1/1,1,1/6,1,1/1,1,1/-,-,-/1,1,1	2.84330903478e-33	CG
2	4833594	86	Paw-13,MSGA-10,BRR57,(LI-SET-036),(BRR4),(MNF-Che-49),(MuskSP-68),(KBS-Mac-74),(328PNA062),(Yng-4),(Yng-53)///MNF-Che-47,(KBS-Mac-68)	78,1,3/79,1,1/79,1,1/13,1,1/59,1,1/82,1,3/82,1,2/43,99,1/66,1,1/82,1,1/76,1,1/83,1,1/86,33,2	1.24413001637e-11	CG
2	4835714	200	Yng-4,328PNA062///KBS-Mac-68,BRR4,BRR57,LI-SET-036,MNF-Che-49,Paw-13,(MNF-Che-47),(MSGA-10),(MuskSP-68),(KBS-Mac-74),(Yng-53)	71,31,8/83,31,8/81,24,5/70,16,4/82,27,6/85,20,4/79,19,3/72,24,6/75,18,4/73,27,5/10,5,2/29,4,1/70,20,6	4.9669171108e-16	CG
2	4835914	143	328PNA062,(Yng-4)///MNF-Che-49,MuskSP-68,Yng-53,MSGA-10,BRR4,BRR57,LI-SET-036,(MNF-Che-47),(KBS-Mac-68),(KBS-Mac-74),(Paw-13)	81,13,9/87,14,8/83,4,10/76,7,5/80,11,9/88,8,6/83,6,6/84,11,4/63,5,5/77,5,5/12,1,1/46,1,4/87,6,9	5.30297987261e-14	CG
2	4853823	84	Yng-4,Yng-53,BRR57,KBS-Mac-68,MSGA-10,KBS-Mac-74///MuskSP-68,MNF-Che-47,LI-SET-036,Paw-13,MNF-Che-49,(BRR4),(328PNA062)	1,1,2/26,2,4/70,18,5/2,1,1/12,1,1/51,9,4/1,1,1/44,6,3/49,2,2/7,1,1/26,3,3/58,7,3/63,10,4	1.16612238863e-33	CG
2	4856788	646	Paw-13,Yng-53,Yng-4,328PNA062,LI-SET-036,(MuskSP-68)///MNF-Che-49,BRR4,KBS-Mac-68,KBS-Mac-74,MNF-Che-47,BRR57,(MSGA-10)	56,47,9/5,2,3/1,3,2/1,9,3/2,4,3/26,17,4/61,36,7/15,11,3/4,7,3/82,61,10/67,49,9/69,33,8/86,38,10	3.34520185347e-58	CG
2	4857561	202	MuskSP-68,Yng-53,LI-SET-036,(Paw-13)///KBS-Mac-74,(BRR4),(BRR57),(MNF-Che-47),(MNF-Che-49),(MSGA-10),(KBS-Mac-68),(328PNA062),(Yng-4)	84,33,7/36,10,3/31,18,4/40,8,3/35,11,3/29,9,1/77,26,7/35,6,1/4,14,3/71,41,7/23,17,6/38,12,4/78,28,7	4.31320720527e-10	CG
2	4858061	451	Yng-4,Yng-53,328PNA062,(LI-SET-036),(BRR4),(BRR57),(MNF-Che-49),(KBS-Mac-74),(Paw-13)///KBS-Mac-68,(MNF-Che-47),(MSGA-10),(MuskSP-68)	70,48,14/59,37,5/65,42,7/45,35,4/62,39,6/54,37,5/49,36,6/15,29,4/84,42,10/73,61,11/86,38,10/87,49,11/84,55,12	2.05476239725e-13	CG
2	4858669	151	Yng-4,(LI-SET-036),(MNF-Che-47),(MuskSP-68),(KBS-Mac-74),(328PNA062),(Yng-53)///KBS-Mac-68,(BRR4),(BRR57),(MNF-Che-49),(MSGA-10),(Paw-13)	85,53,7/78,45,4/70,40,4/88,41,3/80,39,3/92,29,2/87,46,5/69,18,3/84,53,5/75,43,7/78,49,5/91,69,9/93,59,8	5.2118492869e-05	CG,CHG
2	4923503	197	BRR57,MNF-Che-49,MSGA-10,BRR4///LI-SET-036,MNF-Che-47,(MuskSP-68),(KBS-Mac-68),(KBS-Mac-74),(Paw-13),(328PNA062),(Yng-4)	71,30,30/18,2,9/6,1,9/55,26,20/20,2,4/37,1,1/62,30,16/65,20,22/54,17,18/62,7,10/56,21,7/59,14,9/-,-,-	1.6272649247e-15	CHG
2	4937582	690	MuskSP-68,Paw-13,MSGA-10,328PNA062,BRR4,BRR57,Yng-4,Yng-53///MNF-Che-49,KBS-Mac-68,KBS-Mac-74,MNF-Che-47,LI-SET-036	17,2,3/88,57,16/77,54,15/6,3,1/12,4,2/90,35,8/91,41,8/4,2,2/1,3,2/89,50,14/89,53,13/77,36,14/83,39,11	4.6178795658e-114	CG
2	4938693	362	MNF-Che-49,MuskSP-68,KBS-Mac-68,MNF-Che-47,KBS-Mac-74,(Yng-53)///BRR4,BRR57,328PNA062,(LI-SET-036),(Paw-13),(Yng-4)	68,14,3/70,31,6/76,33,6/3,2,1/1,2,1/-,-,-/7,1,1/12,10,1/6,8,3/51,16,2/68,35,8/60,7,3/29,7,1	4.59585244893e-33	CG
2	4972231	188	Yng-4,Yng-53,KBS-Mac-74,(MNF-Che-49),(KBS-Mac-68),(Paw-13),(328PNA062)///BRR4,(BRR57),(MNF-Che-47),(MuskSP-68)	-,-,-/99,59,35/99,39,29/90,59,21/90,50,14/-,-,-/80,48,33/88,49,16/74,27,3/89,37,14/85,64,13/81,42,7/77,38,9	3.99441369407e-11	CHH
2	5011985	297	Yng-53,BRR4,(LI-SET-036),(MNF-Che-47),(MNF-Che-49),(MSGA-10),(MuskSP-68),(KBS-Mac-68),(KBS-Mac-74),(Paw-13),(328PNA062),(Yng-4)///BRR57	77,10,12/78,8,10/9,1,6/81,6,10/80,9,7/81,6,6/84,6,6/78,10,10/75,8,7/80,5,6/75,6,6/71,6,10/75,11,13	7.74582473622e-07	CG
2	5031247	420	MNF-Che-49,MNF-Che-47,BRR4,BRR57,MSGA-10,(LI-SET-036),(MuskSP-68),(KBS-Mac-68),(KBS-Mac-74)///Yng-4,Paw-13,328PNA062,Yng-53	43,14,11/7,7,7/13,3,8/12,2,4/1,4,4/29,4,5/30,5,4/26,8,9/46,12,10/84,19,13/87,23,15/83,16,16/68,19,12	2.53366830228e-26	CG
2	5052181	584	KBS-Mac-68///MNF-Che-49,Yng-4,Yng-53,MSGA-10,328PNA062,KBS-Mac-74,MNF-Che-47,BRR57,(LI-SET-036),(BRR4),(MuskSP-68),(Paw-13)	62,15,6/72,18,5/82,32,10/87,25,6/75,35,10/78,24,10/65,18,8/23,7,2/81,19,9/81,19,4/78,30,9/82,38,13/83,35,9	1.27319822759e-10	CG
2	5052986	202	KBS-Mac-68///MNF-Che-49,328PNA062,BRR4,(LI-SET-036),(BRR57),(MNF-Che-47),(MSGA-10),(MuskSP-68),(KBS-Mac-74),(Paw-13),(Yng-4),(Yng-53)	-,21,10/-,24,13/-,26,19/-,22,19/-,25,16/-,22,16/-,17,10/-,5,1/-,19,15/-,26,8/-,26,12/-,26,15/-,30,16	5.97631168343e-06	CHG
2	5067397	225	MuskSP-68,Paw-13,MSGA-10,MNF-Che-49,MNF-Che-47,Yng-4///328PNA062,BRR4,KBS-Mac-68,Yng-53,BRR57,LI-SET-036,(KBS-Mac-74)	70,15,4/86,9,5/75,8,4/9,4,2/4,1,1/2,3,3/5,1,1/63,45,4/64,10,2/3,1,1/84,19,6/6,10,2/75,19,5	1.30410077344e-36	CG
2	5099991	53	Yng-4,Yng-53,MSGA-10,BRR4,(BRR57),(MNF-Che-47),(MNF-Che-49),(KBS-Mac-68),(KBS-Mac-74)///LI-SET-036	-,-,75/-,-,16/-,-,11/-,-,24/-,-,23/-,-,12/-,-,-/-,-,10/-,-,37/-,-,-/-,-,-/-,-,15/-,-,2	9.11924744814e-11	CHH
2	5214419	143	MNF-Che-49,(MNF-Che-47)///Yng-4,(LI-SET-036),(BRR4),(BRR57),(MSGA-10),(MuskSP-68),(KBS-Mac-68),(KBS-Mac-74),(Paw-13),(328PNA062),(Yng-53)	76,11,8/72,10,9/73,4,5/52,2,3/3,2,1/75,8,6/89,14,8/60,8,8/78,4,6/79,6,5/79,5,6/86,17,8/83,6,7	7.41543796339e-05	CG,CHG
2	5456718	71	MSGA-10,(MNF-Che-49),(Yng-4)///KBS-Mac-74,LI-SET-036,(BRR57),(MNF-Che-47),(MuskSP-68),(Paw-13),(328PNA062),(Yng-53)	-,-,1/-,-,-/-,-,8/-,-,11/-,-,14/-,-,26/-,-,9/-,-,-/-,-,1/-,-,2/-,-,4/-,-,20/-,-,10	7.18809250027e-08	CHH
2	5462550	181	MNF-Che-49,(MNF-Che-47),(MuskSP-68),(328PNA062)///Paw-13,BRR57,(LI-SET-036),(BRR4),(MSGA-10),(KBS-Mac-68),(KBS-Mac-74),(Yng-4),(Yng-53)	65,35,4/72,48,6/70,38,6/14,19,3/2,28,1/48,30,5/17,45,9/52,35,5/40,35,7/66,29,4/9,29,2/64,51,6/55,41,4	5.25112431215e-07	CG
2	5463592	72	MNF-Che-49,Paw-13,KBS-Mac-68,Yng-53,MSGA-10,328PNA062,KBS-Mac-74,MNF-Che-47,MuskSP-68,Yng-4,LI-SET-036///BRR4,BRR57	3,2,2/81,31,3/71,20,3/1,1,1/4,1,1/1,1,1/21,1,1/1,2,1/1,1,1/1,1,1/1,1,1/24,1,1/1,2,1	2.4816796192e-18	CG,CHG
2	5520829	278	MNF-Che-49,MSGA-10,KBS-Mac-74,BRR4,(BRR57),(KBS-Mac-68),(328PNA062),(Yng-53)///LI-SET-036	64,7,9/1,1,1/5,1,1/-,-,-/1,1,1/1,1,1/-,-,-/8,1,2/1,1,1/-,-,-/2,1,2/-,-,-/2,1,3	8.78319932894e-10	CG
2	5521730	76	MNF-Che-49,MuskSP-68,Paw-13,Yng-4,KBS-Mac-68,MSGA-10,KBS-Mac-74,MNF-Che-47,BRR4,BRR57///328PNA062,LI-SET-036,(Yng-53)	86,29,3/20,1,1/18,1,1/1,1,1/1,1,1/16,1,1/1,1,1/1,1,1/2,1,1/29,1,1/83,27,4/1,1,1/78,10,1	7.17655236641e-22	CG,CHG
2	5537523	60	MNF-Che-49,MuskSP-68,Yng-4,KBS-Mac-68,328PNA062,BRR57,LI-SET-036,(BRR4),(MNF-Che-47),(MSGA-10),(KBS-Mac-74),(Paw-13)///Yng-53	86,8,2/84,13,2/90,2,4/86,1,2/84,6,3/83,2,4/87,6,2/81,5,1/47,7,1/84,3,2/83,6,2/90,13,4/8,1,1	3.26582498969e-17	CG
2	5659987	95	Yng-4,(Paw-13),(328PNA062)///BRR57,(LI-SET-036),(MNF-Che-47),(MSGA-10)	67,-,48/-,-,-/99,-,94/99,-,97/-,-,-/61,-,57/-,-,-/-,-,-/-,-,-/25,-,37/1,-,48/1,-,18/-,-,-	3.94516969869e-05	CG,CHH
2	5666534	229	MNF-Che-49///MuskSP-68,Paw-13,Yng-4,KBS-Mac-68,Yng-53,MSGA-10,328PNA062,KBS-Mac-74,MNF-Che-47,BRR4,BRR57,LI-SET-036	83,15,7/78,17,7/83,12,4/82,15,6/17,1,1/81,11,5/83,15,7/77,9,5/84,20,6/84,13,6/85,13,5/81,8,6/80,8,5	3.04321588889e-30	CG
2	5678152	59	Paw-13,MSGA-10,KBS-Mac-74,MNF-Che-47,BRR4,BRR57,LI-SET-036,(MNF-Che-49),(MuskSP-68),(Yng-4)///328PNA062,(KBS-Mac-68),(Yng-53)	2,1,1/1,1,1/2,1,1/3,1,1/14,1,1/11,1,1/26,1,1/47,9,1/15,1,2/2,1,1/60,1,1/27,1,1/55,21,1	4.95543163777e-11	CG
2	5678252	66	MNF-Che-49,MSGA-10,MNF-Che-47,BRR4,BRR57,(MuskSP-68),(KBS-Mac-74),(Paw-13)///Yng-53,(LI-SET-036),(KBS-Mac-68),(328PNA062),(Yng-4)	44,23,11/4,4,1/1,1,1/2,2,2/9,1,1/4,3,1/38,3,8/59,7,14/38,2,9/19,4,1/66,5,8/48,7,8/71,11,11	2.76253914591e-13	CG
2	5699480	53	MuskSP-68,Paw-13,(MNF-Che-47),(MNF-Che-49),(MSGA-10),(328PNA062),(Yng-4),(Yng-53)///BRR4,BRR57,LI-SET-036,(KBS-Mac-68),(KBS-Mac-74)	1,1,1/1,1,1/5,1,1/60,1,1/63,1,1/52,1,1/85,1,1/39,1,1/29,1,1/83,1,1/51,1,1/44,1,1/71,1,1	7.24642602708e-15	CG
2	5734231	255	MNF-Che-49,MuskSP-68,Paw-13,Yng-53,MSGA-10,328PNA062,MNF-Che-47,BRR4,BRR57,LI-SET-036,(Yng-4)///KBS-Mac-68,KBS-Mac-74	84,53,5/81,48,6/86,48,6/85,48,7/89,52,6/91,61,7/91,66,4/13,6,2/12,7,1/86,54,6/92,57,9/58,39,2/87,60,10	1.2318368e-64	CG,CHG
2	5748777	62	Yng-53,328PNA062///MuskSP-68,Yng-4,KBS-Mac-68,MSGA-10,KBS-Mac-74,MNF-Che-47,BRR4,BRR57	-,-,-/1,1,1/1,1,1/2,1,1/-,-,-/1,1,1/1,1,1/1,1,1/1,1,1/-,-,-/81,57,1/3,1,1/77,54,1	9.0542364709e-24	CG,CHG
2	5749538	278	328PNA062,(MSGA-10),(Paw-13)///MuskSP-68,KBS-Mac-74,MNF-Che-47,BRR4,BRR57,LI-SET-036,(MNF-Che-49),(KBS-Mac-68),(Yng-53)	89,12,2/86,12,6/98,13,2/88,15,4/83,9,2/52,7,1/91,19,2/86,14,3/87,18,3/21,3,1/16,1,1/-,-,-/64,13,2	8.54740356105e-13	CG
2	5777370	151	Paw-13,(LI-SET-036),(MNF-Che-47),(MSGA-10),(MuskSP-68),(KBS-Mac-74),(328PNA062)///BRR57,(BRR4),(MNF-Che-49),(KBS-Mac-68),(Yng-4),(Yng-53)	85,37,13/89,52,18/92,57,23/85,38,5/71,51,14/78,38,9/79,40,9/81,38,18/80,41,9/77,13,8/73,37,14/74,46,16/73,45,18	9.84545323817e-05	CHG
2	5872070	884	MNF-Che-49///Paw-13,Yng-4,Yng-53,MSGA-10,328PNA062,KBS-Mac-74,BRR4,BRR57,(MuskSP-68),(KBS-Mac-68)	-,-,-/74,34,7/80,34,6/-,-,-/4,7,1/91,25,8/78,24,2/69,17,2/72,34,10/92,36,6/72,32,10/82,33,8/76,30,6	3.35860077197e-17	CG
2	5874078	208	KBS-Mac-68,(BRR4),(MuskSP-68)///MNF-Che-49,Yng-53,(LI-SET-036),(BRR57),(MNF-Che-47),(MSGA-10),(328PNA062),(Yng-4)	53,17,17/35,10,12/36,34,20/53,20,9/61,30,19/70,27,10/47,12,3/12,2,1/-,-,-/-,-,-/40,31,10/60,30,11/70,37,18	8.5014075282e-07	CG
2	5917689	92	328PNA062,Yng-53,KBS-Mac-74,MNF-Che-47,BRR57,(BRR4),(MNF-Che-49),(MSGA-10),(MuskSP-68),(KBS-Mac-68),(Yng-4)///LI-SET-036,Paw-13	49,18,7/6,3,5/2,1,2/3,2,2/13,3,1/5,2,1/8,2,2/12,10,4/2,1,3/54,13,4/4,2,1/7,2,2/9,1,3	2.81320448303e-14	CG
2	6002281	111	MuskSP-68,Yng-4,(LI-SET-036),(KBS-Mac-74)///MNF-Che-47,(MNF-Che-49),(328PNA062)	-,-,32/-,-,-/-,-,-/-,-,3/-,-,18/-,-,-/-,-,49/-,-,-/-,-,27/-,-,-/-,-,25/-,-,47/-,-,-	5.07248413659e-08	CHH
2	6014023	113	KBS-Mac-74,(MuskSP-68),(KBS-Mac-68),(Paw-13)///MNF-Che-47,(LI-SET-036),(BRR4),(BRR57),(MNF-Che-49),(MSGA-10),(328PNA062),(Yng-4),(Yng-53)	60,3,2/53,5,3/51,1,2/62,3,4/60,3,2/69,6,2/32,1,9/13,1,1/5,1,1/33,1,1/62,6,4/61,1,2/56,2,2	3.37098895714e-05	CG
2	6016579	120	KBS-Mac-74,(BRR4),(BRR57),(MNF-Che-49),(MSGA-10),(KBS-Mac-68),(Yng-4),(Yng-53)///MNF-Che-47,(LI-SET-036),(MuskSP-68),(Paw-13),(328PNA062)	79,-,12/87,-,22/99,-,22/83,-,4/80,-,22/85,-,21/66,-,8/78,-,23/86,-,27/73,-,9/87,-,13/75,-,18/85,-,17	0.00010522486385	CHH
2	6034626	224	MNF-Che-49,Paw-13,Yng-4,MSGA-10,328PNA062,KBS-Mac-74,MNF-Che-47,BRR4,BRR57,(MuskSP-68),(KBS-Mac-68)///Yng-53,LI-SET-036	74,2,3/2,1,1/1,1,1/1,1,1/1,1,1/1,1,2/12,1,1/20,1,1/2,1,1/1,1,1/3,1,1/1,1,1/61,1,4	1.83089574514e-31	CG
2	6058437	68	MuskSP-68,Yng-4,KBS-Mac-68,KBS-Mac-74,MNF-Che-47,MNF-Che-49///Paw-13,Yng-53,BRR4,BRR57,LI-SET-036,MSGA-10,328PNA062	92,30,3/85,35,4/72,32,5/5,6,1/18,7,1/75,34,4/2,2,1/12,6,1/1,1,1/91,37,4/88,31,4/12,5,1/84,31,2	5.48370150538e-40	CG,CHG
2	6058507	600	BRR57,Yng-53,328PNA062,BRR4,LI-SET-036,(Paw-13)///KBS-Mac-68,Yng-4,(MSGA-10)///MNF-Che-49,MuskSP-68,KBS-Mac-74,MNF-Che-47	81,24,24/83,33,20/81,29,22/1,1,1/1,1,1/36,1,26/1,1,1/21,8,11/1,1,1/60,9,28/82,30,22/15,7,3/82,30,25	2.14604615914e-170	CG
2	6082748	411	328PNA062,(LI-SET-036)///MNF-Che-49,MuskSP-68,Paw-13,Yng-4,Yng-53,MSGA-10,KBS-Mac-74,MNF-Che-47,BRR4,BRR57,(KBS-Mac-68)	53,12,4/86,33,10/87,28,8/86,31,9/84,25,8/87,24,6/87,29,7/71,25,7/84,29,8/84,27,8/19,3,2/80,24,7/84,29,9	1.30582374104e-40	CG
2	6129033	250	MNF-Che-49,MuskSP-68,KBS-Mac-68,Yng-53,MSGA-10,328PNA062,KBS-Mac-74,MNF-Che-47,LI-SET-036,(Paw-13),(Yng-4)///BRR4,BRR57	7,1,3/82,13,7/80,13,7/8,2,4/7,1,2/34,2,3/11,1,3/16,2,2/1,1,2/29,8,2/33,2,2/31,2,5/8,2,3	2.58821768067e-34	CG,CHG
2	6144156	58	MNF-Che-49,Paw-13,Yng-4,328PNA062,MNF-Che-47,BRR57,LI-SET-036,MuskSP-68,BRR4,(Yng-53)///KBS-Mac-68,KBS-Mac-74,MSGA-10	87,18,3/85,35,2/89,33,3/81,17,1/87,31,3/20,2,1/74,14,1/9,2,1/6,1,1/81,34,2/86,27,2/79,15,2/59,17,1	2.59521749248e-34	CG
2	6148289	226	MNF-Che-47,BRR57,BRR4,MNF-Che-49///Paw-13,Yng-53,328PNA062,Yng-4,KBS-Mac-68,LI-SET-036,MSGA-10,MuskSP-68,(KBS-Mac-74)	1,1,8/74,31,29/91,32,37/79,42,37/73,23,14/8,4,7/4,3,14/4,9,9/14,21,7/1,1,3/2,1,1/1,3,4/3,1,2	1.74203000528e-38	CG
2	6154360	62	Yng-53,328PNA062,KBS-Mac-74,(BRR57),(MNF-Che-47),(MNF-Che-49),(MSGA-10),(MuskSP-68),(KBS-Mac-68),(Paw-13),(Yng-4)///LI-SET-036,(BRR4)	41,2,7/27,3,3/9,1,1/7,1,2/14,1,3/8,1,1/10,1,1/10,1,1/2,1,1/11,2,1/2,1,1/8,9,3/3,2,1	3.92594365806e-08	CG
2	6155159	79	MuskSP-68,328PNA062,MNF-Che-47,(BRR57),(MNF-Che-49),(MSGA-10),(KBS-Mac-68),(KBS-Mac-74),(Yng-53)///Yng-4,(LI-SET-036),(BRR4),(Paw-13)	49,23,20/54,26,14/39,22,18/48,14,8/48,15,12/33,23,13/48,16,7/41,19,13/32,13,21/51,25,21/37,11,10/54,28,33/50,16,15	1.1715476537e-07	CHH
2	6162088	1012	MNF-Che-49,MuskSP-68,Yng-53,328PNA062,BRR4,BRR57,LI-SET-036,MSGA-10,(MNF-Che-47)///KBS-Mac-68///Paw-13,Yng-4,KBS-Mac-74	89,59,15/82,53,13/88,55,12/59,43,9/89,56,12/84,48,7/89,53,13/21,18,4/11,8,5/3,1,1/85,57,15/9,2,1/82,52,11	1.2592333037e-162	CG
2	6174177	76	MNF-Che-49,MNF-Che-47,(MuskSP-68),(KBS-Mac-68)///Paw-13,Yng-53,328PNA062,BRR4,BRR57,LI-SET-036,(MSGA-10),(KBS-Mac-74),(Yng-4)	90,36,1/90,19,3/90,33,4/1,1,1/2,1,1/67,1,1/41,11,1/32,3,1/54,17,1/85,32,2/93,23,2/92,24,3/85,10,2	1.05987386243e-24	CG
2	6174317	83	Paw-13,BRR4,LI-SET-036,Yng-4,BRR57,(KBS-Mac-74)///KBS-Mac-68,Yng-53,MNF-Che-49,MSGA-10,(MNF-Che-47),(MuskSP-68),(328PNA062)	75,1,1/81,7,1/84,4,1/15,1,1/14,1,1/13,1,1/34,1,1/12,1,1/69,1,1/79,1,1/20,1,1/84,3,1/2,1,1	1.15482200135e-28	CG
2	6174486	113	MSGA-10,(LI-SET-036),(MNF-Che-47),(MNF-Che-49),(MuskSP-68),(KBS-Mac-68),(KBS-Mac-74),(Paw-13),(Yng-4),(Yng-53)///BRR4,BRR57,(328PNA062)	33,1,1/83,2,1/90,1,2/34,1,1/27,1,1/13,1,1/24,1,1/30,1,1/45,1,1/38,2,1/51,1,1/33,1,1/23,1,1	9.3910463628e-14	CG
2	6212354	118	BRR57,(BRR4),(MSGA-10),(MuskSP-68),(KBS-Mac-68)///LI-SET-036,(MNF-Che-47),(MNF-Che-49),(KBS-Mac-74),(Paw-13),(328PNA062),(Yng-4),(Yng-53)	15,19,13/48,44,29/64,61,48/35,44,27/37,37,19/61,42,25/58,47,36/50,58,42/40,35,21/41,31,26/46,34,24/51,38,19/33,33,33	9.26842551402e-05	CHG
2	6228031	189	MNF-Che-49,MuskSP-68,Yng-4,Yng-53,KBS-Mac-74,MNF-Che-47,BRR4,(BRR57),(MSGA-10),(KBS-Mac-68),(Paw-13),(328PNA062)///LI-SET-036	2,4,3/83,33,19/67,29,13/83,25,20/81,26,14/68,26,11/74,14,18/61,29,19/72,52,24/70,19,14/62,28,14/82,28,21/78,38,18	2.42563013788e-09	CG
2	6263753	485	MSGA-10,(MuskSP-68)///328PNA062,(LI-SET-036),(Yng-4)	67,24,4/-,-,-/-,-,-/-,-,-/-,-,-/26,1,6/50,19,5/-,-,-/-,-,-/-,-,-/85,56,17/62,36,23/-,-,-	0.000108779329943	CG,CHG
2	6361624	78	Paw-13,Yng-53,328PNA062,BRR4,(LI-SET-036),(BRR57),(MNF-Che-47),(MNF-Che-49),(MSGA-10),(MuskSP-68),(KBS-Mac-74),(Yng-4)///KBS-Mac-68	59,1,1/77,1,1/68,1,2/60,1,2/47,13,1/54,1,1/46,19,2/6,1,1/71,1,1/85,1,1/88,1,5/58,1,1/76,1,2	3.48557833268e-11	CG
2	6385155	383	MNF-Che-49,MuskSP-68,Paw-13,Yng-4,KBS-Mac-68,Yng-53,MSGA-10,328PNA062,KBS-Mac-74,MNF-Che-47,LI-SET-036///BRR4,BRR57	73,60,25/2,3,1/11,17,11/86,45,20/70,45,23/80,46,19/85,54,19/76,43,19/84,58,25/77,44,19/81,54,20/74,44,21/85,51,24	3.5502834996e-51	CG
2	6391027	180	MNF-Che-49,KBS-Mac-68,Yng-53,328PNA062,KBS-Mac-74,MNF-Che-47,BRR4,BRR57,LI-SET-036///MuskSP-68,Paw-13,Yng-4,MSGA-10	74,26,2/71,32,4/68,30,4/74,30,4/65,29,5/1,2,1/2,1,1/69,30,5/74,26,3/5,1,1/70,31,4/6,1,1/69,25,5	2.26056726789e-75	CG
2	6429683	253	MuskSP-68,(LI-SET-036),(BRR57),(MNF-Che-49),(MSGA-10),(KBS-Mac-68),(Paw-13),(328PNA062)///MNF-Che-47,(BRR4),(KBS-Mac-74),(Yng-53)	79,5,20/84,23,21/84,11,16/87,30,31/91,13,19/85,11,19/79,12,8/87,9,24/83,25,29/83,19,19/90,11,17/-,-,-/78,30,23	9.37487559743e-05	CHH
2	6442902	214	Yng-53,LI-SET-036,(328PNA062),(Yng-4)///BRR4,(BRR57),(MNF-Che-47),(MNF-Che-49),(MSGA-10),(MuskSP-68),(KBS-Mac-68),(KBS-Mac-74),(Paw-13)	26,3,5/73,41,14/63,42,11/64,40,14/55,38,9/56,27,8/55,32,13/43,30,8/72,42,13/61,33,13/48,21,9/43,13,10/25,6,2	1.9212283153e-08	CG
2	6446030	244	MNF-Che-49,MuskSP-68,Paw-13,Yng-4,Yng-53,MSGA-10,328PNA062,KBS-Mac-74,MNF-Che-47,BRR4,BRR57,(KBS-Mac-68)///LI-SET-036	17,3,3/89,26,11/79,37,11/88,35,14/80,35,10/90,29,12/84,26,11/73,32,12/85,33,9/90,31,11/88,31,12/79,27,12/83,35,12	1.29958695313e-23	CG
2	6467460	132	KBS-Mac-68,(KBS-Mac-74)///MNF-Che-49,MuskSP-68,Paw-13,Yng-4,Yng-53,MSGA-10,328PNA062,MNF-Che-47,BRR4,BRR57,(LI-SET-036)	68,15,8/68,22,11/66,24,12/72,24,12/76,20,14/83,13,9/74,17,6/14,3,1/24,4,3/80,23,16/78,24,13/75,9,5/69,30,13	1.4474934753e-19	CG
2	6474115	370	MNF-Che-49,MuskSP-68,Paw-13,Yng-4,KBS-Mac-68,Yng-53,MSGA-10,328PNA062,MNF-Che-47,BRR4,BRR57///KBS-Mac-74,LI-SET-036	7,1,2/89,28,5/85,21,5/87,24,6/90,24,5/89,21,4/87,27,6/75,22,6/8,2,1/85,22,3/83,28,5/84,20,6/90,25,4	3.60687542857e-66	CG
2	6506596	96	Yng-53///MNF-Che-49,Paw-13,Yng-4,KBS-Mac-68,MSGA-10,KBS-Mac-74,MNF-Che-47,BRR4,BRR57,LI-SET-036,(MuskSP-68),(328PNA062)	5,1,1/6,1,1/1,1,1/1,1,1/8,1,1/9,1,1/31,2,1/1,1,1/1,1,1/7,2,1/31,1,1/2,1,1/54,6,3	1.94570964356e-15	CG
2	6514093	187	Paw-13,Yng-53,MNF-Che-47,LI-SET-036///MuskSP-68,KBS-Mac-68,BRR4,BRR57,MSGA-10,KBS-Mac-74	20,1,1/84,14,5/85,49,4/20,2,1/-,-,-/79,8,2/85,24,2/86,21,5/83,14,5/11,1,1/-,-,-/-,-,-/28,3,1	2.55647797643e-27	CG,CHG
2	6544824	135	Yng-4,KBS-Mac-74,LI-SET-036,(MNF-Che-47),(MNF-Che-49),(KBS-Mac-68),(Paw-13),(328PNA062),(Yng-53)///BRR4,(BRR57),(MSGA-10),(MuskSP-68)	5,1,3/43,19,4/31,17,6/10,2,3/10,1,1/32,8,8/41,11,7/26,6,4/6,1,1/27,4,3/13,1,3/14,1,2/17,2,3	7.9450566693e-09	CG
2	6547127	442	KBS-Mac-68,KBS-Mac-74,MSGA-10,(LI-SET-036)///MNF-Che-49,MuskSP-68,Yng-4,Yng-53,MNF-Che-47,BRR4,BRR57,Paw-13,328PNA062	28,8,1/71,24,8/68,23,9/76,29,10/72,34,13/12,1,3/73,27,10/2,1,1/1,1,1/69,30,8/58,21,8/74,31,9/76,30,12	6.96277934752e-112	CG
2	6547609	73	KBS-Mac-68,(MSGA-10)///BRR4,(BRR57),(MNF-Che-47),(MNF-Che-49),(MuskSP-68),(Paw-13),(328PNA062),(Yng-4),(Yng-53)	-,-,-/87,24,9/84,23,12/87,26,7/81,27,9/41,4,4/81,30,11/43,3,1/-,-,-/86,13,9/84,15,3/83,35,12/83,25,12	8.14647292627e-05	CG,CHG
2	6609075	70	BRR57,(Yng-4)///MNF-Che-49,MSGA-10,328PNA062,KBS-Mac-74,MNF-Che-47,(LI-SET-036),(MuskSP-68),(KBS-Mac-68),(Paw-13)	6,1,1/-,-,-/43,1,1/1,1,1/1,1,1/1,1,1/10,1,1/1,1,1/1,1,1/7,1,1/1,1,1/37,1,1/-,-,-	1.66620302976e-13	CG
2	6619123	307	Paw-13,Yng-4,KBS-Mac-68,Yng-53,MSGA-10,328PNA062,KBS-Mac-74,BRR4,BRR57,LI-SET-036///MuskSP-68,MNF-Che-47	80,46,36/78,40,33/85,40,34/5,3,1/-,-,-/88,37,24/6,8,3/73,40,30/87,43,35/91,41,28/86,42,33/84,45,29/84,44,35	3.75715936766e-48	CG
2	6626378	340	Yng-4,(LI-SET-036),(BRR4),(BRR57),(MNF-Che-47),(MuskSP-68),(KBS-Mac-68),(KBS-Mac-74),(Paw-13),(Yng-53)///MSGA-10,(MNF-Che-49),(328PNA062)	90,28,8/92,28,6/93,18,5/95,27,5/69,16,4/59,6,2/81,18,3/82,22,6/91,28,7/91,20,3/73,19,4/92,26,11/89,29,6	1.07131852516e-06	CHG
2	6633859	84	KBS-Mac-74,(LI-SET-036),(MNF-Che-47),(MNF-Che-49),(MSGA-10)///Paw-13,Yng-4,Yng-53,328PNA062,BRR4,BRR57,(MuskSP-68),(KBS-Mac-68)	12,1,1/84,1,4/89,7,5/26,1,3/5,1,1/12,1,1/77,12,6/71,2,1/2,1,1/92,7,3/83,15,4/86,5,4/90,12,5	7.01259360174e-12	CG
2	6683941	61	328PNA062,(MuskSP-68)///MNF-Che-49,KBS-Mac-74,MNF-Che-47,BRR4,BRR57,(LI-SET-036),(MSGA-10),(KBS-Mac-68),(Paw-13),(Yng-4),(Yng-53)	36,2,1/2,1,1/1,1,1/2,2,1/4,1,1/27,1,1/51,1,1/25,1,1/10,1,1/38,1,1/84,1,1/33,1,1/33,1,1	1.57093492806e-10	CG
2	6691157	345	Paw-13,KBS-Mac-74,LI-SET-036,(MNF-Che-49),(328PNA062)///BRR4,(MuskSP-68)	1,1,1/82,15,3/-,-,-/-,-,-/12,1,4/-,-,-/67,7,2/-,-,-/1,1,1/2,1,1/37,1,1/-,-,-/-,-,-	9.63896566854e-10	CG
2	6708448	130	Paw-13///Yng-53,BRR4	-,-,-/1,2,1/-,-,-/-,-,-/-,-,-/-,-,-/-,-,-/-,-,-/-,-,-/66,28,3/-,-,-/-,-,-/2,1,1	1.48516293139e-06	CG,CHG
2	6708583	108	Paw-13,LI-SET-036,(BRR4),(MSGA-10),(KBS-Mac-68),(Yng-4),(Yng-53)///328PNA062,MNF-Che-49,MuskSP-68,(BRR57),(MNF-Che-47),(KBS-Mac-74)	51,24,3/49,18,4/27,7,3/20,15,2/18,6,1/49,13,2/15,5,2/44,23,2/26,5,1/68,24,6/10,4,1/48,15,2/49,18,5	8.61983916337e-11	CHG
2	6711953	135	LI-SET-036///MNF-Che-49,MuskSP-68,Paw-13,Yng-4,KBS-Mac-68,328PNA062,KBS-Mac-74,MNF-Che-47,BRR4,BRR57,(MSGA-10),(Yng-53)	1,1,1/61,5,1/61,8,3/64,6,2/56,7,2/48,4,1/57,5,3/48,3,2/63,11,3/54,5,1/61,8,1/51,5,2/47,6,2	1.70659981087e-26	CG
2	6733400	91	Yng-53,(BRR4),(MSGA-10),(MuskSP-68),(KBS-Mac-68),(Paw-13),(328PNA062),(Yng-4)///MNF-Che-47,(LI-SET-036),(BRR57),(MNF-Che-49),(KBS-Mac-74)	12,20,20/6,9,10/17,25,14/17,40,24/9,23,18/6,20,17/11,13,14/6,15,12/15,26,15/23,17,12/9,20,19/5,23,12/5,8,4	6.08362366528e-05	CG,CHG,CHH
2	6738560	443	328PNA062,KBS-Mac-74,LI-SET-036,(BRR4),(BRR57),(MNF-Che-49),(MuskSP-68),(KBS-Mac-68),(Paw-13),(Yng-4),(Yng-53)///MSGA-10	83,65,21/79,47,30/80,60,20/-,-,-/81,66,21/39,12,7/84,48,26/74,57,22/76,55,22/80,39,16/80,59,19/75,55,19/80,55,25	5.13077974409e-11	CHG
2	6762441	65	MNF-Che-47,MNF-Che-49,(328PNA062),(Yng-53)///Paw-13,BRR57,LI-SET-036,MuskSP-68,(BRR4),(MSGA-10),(KBS-Mac-68),(KBS-Mac-74),(Yng-4)	63,1,1/59,1,1/75,1,1/6,1,1/8,1,1/46,1,1/63,1,1/56,1,1/46,1,1/72,1,1/32,1,1/41,1,1/36,1,1	7.91925855697e-28	CG
2	6834185	63	Paw-13,(LI-SET-036),(BRR4),(BRR57),(MNF-Che-49),(MuskSP-68),(KBS-Mac-74),(Yng-4),(Yng-53)///KBS-Mac-68,(MNF-Che-47),(MSGA-10),(328PNA062)	64,1,1/67,1,1/58,4,1/46,1,1/91,1,1/33,1,1/61,1,1/7,1,1/52,1,1/91,1,1/26,1,1/66,1,1/91,1,1	8.86147262214e-05	CG
2	6862616	144	Paw-13,BRR4,(BRR57)///KBS-Mac-68,MuskSP-68	-,-,-/75,4,1/79,3,1/-,-,-/-,-,-/-,-,-/29,2,16/20,1,1/-,-,-/78,5,3/-,-,-/-,-,-/-,-,-	9.04894967413e-11	CG,CHG
2	6877222	122	MNF-Che-49,328PNA062,MNF-Che-47,BRR4,BRR57,Paw-13///Yng-4,MSGA-10,Yng-53,(KBS-Mac-68)	-,-,-/69,19,2/62,12,1/80,16,1/77,22,3/1,1,1/-,-,-/20,1,1/-,-,-/48,8,1/67,8,1/1,1,1/1,1,2	3.6141048722e-38	CG
2	6902006	338	328PNA062,(KBS-Mac-68)///Yng-53,BRR4,BRR57,(LI-SET-036),(MNF-Che-47),(Paw-13)	89,47,5/91,52,8/93,56,8/78,35,3/-,-,-/-,-,-/-,-,-/47,7,5/-,-,-/88,35,11/8,1,2/-,-,-/91,38,7	2.45709682964e-08	CG
2	7002793	56	Yng-4,(LI-SET-036),(Paw-13)///KBS-Mac-68,Yng-53,MSGA-10,KBS-Mac-74,BRR4,(BRR57),(MNF-Che-47),(MNF-Che-49),(MuskSP-68),(328PNA062)	51,1,1/1,1,1/13,1,1/11,8,1/16,1,1/6,1,1/28,1,1/11,1,1/1,1,1/38,1,1/26,1,1/64,1,1/3,1,1	4.52797235798e-11	CG
2	7052468	65	Paw-13,(LI-SET-036),(BRR4),(BRR57),(MSGA-10),(MuskSP-68),(KBS-Mac-68),(KBS-Mac-74),(Yng-4),(Yng-53)///328PNA062,(MNF-Che-47),(MNF-Che-49)	63,1,1/50,1,1/51,1,1/32,1,1/23,1,1/55,1,1/65,1,1/49,1,1/60,1,1/68,3,1/2,1,1/65,1,1/55,1,1	1.70833672614e-06	CG
2	7056347	207	MNF-Che-49,MuskSP-68,Paw-13,Yng-4,KBS-Mac-68,328PNA062,BRR4,BRR57,LI-SET-036,(MNF-Che-47),(KBS-Mac-74),(Yng-53)///MSGA-10	90,30,21/89,33,16/86,29,19/86,46,17/91,37,20/19,11,4/90,46,17/87,27,22/65,18,19/89,21,16/89,42,15/83,30,19/80,29,16	1.43855320306e-10	CG
2	7058544	155	Paw-13,Yng-4,KBS-Mac-68,Yng-53,MSGA-10,328PNA062,KBS-Mac-74,BRR4,MuskSP-68,(BRR57)///MNF-Che-47,MNF-Che-49,(LI-SET-036)	35,27,35/1,1,1/6,6,7/53,37,37/42,40,34/1,1,1/5,5,5/5,1,1/1,1,1/1,1,1/1,1,1/1,1,1/1,3,2	8.62992547574e-31	CG
2	7065146	82	Paw-13,(MSGA-10)///MuskSP-68,MNF-Che-47,BRR4,(LI-SET-036),(MNF-Che-49),(KBS-Mac-68),(328PNA062),(Yng-53)	1,1,1/5,1,1/-,-,-/1,1,1/5,1,1/50,12,13/1,1,1/26,5,15/-,-,-/69,45,31/3,5,4/-,-,-/9,1,1	2.6300479664e-09	CG,CHG
2	7072081	479	KBS-Mac-74,(KBS-Mac-68)///MNF-Che-49,Yng-53,MSGA-10,BRR57,(MuskSP-68),(328PNA062)///Paw-13,MNF-Che-47,BRR4	-,-,-/79,69,24/67,59,20/88,76,37/53,46,34/56,40,14/26,27,19/17,7,3/1,1,1/89,63,25/71,41,30/-,-,-/58,56,28	8.02580002131e-24	CG
2	7072602	84	MuskSP-68,KBS-Mac-68,328PNA062,MNF-Che-47,(LI-SET-036),(KBS-Mac-74),(Yng-4)///BRR4,(BRR57),(MNF-Che-49),(MSGA-10),(Paw-13),(Yng-53)	33,7,4/91,74,68/89,65,51/40,1,1/91,60,52/69,69,50/23,1,1/40,1,1/50,33,33/72,62,73/16,6,3/75,25,29/73,64,49	6.5754303505e-10	CHG,CHH
2	7161690	52	MNF-Che-49///Paw-13,KBS-Mac-74,BRR4,BRR57,(MSGA-10),(MuskSP-68),(KBS-Mac-68),(Yng-4),(Yng-53)	-,-,-/53,36,11/57,43,22/-,-,-/1,1,2/54,36,11/52,40,7/42,27,9/55,43,7/58,47,11/-,-,-/62,38,7/57,26,8	1.42407503514e-09	CG,CHG
2	7207677	103	328PNA062,Yng-4,(MSGA-10),(KBS-Mac-68)///MNF-Che-47,MuskSP-68,KBS-Mac-74,BRR57,(LI-SET-036),(BRR4),(MNF-Che-49),(Paw-13),(Yng-53)	85,25,1/87,12,1/79,44,4/87,39,9/67,1,4/21,14,1/89,25,8/37,1,2/77,27,4/71,14,1/8,4,1/5,1,1/71,10,2	5.63666525271e-14	CG,CHG
2	7219983	230	KBS-Mac-74,(MuskSP-68)///BRR57,(BRR4)	-,-,-/-,-,18/-,-,33/-,-,-/-,-,-/-,-,-/-,-,1/-,-,-/-,-,1/-,-,-/-,-,-/-,-,-/-,-,-	9.18659944124e-06	CHH
2	7230398	119	MuskSP-68,KBS-Mac-74,(MNF-Che-47),(MNF-Che-49),(Paw-13),(Yng-53)///LI-SET-036,BRR57,Yng-4,KBS-Mac-68,MSGA-10,(BRR4),(328PNA062)	71,66,62/40,39,33/78,59,58/7,23,28/31,21,25/61,37,41/6,9,4/65,50,49/5,8,5/31,27,33/36,43,39/59,32,46/34,28,30	3.58968598592e-39	CG,CHG,CHH
2	7256895	266	328PNA062,MNF-Che-49,KBS-Mac-68,LI-SET-036///Paw-13,Yng-4,BRR4,Yng-53,MSGA-10,KBS-Mac-74,BRR57,(MuskSP-68)	11,14,11/89,54,34/70,42,26/-,-,-/12,14,8/72,55,33/67,64,33/24,22,10/66,50,27/72,66,43/8,11,8/83,58,48/61,47,26	5.70296462021e-27	CG
2	7257453	326	MuskSP-68,(LI-SET-036),(MSGA-10),(KBS-Mac-74),(Yng-53)///BRR4,BRR57,(Paw-13),(Yng-4)	3,1,1/69,43,3/74,17,9/-,-,-/-,-,-/14,5,3/3,1,1/-,-,-/2,1,5/60,1,2/-,-,-/77,1,6/37,3,5	4.66687016949e-07	CG
2	7278202	302	Yng-4///KBS-Mac-68,BRR57,(LI-SET-036),(BRR4),(MNF-Che-47),(MNF-Che-49),(MSGA-10),(MuskSP-68),(KBS-Mac-74),(Paw-13),(328PNA062),(Yng-53)	78,33,7/90,23,3/84,14,7/75,5,4/82,13,2/86,8,4/87,20,3/87,26,6/71,1,4/62,17,5/77,15,3/18,1,1/76,4,3	8.17325506228e-08	CG
2	7278791	104	MuskSP-68,(MSGA-10),(Yng-53)///Yng-4,MNF-Che-47,(BRR4),(MNF-Che-49),(KBS-Mac-68),(KBS-Mac-74),(328PNA062)	-,-,-/-,53,44/-,-,-/-,71,55/-,63,41/-,25,25/-,41,17/-,56,43/-,78,37/-,-,-/-,52,43/-,68,59/-,45,41	1.93037885626e-06	CHH
2	7297701	156	KBS-Mac-68,BRR57,(LI-SET-036),(MSGA-10),(KBS-Mac-74),(328PNA062)///MNF-Che-49,MuskSP-68,Paw-13,Yng-53,MNF-Che-47,(BRR4),(Yng-4)	23,5,1/52,9,2/14,3,1/76,12,5/71,12,1/37,5,2/72,6,4/12,5,1/40,8,1/76,8,2/31,7,1/52,4,3/69,15,3	9.98327751938e-19	CG
2	7299590	175	LI-SET-036,Paw-13,(BRR4),(BRR57),(KBS-Mac-68)///MuskSP-68,MNF-Che-49,328PNA062,MNF-Che-47,(MSGA-10),(KBS-Mac-74),(Yng-4),(Yng-53)	74,38,5/32,28,4/82,48,5/13,2,1/7,2,1/1,1,1/1,1,1/63,20,1/27,11,1/72,40,4/5,2,1/26,2,1/27,3,1	1.02380713184e-13	CG,CHG
2	7299767	311	328PNA062,MSGA-10,(MuskSP-68)///Paw-13,Yng-53,BRR4,LI-SET-036,Yng-4,KBS-Mac-74,BRR57,(MNF-Che-47),(MNF-Che-49)	95,49,3/81,18,5/82,27,3/70,4,1/64,6,1/20,1,1/46,3,2/-,-,-/76,18,3/90,33,3/10,1,1/78,14,3/83,22,7	5.12731044735e-21	CG
2	7340392	243	MNF-Che-49,(LI-SET-036),(BRR4),(MSGA-10),(MuskSP-68),(328PNA062),(Yng-53)///BRR57,(MNF-Che-47),(KBS-Mac-74),(Paw-13),(Yng-4)	88,86,40/65,88,47/69,47,18/99,49,37/76,79,66/75,56,51/71,81,52/-,-,-/73,54,40/79,54,35/85,58,45/99,53,33/82,68,49	2.73020578625e-05	CHH
2	7351992	118	Yng-53///328PNA062,MNF-Che-47,BRR4,BRR57,LI-SET-036,(MNF-Che-49),(MSGA-10),(MuskSP-68),(KBS-Mac-68),(KBS-Mac-74),(Paw-13),(Yng-4)	1,1,1/1,1,1/1,1,1/1,1,1/3,1,1/2,1,1/2,1,1/1,3,1/1,1,1/7,3,1/1,1,1/11,8,1/60,27,3	5.76231059551e-11	CG
2	7389921	68	MuskSP-68,(MNF-Che-47)///328PNA062,(BRR4),(BRR57),(MSGA-10),(KBS-Mac-68),(KBS-Mac-74),(Paw-13),(Yng-53)	-,-,-/11,1,1/9,1,1/74,1,1/-,-,-/7,1,1/84,1,1/9,1,3/1,1,1/4,1,1/1,1,1/-,-,-/2,1,3	6.49905661247e-05	CG
2	7390554	63	BRR4,BRR57,(LI-SET-036),(MuskSP-68),(KBS-Mac-68),(KBS-Mac-74)///MNF-Che-47,(MNF-Che-49),(MSGA-10),(Paw-13),(328PNA062),(Yng-4),(Yng-53)	21,1,1/1,3,1/1,1,1/58,1,1/57,1,1/42,2,1/5,1,1/13,1,1/20,1,1/52,3,1/39,1,1/49,2,1/55,1,1	1.31912365518e-11	CG
2	7391178	81	MuskSP-68,Paw-13,Yng-4,Yng-53,MSGA-10,MNF-Che-47,MNF-Che-49,328PNA062,BRR4,BRR57,(LI-SET-036)///KBS-Mac-74,KBS-Mac-68	27,1,1/1,1,1/4,1,1/1,1,1/1,1,1/1,1,1/1,1,1/59,1,1/65,1,1/1,1,1/1,1,1/1,1,1/1,1,1	4.76920536594e-34	CG
2	7392978	72	LI-SET-036,BRR4,BRR57,Yng-4,(MSGA-10),(Paw-13)///KBS-Mac-74,Yng-53,MNF-Che-47,MNF-Che-49,(MuskSP-68),(KBS-Mac-68),(328PNA062)	1,1,1/1,1,1/6,1,1/73,1,1/60,1,1/20,1,1/42,1,1/51,1,1/78,1,1/22,1,1/46,1,1/11,1,1/71,1,1	4.38231800507e-30	CG
2	7394399	67	Yng-4,Yng-53,328PNA062,BRR4,BRR57,(KBS-Mac-68),(Paw-13)///MNF-Che-49,MuskSP-68,MSGA-10,MNF-Che-47,LI-SET-036,(KBS-Mac-74)	76,1,1/1,1,1/1,1,1/76,1,1/66,1,1/72,1,1/76,1,2/24,1,1/39,1,1/13,1,1/1,1,1/6,1,1/1,1,1	4.96737362118e-59	CG
2	7394842	67	Paw-13,Yng-4,(MuskSP-68)///KBS-Mac-68,328PNA062,MNF-Che-47,BRR57,KBS-Mac-74,BRR4,LI-SET-036,(MNF-Che-49),(MSGA-10),(Yng-53)	1,1,1/1,1,1/1,1,1/1,8,1/7,1,1/29,1,1/30,1,1/1,1,1/1,1,1/59,1,1/1,1,1/59,1,1/23,1,1	2.45152290683e-23	CG
2	7402477	75	MSGA-10,(LI-SET-036),(BRR4),(BRR57),(KBS-Mac-68),(KBS-Mac-74),(328PNA062),(Yng-53)///MNF-Che-49,MNF-Che-47,(MuskSP-68),(Paw-13),(Yng-4)	46,1,1/44,1,1/42,1,1/94,1,1/89,2,2/1,1,1/59,1,1/44,1,1/45,1,1/52,1,1/39,1,1/55,1,1/42,1,1	1.93546856765e-08	CG
2	7454722	114	KBS-Mac-74,(MuskSP-68)///KBS-Mac-68,BRR4,LI-SET-036	1,1,2/1,4,3/-,-,-/-,-,-/-,-,-/-,-,-/44,4,4/12,1,1/68,14,7/-,-,-/-,-,-/-,-,-/-,-,-	7.20454872277e-08	CG,CHG
2	7488397	66	Yng-4,KBS-Mac-68,328PNA062,KBS-Mac-74,BRR4,BRR57,LI-SET-036,(MuskSP-68),(Paw-13)///Yng-53,(MNF-Che-47),(MNF-Che-49),(MSGA-10)	1,1,1/1,1,1/1,1,1/54,1,1/50,1,1/47,1,1/39,1,1/1,1,1/1,1,1/37,1,1/4,1,1/1,1,1/77,1,1	2.71985851083e-13	CG
2	7527592	427	MNF-Che-49,MuskSP-68,KBS-Mac-68,Yng-53,MSGA-10,328PNA062,KBS-Mac-74,MNF-Che-47,BRR4,BRR57,LI-SET-036///Paw-13,Yng-4	84,44,8/87,42,5/84,45,5/89,44,6/88,41,5/83,37,7/87,43,5/79,39,7/73,38,7/6,4,1/82,37,6/3,1,1/79,36,7	7.80289168627e-128	CG
2	7534308	55	KBS-Mac-68,(KBS-Mac-74)///MNF-Che-49,Yng-4,Yng-53,MSGA-10,328PNA062,BRR4,(LI-SET-036),(BRR57),(MNF-Che-47),(MuskSP-68),(Paw-13)	72,1,1/81,1,1/70,1,1/69,1,1/79,1,1/81,1,1/44,1,1/5,1,1/24,1,1/68,1,1/82,1,1/81,1,1/81,1,1	7.65129364922e-17	CG
2	7580236	212	MNF-Che-49,(LI-SET-036),(BRR57),(MNF-Che-47),(MSGA-10),(MuskSP-68),(KBS-Mac-74),(328PNA062),(Yng-4),(Yng-53)///BRR4,(KBS-Mac-68),(Paw-13)	15,7,1/40,12,6/17,4,3/7,1,1/1,1,1/22,1,3/23,1,1/24,5,2/18,1,2/30,11,5/17,3,1/22,6,2/19,1,1	6.03106936264e-07	CG
2	7580563	660	MNF-Che-49,MuskSP-68,Paw-13,Yng-4,Yng-53,MSGA-10,BRR57,(LI-SET-036),(BRR4),(KBS-Mac-68),(328PNA062)///MNF-Che-47,(KBS-Mac-74)	48,48,28/42,29,18/55,36,21/9,3,3/51,40,21/66,46,20/58,50,25/50,38,21/26,22,9/62,37,23/55,42,20/65,49,27/62,43,18	8.25802296492e-31	CG
2	7581265	161	MNF-Che-47///MuskSP-68,MNF-Che-49,Yng-4,MSGA-10,328PNA062,LI-SET-036,(BRR57)///Paw-13,KBS-Mac-68,Yng-53,KBS-Mac-74,BRR4	52,63,55/18,21,31/53,55,44/1,1,1/43,44,37/41,30,44/49,57,50/30,21,39/31,28,38/24,38,48/37,43,49/38,38,49/25,32,43	4.5012217438e-23	CG,CHG,CHH
2	7588550	69	MNF-Che-47,BRR4,(BRR57),(Paw-13),(Yng-4),(Yng-53)///328PNA062,(MSGA-10),(KBS-Mac-74)	-,-,-/65,31,17/43,1,22/57,37,9/-,-,-/29,1,6/-,-,-/-,-,-/39,1,4/49,1,18/1,1,1/69,1,8/56,17,8	1.93380410702e-06	CG,CHG
2	7591515	57	MNF-Che-49,MuskSP-68,Paw-13,Yng-4,KBS-Mac-68,Yng-53,MSGA-10,328PNA062,KBS-Mac-74,MNF-Che-47,BRR4,BRR57///LI-SET-036	82,1,7/1,1,1/1,1,1/1,1,1/1,1,1/1,1,1/1,1,1/3,1,1/1,1,1/1,1,1/1,1,1/1,1,1/1,1,1	1.37635948241e-12	CG
2	7594776	248	KBS-Mac-74,MNF-Che-49,MNF-Che-47,(KBS-Mac-68)///Yng-53,328PNA062,Paw-13,Yng-4,MSGA-10,(LI-SET-036),(BRR4),(BRR57),(MuskSP-68)	4,6,1/5,1,1/36,7,1/67,27,2/82,11,3/1,1,1/2,1,1/38,17,3/79,11,2/1,1,1/3,1,1/1,1,1/1,1,2	6.77982054289e-20	CG
2	7691827	144	Paw-13,(MuskSP-68),(KBS-Mac-74),(328PNA062)///MNF-Che-47,BRR4,(LI-SET-036),(BRR57),(MSGA-10),(KBS-Mac-68),(Yng-4),(Yng-53)	-,39,8/-,10,25/-,22,23/-,50,39/-,-,-/-,33,18/-,1,9/-,26,19/-,1,9/-,1,2/-,17,15/-,40,8/-,39,30	3.38090747932e-08	CHG,CHH
2	7708464	296	MNF-Che-49,MuskSP-68,Paw-13,Yng-4,KBS-Mac-68,Yng-53,MSGA-10,328PNA062,MNF-Che-47,BRR4,BRR57///LI-SET-036	6,1,3/88,4,3/79,3,19/85,4,8/84,4,2/88,2,1/87,4,6/73,3,3/-,-,-/88,1,1/83,1,4/86,1,1/88,35,2	4.16896402127e-22	CG
2	7721337	312	MuskSP-68,(BRR4),(MNF-Che-47)///Yng-4,BRR57,LI-SET-036,(MNF-Che-49),(MSGA-10),(KBS-Mac-68),(KBS-Mac-74),(Paw-13),(328PNA062),(Yng-53)	1,43,43/71,35,35/1,29,33/49,46,47/12,32,36/23,34,31/60,35,22/9,42,49/2,39,36/26,27,38/1,31,31/1,40,49/9,36,44	2.53714465177e-08	CG
2	7729359	279	Paw-13///Yng-53,BRR4,BRR57,LI-SET-036,(MNF-Che-47),(MNF-Che-49),(MSGA-10),(MuskSP-68),(KBS-Mac-68),(KBS-Mac-74),(328PNA062),(Yng-4)	5,5,2/6,7,1/14,4,1/14,13,1/22,15,3/23,12,2/17,6,1/14,11,2/25,13,2/71,32,5/14,9,1/14,17,2/15,4,1	2.0103121926e-09	CG,CHG
2	7749311	219	KBS-Mac-68,Yng-53,328PNA062,BRR57,(LI-SET-036),(BRR4),(MSGA-10),(MuskSP-68),(Paw-13)///MNF-Che-49,MNF-Che-47	67,30,11/52,36,21/88,38,22/5,1,1/7,5,1/51,14,9/63,19,9/51,35,17/-,-,-/48,21,5/58,37,13/-,-,-/61,39,18	4.04453177382e-16	CG,CHG
2	7867272	57	Paw-13,Yng-53,(LI-SET-036),(MNF-Che-47),(MNF-Che-49),(MSGA-10),(MuskSP-68),(328PNA062),(Yng-4)///BRR4,(BRR57),(KBS-Mac-68),(KBS-Mac-74)	55,1,1/20,1,1/42,1,1/55,1,1/60,1,1/61,1,1/62,1,1/26,1,1/40,1,1/85,1,1/76,1,1/84,1,1/84,1,1	3.72384513348e-10	CG
2	7886035	104	MNF-Che-49,MuskSP-68,Yng-53,328PNA062,MSGA-10,KBS-Mac-74,MNF-Che-47///Paw-13,KBS-Mac-68,BRR57,LI-SET-036	17,14,1/-,-,-/14,10,2/76,21,7/68,49,14/68,29,19/75,61,26/5,4,1/59,46,10/6,1,18/61,52,19/-,-,-/48,38,22	3.72745524257e-29	CG
2	7908049	58	MNF-Che-49,Yng-4,(MNF-Che-47),(MSGA-10),(KBS-Mac-74)///MuskSP-68,Paw-13,LI-SET-036,(BRR4),(BRR57),(KBS-Mac-68),(328PNA062),(Yng-53)	1,1,1/27,1,1/8,1,1/65,1,1/92,1,1/50,1,2/9,1,1/44,4,1/49,1,1/2,1,1/21,1,1/88,1,1/19,1,1	1.05882552729e-12	CG
2	7932279	56	328PNA062,(LI-SET-036),(KBS-Mac-68),(KBS-Mac-74),(Yng-4)///BRR57,(BRR4),(MNF-Che-47),(MNF-Che-49),(MSGA-10),(MuskSP-68),(Paw-13),(Yng-53)	42,1,1/78,3,1/83,1,1/47,1,1/47,1,1/45,1,1/48,1,1/40,1,1/6,1,1/50,1,1/5,1,1/34,1,1/62,1,1	7.52002441647e-05	CG
2	7964955	51	MuskSP-68,Yng-53,328PNA062,(LI-SET-036),(MNF-Che-49),(MSGA-10),(KBS-Mac-68),(KBS-Mac-74),(Paw-13),(Yng-4)///BRR57,(BRR4)	23,1,1/72,1,1/75,27,5/-,-,-/1,1,1/1,1,4/1,1,1/7,1,1/38,1,1/22,1,1/1,1,1/1,1,14/1,1,3	1.87213495744e-08	CG,CHG
2	7970161	52	Yng-4,(MuskSP-68),(Paw-13)///KBS-Mac-74,(LI-SET-036),(BRR4),(BRR57),(MNF-Che-47),(MNF-Che-49),(MSGA-10),(KBS-Mac-68),(328PNA062),(Yng-53)	65,1,1/42,1,1/39,1,1/56,1,1/58,1,1/59,1,1/17,1,1/63,1,1/75,1,1/37,1,1/66,1,1/1,1,1/61,1,1	3.12672265275e-09	CG
2	7977396	263	Yng-53,(MSGA-10)///LI-SET-036,(BRR4),(BRR57),(MNF-Che-47),(MuskSP-68),(KBS-Mac-68),(328PNA062)	86,31,28/88,19,16/85,17,15/90,25,28/-,-,-/91,9,4/83,28,25/85,23,9/-,-,-/-,-,-/89,25,12/-,-,-/84,2,1	5.24379761626e-05	CHG
2	8016596	129	KBS-Mac-74,MNF-Che-47,MuskSP-68,Paw-13,Yng-53,MSGA-10,BRR57///Yng-4,KBS-Mac-68,BRR4,(MNF-Che-49),(328PNA062)///LI-SET-036	48,25,38/46,6,13/36,1,8/30,1,1/43,25,7/34,1,7/34,1,3/53,25,16/30,1,2/34,1,4/48,18,18/33,20,16/40,6,5	3.81584105737e-26	CHG,CHH
2	8018451	739	MNF-Che-49,MuskSP-68,Paw-13,KBS-Mac-68,Yng-53,MSGA-10,KBS-Mac-74,BRR57,(BRR4)///328PNA062	-,-,-/44,11,4/28,15,4/-,-,-/19,6,2/24,7,2/16,4,2/24,8,4/1,1,2/18,8,2/84,39,15/-,-,-/1,1,3	3.01935596917e-36	CG,CHG
2	8041548	473	KBS-Mac-68,(KBS-Mac-74)///MNF-Che-49,MuskSP-68,Paw-13,MSGA-10,328PNA062,BRR4,LI-SET-036,(BRR57),(MNF-Che-47),(Yng-4),(Yng-53)	84,40,19/84,31,21/80,41,28/92,44,31/88,45,26/88,41,18/86,40,21/27,42,36/25,28,25/88,34,21/87,44,17/89,39,28/88,45,25	2.8442423225e-14	CG
2	8042029	366	LI-SET-036,MSGA-10///MNF-Che-49,Paw-13,328PNA062,KBS-Mac-74,MNF-Che-47,BRR4,MuskSP-68,Yng-4,KBS-Mac-68,Yng-53,BRR57	76,26,5/4,1,1/9,1,1/1,1,1/7,1,1/58,12,1/11,1,5/10,3,3/2,1,2/1,1,1/4,1,1/3,1,1/4,2,5	4.0325914415e-44	CG
2	8042453	76	Yng-53,328PNA062,(MuskSP-68)///LI-SET-036	72,25,41/-,-,-/-,-,-/-,-,-/-,-,-/-,-,-/13,1,1/-,-,-/-,-,-/-,-,-/1,1,1/-,-,-/1,1,1	6.79045286704e-09	CG
2	8043402	74	MuskSP-68,Paw-13,KBS-Mac-68,Yng-53,328PNA062,KBS-Mac-74,MNF-Che-47,(BRR4)///LI-SET-036,(MSGA-10)	88,8,2/46,1,1/-,-,-/1,1,1/-,-,-/71,1,1/24,1,1/5,1,1/1,1,1/1,1,1/16,1,3/-,-,-/21,1,1	5.69891942254e-10	CG
2	8043515	89	Yng-4,Yng-53,MSGA-10,(BRR4),(BRR57),(MNF-Che-47),(MNF-Che-49),(KBS-Mac-68),(Paw-13)///LI-SET-036	79,3,2/21,1,1/21,1,1/19,1,2/15,1,1/1,1,1/-,-,-/24,1,1/-,-,-/20,1,1/-,-,-/14,1,1/14,1,1	1.49736397151e-07	CG
2	8046378	208	MNF-Che-49,MuskSP-68,Paw-13,Yng-4,KBS-Mac-68,Yng-53,KBS-Mac-74,BRR4,BRR57///328PNA062	-,-,-/80,48,42/77,52,34/-,-,-/72,37,32/-,-,-/83,25,33/74,33,21/77,18,28/77,50,35/1,1,1/77,46,39/47,32,23	3.02584015884e-20	CG
2	8058096	129	MNF-Che-49,MSGA-10,KBS-Mac-74,(BRR4)///328PNA062,(BRR57)	-,-,-/23,11,16/47,20,1/-,-,-/1,1,1/1,1,2/-,-,-/-,-,-/1,1,1/-,-,-/50,35,37/-,-,-/-,-,-	8.99561233355e-11	CG
2	8058290	105	Yng-4,(MNF-Che-49)///MuskSP-68,Paw-13,KBS-Mac-68,MSGA-10,BRR4,BRR57,(KBS-Mac-74),(328PNA062),(Yng-53)	-,-,-/87,53,69/83,56,70/-,-,-/70,1,33/91,60,73/83,33,66/83,40,66/53,29,37/82,67,64/91,47,46/99,1,3/90,76,27	2.29880784603e-11	CHG,CHH
2	8058535	418	BRR4,(MSGA-10)///Yng-4,KBS-Mac-68,328PNA062,KBS-Mac-74,(BRR57),(MuskSP-68),(Paw-13),(Yng-53)	-,-,-/68,22,11/41,1,4/-,-,-/-,-,-/53,15,6/29,1,1/1,1,1/1,1,1/19,8,5/1,1,2/1,1,1/13,1,3	3.21785339207e-14	CG
2	8066466	150	MuskSP-68,(BRR4),(BRR57),(MNF-Che-47),(KBS-Mac-68),(KBS-Mac-74),(Paw-13),(328PNA062),(Yng-4),(Yng-53)///MSGA-10	-,-,-/73,19,2/66,20,1/78,18,1/-,-,-/11,7,1/85,30,2/58,15,1/77,22,1/77,23,2/72,17,1/80,15,1/74,14,1	3.90033429129e-05	CG
2	8083009	96	328PNA062,(Paw-13)///KBS-Mac-68,MNF-Che-47,(MNF-Che-49)	-,-,-/-,-,-/-,-,-/76,50,31/62,50,6/-,-,-/-,-,-/77,50,28/-,-,-/63,1,8/9,1,3/-,-,-/-,-,-	3.18675929048e-06	CG,CHG,CHH
2	8168610	179	BRR4,Yng-4,MNF-Che-47,BRR57,(KBS-Mac-68),(KBS-Mac-74),(Paw-13)///328PNA062,MNF-Che-49,MSGA-10,LI-SET-036	5,1,1/78,1,32/70,33,15/70,1,16/1,1,1/1,1,1/-,-,-/60,1,15/48,1,17/66,1,14/1,1,1/59,1,29/-,-,-	9.13918495218e-24	CG
2	8202193	317	MNF-Che-49,MuskSP-68,Paw-13,Yng-4,KBS-Mac-68,328PNA062,KBS-Mac-74,BRR4,BRR57,LI-SET-036,(MNF-Che-47),(Yng-53)///MSGA-10	1,1,1/1,1,1/1,1,1/6,3,1/1,1,1/58,20,3/1,1,1/1,1,1/1,1,1/1,1,1/1,1,1/1,1,1/27,7,1	6.83508987863e-45	CG
2	8202735	123	Yng-53,MSGA-10///MNF-Che-49,MuskSP-68,Paw-13,Yng-4,KBS-Mac-68,328PNA062,KBS-Mac-74,MNF-Che-47,BRR4,BRR57,LI-SET-036	1,1,1/1,1,1/1,1,1/1,1,1/1,1,1/55,20,12/1,1,4/1,1,1/2,1,1/1,1,1/1,1,1/1,1,1/54,31,18	2.58482517881e-52	CG
2	8231867	140	MuskSP-68,Paw-13,KBS-Mac-68,Yng-53,MSGA-10,328PNA062,KBS-Mac-74,LI-SET-036///MNF-Che-47,BRR57	82,69,35/-,-,-/1,1,1/1,1,1/-,-,-/91,67,30/66,50,24/84,71,19/83,75,27/69,44,23/84,59,27/-,-,-/86,77,42	8.51958512048e-31	CG,CHG
2	8233483	83	MSGA-10,(KBS-Mac-68),(KBS-Mac-74)///BRR4,(LI-SET-036),(BRR57),(MNF-Che-47),(MNF-Che-49),(MuskSP-68),(Paw-13),(328PNA062),(Yng-4),(Yng-53)	50,9,2/67,19,7/48,6,5/55,10,5/42,15,3/3,2,1/54,4,3/24,1,3/34,3,3/48,7,2/44,11,3/53,7,6/48,10,4	0.000116019734158	CG,CHG
2	8240353	308	MNF-Che-49,MuskSP-68,Yng-4,KBS-Mac-68,MSGA-10,MNF-Che-47,Yng-53,328PNA062,KBS-Mac-74,LI-SET-036,(Paw-13)///BRR4,BRR57	1,1,1/72,65,26/64,50,20/4,1,1/2,1,1/5,4,2/24,5,3/1,1,1/1,1,1/11,1,1/1,1,1/2,1,1/1,1,1	1.06004667576e-56	CG,CHG
2	8247129	161	KBS-Mac-74,MNF-Che-47,(LI-SET-036),(MNF-Che-49),(MSGA-10),(Paw-13),(328PNA062),(Yng-4),(Yng-53)///KBS-Mac-68,BRR57,(BRR4),(MuskSP-68)	18,1,1/47,2,1/65,4,4/1,1,1/7,1,3/1,1,2/47,1,1/50,5,5/1,1,1/12,1,4/2,1,1/1,1,1/2,1,1	3.23469088941e-10	CG
2	8274503	484	MNF-Che-49,MuskSP-68,Paw-13,Yng-4,Yng-53,MSGA-10,328PNA062,KBS-Mac-74,MNF-Che-47,BRR4,(BRR57),(KBS-Mac-68)///LI-SET-036	72,42,21/8,4,2/11,4,3/1,2,1/1,1,1/1,1,1/1,2,2/12,4,2/1,3,1/1,4,1/1,1,1/1,2,1/1,2,1	1.4476828921e-109	CG
2	8295779	54	Yng-4,BRR4,BRR57,(MNF-Che-49),(MSGA-10),(KBS-Mac-68),(KBS-Mac-74)///328PNA062,(LI-SET-036),(MNF-Che-47),(MuskSP-68),(Paw-13),(Yng-53)	52,1,1/1,1,1/2,1,1/39,1,1/34,1,1/22,1,1/52,1,1/22,1,1/29,1,1/38,1,1/67,1,1/1,1,1/61,1,1	3.15176972357e-12	CG
2	8303884	232	Yng-4,KBS-Mac-68,Yng-53,328PNA062,LI-SET-036,KBS-Mac-74///MNF-Che-49,MuskSP-68,Paw-13,BRR4,BRR57,(MNF-Che-47),(MSGA-10)	1,2,1/84,25,3/73,15,2/71,12,1/82,14,2/72,10,2/80,15,1/2,1,1/18,4,1/83,28,5/1,2,1/2,2,1/1,1,1	2.97170249143e-81	CG
2	8367694	251	MNF-Che-49,(MNF-Che-47),(MuskSP-68)///328PNA062,KBS-Mac-74,(BRR4),(BRR57),(MSGA-10),(KBS-Mac-68),(Paw-13),(Yng-4),(Yng-53)	-,-,-/9,1,1/10,1,1/65,13,1/74,17,3/16,1,2/47,3,1/13,1,1/1,2,1/17,1,1/3,1,1/5,8,1/33,4,4	5.07879453136e-07	CG
2	8437247	310	MuskSP-68,Yng-4,MNF-Che-47,BRR57,(MNF-Che-49),(KBS-Mac-68)///BRR4,(LI-SET-036),(MSGA-10),(KBS-Mac-74),(Paw-13),(328PNA062),(Yng-53)	51,8,1/59,42,8/3,8,1/3,1,2/8,4,1/50,32,2/10,2,1/45,10,1/50,11,1/71,43,3/74,21,1/14,1,2/68,23,3	4.41424460733e-12	CG,CHG
2	8529128	450	Paw-13,Yng-4,KBS-Mac-68,Yng-53,328PNA062,KBS-Mac-74,BRR57,LI-SET-036,(MSGA-10)///MNF-Che-49,MuskSP-68,BRR4,MNF-Che-47	3,4,1/50,11,1/7,2,1/62,16,4/73,18,3/31,1,1/83,14,1/1,2,1/1,1,1/1,1,1/1,2,1/1,1,1/1,1,1	3.04114384949e-70	CG
2	8538525	77	KBS-Mac-68,328PNA062,KBS-Mac-74,LI-SET-036,MSGA-10///MNF-Che-49,MuskSP-68,Paw-13,MNF-Che-47,Yng-4,BRR4,BRR57,(Yng-53)	1,1,1/81,18,2/75,12,2/85,26,4/84,14,2/16,2,2/83,19,2/2,1,1/7,2,1/79,12,1/9,1,1/74,13,2/52,10,1	8.1193744551e-46	CG
2	8540189	194	Yng-53,(BRR4),(KBS-Mac-68)///LI-SET-036	43,50,54/1,1,1/-,-,-/-,-,-/-,-,-/-,-,-/-,-,-/20,1,9/-,-,-/-,-,-/-,-,-/-,-,-/1,1,1	2.96356532472e-05	CG,CHG,CHH
2	8560840	97	Paw-13,(MNF-Che-47),(KBS-Mac-68),(KBS-Mac-74)///BRR4,BRR57,(LI-SET-036),(MNF-Che-49),(MSGA-10),(MuskSP-68),(328PNA062),(Yng-4),(Yng-53)	68,42,10/84,42,12/87,40,14/62,18,6/66,28,8/94,39,12/86,34,15/61,18,16/53,23,6/35,5,5/66,32,8/73,25,16/63,23,7	1.0858121791e-06	CG,CHG
2	8560953	394	BRR4,BRR57,MuskSP-68,MSGA-10///Paw-13,Yng-4,KBS-Mac-68,328PNA062,KBS-Mac-74,Yng-53,LI-SET-036,(MNF-Che-49)	9,1,1/70,29,4/69,32,5/-,-,-/30,12,10/73,22,4/73,34,7/1,2,2/4,1,1/1,1,1/4,2,1/6,1,1/13,1,1	2.40201530435e-40	CG,CHG
2	8568271	205	Yng-4,BRR4,(Paw-13)///KBS-Mac-68,328PNA062,BRR57,MNF-Che-47,(LI-SET-036),(MNF-Che-49),(MSGA-10),(MuskSP-68),(KBS-Mac-74),(Yng-53)	4,1,4/59,16,16/2,1,2/5,3,3/1,5,3/17,1,4/5,1,1/4,1,2/2,1,4/54,6,10/1,1,1/55,17,18/20,1,8	4.99396759334e-16	CG
2	8574881	222	MuskSP-68,Paw-13,BRR4,(BRR57),(KBS-Mac-68),(KBS-Mac-74),(328PNA062),(Yng-53)///MNF-Che-49,MNF-Che-47,LI-SET-036,(MSGA-10),(Yng-4)	29,1,1/85,44,8/74,9,2/17,8,1/8,1,1/51,11,4/85,25,7/76,11,2/75,33,3/90,46,8/77,9,1/60,4,2/80,4,4	5.4597465098e-19	CG
2	8638220	58	Yng-53,(BRR57)///MSGA-10,(LI-SET-036),(BRR4),(MNF-Che-47),(MNF-Che-49),(MuskSP-68),(KBS-Mac-68),(KBS-Mac-74),(Paw-13),(328PNA062),(Yng-4)	83,1,1/60,1,1/40,1,1/76,1,1/86,1,1/88,1,1/84,1,1/78,1,1/81,1,1/59,1,1/85,1,1/85,1,1/17,1,1	1.64489707184e-06	CG
2	8823069	220	Yng-53,MSGA-10,328PNA062,KBS-Mac-74,MNF-Che-47,(LI-SET-036),(MNF-Che-49),(MuskSP-68),(KBS-Mac-68),(Paw-13),(Yng-4)///BRR4,BRR57	37,5,3/82,18,11/72,12,4/3,1,1/18,3,4/11,1,3/28,1,1/16,1,1/3,1,2/41,2,3/2,1,2/36,2,2/5,4,2	2.10298378497e-24	CG
2	8886315	108	MNF-Che-49,Paw-13,Yng-4,328PNA062,KBS-Mac-74,MNF-Che-47,BRR4,BRR57,(MSGA-10),(MuskSP-68),(KBS-Mac-68),(Yng-53)///LI-SET-036	65,6,1/2,1,1/1,1,1/2,1,1/1,1,1/12,1,1/12,1,1/8,1,1/1,1,1/1,1,1/2,1,1/1,1,1/13,1,1	2.17472383582e-21	CG
2	8911593	83	MNF-Che-49///MuskSP-68,MSGA-10,KBS-Mac-74,BRR57,(LI-SET-036),(BRR4),(MNF-Che-47),(KBS-Mac-68),(Paw-13),(328PNA062),(Yng-4),(Yng-53)	50,33,11/55,17,7/75,41,11/50,26,11/10,1,1/70,34,13/68,34,8/60,43,6/77,39,5/63,22,5/52,28,7/52,35,9/60,26,7	3.93450540785e-10	CG,CHG
2	9046102	59	MuskSP-68,(MNF-Che-49),(MSGA-10)///328PNA062,(LI-SET-036),(BRR4),(BRR57),(MNF-Che-47),(KBS-Mac-68),(KBS-Mac-74),(Paw-13),(Yng-4),(Yng-53)	78,2,1/78,1,1/82,1,1/64,1,1/45,1,2/36,1,1/12,1,1/79,2,1/67,1,1/74,3,1/80,2,1/80,1,1/76,1,1	2.21736130552e-07	CG
2	9048792	55	Yng-4///Paw-13,MSGA-10,328PNA062,(LI-SET-036),(BRR4),(BRR57),(MNF-Che-47),(MNF-Che-49),(MuskSP-68),(KBS-Mac-68),(KBS-Mac-74),(Yng-53)	30,1,1/28,2,1/29,1,1/24,1,1/27,1,1/4,1,1/33,1,2/29,2,1/24,1,1/2,1,1/2,1,1/69,3,1/30,1,1	1.99879773134e-10	CG
2	9094388	62	MNF-Che-47,(LI-SET-036),(MNF-Che-49),(MSGA-10),(MuskSP-68),(KBS-Mac-68),(KBS-Mac-74),(Paw-13),(Yng-4)///328PNA062,BRR4,(BRR57),(Yng-53)	59,1,1/6,1,1/29,1,1/91,1,1/81,1,1/65,1,1/91,1,1/78,1,1/51,1,1/80,1,1/8,1,1/85,1,1/19,9,1	3.09419989313e-06	CG
2	9169536	238	Paw-13,Yng-4,KBS-Mac-68,KBS-Mac-74,LI-SET-036///MNF-Che-49,MuskSP-68,Yng-53,MSGA-10,328PNA062,MNF-Che-47,BRR4,BRR57	1,1,1/73,24,33/86,23,37/87,14,26/80,23,27/90,9,35/88,37,33/1,1,1/3,1,1/3,1,1/79,20,17/1,1,1/69,14,28	5.13552045244e-96	CG
2	9169774	59	Paw-13,Yng-4,KBS-Mac-68,KBS-Mac-74,LI-SET-036///MNF-Che-49,MuskSP-68,Yng-53,MSGA-10,MNF-Che-47,BRR4,BRR57,(328PNA062)	1,1,1/64,11,6/76,15,3/83,19,3/71,11,3/74,10,4/78,13,2/1,1,1/1,1,1/1,1,1/46,6,3/1,1,1/60,12,4	6.29689507063e-45	CG
2	9187376	94	328PNA062,MNF-Che-49,Yng-4,Yng-53,(BRR57),(MNF-Che-47),(Paw-13)///MSGA-10,LI-SET-036,MuskSP-68,KBS-Mac-74,KBS-Mac-68,(BRR4)	3,2,1/24,7,2/38,9,3/62,12,3/68,16,3/2,1,1/3,3,1/8,3,1/6,2,1/72,12,2/67,18,2/45,10,4/64,14,3	1.82466369303e-21	CG
2	9196415	400	MNF-Che-47///MuskSP-68,Paw-13,Yng-4,KBS-Mac-68,Yng-53,MSGA-10,328PNA062,BRR57,(LI-SET-036),(BRR4),(MNF-Che-49),(KBS-Mac-74)	85,52,35/88,46,32/87,55,37/30,1,9/66,24,15/95,46,30/95,45,30/95,53,31/86,46,29/87,45,32/92,45,24/85,51,28/90,44,24	1.3997013981e-18	CG
2	9196816	202	MuskSP-68,Paw-13,Yng-4,Yng-53,MSGA-10,328PNA062,KBS-Mac-74,BRR4,BRR57,LI-SET-036,KBS-Mac-68///MNF-Che-47,MNF-Che-49	81,63,16/81,63,16/89,69,20/21,17,6/19,19,6/86,66,15/84,63,15/77,68,13/83,69,15/81,60,13/84,62,13/81,63,20/89,73,16	1.10375203397e-29	CG,CHG
2	9305631	67	MuskSP-68,Paw-13,Yng-53,MSGA-10,BRR57,(BRR4),(328PNA062)///MNF-Che-47,(LI-SET-036),(MNF-Che-49),(KBS-Mac-68),(KBS-Mac-74)	50,1,1/13,1,1/1,1,1/63,1,1/56,1,1/1,1,1/1,1,1/40,1,1/41,1,1/1,1,1/22,1,1/-,-,-/1,1,1	4.53812506266e-12	CG
2	9344170	158	LI-SET-036,KBS-Mac-74,(KBS-Mac-68)///MNF-Che-49,Paw-13,Yng-4,Yng-53,MSGA-10,328PNA062,BRR57,(BRR4),(MNF-Che-47)	61,4,4/1,1,2/2,1,2/8,1,3/1,1,2/1,1,1/-,-,-/68,17,5/63,23,14/1,1,1/1,1,1/1,6,1/1,1,1	4.038016e-23	CG
2	9380980	83	Yng-53,MNF-Che-47,328PNA062,(MSGA-10)///MuskSP-68,Paw-13,Yng-4,KBS-Mac-68,BRR57,LI-SET-036,BRR4,(MNF-Che-49),(KBS-Mac-74)	2,4,1/11,1,2/7,5,3/76,25,2/24,1,3/50,7,2/1,1,1/7,1,3/21,6,2/3,1,2/66,12,3/4,1,1/68,7,3	2.61707395007e-30	CG
2	9496195	208	MuskSP-68,KBS-Mac-68,Yng-53,MSGA-10,KBS-Mac-74,MNF-Che-47,MNF-Che-49,(LI-SET-036),(328PNA062)///BRR4,BRR57,Paw-13,(Yng-4)	17,1,1/80,25,2/77,25,2/3,1,1/8,1,1/1,1,1/4,1,1/3,1,1/1,1,1/73,20,1/18,3,1/51,8,1/7,1,1	1.48735315916e-74	CG
2	9532222	62	328PNA062,(BRR4),(MNF-Che-47),(MNF-Che-49),(MSGA-10),(MuskSP-68),(KBS-Mac-68),(KBS-Mac-74),(Paw-13),(Yng-4),(Yng-53)///BRR57,(LI-SET-036)	27,1,1/83,1,1/8,1,1/65,1,1/48,1,1/70,1,1/64,3,1/60,1,1/80,1,1/60,1,1/81,1,1/58,4,2/80,1,1	0.000105710524496	CG
2	9537395	100	328PNA062,MNF-Che-47,LI-SET-036,(BRR4),(MSGA-10),(MuskSP-68),(Yng-4)///KBS-Mac-68,Yng-53	3,1,1/32,6,1/-,-,-/17,3,1/-,-,-/28,1,1/45,8,1/83,37,2/-,-,-/-,-,-/26,4,1/37,4,1/86,31,2	5.22565144758e-16	CG
2	9546991	57	MNF-Che-49,(LI-SET-036),(BRR57),(MNF-Che-47)///Paw-13,Yng-4,KBS-Mac-68,Yng-53,328PNA062,KBS-Mac-74,(BRR4),(MSGA-10),(MuskSP-68)	46,1,1/33,1,1/57,1,1/69,1,1/89,1,1/39,1,1/31,1,1/9,1,1/3,1,1/1,1,1/1,1,1/1,1,1/1,1,1	2.14121403174e-12	CG
2	9566917	192	KBS-Mac-68,(KBS-Mac-74),(328PNA062)///BRR57,(MuskSP-68)	-,-,-/-,-,-/-,41,44/-,-,-/-,-,-/-,-,-/-,16,40/-,1,9/-,8,18/-,-,-/-,1,32/-,-,-/-,-,-	1.87367201314e-05	CHG,CHH
2	9595899	154	MSGA-10///Paw-13,Yng-53,328PNA062,MNF-Che-47,BRR57,(LI-SET-036),(BRR4),(MNF-Che-49),(MuskSP-68),(KBS-Mac-68),(Yng-4)	87,38,21/86,42,19/88,63,25/80,56,29/83,62,13/19,19,4/92,50,15/79,29,17/-,-,-/86,69,34/86,47,23/86,39,18/89,34,19	5.83004629086e-09	CG
2	9616806	95	MNF-Che-49,KBS-Mac-68,LI-SET-036,(MNF-Che-47)///MuskSP-68,MSGA-10	1,1,1/-,-,-/-,-,-/16,17,21/1,1,1/47,23,51/84,89,75/1,1,1/-,-,-/-,-,-/-,-,-/-,-,-/-,-,-	8.64216808704e-21	CG,CHH
2	9726503	149	Yng-53,Paw-13,MSGA-10,BRR57,(MuskSP-68),(328PNA062)///KBS-Mac-68,MNF-Che-47	-,-,-/-,-,-/56,52,11/1,1,1/-,-,-/93,42,10/54,37,41/1,7,1/-,-,-/88,75,22/84,44,2/-,-,-/82,55,28	3.45364578608e-14	CG
2	9735548	313	MNF-Che-49,MuskSP-68,Paw-13,Yng-4,KBS-Mac-68,Yng-53,MSGA-10,328PNA062,KBS-Mac-74,MNF-Che-47,LI-SET-036///BRR57,(BRR4)	1,1,1/59,25,2/71,10,5/14,1,1/1,1,1/1,1,1/2,1,1/3,1,1/11,1,1/4,1,1/1,1,1/1,1,1/1,1,1	1.41731540522e-18	CG
2	9735895	116	MNF-Che-49,MuskSP-68,Paw-13,Yng-4,KBS-Mac-68,Yng-53,MSGA-10,328PNA062,KBS-Mac-74,MNF-Che-47,LI-SET-036///BRR4,(BRR57)	1,1,1/70,1,4/73,15,3/1,1,1/1,1,1/1,1,1/1,1,1/1,1,1/1,1,1/2,1,1/1,1,1/1,1,1/1,1,1	2.06950362734e-15	CG
2	9738645	94	Yng-53,(Paw-13)///MNF-Che-49,MuskSP-68,KBS-Mac-68,MSGA-10,328PNA062,KBS-Mac-74,MNF-Che-47,BRR4,BRR57,LI-SET-036,(Yng-4)	1,1,1/1,1,1/2,1,1/1,1,1/4,1,1/2,1,2/1,1,1/1,1,1/2,1,1/54,13,1/9,1,1/40,11,1/71,36,2	1.75752545362e-15	CG,CHG
2	9803719	192	KBS-Mac-68,(LI-SET-036),(BRR4),(BRR57),(MNF-Che-47),(MNF-Che-49),(MSGA-10),(KBS-Mac-74),(Paw-13),(Yng-4),(Yng-53)///328PNA062	86,33,1/86,43,5/75,23,9/86,20,3/84,29,1/78,36,2/-,-,-/84,42,5/78,22,1/72,13,1/19,1,1/87,35,5/86,24,3	2.79156628135e-05	CG
2	9853047	440	Paw-13,Yng-4,328PNA062,BRR4,BRR57,Yng-53,MSGA-10,KBS-Mac-74,MuskSP-68,KBS-Mac-68///MNF-Che-49,MNF-Che-47,LI-SET-036	52,15,5/3,2,2/6,2,1/69,23,6/76,23,5/11,2,1/17,4,1/15,3,1/12,1,1/2,1,1/4,1,1/2,1,1/13,3,2	1.2166528178e-46	CG
2	9860963	190	Paw-13,KBS-Mac-68,Yng-53,MSGA-10,328PNA062,BRR4,BRR57,LI-SET-036,(MuskSP-68)///KBS-Mac-74	2,5,2/4,1,1/8,12,7/-,-,-/-,-,-/3,1,1/9,1,1/1,1,1/63,44,25/1,1,1/1,1,1/-,-,-/1,1,1	1.63907314435e-23	CG
2	9887844	175	Yng-4///MNF-Che-49,MuskSP-68,Paw-13,KBS-Mac-68,328PNA062,KBS-Mac-74,MNF-Che-47,BRR4,(LI-SET-036),(BRR57),(MSGA-10),(Yng-53)	21,1,7/1,1,1/14,1,5/2,1,1/9,1,3/18,1,5/7,1,3/1,1,2/2,1,3/4,1,2/3,3,1/55,20,14/5,3,7	5.58551788422e-17	CG
2	9890144	56	KBS-Mac-68,MSGA-10,BRR57,(MNF-Che-47),(MNF-Che-49),(MuskSP-68),(KBS-Mac-74),(328PNA062),(Yng-4)///Yng-53,(LI-SET-036),(BRR4),(Paw-13)	50,50,25/78,9,33/12,1,4/39,9,20/38,1,10/48,1,2/25,1,1/19,1,4/31,1,19/61,1,30/51,1,13/42,1,11/64,10,38	3.31717738084e-09	CHH
2	9916908	53	MSGA-10,MNF-Che-49,(MNF-Che-47)///Yng-4,KBS-Mac-68,Yng-53,328PNA062,KBS-Mac-74,BRR57,Paw-13,BRR4,LI-SET-036,(MuskSP-68)	71,3,1/77,4,1/82,3,1/27,1,1/20,1,1/7,1,1/81,1,1/78,3,1/85,2,1/68,2,1/84,7,1/80,5,1/81,1,1	9.33312612058e-33	CG
2	9989387	59	KBS-Mac-68,328PNA062,KBS-Mac-74,(MNF-Che-49)///MuskSP-68,Paw-13,Yng-4,Yng-53,BRR4,(LI-SET-036),(BRR57),(MNF-Che-47),(MSGA-10)	58,1,1/77,1,1/66,1,1/68,1,1/41,1,1/64,1,1/87,1,1/6,1,1/12,1,1/83,1,1/1,1,1/87,2,1/79,1,1	3.30230140026e-34	CG
2	9993700	461	BRR57,KBS-Mac-74,(Paw-13)///Yng-53,328PNA062,MNF-Che-47,LI-SET-036///BRR4,KBS-Mac-68,MNF-Che-49,Yng-4,(MSGA-10),(MuskSP-68)	9,2,10/22,13,9/57,34,22/4,1,2/18,6,7/36,22,10/34,21,11/19,15,10/38,26,17/43,34,16/7,3,3/22,21,13/11,1,2	6.37804330553e-31	CHG
2	9994162	74	MuskSP-68,MNF-Che-47,BRR4,(BRR57),(MSGA-10),(KBS-Mac-74),(Paw-13),(Yng-4),(Yng-53)///LI-SET-036,(KBS-Mac-68),(328PNA062)	-,-,77/-,-,16/-,-,38/-,-,19/-,-,-/-,-,48/-,-,24/-,-,49/-,-,42/-,-,43/-,-,66/-,-,26/-,-,37	1.15247282343e-11	CHH
2	10037614	253	Yng-53,(LI-SET-036),(BRR4),(BRR57),(MNF-Che-47),(MuskSP-68),(KBS-Mac-68),(KBS-Mac-74),(328PNA062),(Yng-4)///MSGA-10,(MNF-Che-49),(Paw-13)	69,31,14/79,25,16/82,34,10/83,28,12/93,23,3/88,8,3/77,32,17/75,25,16/77,30,10/90,13,7/78,35,16/69,35,13/86,47,20	6.39305667855e-06	CHG
2	10037868	116	Yng-53,(BRR4),(BRR57),(MNF-Che-49),(MuskSP-68),(KBS-Mac-68),(KBS-Mac-74),(Yng-4)///Paw-13,328PNA062,(LI-SET-036),(MNF-Che-47),(MSGA-10)	-,14,5/-,44,16/-,40,23/-,7,7/-,25,9/-,14,10/-,38,10/-,34,13/-,22,9/-,1,1/-,1,1/-,33,14/-,37,21	2.70558305389e-08	CHG,CHH
2	10041802	64	Yng-4,LI-SET-036,MNF-Che-49,Paw-13,Yng-53,KBS-Mac-74,(BRR4),(MuskSP-68),(KBS-Mac-68),(328PNA062)///MSGA-10,BRR57,(MNF-Che-47)	56,67,50/22,61,19/7,1,3/19,1,2/52,79,39/2,1,1/33,99,24/33,33,18/44,43,25/43,46,24/17,50,16/48,99,42/40,62,36	4.62691263419e-15	CG,CHG
2	10053361	60	Yng-4,BRR57,KBS-Mac-68,KBS-Mac-74,BRR4,(LI-SET-036),(MSGA-10),(Paw-13),(328PNA062)///MuskSP-68,Yng-53,MNF-Che-47,MNF-Che-49	34,4,1/6,1,1/2,1,1/87,34,2/68,14,1/28,5,1/91,36,1/8,3,1/6,1,1/42,4,1/45,3,1/1,1,1/74,18,1	1.05503322353e-26	CG
2	10053521	101	KBS-Mac-68,MSGA-10,KBS-Mac-74,BRR4,BRR57,(Yng-4)///MuskSP-68,MNF-Che-47,(LI-SET-036),(MNF-Che-49),(Paw-13),(328PNA062),(Yng-53)	72,6,1/28,1,1/27,1,1/86,34,2/78,27,1/31,1,1/86,32,1/33,1,1/18,1,1/77,17,1/68,8,1/36,6,3/83,26,2	1.68452317639e-21	CHG
2	10053722	136	KBS-Mac-68,MSGA-10,BRR57,(LI-SET-036),(BRR4),(MNF-Che-49),(MuskSP-68),(KBS-Mac-74),(Paw-13),(328PNA062),(Yng-4)///Yng-53,(MNF-Che-47)	20,3,1/24,1,1/12,1,1/47,16,1/36,7,1/3,1,1/40,13,1/2,1,1/13,1,1/36,8,1/26,1,1/35,4,1/81,28,2	2.41525879307e-15	CG
2	10123657	70	MuskSP-68,Paw-13,KBS-Mac-68,Yng-53,MSGA-10,328PNA062,KBS-Mac-74,(LI-SET-036),(MNF-Che-47),(MNF-Che-49)///BRR57,(BRR4),(Yng-4)	14,1,3/50,1,1/67,1,1/34,1,1/30,1,1/1,1,1/1,1,1/2,1,1/1,1,1/1,1,1/1,3,1/49,1,1/1,1,1	3.71937712316e-14	CG
2	10128810	168	328PNA062,(MNF-Che-49)///MuskSP-68,Yng-4,KBS-Mac-68,Yng-53,KBS-Mac-74,MNF-Che-47,BRR4,BRR57,LI-SET-036,(MSGA-10),(Paw-13)	76,1,1/78,1,1/90,13,2/80,1,1/56,18,1/75,39,4/83,14,4/71,1,1/92,8,3/83,1,1/24,20,1/79,20,5/90,1,4	2.12730139892e-11	CG,CHG
2	10148354	271	KBS-Mac-74,MNF-Che-47,BRR4,MNF-Che-49,Paw-13,KBS-Mac-68,Yng-53,328PNA062,BRR57,LI-SET-036///MuskSP-68,MSGA-10,Yng-4	86,45,16/81,49,15/90,40,11/82,50,13/81,39,8/3,1,1/9,7,2/74,40,10/88,52,12/82,38,7/75,43,11/18,13,1/90,43,13	1.49507574692e-32	CG
2	10159844	124	KBS-Mac-68,Yng-53,328PNA062,KBS-Mac-74,(BRR57),(MNF-Che-47)///MuskSP-68,LI-SET-036	9,18,2/-,-,-/67,45,12/76,17,1/-,-,-/-,-,-/1,2,1/85,24,3/86,28,6/-,-,-/85,35,7/-,-,-/79,24,4	7.76104682944e-16	CG
2	10167194	471	Paw-13///MNF-Che-49,MuskSP-68,Yng-4,KBS-Mac-68,Yng-53,MSGA-10,328PNA062,KBS-Mac-74,MNF-Che-47,BRR4,BRR57,LI-SET-036	85,40,10/86,45,11/86,42,12/88,42,11/86,43,12/89,37,10/85,40,11/83,39,10/85,41,11/10,2,1/84,39,10/85,38,12/86,39,11	4.12634308571e-149	CG
2	10174803	80	Yng-53,(LI-SET-036),(BRR4),(BRR57),(Paw-13),(328PNA062)///Yng-4,MSGA-10,KBS-Mac-74,(MNF-Che-47),(MNF-Che-49),(MuskSP-68),(KBS-Mac-68)	65,1,3/74,4,6/70,1,3/30,2,3/36,1,3/7,1,1/34,1,1/33,1,1/12,1,1/60,3,1/65,1,4/13,1,1/68,10,6	9.41935695876e-10	CG
2	10201363	62	Yng-4,(MNF-Che-47),(KBS-Mac-68),(KBS-Mac-74)///328PNA062,(LI-SET-036),(BRR4),(BRR57),(MNF-Che-49),(MSGA-10),(MuskSP-68),(Paw-13),(Yng-53)	64,1,1/53,1,1/61,1,1/51,1,1/56,1,1/56,1,1/68,1,1/32,1,1/25,1,1/66,1,1/86,1,1/19,1,1/54,1,1	2.55189191367e-07	CG
2	10216941	74	Paw-13,(MNF-Che-47),(MNF-Che-49),(MuskSP-68),(KBS-Mac-68),(KBS-Mac-74)///Yng-4,(LI-SET-036),(BRR4),(BRR57),(MSGA-10),(328PNA062),(Yng-53)	64,1,1/56,1,1/75,1,1/41,1,1/31,1,1/52,1,1/42,1,1/35,1,1/20,1,1/10,1,1/57,1,1/75,1,1/46,1,1	9.20467803604e-09	CG
2	10233693	62	Paw-13,328PNA062,(LI-SET-036),(BRR4),(BRR57),(MNF-Che-47),(MNF-Che-49),(MSGA-10),(Yng-4),(Yng-53)///KBS-Mac-68,KBS-Mac-74,(MuskSP-68)	33,1,1/32,1,1/35,1,1/37,1,1/40,1,1/30,1,1/25,1,1/3,1,1/5,1,1/49,1,1/50,1,1/42,1,1/32,1,1	1.46253642607e-16	CG
2	10256111	72	328PNA062///MNF-Che-47,BRR57,LI-SET-036,(BRR4),(MNF-Che-49),(MSGA-10),(MuskSP-68),(KBS-Mac-68),(KBS-Mac-74),(Paw-13),(Yng-4),(Yng-53)	1,1,1/3,1,1/1,1,1/1,1,1/3,1,2/8,4,2/7,1,1/8,3,2/3,1,2/2,1,1/74,13,1/2,1,1/11,3,1	1.70256446993e-07	CG
2	10259178	54	KBS-Mac-74///BRR4,(LI-SET-036),(BRR57),(MNF-Che-47),(MNF-Che-49),(MSGA-10),(MuskSP-68),(KBS-Mac-68),(Paw-13),(328PNA062),(Yng-4),(Yng-53)	74,1,1/65,4,1/67,1,1/63,1,1/70,1,1/63,1,1/47,1,1/71,1,1/1,1,1/65,1,1/69,1,1/56,1,1/65,1,1	1.13133236178e-06	CG
2	10259233	69	BRR4,LI-SET-036,MSGA-10,(BRR57),(KBS-Mac-68),(KBS-Mac-74),(Yng-53)///Paw-13,Yng-4,MNF-Che-49,(MNF-Che-47),(MuskSP-68),(328PNA062)	77,1,1/76,2,1/58,1,1/18,1,1/16,1,1/68,1,1/40,1,1/57,1,1/47,1,1/1,1,1/27,1,1/1,1,1/43,2,1	5.23554990744e-26	CG
2	10292073	95	MNF-Che-47,BRR57,(BRR4),(MNF-Che-49),(MuskSP-68),(KBS-Mac-68),(Paw-13),(328PNA062),(Yng-4),(Yng-53)///MSGA-10,LI-SET-036,(KBS-Mac-74)	5,9,3/89,42,6/82,47,8/84,56,4/85,52,7/21,8,1/75,28,3/77,38,6/18,15,10/74,36,1/83,30,3/76,30,8/80,40,3	1.65733222777e-10	CG
2	10354664	637	MNF-Che-49,MuskSP-68,LI-SET-036,(MNF-Che-47)///Paw-13,Yng-4,Yng-53,KBS-Mac-74,BRR4,BRR57,KBS-Mac-68,MSGA-10,328PNA062	17,1,1/84,49,6/83,43,5/36,8,2/2,1,1/82,35,4/3,1,1/68,31,4/79,43,6/83,39,6/84,41,7/84,38,6/83,40,5	1.34727711304e-112	CG,CHG
2	10358094	67	Yng-4,Yng-53,(BRR4),(MuskSP-68),(Paw-13)///MNF-Che-47,KBS-Mac-68,328PNA062,LI-SET-036,(MNF-Che-49),(KBS-Mac-74)	15,1,1/66,6,1/-,-,-/7,1,1/30,6,1/-,-,-/60,4,1/11,3,1/29,3,3/67,16,3/28,17,1/92,10,2/72,13,2	8.086435018e-13	CG
2	10410602	1251	Paw-13,Yng-4,KBS-Mac-68,Yng-53,MSGA-10,328PNA062,KBS-Mac-74,BRR4,BRR57,(MNF-Che-47)///MuskSP-68,LI-SET-036,(MNF-Che-49)	7,1,1/79,27,5/82,24,4/61,12,4/31,5,1/80,16,4/2,1,1/69,23,5/82,25,10/80,19,4/84,22,5/85,22,5/82,22,6	3.93728543662e-78	CG
2	10435603	441	Yng-4,BRR4,BRR57,(MSGA-10),(Paw-13)///MuskSP-68,KBS-Mac-68,Yng-53,328PNA062,KBS-Mac-74,MNF-Che-47,LI-SET-036,(MNF-Che-49)	78,30,5/18,3,1/15,9,1/79,26,4/75,23,4/31,20,1/82,35,5/79,32,10/82,37,10/32,20,2/79,41,5/16,5,1/73,27,6	1.5380934308e-32	CG
2	10492503	119	KBS-Mac-68,328PNA062,(LI-SET-036),(BRR4),(MNF-Che-47),(MNF-Che-49),(MSGA-10),(MuskSP-68),(KBS-Mac-74),(Yng-4)///Yng-53	27,1,1/36,1,1/-,-,-/23,1,1/66,1,4/58,1,39/64,1,13/15,1,1/68,1,1/-,-,-/17,1,1/43,1,4/65,99,57	2.91892651752e-08	CG,CHG,CHH
2	10553186	114	KBS-Mac-74,KBS-Mac-68,(LI-SET-036),(BRR57)///Yng-53,MNF-Che-49,Yng-4,(BRR4),(MNF-Che-47),(MSGA-10),(MuskSP-68),(Paw-13),(328PNA062)	41,51,4/66,40,8/56,31,9/62,61,10/90,56,19/77,38,9/76,34,9/11,2,6/15,3,1/64,59,4/61,38,9/81,63,19/83,89,28	1.0257008358e-11	CG,CHG
2	10554328	463	MNF-Che-47,(MNF-Che-49)///BRR4,(LI-SET-036),(BRR57),(MSGA-10),(MuskSP-68),(KBS-Mac-68),(KBS-Mac-74),(328PNA062)	81,24,2/77,18,4/78,7,3/20,1,1/33,1,1/82,17,3/73,19,4/72,4,6/88,31,5/-,-,-/80,23,2/-,-,-/-,-,-	2.98509056218e-05	CG
2	10589359	241	MNF-Che-49,MuskSP-68,Paw-13,Yng-4,KBS-Mac-68,MSGA-10,KBS-Mac-74,MNF-Che-47,Yng-53///BRR57,328PNA062,BRR4,LI-SET-036	80,48,19/86,47,17/89,64,21/4,3,5/1,1,2/1,4,5/3,4,2/8,10,3/5,6,8/2,3,4/84,45,19/1,6,3/21,10,10	2.51534954862e-42	CG,CHG
2	10634013	105	MNF-Che-49,(KBS-Mac-74)///MuskSP-68,Paw-13,Yng-53,328PNA062,BRR4,BRR57,LI-SET-036,(MNF-Che-47),(MSGA-10),(KBS-Mac-68),(Yng-4)	1,1,1/6,2,1/5,1,1/38,8,1/65,24,1/41,5,1/5,1,1/21,1,1/48,10,1/5,1,1/4,1,1/21,4,1/7,1,1	3.49858902724e-22	CG
2	10636966	410	KBS-Mac-68,KBS-Mac-74,LI-SET-036,MNF-Che-47///BRR4,MuskSP-68,Paw-13,328PNA062,MNF-Che-49,Yng-4,Yng-53,MSGA-10,BRR57	24,2,1/89,28,3/84,29,1/31,3,1/84,25,2/84,24,1/90,22,2/11,4,1/8,1,1/89,23,2/88,29,2/88,22,3/84,22,2	5.36046245747e-81	CG
2	10657052	272	MuskSP-68,(LI-SET-036)///328PNA062,BRR4,(BRR57),(MNF-Che-47),(MNF-Che-49),(MSGA-10),(KBS-Mac-68),(KBS-Mac-74),(Paw-13),(Yng-4),(Yng-53)	87,7,1/67,1,1/66,3,7/93,1,1/89,1,1/63,2,1/90,31,4/64,1,1/59,1,1/60,23,1/59,1,2/62,2,2/80,1,1	5.67268689572e-07	CHG
2	10657552	163	MuskSP-68,(MSGA-10),(Paw-13)///KBS-Mac-74,(LI-SET-036),(BRR4),(BRR57),(MNF-Che-47),(MNF-Che-49),(KBS-Mac-68),(328PNA062),(Yng-4),(Yng-53)	86,8,1/87,1,1/88,1,1/90,1,1/92,1,1/92,8,1/92,30,1/86,1,1/74,1,1/87,23,1/85,3,1/90,1,1/89,1,1	5.22856390299e-06	CHG
2	10658232	91	MuskSP-68,(LI-SET-036),(Paw-13)///KBS-Mac-68,MNF-Che-47,BRR4,BRR57,(MNF-Che-49),(MSGA-10),(KBS-Mac-74),(328PNA062),(Yng-4),(Yng-53)	94,45,1/86,1,1/96,2,1/98,1,1/98,22,1/98,6,1/87,62,3/91,1,1/95,15,1/91,56,1/93,16,1/98,9,1/94,13,1	2.98486082688e-08	CHG
2	10658391	386	MuskSP-68,Paw-13,(LI-SET-036)///MNF-Che-47,KBS-Mac-68,BRR4,BRR57,(MNF-Che-49),(MSGA-10),(KBS-Mac-74),(328PNA062),(Yng-4),(Yng-53)	88,50,1/84,3,1/95,6,1/94,3,1/93,30,1/91,18,1/93,63,3/86,6,1/92,12,1/90,54,2/89,27,1/88,9,1/88,16,1	1.23299427556e-43	CHG
2	10658779	115	MuskSP-68,Paw-13,(LI-SET-036)///MNF-Che-47,Yng-53,(BRR4),(BRR57),(MNF-Che-49),(MSGA-10),(KBS-Mac-68),(KBS-Mac-74),(328PNA062),(Yng-4)	95,27,1/76,1,1/90,2,1/90,1,1/88,11,1/92,2,1/92,36,1/87,4,1/40,1,1/89,32,2/86,7,1/91,7,1/91,2,1	1.01401543357e-10	CHG
2	10687521	190	MNF-Che-47,MNF-Che-49///KBS-Mac-74,BRR4,BRR57,MuskSP-68,KBS-Mac-68,MSGA-10,328PNA062,LI-SET-036,(Paw-13),(Yng-4),(Yng-53)	87,36,5/86,43,8/84,51,7/10,13,3/10,1,1/85,32,5/94,45,9/77,39,6/87,34,10/82,45,6/76,51,11/88,57,5/83,36,7	3.78874183228e-22	CG
2	10728852	342	MNF-Che-49,KBS-Mac-74,MNF-Che-47///MuskSP-68,Paw-13,Yng-4,KBS-Mac-68,Yng-53,MSGA-10,328PNA062,BRR4,BRR57,LI-SET-036	83,49,23/87,54,24/89,55,22/9,3,6/9,3,2/90,55,21/91,56,20/83,48,23/7,7,3/90,56,22/87,48,20/92,61,23/86,47,24	3.17027855444e-116	CG
2	10732360	84	MSGA-10,KBS-Mac-74///MuskSP-68,Paw-13,Yng-53,328PNA062,BRR4,BRR57,LI-SET-036	77,64,46/71,63,46/74,48,39/-,-,-/-,-,-/12,13,7/87,62,46/-,-,-/7,20,11/74,58,32/82,65,47/-,-,-/86,70,45	8.42370947106e-27	CG
2	10732460	148	MNF-Che-49,MuskSP-68,Paw-13,KBS-Mac-68,Yng-53,KBS-Mac-74,BRR4,BRR57,LI-SET-036///328PNA062	2,1,1/1,1,1/1,1,1/-,-,-/1,1,1/-,-,-/4,1,1/1,1,1/1,1,1/1,1,1/67,7,6/-,-,-/2,1,1	4.11740469985e-23	CG
2	10754693	335	MNF-Che-49,MuskSP-68,Paw-13,Yng-4,KBS-Mac-68,Yng-53,328PNA062,KBS-Mac-74,MNF-Che-47,BRR4,BRR57,LI-SET-036///MSGA-10	73,24,11/72,29,7/69,30,8/78,33,10/69,24,10/6,1,1/80,33,11/64,22,12/72,27,11/80,31,10/81,36,10/85,42,10/80,34,13	1.00909232347e-44	CG,CHG
2	10780032	130	KBS-Mac-68,328PNA062,(MuskSP-68),(KBS-Mac-74),(Paw-13),(Yng-4),(Yng-53)///MNF-Che-47,(LI-SET-036),(BRR57),(MNF-Che-49)	14,-,1/-,-,-/33,-,1/1,-,1/3,-,1/-,-,-/67,-,1/65,-,5/70,-,1/83,-,1/75,-,4/90,-,1/75,-,2	1.38277139621e-06	CG
2	10782203	62	Paw-13,(LI-SET-036),(BRR4),(BRR57),(328PNA062),(Yng-4),(Yng-53)///KBS-Mac-68,MSGA-10,KBS-Mac-74,(MNF-Che-47),(MNF-Che-49),(MuskSP-68)	62,1,1/46,1,1/49,1,1/24,1,1/22,1,3/2,1,1/24,1,1/3,1,1/1,1,1/88,1,2/59,1,1/65,3,1/52,1,1	2.48268500701e-09	CG
2	10800588	59	MuskSP-68,(LI-SET-036),(BRR4),(BRR57),(MNF-Che-47),(MNF-Che-49),(MSGA-10),(KBS-Mac-68),(KBS-Mac-74)///Paw-13,(328PNA062),(Yng-4),(Yng-53)	80,1,1/81,1,1/83,1,1/88,1,1/87,4,1/57,1,1/88,3,1/63,1,1/56,1,1/2,1,1/31,1,1/16,1,1/29,1,1	5.56955746871e-05	CG
2	10814225	231	Yng-53,(BRR57),(Paw-13)///MNF-Che-49,MuskSP-68,KBS-Mac-68,KBS-Mac-74,MNF-Che-47,BRR4,LI-SET-036,(MSGA-10),(328PNA062),(Yng-4)	71,39,30/69,55,34/53,26,13/87,63,25/74,45,21/80,53,11/74,53,30/66,56,35/78,55,30/47,21,11/83,52,29/63,33,18/35,3,1	2.83316848758e-17	CHG
2	10837289	194	MuskSP-68,(BRR4),(BRR57),(MNF-Che-49),(KBS-Mac-68),(Yng-53)///LI-SET-036,(MNF-Che-47),(MSGA-10),(KBS-Mac-74),(Paw-13),(328PNA062),(Yng-4)	55,46,19/29,20,10/1,6,6/39,26,8/21,20,9/41,35,13/4,4,3/25,26,11/40,35,11/27,40,13/35,34,19/50,46,15/3,17,11	5.53942909818e-05	CHG
2	10909217	99	Paw-13///MNF-Che-49,MuskSP-68,Yng-4,KBS-Mac-68,Yng-53,MSGA-10,328PNA062,KBS-Mac-74,MNF-Che-47,BRR4,BRR57,LI-SET-036	1,2,1/1,1,1/1,1,1/1,1,1/1,1,1/1,1,1/1,1,1/1,1,1/1,1,1/65,3,1/1,1,1/20,1,1/16,1,1	3.21510716118e-29	CG
2	10909621	224	Paw-13///MNF-Che-49,MuskSP-68,Yng-4,KBS-Mac-68,Yng-53,MSGA-10,328PNA062,KBS-Mac-74,MNF-Che-47,BRR4,BRR57,LI-SET-036	1,1,1/1,1,1/4,5,1/1,1,1/1,1,1/1,1,1/1,1,1/1,1,1/1,1,1/73,13,1/2,1,1/29,1,1/28,4,1	3.23722770324e-38	CG,CHG
2	10911045	73	MuskSP-68,Yng-4,(LI-SET-036),(MNF-Che-47),(MNF-Che-49),(KBS-Mac-68),(Paw-13),(328PNA062),(Yng-53)///KBS-Mac-74,(BRR4),(BRR57),(MSGA-10)	26,1,1/35,1,1/49,1,1/20,1,1/26,1,1/46,1,1/2,1,1/19,8,1/64,1,1/29,1,1/11,1,1/1,1,1/17,1,1	4.24091851852e-08	CG
2	11010876	124	MNF-Che-49,Yng-4,Yng-53,MSGA-10,328PNA062,KBS-Mac-74,BRR57,(BRR4),(MNF-Che-47),(MuskSP-68),(KBS-Mac-68),(Paw-13)///LI-SET-036	48,15,12/1,1,1/1,1,1/1,1,1/5,1,1/1,1,1/1,1,1/5,5,3/1,1,1/14,1,1/1,1,1/1,1,1/1,1,1	4.10246216486e-13	CG,CHG
2	11063597	71	MSGA-10,(LI-SET-036),(BRR4),(MuskSP-68),(KBS-Mac-68),(KBS-Mac-74),(328PNA062)///Paw-13,Yng-4,(BRR57),(MNF-Che-47),(MNF-Che-49),(Yng-53)	59,1,1/56,1,1/34,1,1/3,1,1/6,1,1/74,1,1/72,2,1/43,1,1/57,1,1/1,1,1/38,1,1/1,1,1/25,1,1	5.0224146143e-07	CG
2	11108072	429	Paw-13///MNF-Che-49,MuskSP-68,Yng-4,KBS-Mac-68,Yng-53,MSGA-10,328PNA062,KBS-Mac-74,MNF-Che-47,BRR4,BRR57,LI-SET-036	1,1,1/1,17,12/1,1,5/1,1,1/1,1,1/1,1,1/1,1,1/1,1,1/1,1,1/66,57,35/2,3,1/1,1,1/2,3,1	2.65788497978e-62	CG
2	11240908	54	MuskSP-68,Paw-13,Yng-4,KBS-Mac-68,MSGA-10,328PNA062,(LI-SET-036),(MNF-Che-47),(MNF-Che-49),(KBS-Mac-74),(Yng-53)///BRR4,(BRR57)	64,1,1/1,1,1/29,1,1/46,1,1/47,1,1/80,1,2/73,1,1/66,3,1/61,1,1/76,1,1/78,4,1/79,1,1/59,4,1	2.16046737019e-21	CG
2	11275301	64	MuskSP-68///Yng-4,KBS-Mac-68,KBS-Mac-74,(LI-SET-036),(BRR4),(BRR57),(MNF-Che-47),(MNF-Che-49),(MSGA-10),(Paw-13),(328PNA062),(Yng-53)	3,1,1/16,1,1/13,1,1/25,1,1/33,1,1/20,3,1/92,1,1/1,1,1/2,1,1/19,5,1/37,1,1/1,1,1/9,1,2	3.68858239545e-07	CG
2	11275919	57	LI-SET-036,(BRR4),(BRR57),(MNF-Che-47),(MNF-Che-49),(MSGA-10),(MuskSP-68),(KBS-Mac-68),(KBS-Mac-74),(328PNA062)///Paw-13,Yng-4,(Yng-53)	89,37,1/78,2,1/83,4,1/70,1,1/82,3,1/83,8,1/82,6,1/85,7,1/84,2,1/1,1,1/80,1,1/1,1,1/47,2,1	9.46026055544e-08	CG
2	11277301	62	Paw-13,(BRR57),(Yng-4)///MuskSP-68,KBS-Mac-68,MSGA-10,328PNA062,KBS-Mac-74,LI-SET-036,(BRR4),(MNF-Che-47),(MNF-Che-49),(Yng-53)	1,1,1/24,1,1/49,1,1/33,1,1/39,1,1/1,1,1/7,1,1/1,1,1/1,1,1/82,1,1/1,1,1/60,1,1/33,1,1	3.21213130833e-11	CG
2	11318193	74	328PNA062,(BRR4),(BRR57),(MNF-Che-47),(MNF-Che-49),(MSGA-10),(MuskSP-68),(KBS-Mac-68),(KBS-Mac-74),(Paw-13),(Yng-4)///LI-SET-036	74,1,1/18,1,1/11,7,1/30,1,1/8,1,3/29,1,1/14,1,1/5,1,1/8,1,1/6,1,1/1,1,1/1,1,1/-,-,-	9.03853349628e-05	CG
2	11452169	56	KBS-Mac-74,(BRR4),(BRR57),(KBS-Mac-68),(Yng-4),(Yng-53)///MSGA-10,LI-SET-036,(MNF-Che-47),(MNF-Che-49),(MuskSP-68),(328PNA062)	2,1,1/59,1,1/60,1,1/35,1,1/33,1,1/2,1,1/16,1,1/59,1,1/80,1,1/-,-,-/35,1,1/63,1,1/50,1,1	5.15521125604e-07	CG
2	11461455	52	KBS-Mac-74,(MSGA-10)///KBS-Mac-68,BRR57,(LI-SET-036),(BRR4),(MNF-Che-47),(MNF-Che-49),(MuskSP-68),(Paw-13),(328PNA062),(Yng-4),(Yng-53)	12,10,26/29,24,29/18,9,19/23,7,15/34,20,34/40,26,38/28,21,22/11,12,6/50,34,67/41,17,31/38,15,28/36,17,31/16,15,25	8.00925348399e-07	CHH
2	11495158	75	MuskSP-68,MNF-Che-47,BRR4,BRR57,LI-SET-036,(MNF-Che-49),(Paw-13),(Yng-4),(Yng-53)///328PNA062,(MSGA-10),(KBS-Mac-68),(KBS-Mac-74)	60,9,4/77,20,3/74,8,2/78,10,3/83,6,2/34,1,1/76,15,5/28,1,2/21,1,3/65,9,4/3,1,1/55,1,2/43,8,3	9.70661600489e-14	CG
2	11520222	73	Yng-4,(BRR4),(BRR57),(MNF-Che-47),(MNF-Che-49),(MuskSP-68),(Paw-13),(328PNA062),(Yng-53)///LI-SET-036,(MSGA-10),(KBS-Mac-68),(KBS-Mac-74)	17,1,1/87,1,1/86,1,1/63,1,1/60,1,1/18,1,1/66,1,1/35,1,1/34,1,1/72,1,1/65,1,1/87,1,1/76,1,1	2.97914192646e-05	CG
2	11550004	322	LI-SET-036///Paw-13,Yng-53,KBS-Mac-74,BRR57///MSGA-10///MuskSP-68,KBS-Mac-68,328PNA062,MNF-Che-47,BRR4,(MNF-Che-49),(Yng-4)	3,2,1/42,50,37/63,64,34/49,48,33/49,44,28/45,32,12/52,43,26/43,50,35/52,55,35/55,52,27/49,38,26/42,47,36/54,58,42	5.83398293333e-84	CG,CHG
2	11550333	78	MNF-Che-49,Paw-13,Yng-4,MSGA-10,328PNA062,KBS-Mac-74,LI-SET-036,(BRR4),(MNF-Che-47),(MuskSP-68),(KBS-Mac-68),(Yng-53)///BRR57	1,2,1/26,16,2/64,48,10/23,16,3/24,19,1/30,8,2/35,15,3/37,19,5/27,10,3/26,10,3/26,12,1/25,7,2/33,19,10	1.03730494702e-10	CHG
2	11600212	218	MNF-Che-47,(BRR4),(BRR57),(MNF-Che-49),(MuskSP-68),(Paw-13),(Yng-53)///LI-SET-036,(MSGA-10),(KBS-Mac-68),(328PNA062)	3,1,1/82,12,1/74,12,2/82,19,4/62,6,2/27,8,2/80,12,3/10,1,1/-,-,-/60,16,1/11,4,5/-,-,-/75,14,2	9.10794371436e-05	CG
2	11648267	1214	Yng-4,(BRR4),(BRR57),(MNF-Che-49),(MSGA-10),(MuskSP-68),(KBS-Mac-68),(KBS-Mac-74),(Paw-13),(328PNA062),(Yng-53)///LI-SET-036,(MNF-Che-47)	13,5,6/55,41,21/58,37,21/36,18,21/39,22,23/55,32,21/48,31,22/44,30,20/53,38,22/63,35,20/61,40,21/65,45,24/55,39,21	3.40042637001e-32	CG
2	11663193	158	Paw-13,(BRR4),(BRR57),(MNF-Che-49),(MSGA-10),(KBS-Mac-68),(328PNA062),(Yng-4)///MNF-Che-47	-,-,-/71,55,22/77,31,17/20,1,1/52,34,13/64,25,18/-,-,-/40,36,22/-,-,-/69,25,24/83,32,30/48,29,25/-,-,-	7.27248413405e-05	CHG,CHH
2	11663474	136	MuskSP-68,BRR57,BRR4,(MNF-Che-47),(MNF-Che-49),(MSGA-10),(Yng-53)///KBS-Mac-74,LI-SET-036,KBS-Mac-68,(328PNA062),(Yng-4)	3,2,1/29,29,10/29,27,18/14,21,7/18,15,10/10,18,27/28,29,22/3,1,2/1,2,1/-,-,-/9,6,5/3,4,5/42,26,10	1.70780339412e-17	CG,CHG
2	11663610	370	Yng-53,(LI-SET-036),(BRR4),(MNF-Che-47),(MuskSP-68),(Paw-13)///328PNA062,(KBS-Mac-68),(KBS-Mac-74)	14,8,11/42,26,26/-,-,-/56,37,21/-,-,-/-,-,-/58,15,16/11,22,39/3,18,18/18,17,22/3,42,44/-,-,-/48,36,19	5.90058441113e-05	CG
2	11693960	205	KBS-Mac-74,(KBS-Mac-68)///BRR4,(BRR57),(MNF-Che-47),(MNF-Che-49),(MSGA-10),(MuskSP-68),(328PNA062),(Yng-53)	-,-,-/91,30,1/53,18,1/87,51,2/73,40,3/65,25,1/73,34,2/46,9,1/1,1,3/-,-,-/94,41,6/-,-,-/82,37,1	6.45592276195e-05	CG
2	11694437	76	Yng-4,MSGA-10,Paw-13,(Yng-53)///MNF-Che-49,328PNA062,KBS-Mac-74,LI-SET-036,MuskSP-68,BRR57,(BRR4),(MNF-Che-47),(KBS-Mac-68)	8,1,1/34,4,3/13,1,6/19,1,1/1,1,1/56,12,5/4,1,1/19,11,2/10,1,1/72,6,7/6,3,1/82,13,5/57,5,2	5.75615351583e-24	CG
2	11713466	268	KBS-Mac-74,MNF-Che-49,MNF-Che-47,BRR4,BRR57,LI-SET-036///MuskSP-68,KBS-Mac-68,Yng-53,MSGA-10,328PNA062,Paw-13,Yng-4	75,43,7/73,40,6/78,48,7/75,35,7/73,37,5/1,1,1/13,2,1/14,4,1/74,37,13/22,8,1/6,1,1/12,1,11/5,1,1	1.09047756115e-61	CG
2	11728962	338	KBS-Mac-68,KBS-Mac-74///MNF-Che-49,MuskSP-68,Paw-13,Yng-4,Yng-53,MSGA-10,328PNA062,MNF-Che-47,BRR4,BRR57,LI-SET-036	7,1,1/1,1,1/1,1,4/8,1,1/1,1,1/1,1,1/8,6,3/40,33,22/43,45,33/1,1,1/1,1,1/1,1,1/3,2,1	5.03848749831e-122	CG
2	11735802	119	MNF-Che-49,Paw-13,LI-SET-036,MNF-Che-47,BRR57,MSGA-10,BRR4,(Yng-4),(Yng-53)///328PNA062,KBS-Mac-74,KBS-Mac-68,(MuskSP-68)	76,1,1/54,1,1/66,1,1/59,1,2/75,2,2/53,1,1/24,1,1/8,1,1/3,1,1/67,1,1/2,1,1/55,1,1/42,2,1	1.13255044501e-66	CG
2	11737343	65	MNF-Che-49,MNF-Che-47,328PNA062///Paw-13,Yng-4,KBS-Mac-68,BRR4,LI-SET-036,MuskSP-68,MSGA-10,KBS-Mac-74,(BRR57),(Yng-53)	1,1,1/1,1,1/16,1,1/70,1,1/73,1,1/4,1,1/5,1,1/1,2,1/3,1,1/2,1,1/72,1,1/1,1,1/31,1,1	5.55801290323e-25	CG
2	11740182	208	MNF-Che-49,MuskSP-68,KBS-Mac-68,MSGA-10,KBS-Mac-74,MNF-Che-47,BRR4,BRR57,Yng-53///Yng-4,328PNA062,Paw-13	-,-,-/68,48,13/61,30,8/80,57,13/82,58,11/79,46,12/73,46,14/70,45,14/74,54,13/10,3,1/1,1,1/5,4,7/48,36,6	5.11942859706e-47	CG
2	11744786	60	MuskSP-68,(LI-SET-036),(MNF-Che-47),(MNF-Che-49),(MSGA-10),(KBS-Mac-74),(Yng-53)///Paw-13,Yng-4,328PNA062,(BRR4),(BRR57),(KBS-Mac-68)	48,1,1/24,1,1/28,1,1/55,1,1/47,1,1/50,1,1/80,1,1/32,1,1/45,1,1/3,2,1/1,1,1/1,1,1/45,1,1	7.11867131106e-10	CG
2	11769242	386	MNF-Che-49,MuskSP-68,Paw-13,KBS-Mac-68,Yng-53,MSGA-10,KBS-Mac-74,MNF-Che-47,BRR4,BRR57,LI-SET-036///Yng-4,(328PNA062)	83,35,10/83,37,8/86,37,9/89,41,13/86,39,10/91,37,10/85,37,10/86,33,8/89,35,9/80,32,7/34,6,3/4,4,2/80,39,10	7.47712372985e-88	CG
2	11822575	201	Yng-53,328PNA062,MuskSP-68,KBS-Mac-74,BRR57///MNF-Che-47,MNF-Che-49,Yng-4,BRR4,(KBS-Mac-68)///LI-SET-036	87,54,34/59,10,8/3,1,1/51,11,8/43,8,5/-,-,-/2,1,1/29,9,6/5,1,1/-,-,-/2,1,1/30,5,3/2,1,1	1.86456663165e-47	CG,CHG
2	11823150	110	MNF-Che-49,MuskSP-68,Paw-13,Yng-4,KBS-Mac-68,KBS-Mac-74,MNF-Che-47,BRR4,BRR57,(328PNA062)///LI-SET-036	80,48,11/1,2,1/2,1,1/12,1,1/9,1,1/-,-,-/1,1,1/11,2,1/1,2,1/1,1,3/38,1,1/14,1,1/-,-,-	3.28603971765e-25	CG
2	11834723	238	MuskSP-68,Yng-53,MSGA-10,BRR4,(LI-SET-036),(BRR57),(KBS-Mac-74),(328PNA062)///MNF-Che-47	79,1,1/84,3,6/86,8,2/5,1,1/-,-,-/90,7,6/88,65,15/-,-,-/95,13,3/-,-,-/71,9,3/-,-,-/82,30,11	7.43672627931e-09	CG
2	11891163	197	MNF-Che-49,MuskSP-68,Paw-13,Yng-4,KBS-Mac-68,MSGA-10,328PNA062,KBS-Mac-74,MNF-Che-47,LI-SET-036///Yng-53,BRR4,BRR57	4,1,2/76,32,16/69,28,19/2,1,4/4,2,4/1,1,3/1,2,2/1,1,1/3,1,2/1,1,3/1,1,4/1,2,4/39,21,14	3.59996927552e-69	CG
2	11908124	291	KBS-Mac-74,MNF-Che-47,BRR4,BRR57,(MNF-Che-49),(MSGA-10),(MuskSP-68),(Paw-13)///328PNA062,(Yng-53)	-,-,-/1,1,6/1,1,4/1,1,2/2,1,4/7,1,2/1,1,1/-,-,-/1,1,3/9,14,3/66,8,4/-,-,-/46,8,11	3.49834064904e-09	CG
2	11921002	66	MNF-Che-49,(LI-SET-036),(MNF-Che-47)///MuskSP-68,Paw-13,Yng-4,Yng-53,328PNA062,KBS-Mac-74,BRR4,BRR57,(MSGA-10),(KBS-Mac-68)	21,1,4/76,1,3/72,1,1/26,4,3/8,1,3/48,1,4/75,5,3/64,1,3/70,1,3/83,1,2/82,1,4/74,1,2/75,1,3	2.81428610442e-15	CG
2	11922671	65	Paw-13,(BRR4),(BRR57),(MNF-Che-47),(MNF-Che-49),(MSGA-10),(MuskSP-68),(328PNA062),(Yng-4),(Yng-53)///KBS-Mac-68,(LI-SET-036),(KBS-Mac-74)	22,1,1/47,1,1/43,1,1/50,1,1/46,1,1/51,1,1/41,1,1/10,1,1/19,1,1/69,1,1/60,1,1/65,1,1/55,1,1	2.49445466269e-05	CG
2	11948583	414	MuskSP-68,Paw-13,KBS-Mac-68,Yng-53,KBS-Mac-74,BRR4,BRR57,(LI-SET-036),(MSGA-10)///MNF-Che-49,MNF-Che-47,(328PNA062)	62,13,1/84,26,4/83,24,2/18,4,1/10,1,1/73,19,3/78,16,3/64,27,5/79,16,3/81,13,4/40,3,1/-,-,-/84,33,7	1.56750079049e-19	CG
2	11999256	193	KBS-Mac-68,KBS-Mac-74///BRR4,BRR57	-,-,-/74,-,17/67,-,15/-,-,-/-,-,-/-,-,-/-,-,-/5,-,2/5,-,1/-,-,-/-,-,-/-,-,-/-,-,-	4.44759641873e-29	CG
2	12051832	52	MNF-Che-49,Yng-4,MSGA-10,MNF-Che-47,BRR4,BRR57,LI-SET-036,Paw-13,Yng-53///328PNA062,KBS-Mac-74,MuskSP-68,(KBS-Mac-68)	2,1,1/4,1,1/1,1,1/1,1,1/4,1,1/6,1,1/71,1,1/41,1,1/75,1,1/9,1,1/79,1,1/1,1,1/28,1,1	1.24795450934e-30	CG
2	12124690	53	MuskSP-68,(MNF-Che-47),(MNF-Che-49),(Paw-13),(328PNA062)///Yng-4,KBS-Mac-74,BRR4,(LI-SET-036),(BRR57),(MSGA-10),(KBS-Mac-68),(Yng-53)	17,1,1/1,1,1/23,1,1/64,1,1/66,1,1/28,1,1/88,1,4/16,1,1/1,1,1/59,1,1/73,1,1/1,1,1/33,1,1	7.75927465127e-10	CG
2	12175299	136	MNF-Che-49,Paw-13,MNF-Che-47,LI-SET-036///KBS-Mac-68,Yng-53,328PNA062,KBS-Mac-74,BRR4,BRR57,Yng-4	18,15,6/88,90,53/87,78,54/27,16,2/13,3,4/-,-,-/-,-,-/74,63,35/97,83,41/14,12,3/85,90,45/76,76,34/89,85,39	3.54984278515e-42	CG,CHG
2	12196456	103	MNF-Che-49,MuskSP-68,Paw-13,Yng-4,KBS-Mac-68,Yng-53,MSGA-10,328PNA062,MNF-Che-47,BRR4,(BRR57)///LI-SET-036,(KBS-Mac-74)	60,21,6/13,1,2/21,3,1/1,1,1/1,1,1/1,1,1/1,1,1/3,4,2/45,1,1/6,1,1/5,1,1/16,1,1/6,1,1	1.13838469666e-14	CG
2	12310202	134	MNF-Che-49,(KBS-Mac-68),(328PNA062),(Yng-53)///Paw-13,KBS-Mac-74,BRR4,(LI-SET-036),(BRR57),(MNF-Che-47),(MSGA-10),(MuskSP-68),(Yng-4)	2,1,15/1,1,1/6,1,1/3,1,13/54,11,27/13,1,28/18,1,1/62,13,3/1,1,3/1,1,1/63,9,4/19,1,23/55,23,6	8.47918368326e-10	CG
2	12331406	267	MuskSP-68,KBS-Mac-68,MSGA-10,328PNA062,KBS-Mac-74,Yng-53,Yng-4,(LI-SET-036),(BRR4)///MNF-Che-49,Paw-13,BRR57,MNF-Che-47	36,15,5/34,11,5/73,43,8/71,30,4/77,45,11/4,6,2/8,6,2/10,4,2/6,3,3/75,34,7/2,2,1/14,10,3/7,9,2	1.05709810063e-31	CG
2	12337092	60	KBS-Mac-68,(LI-SET-036),(KBS-Mac-74),(Paw-13),(Yng-53)///328PNA062,BRR4,BRR57,(MSGA-10)	61,3,1/1,1,1/8,1,1/-,-,-/-,-,-/49,1,2/-,-,-/84,10,12/56,2,1/74,8,1/8,1,2/-,-,-/71,4,1	9.17481929648e-10	CG
2	12345453	151	KBS-Mac-68,328PNA062,(BRR4),(Yng-4)///BRR57	-,-,-/4,10,6/43,36,40/-,-,-/-,-,-/-,-,-/-,-,-/1,1,1/-,-,-/-,-,-/1,1,1/1,1,1/-,-,-	9.04928193548e-08	CG
2	12349816	246	MuskSP-68,BRR4,Yng-4,Yng-53,BRR57///KBS-Mac-68,328PNA062,(MSGA-10),(KBS-Mac-74)	-,-,-/82,30,4/82,16,5/-,-,-/-,-,-/50,12,4/88,21,7/20,12,4/24,10,2/-,-,-/23,1,1/85,25,6/83,17,4	2.13836617604e-31	CG
2	12350142	92	KBS-Mac-68,KBS-Mac-74///MNF-Che-49,MuskSP-68,Yng-4,MNF-Che-47,BRR4,LI-SET-036,(BRR57),(MSGA-10),(Paw-13),(328PNA062),(Yng-53)	34,21,38/50,18,17/45,9,16/46,21,35/53,21,32/34,16,28/51,15,23/3,1,1/8,1,1/40,9,12/22,15,29/41,20,23/40,8,23	6.49085356419e-17	CG
2	12381740	373	KBS-Mac-68,KBS-Mac-74///MNF-Che-49,MuskSP-68,Paw-13,Yng-4,MSGA-10,328PNA062,MNF-Che-47,BRR4,BRR57,LI-SET-036,(Yng-53)	85,58,33/77,56,27/81,63,31/89,55,38/86,55,37/89,63,41/85,56,35/29,13,10/8,1,1/78,50,30/89,62,34/82,59,40/61,49,25	2.189769e-40	CG
2	12422859	357	328PNA062///MuskSP-68,Yng-53,MSGA-10,KBS-Mac-74,MNF-Che-47,BRR4,BRR57,(LI-SET-036),(MNF-Che-49),(KBS-Mac-68),(Paw-13),(Yng-4)	77,45,33/79,50,29/89,52,29/92,53,24/77,50,28/90,41,28/81,47,28/75,36,19/83,49,32/85,42,28/18,3,9/75,44,23/85,60,31	3.72760538975e-28	CG,CHG
2	12427740	55	MuskSP-68,Yng-4,KBS-Mac-68,BRR57,LI-SET-036,(MNF-Che-47),(Yng-53)///MSGA-10,(MNF-Che-49),(328PNA062)	1,1,1/-,-,-/1,1,1/27,1,1/42,1,1/60,1,1/1,1,1/1,1,1/-,-,-/-,-,-/32,1,1/1,1,1/7,1,1	3.83684169747e-11	CG
2	12457721	114	KBS-Mac-68,(LI-SET-036),(BRR4),(BRR57),(MSGA-10),(MuskSP-68),(KBS-Mac-74),(Paw-13),(328PNA062),(Yng-4),(Yng-53)///MNF-Che-47,(MNF-Che-49)	6,3,7/3,3,11/14,10,18/58,13,17/43,12,23/3,1,10/6,1,7/2,1,1/21,3,19/13,1,10/3,1,3/10,1,7/27,3,6	1.06409290299e-05	CG
2	12458013	191	Yng-4,BRR4,(LI-SET-036),(BRR57),(MSGA-10),(MuskSP-68),(KBS-Mac-68),(KBS-Mac-74),(Paw-13),(328PNA062),(Yng-53)///MNF-Che-47,(MNF-Che-49)	26,9,6/14,4,2/24,20,1/90,32,6/79,27,4/45,12,3/34,19,2/14,8,2/8,14,3/15,2,2/44,5,5/14,1,5/46,21,9	1.47612838948e-06	CG
2	12467807	54	KBS-Mac-74,MNF-Che-47,(MNF-Che-49),(KBS-Mac-68),(Paw-13)///MSGA-10,(LI-SET-036),(BRR4),(BRR57),(MuskSP-68),(328PNA062),(Yng-4),(Yng-53)	39,1,1/13,1,1/11,3,1/72,2,1/68,1,1/3,1,1/15,1,2/60,1,1/80,6,1/48,2,1/22,1,1/21,1,1/20,1,1	2.33194059831e-07	CG
2	12486638	108	Paw-13,(LI-SET-036),(BRR57),(MNF-Che-47),(MNF-Che-49),(MSGA-10),(MuskSP-68),(KBS-Mac-68),(Yng-4)///KBS-Mac-74,(BRR4),(328PNA062),(Yng-53)	73,8,1/48,1,1/62,1,1/52,1,1/52,1,1/60,1,1/74,1,1/60,2,1/22,1,1/79,2,1/47,1,1/55,1,1/44,1,1	2.93737829816e-06	CG
2	12490788	63	Yng-4///MNF-Che-49,MuskSP-68,KBS-Mac-68,MSGA-10,KBS-Mac-74,MNF-Che-47,BRR4,BRR57,LI-SET-036,(Paw-13),(328PNA062),(Yng-53)	1,1,1/2,1,1/1,1,1/17,1,1/1,1,1/1,1,1/1,1,1/2,1,1/11,1,1/39,2,1/25,1,1/93,1,1/45,1,1	5.25730369291e-10	CG
2	12561936	61	MSGA-10,(LI-SET-036),(KBS-Mac-68),(KBS-Mac-74)///328PNA062,MNF-Che-47	40,-,1/-,-,-/-,-,-/1,-,1/-,-,-/76,-,1/-,-,-/47,-,1/63,-,1/-,-,-/2,-,1/-,-,-/-,-,-	1.21945314388e-08	CG
2	12627745	222	MNF-Che-49,328PNA062,MNF-Che-47,BRR4,BRR57///Paw-13,Yng-4,MSGA-10,MuskSP-68,KBS-Mac-68,KBS-Mac-74,LI-SET-036///Yng-53	1,1,1/64,25,16/56,24,15/69,31,17/56,31,30/2,3,1/11,1,1/13,4,6/7,8,5/2,3,1/73,29,21/4,2,1/31,10,9	5.10983869697e-81	CG
2	12656744	73	KBS-Mac-68,328PNA062///MNF-Che-49,MNF-Che-47	-,-,-/-,-,-/-,-,-/79,11,9/79,14,17/-,-,-/-,-,-/7,1,3/-,-,-/-,-,-/17,1,12/-,-,-/-,-,-	5.95233448551e-11	CG,CHG
2	12656817	152	KBS-Mac-68///MNF-Che-49,MuskSP-68,Yng-4,Yng-53,MSGA-10,KBS-Mac-74,MNF-Che-47,BRR57,(328PNA062)	-,-,-/-,-,-/81,20,3/90,36,12/83,38,7/81,18,6/81,16,4/7,1,2/81,21,4/-,-,-/64,16,3/81,20,3/81,27,2	7.06065572779e-31	CG
2	12660229	94	MNF-Che-49,MuskSP-68,Paw-13,Yng-4,KBS-Mac-68,MSGA-10,MNF-Che-47,BRR4,BRR57,LI-SET-036,(Yng-53)///KBS-Mac-74,328PNA062	70,24,6/86,41,8/85,37,7/88,43,10/80,38,6/85,33,9/84,37,14/68,34,8/25,4,3/81,26,10/14,3,1/76,28,9/69,30,6	2.98061272624e-40	CG
2	12660332	193	328PNA062,(Yng-53)///Yng-4,KBS-Mac-68,MSGA-10,MNF-Che-47,BRR4,(BRR57),(MNF-Che-49),(MuskSP-68),(Paw-13)	-,-,-/62,29,13/48,22,10/63,33,14/45,16,11/63,34,10/45,20,12/48,21,8/-,-,-/49,25,6/4,2,1/53,17,9/25,9,5	2.85707752088e-30	CG
2	12673676	86	BRR4,LI-SET-036,MuskSP-68,Yng-53,MNF-Che-47,(BRR57),(MNF-Che-49),(MSGA-10),(KBS-Mac-68),(KBS-Mac-74),(328PNA062)///Paw-13,Yng-4	74,1,1/73,1,1/54,1,1/66,1,1/53,1,1/44,1,1/66,1,1/42,1,1/43,1,1/1,1,1/47,1,1/8,1,1/42,1,1	4.17402274163e-27	CG
2	12767128	254	KBS-Mac-74,(LI-SET-036),(BRR57),(MSGA-10),(KBS-Mac-68),(Yng-53)///MNF-Che-47,(BRR4),(MNF-Che-49),(MuskSP-68),(Paw-13),(328PNA062)	35,1,22/45,1,33/22,1,11/67,20,33/52,5,19/29,1,16/40,1,27/38,1,26/8,1,3/51,1,28/39,1,30/-,-,-/30,1,32	1.34067148105e-06	CG
2	12777895	66	MuskSP-68,328PNA062,KBS-Mac-68,(LI-SET-036),(KBS-Mac-74)///MNF-Che-49,MNF-Che-47,Paw-13,(BRR4),(BRR57),(MSGA-10),(Yng-4),(Yng-53)	26,1,1/51,1,1/76,1,1/74,1,1/80,1,1/43,1,1/1,1,1/7,1,1/33,1,1/73,1,1/3,1,1/69,1,1/66,1,1	7.24961808262e-18	CG
2	12794666	70	Yng-4,MSGA-10,328PNA062,LI-SET-036,(MNF-Che-47),(MNF-Che-49),(MuskSP-68),(Paw-13),(Yng-53)///KBS-Mac-74,(BRR4),(BRR57),(KBS-Mac-68)	1,-,1/55,-,1/54,-,1/45,-,1/37,-,1/1,-,1/16,-,1/71,-,1/81,-,1/17,-,1/13,-,1/13,-,1/14,-,1	7.46988487477e-06	CG
2	12815521	67	Yng-4,Yng-53,MSGA-10,BRR57,(LI-SET-036),(MNF-Che-47),(MNF-Che-49),(MuskSP-68),(KBS-Mac-68),(328PNA062)///KBS-Mac-74	14,1,1/-,-,-/6,1,1/29,1,1/25,1,1/1,1,1/19,1,1/12,1,1/67,1,1/-,-,-/12,1,1/1,1,1/6,1,1	1.11427958914e-11	CG
2	12815669	126	MNF-Che-49,MuskSP-68,Yng-53,BRR4,BRR57,(LI-SET-036),(MNF-Che-47),(MSGA-10),(KBS-Mac-68),(Paw-13),(328PNA062)///KBS-Mac-74	39,3,1/1,1,1/1,1,1/27,5,1/12,2,1/33,6,1/17,1,1/30,1,1/80,17,1/25,1,1/34,1,1/-,-,-/15,1,1	7.80653420279e-11	CG
2	12815817	75	Paw-13,Yng-53,328PNA062,(BRR4),(MuskSP-68),(KBS-Mac-68)///MNF-Che-47,(LI-SET-036),(MNF-Che-49),(MSGA-10),(KBS-Mac-74)	42,13,1/9,5,1/-,-,-/68,19,1/60,13,1/49,5,1/20,3,1/12,10,1/53,26,1/5,1,1/1,2,1/-,-,-/13,1,1	8.77394746673e-09	CG,CHG
2	12834053	117	BRR4,(BRR57),(MNF-Che-47),(MuskSP-68),(Paw-13),(328PNA062),(Yng-53)///LI-SET-036,(MNF-Che-49),(KBS-Mac-68),(KBS-Mac-74),(Yng-4)	-,1,1/-,75,38/-,52,15/-,50,28/-,14,17/-,-,-/-,38,42/-,31,14/-,36,18/-,46,26/-,73,41/-,25,5/-,59,23	1.72649143693e-05	CHG,CHH
2	12886801	382	Paw-13,BRR57,(BRR4),(MNF-Che-47),(MNF-Che-49),(MuskSP-68),(328PNA062),(Yng-4),(Yng-53)///KBS-Mac-74,LI-SET-036,(KBS-Mac-68)	16,7,1/73,29,3/88,35,7/78,31,2/69,32,3/-,-,-/83,29,6/59,16,2/26,3,1/87,34,6/76,37,6/69,41,6/70,16,3	7.20498994152e-14	CG
2	12985703	299	KBS-Mac-68,KBS-Mac-74///Yng-53,Paw-13,(MNF-Che-49),(MSGA-10),(328PNA062)	-,-,-/-,-,-/-,-,-/-,-,-/55,18,6/82,37,3/-,-,-/1,1,1/13,15,6/82,30,1/64,4,1/-,-,-/94,26,2	1.00243888065e-10	CG
2	13065857	85	Yng-53,(MNF-Che-47),(MSGA-10),(KBS-Mac-68),(Yng-4)///LI-SET-036,(BRR4),(BRR57),(MNF-Che-49),(MuskSP-68),(KBS-Mac-74),(Paw-13),(328PNA062)	70,16,7/62,9,11/67,22,18/82,7,28/61,18,23/72,31,29/64,9,19/61,8,32/70,19,21/62,40,11/54,17,21/77,17,26/76,33,32	0.000105344512601	CHG,CHH
2	13093356	72	Paw-13,Yng-53,KBS-Mac-74,MNF-Che-47,BRR57,(BRR4),(MNF-Che-49),(MuskSP-68),(KBS-Mac-68),(328PNA062),(Yng-4)///LI-SET-036,(MSGA-10)	1,4,1/76,27,4/91,44,6/83,45,5/77,33,4/48,10,2/88,43,3/76,24,1/84,45,4/85,44,5/79,38,5/77,39,3/87,40,5	3.2502785914e-16	CG,CHG
2	13127101	158	MNF-Che-49,MuskSP-68,Yng-4,KBS-Mac-68,MSGA-10,KBS-Mac-74,MNF-Che-47,BRR4,BRR57,(LI-SET-036),(Paw-13),(Yng-53)///328PNA062	74,9,6/72,9,10/85,11,8/83,18,8/89,14,9/84,9,6/86,14,8/83,11,8/81,23,9/70,7,5/11,6,4/77,19,11/54,5,8	9.19094242152e-16	CG
2	13176897	61	Paw-13,(LI-SET-036),(MSGA-10),(Yng-4),(Yng-53)///MNF-Che-49,MuskSP-68,KBS-Mac-68,KBS-Mac-74,MNF-Che-47,BRR4,BRR57,(328PNA062)	64,1,1/17,1,1/15,1,1/2,1,1/1,1,1/49,1,1/1,1,1/26,1,1/1,1,1/83,1,1/28,1,1/60,1,1/59,1,1	6.98809818972e-10	CG
2	13182569	62	MSGA-10,328PNA062///MNF-Che-49,BRR4,(LI-SET-036),(BRR57),(MNF-Che-47),(MuskSP-68),(KBS-Mac-68),(KBS-Mac-74),(Paw-13),(Yng-4),(Yng-53)	54,1,1/90,1,1/86,1,1/74,1,1/89,1,1/18,1,1/55,1,1/59,1,1/56,1,1/86,1,1/18,1,1/69,1,1/56,1,1	2.3372626765e-11	CG
2	13232882	579	MNF-Che-49///MSGA-10,KBS-Mac-74,BRR57,(BRR4),(MNF-Che-47),(MuskSP-68),(KBS-Mac-68),(Paw-13),(Yng-53)	-,-,-/81,23,21/84,27,9/84,14,15/58,5,9/84,17,11/80,15,8/77,17,11/84,26,27/74,16,20/-,-,-/-,-,-/82,17,11	2.55713296398e-08	CHG
2	13235266	98	Paw-13,Yng-4,LI-SET-036///MNF-Che-49,MuskSP-68,KBS-Mac-68,Yng-53,MSGA-10,328PNA062,KBS-Mac-74,MNF-Che-47,BRR4,BRR57	1,1,1/84,77,54/96,69,33/96,56,29/85,78,66/86,67,54/98,62,60/74,62,44/96,73,39/24,18,1/86,47,32/1,1,2/81,64,29	8.27353150442e-62	CG,CHG,CHH
2	13286185	226	MuskSP-68///MNF-Che-49,Paw-13,KBS-Mac-68,Yng-53,328PNA062,KBS-Mac-74,MNF-Che-47,BRR4,BRR57,LI-SET-036///MSGA-10	3,3,2/1,1,1/1,1,1/1,1,4/5,8,3/38,33,19/96,82,47/1,3,2/1,1,1/1,1,1/1,2,1/-,-,-/1,1,1	3.57449415866e-62	CG,CHG
2	13289132	108	Paw-13,328PNA062,MNF-Che-47,LI-SET-036,(BRR4),(MNF-Che-49),(MuskSP-68),(KBS-Mac-68),(KBS-Mac-74),(Yng-4),(Yng-53)///BRR57	1,1,1/1,1,1/56,5,20/1,1,1/1,1,1/-,-,-/1,1,1/1,1,1/1,1,1/1,1,1/1,1,1/1,1,1/1,1,1	9.2742150229e-11	CG
2	13317640	60	Paw-13,(BRR4),(BRR57),(KBS-Mac-74)///MNF-Che-49,MuskSP-68,Yng-4,MSGA-10,328PNA062,LI-SET-036,(MNF-Che-47),(KBS-Mac-68),(Yng-53)	1,-,1/40,-,1/46,-,1/16,-,1/1,-,1/1,-,1/1,-,1/19,-,1/33,-,1/62,-,1/1,-,1/1,-,1/31,-,1	5.16853841704e-14	CG
2	13573554	59	Yng-4,(Paw-13)///MNF-Che-49,MuskSP-68,KBS-Mac-68,Yng-53,MSGA-10,328PNA062,KBS-Mac-74,MNF-Che-47,BRR4,BRR57,LI-SET-036	1,1,1/1,1,1/1,1,1/1,1,1/1,1,1/1,1,1/1,1,1/1,2,1/1,1,1/40,1,1/2,1,1/54,1,1/20,1,1	4.41463097879e-17	CG
2	13675810	94	MNF-Che-47,MuskSP-68,LI-SET-036,KBS-Mac-68///328PNA062,Yng-4,Yng-53,BRR4,(Paw-13)	1,1,2/45,42,53/-,-,-/1,13,1/-,-,-/-,-,-/1,1,2/20,17,19/-,-,-/56,67,59/64,67,79/57,67,68/29,67,54	1.80693978502e-19	CG,CHH
2	13720806	123	KBS-Mac-74,KBS-Mac-68,MNF-Che-47,(LI-SET-036),(MNF-Che-49),(MSGA-10)///BRR57,Yng-53,328PNA062,(BRR4),(MuskSP-68),(Paw-13),(Yng-4)	55,1,2/85,27,7/92,32,13/79,3,1/82,2,1/92,8,4/94,18,11/76,1,1/68,1,1/99,14,13/92,23,12/93,15,5/99,32,10	1.38420520657e-15	CG,CHG
2	13791834	94	KBS-Mac-68,328PNA062,KBS-Mac-74,BRR4,BRR57///MNF-Che-49,Paw-13,Yng-4,Yng-53,MNF-Che-47,LI-SET-036,(MSGA-10)	79,38,37/6,5,4/1,1,1/81,39,39/91,57,54/49,59,35/-,-,-/6,17,2/8,9,1/56,41,30/1,1,1/90,70,51/84,42,39	1.31737135529e-53	CG
2	13810759	207	328PNA062,(MNF-Che-47),(MSGA-10),(MuskSP-68)///BRR4,BRR57,(LI-SET-036),(MNF-Che-49),(KBS-Mac-68),(KBS-Mac-74),(Paw-13),(Yng-4)	1,46,51/1,46,44/1,49,54/1,21,21/1,43,43/1,29,22/1,6,12/1,43,38/1,29,34/1,57,38/1,5,2/1,38,35/-,-,-	8.59654350259e-16	CHG,CHH
2	13815903	102	Paw-13,(LI-SET-036),(BRR4)///KBS-Mac-74,(MSGA-10),(MuskSP-68),(KBS-Mac-68),(328PNA062),(Yng-4),(Yng-53)	-,60,52/-,37,22/-,-,-/-,-,-/-,-,-/-,14,4/-,22,7/-,19,7/-,1,1/-,39,32/-,6,5/-,17,16/-,6,13	8.43232615488e-05	CHG
2	13817907	76	Yng-4,Yng-53,(LI-SET-036),(MNF-Che-47),(MNF-Che-49),(MSGA-10),(MuskSP-68),(KBS-Mac-68),(KBS-Mac-74),(Paw-13)///328PNA062,(BRR4),(BRR57)	44,3,1/72,21,1/78,21,2/44,3,1/43,1,1/28,1,1/40,2,1/41,2,1/36,1,1/38,3,1/76,34,1/1,2,1/27,1,1	1.13404115082e-07	CG
2	13841960	173	BRR57,BRR4,MuskSP-68,Yng-4,(LI-SET-036),(MNF-Che-47),(Paw-13),(Yng-53)///328PNA062,MSGA-10,(MNF-Che-49),(KBS-Mac-68),(KBS-Mac-74)	46,68,38/62,79,33/86,83,58/11,53,40/20,24,10/33,6,6/73,73,31/1,28,19/25,28,6/50,49,12/1,1,1/36,76,33/27,46,34	1.04674319041e-24	CHG
2	13875624	65	MNF-Che-49,(LI-SET-036),(BRR4),(MSGA-10),(MuskSP-68),(KBS-Mac-68),(KBS-Mac-74),(Paw-13),(328PNA062),(Yng-4)///BRR57,(MNF-Che-47),(Yng-53)	27,12,13/37,11,5/47,19,34/37,14,17/50,5,1/30,7,3/8,4,5/21,10,13/32,6,1/26,1,3/42,8,12/46,9,5/43,14,19	0.000105798282233	CHH
2	13904373	56	BRR4,BRR57,MNF-Che-49,MuskSP-68,MSGA-10,328PNA062,MNF-Che-47,LI-SET-036,(KBS-Mac-68),(KBS-Mac-74)///Paw-13,Yng-4,(Yng-53)	87,59,18/74,46,32/78,80,39/84,50,18/74,61,19/71,31,11/88,48,21/68,29,10/68,41,19/1,1,1/72,56,24/3,1,4/36,19,1	1.59720485415e-18	CG,CHG,CHH
2	13911063	102	MuskSP-68,(BRR4),(BRR57),(MNF-Che-49),(MSGA-10),(Paw-13),(Yng-53)///LI-SET-036,(KBS-Mac-68),(KBS-Mac-74),(328PNA062)	1,-,2/41,-,17/23,-,25/-,-,-/27,-,16/27,-,7/35,-,19/15,-,11/4,-,8/41,-,6/14,-,13/-,-,-/22,-,14	1.05754131849e-05	CG
2	14057413	51	Yng-53,328PNA062,(BRR57),(KBS-Mac-74),(Paw-13),(Yng-4)///MNF-Che-49,MuskSP-68,KBS-Mac-68,MNF-Che-47,(LI-SET-036),(BRR4),(MSGA-10)	20,1,1/33,1,1/51,1,1/2,1,1/1,1,1/36,1,1/1,1,1/3,1,1/66,1,1/86,1,1/86,1,1/90,1,1/89,1,1	4.77145854954e-13	CG
2	14057545	52	Paw-13,BRR4,BRR57,(LI-SET-036),(MNF-Che-47),(MNF-Che-49),(328PNA062)///KBS-Mac-74,Yng-4,Yng-53,MSGA-10,(MuskSP-68),(KBS-Mac-68)	27,1,1/3,1,1/4,1,1/23,1,1/25,1,1/88,1,1/53,1,1/83,1,1/89,1,1/2,1,1/30,1,1/88,1,1/89,1,1	1.86751932824e-18	CG
2	14120943	80	Paw-13,Yng-53,(LI-SET-036),(BRR4),(BRR57),(MSGA-10),(MuskSP-68),(KBS-Mac-68),(KBS-Mac-74),(328PNA062),(Yng-4)///MNF-Che-47,(MNF-Che-49)	49,1,1/46,1,1/40,1,1/8,1,1/7,1,1/54,1,1/43,1,1/50,1,1/57,1,1/67,1,1/58,1,1/57,1,1/66,1,1	2.55236617382e-19	CG
2	14121054	98	MNF-Che-49,(LI-SET-036),(MNF-Che-47),(MuskSP-68),(KBS-Mac-68),(KBS-Mac-74),(328PNA062)///Paw-13,(BRR4),(BRR57),(MSGA-10),(Yng-4),(Yng-53)	13,1,1/28,1,1/32,1,1/5,1,1/2,1,1/28,1,1/20,1,1/22,1,1/21,1,1/51,1,1/19,1,1/30,1,1/28,1,1	6.51013911391e-11	CG
2	14147057	136	MNF-Che-49,MuskSP-68,Paw-13,Yng-53,328PNA062,MNF-Che-47///BRR4,BRR57	-,-,-/60,54,42/78,60,45/1,1,1/1,1,1/-,-,-/1,1,1/-,-,-/-,-,-/1,1,1/1,1,1/-,-,-/1,1,1	1.15799109796e-60	CG,CHG
2	14159508	54	KBS-Mac-74,(MSGA-10),(KBS-Mac-68),(328PNA062),(Yng-53)///MNF-Che-47,BRR57,(LI-SET-036),(BRR4),(MNF-Che-49),(MuskSP-68),(Paw-13),(Yng-4)	63,1,1/66,1,1/68,1,1/71,1,1/56,1,1/21,1,1/51,1,1/23,1,1/9,1,1/67,1,1/18,1,1/61,1,1/32,2,1	3.40843957019e-09	CG
2	14180707	89	BRR4,BRR57,MuskSP-68,Paw-13,Yng-53,Yng-4///KBS-Mac-68,328PNA062,KBS-Mac-74,LI-SET-036,MSGA-10,MNF-Che-47	1,1,1/63,50,40/55,37,22/10,9,6/-,-,-/7,18,6/48,31,22/2,4,4/3,2,1/56,34,16/3,3,3/42,30,19/33,24,26	7.88293954259e-50	CG
2	14255704	78	MNF-Che-47,MNF-Che-49,(MSGA-10),(MuskSP-68),(Paw-13)///KBS-Mac-68,328PNA062,BRR4,Yng-53,KBS-Mac-74,BRR57	-,-,-/1,1,1/15,1,1/82,1,1/76,1,1/55,1,1/48,1,1/5,1,1/10,1,2/48,1,1/1,1,1/-,-,-/20,1,1	7.04180763502e-18	CG
2	14284595	138	KBS-Mac-68,(LI-SET-036),(BRR4),(BRR57),(MNF-Che-47),(KBS-Mac-74),(Paw-13),(328PNA062),(Yng-4),(Yng-53)///MSGA-10,(MuskSP-68)	1,1,1/5,4,1/1,1,1/5,1,2/-,-,-/73,24,25/22,25,21/2,2,1/1,1,1/20,8,11/1,1,1/1,1,1/1,1,1	7.23683786362e-06	CG
2	14359977	98	Paw-13,(328PNA062),(Yng-4)///MNF-Che-49,KBS-Mac-68,(LI-SET-036),(BRR4),(BRR57),(MNF-Che-47),(MSGA-10),(MuskSP-68),(KBS-Mac-74),(Yng-53)	1,4,6/7,7,13/3,12,15/7,9,11/1,3,5/3,2,4/7,5,10/1,1,1/4,5,6/20,23,31/5,12,24/11,25,39/2,5,15	7.30453770527e-12	CG,CHH
2	14412514	109	MNF-Che-49,MuskSP-68,Paw-13,Yng-4,KBS-Mac-68,Yng-53,328PNA062,KBS-Mac-74,MNF-Che-47,BRR4,BRR57,LI-SET-036///MSGA-10	1,1,1/1,1,2/3,1,1/1,1,2/1,1,2/73,16,7/1,1,2/1,1,1/1,1,1/1,1,1/2,1,1/1,1,1/12,2,2	4.71727103386e-26	CG,CHG
2	14432121	55	Paw-13///Yng-4,KBS-Mac-68,Yng-53,(LI-SET-036),(BRR4),(BRR57),(MNF-Che-47),(MNF-Che-49),(MSGA-10),(MuskSP-68),(KBS-Mac-74),(328PNA062)	28,4,6/33,5,7/32,6,6/29,4,4/31,4,4/28,5,4/31,3,3/2,1,1/23,1,2/67,9,7/31,5,4/3,1,1/16,3,3	4.51353511111e-13	CG
2	14442988	75	328PNA062,Yng-53,(MNF-Che-49),(MSGA-10)///LI-SET-036,BRR4,BRR57,(MNF-Che-47),(MuskSP-68),(KBS-Mac-68),(KBS-Mac-74),(Yng-4)	92,76,23/74,76,13/96,77,13/68,62,14/63,27,3/59,9,2/59,27,17/67,34,4/71,34,21/-,-,-/2,1,1/74,32,8/27,9,2	3.92452216708e-13	CG,CHG
2	14443136	489	MNF-Che-49,MuskSP-68,MSGA-10,328PNA062,MNF-Che-47,Paw-13,Yng-53,KBS-Mac-74,KBS-Mac-68,(Yng-4)///LI-SET-036,BRR57,BRR4	77,51,13/49,42,6/69,47,8/1,1,1/2,1,1/2,2,1/1,1,1/28,13,4/10,15,1/13,4,1/2,4,4/19,9,2/6,1,1	2.68399083918e-38	CG
2	14445027	192	LI-SET-036,Yng-53,MNF-Che-47,KBS-Mac-68,(MNF-Che-49)///MuskSP-68,MSGA-10,KBS-Mac-74,Yng-4,BRR4,BRR57,Paw-13,(328PNA062)	78,24,7/4,1,1/4,1,1/53,24,7/42,10,7/1,1,1/1,2,1/32,16,8/1,1,1/14,4,1/17,18,6/1,1,1/32,23,7	3.26001269812e-40	CHG
2	14473266	178	MNF-Che-49,(LI-SET-036),(BRR57),(MNF-Che-47),(MuskSP-68),(Paw-13),(Yng-4),(Yng-53)///KBS-Mac-68,(BRR4),(MSGA-10),(KBS-Mac-74),(328PNA062)	61,8,1/37,4,1/54,8,1/66,16,1/73,12,1/37,4,1/67,12,1/20,2,1/42,4,1/63,8,1/45,4,1/68,11,1/64,12,1	1.88399015274e-13	CG
2	14569167	66	MNF-Che-49,MuskSP-68,MNF-Che-47,(LI-SET-036)///Paw-13,Yng-4,Yng-53,MSGA-10,328PNA062,KBS-Mac-74,KBS-Mac-68,(BRR4),(BRR57)	55,1,2/24,1,1/26,1,1/74,1,1/81,1,1/4,1,1/89,1,1/22,1,1/2,1,1/1,1,1/1,1,1/1,1,1/1,1,1	2.49968889569e-24	CG
2	14658405	101	MNF-Che-49,MNF-Che-47,BRR4,Paw-13,Yng-53,(BRR57)///MuskSP-68,KBS-Mac-68,328PNA062,KBS-Mac-74,LI-SET-036,Yng-4,MSGA-10	1,1,1/69,1,8/50,1,7/56,1,8/70,1,14/6,2,7/5,1,1/2,1,1/2,1,1/78,3,4/1,1,1/7,1,1/46,3,7	5.8260482619e-37	CG
2	14701517	107	MuskSP-68,KBS-Mac-68,MSGA-10,MNF-Che-47,LI-SET-036,(MNF-Che-49),(KBS-Mac-74),(Paw-13),(328PNA062)///BRR57,(BRR4),(Yng-4),(Yng-53)	4,1,1/70,38,4/83,41,6/1,1,1/1,2,1/1,2,1/1,1,3/1,1,2/18,12,1/5,10,2/4,4,2/60,28,2/41,29,3	1.44081901781e-10	CG,CHG
2	14701650	125	MuskSP-68,MSGA-10,328PNA062,MNF-Che-47,MNF-Che-49,(LI-SET-036),(KBS-Mac-68),(KBS-Mac-74)///BRR4,BRR57,(Paw-13),(Yng-4),(Yng-53)	6,2,2/77,27,4/73,38,8/1,1,1/6,1,1/1,1,1/5,1,1/22,8,1/39,17,1/58,15,1/5,5,1/75,13,1/61,3,3	1.94727684814e-18	CG
2	14704944	54	KBS-Mac-68,KBS-Mac-74,BRR4,BRR57,(LI-SET-036),(Paw-13),(Yng-4),(Yng-53)///MNF-Che-49,MuskSP-68,MSGA-10,328PNA062,MNF-Che-47	21,1,6/1,1,1/1,1,1/68,1,1/64,1,1/63,1,1/72,1,1/1,1,1/1,1,1/19,1,1/70,1,1/30,1,1/26,1,1	3.59660274772e-42	CG
2	14729055	63	LI-SET-036,Yng-4,(MNF-Che-47),(MNF-Che-49),(Paw-13)///MSGA-10,KBS-Mac-74,MuskSP-68,KBS-Mac-68,(BRR4),(BRR57),(328PNA062),(Yng-53)	62,1,1/29,1,1/34,1,1/36,1,1/36,1,1/2,1,1/4,1,1/13,1,1/1,1,1/38,1,1/18,1,1/69,1,1/33,1,1	2.68151355043e-14	CG
2	14887511	276	MNF-Che-49,MuskSP-68,Paw-13,KBS-Mac-68,Yng-53,MSGA-10,MNF-Che-47,BRR4,BRR57,(KBS-Mac-74),(328PNA062),(Yng-4)///LI-SET-036	3,1,1/82,47,29/86,51,29/87,49,23/86,55,39/83,49,31/83,43,28/75,42,25/67,40,22/84,46,29/65,33,24/61,33,28/83,43,27	8.89471913598e-37	CG
2	14993730	67	MNF-Che-49,MuskSP-68,KBS-Mac-68,Yng-53,328PNA062,MNF-Che-47,(Yng-4)///BRR4,(BRR57),(KBS-Mac-74)	-,-,-/65,45,19/35,24,15/1,1,1/1,1,1/-,-,-/1,1,4/4,1,1/41,28,14/-,-,-/1,1,4/1,1,1/1,1,1	1.13560485792e-16	CG,CHG
2	15070409	60	MNF-Che-49,Yng-4,(LI-SET-036),(BRR4),(BRR57),(MNF-Che-47),(MSGA-10),(MuskSP-68),(KBS-Mac-68),(KBS-Mac-74),(Paw-13),(Yng-53)///328PNA062	67,1,1/64,1,1/68,1,1/80,1,1/86,1,1/82,1,1/71,1,1/60,1,1/83,1,1/73,1,1/26,1,1/82,1,1/79,1,1	2.22598785203e-13	CG
2	15143228	57	MuskSP-68,(MNF-Che-47),(MNF-Che-49),(MSGA-10),(KBS-Mac-74),(Paw-13),(328PNA062),(Yng-4),(Yng-53)///LI-SET-036,(BRR4),(BRR57),(KBS-Mac-68)	4,1,1/34,1,1/36,1,1/43,1,1/42,1,1/71,1,1/71,1,1/36,1,1/39,1,1/45,1,1/72,1,1/62,1,1/55,1,1	9.68417070212e-05	CG
2	15259369	62	MuskSP-68,(Paw-13),(Yng-4),(Yng-53)///MNF-Che-49,(LI-SET-036),(BRR4),(BRR57),(MNF-Che-47),(MSGA-10),(KBS-Mac-68),(KBS-Mac-74),(328PNA062)	22,1,1/25,1,1/26,1,1/17,1,1/18,1,1/44,1,1/84,2,1/38,1,1/36,1,1/81,1,1/28,1,1/60,1,1/58,1,1	2.90927477264e-06	CG
2	15294540	62	BRR57,KBS-Mac-68,(Yng-53)///MuskSP-68,Yng-4,328PNA062,KBS-Mac-74,MNF-Che-47,BRR4,LI-SET-036,MNF-Che-49,Paw-13,(MSGA-10)	85,46,18/66,40,16/10,6,1/78,41,16/78,34,12/65,26,11/87,45,17/11,8,5/85,51,18/81,34,13/76,46,16/80,39,13/38,19,6	1.28724216315e-55	CG,CHG
2	15309231	83	MNF-Che-47,(LI-SET-036),(MNF-Che-49),(Yng-53)///Yng-4,KBS-Mac-74,(BRR4),(BRR57),(MSGA-10),(MuskSP-68),(KBS-Mac-68),(Paw-13),(328PNA062)	37,26,1/20,3,1/18,8,1/77,35,1/47,19,1/22,3,1/36,12,1/16,9,1/1,6,1/21,8,1/22,7,1/1,7,1/62,16,1	3.89154893852e-09	CG
2	15384096	54	MNF-Che-49,Yng-4,KBS-Mac-68,MSGA-10,KBS-Mac-74,MNF-Che-47,LI-SET-036,(BRR4),(MuskSP-68),(Paw-13),(Yng-53)///328PNA062,(BRR57)	1,1,1/28,1,1/32,1,1/6,1,1/2,1,1/3,2,1/26,1,1/2,1,1/1,1,1/21,1,2/60,1,1/1,1,1/21,1,1	5.75013463358e-13	CG
2	15391085	495	MuskSP-68,Paw-13,Yng-53,KBS-Mac-74,MNF-Che-47,BRR4,BRR57,(KBS-Mac-68)///LI-SET-036,(MSGA-10),(328PNA062)	1,1,1/73,22,4/70,23,4/56,13,3/-,-,-/27,5,1/57,15,4/64,18,4/66,18,3/73,21,4/15,1,1/-,-,-/73,31,6	5.67558585524e-30	CG
2	15403252	278	MuskSP-68///Paw-13,KBS-Mac-68,Yng-53,328PNA062,KBS-Mac-74,BRR57,(LI-SET-036),(BRR4),(MSGA-10)	2,8,1/1,1,1/1,1,1/-,-,-/-,-,-/16,17,4/90,25,5/1,1,1/1,1,1/1,1,1/1,2,1/-,-,-/1,1,1	1.72894415582e-12	CG
2	15505623	53	MuskSP-68,(LI-SET-036),(BRR4),(BRR57),(MNF-Che-47),(MNF-Che-49),(MSGA-10),(KBS-Mac-68),(KBS-Mac-74),(328PNA062)///Paw-13,Yng-53,(Yng-4)	87,1,1/89,1,1/89,1,1/87,1,1/84,1,1/58,1,1/91,1,1/79,1,1/87,1,1/1,1,1/84,1,1/3,1,1/38,1,1	0.000136095439614	CG
2	15511971	63	MuskSP-68,(Paw-13)///328PNA062,BRR4,(LI-SET-036),(BRR57),(MNF-Che-47),(MNF-Che-49),(MSGA-10),(KBS-Mac-68),(KBS-Mac-74),(Yng-4),(Yng-53)	54,70,60/67,86,62/52,42,37/69,80,38/37,80,53/29,83,35/9,20,11/52,92,54/61,67,44/57,17,39/76,93,56/50,99,46/39,99,50	7.19929222191e-06	CG,CHG,CHH
2	15532827	71	MNF-Che-49,Paw-13,Yng-4,Yng-53,MSGA-10,328PNA062,LI-SET-036,(KBS-Mac-68)///BRR57,(BRR4)	1,1,1/50,1,1/67,1,1/-,-,-/1,1,1/12,1,1/-,-,-/14,1,1/-,-,-/1,1,1/1,1,1/1,1,1/1,1,2	9.31527843297e-11	CG
2	15571991	86	MuskSP-68,Paw-13,Yng-4,KBS-Mac-68,Yng-53,MSGA-10,328PNA062,KBS-Mac-74,LI-SET-036,(BRR4),(BRR57)///MNF-Che-49,MNF-Che-47	1,1,1/25,1,1/28,1,1/90,1,1/93,1,1/2,1,1/2,1,1/6,6,1/1,1,1/13,1,1/1,1,1/10,1,2/17,1,1	7.72918210762e-25	CG
2	15707892	135	MSGA-10,(BRR4),(MNF-Che-49),(MuskSP-68),(KBS-Mac-74),(Paw-13),(328PNA062)///BRR57,(LI-SET-036),(MNF-Che-47),(KBS-Mac-68),(Yng-4),(Yng-53)	94,68,15/82,36,14/88,63,25/87,52,11/82,40,9/92,25,1/81,32,8/83,44,20/87,35,8/90,31,8/87,39,7/92,52,13/90,54,21	0.000119687109671	CHH
2	15821752	100	Paw-13,Yng-4,KBS-Mac-68,Yng-53,MSGA-10,328PNA062,KBS-Mac-74,LI-SET-036,MuskSP-68///MNF-Che-49,MNF-Che-47,BRR4,BRR57	1,1,2/44,20,8/63,28,16/35,17,8/62,31,17/2,1,1/9,1,1/1,4,1/2,1,2/1,2,1/3,5,3/1,5,3/1,2,1	2.61255689682e-50	CG
2	15844741	345	MNF-Che-49,MuskSP-68,Paw-13,Yng-4,KBS-Mac-68,Yng-53,MSGA-10,328PNA062,KBS-Mac-74,MNF-Che-47,LI-SET-036///BRR4,(BRR57)	1,1,1/62,21,8/36,10,4/2,1,1/1,2,1/1,5,2/1,1,2/11,3,1/1,1,1/5,3,1/1,1,1/1,2,3/1,1,1	3.29381417096e-23	CG
2	15870389	88	MSGA-10,(BRR4),(BRR57),(MuskSP-68),(Paw-13),(Yng-4),(Yng-53)///KBS-Mac-68,KBS-Mac-74,MNF-Che-47,LI-SET-036,(MNF-Che-49),(328PNA062)	61,6,1/35,1,1/36,1,1/62,8,1/58,10,1/11,1,1/20,1,1/54,3,1/61,5,1/17,1,1/51,2,1/18,1,1/22,1,1	1.10362747959e-20	CG
2	15955402	89	KBS-Mac-68,Yng-53,MSGA-10,MNF-Che-47,BRR4,(BRR57),(MuskSP-68),(KBS-Mac-74),(Paw-13),(328PNA062),(Yng-4)///LI-SET-036	-,-,25/-,-,1/-,-,11/-,-,1/-,-,-/-,-,1/-,-,1/-,-,1/-,-,10/-,-,1/-,-,4/-,-,2/-,-,1	3.18162550403e-12	CHH
2	16021662	168	MuskSP-68,(BRR4),(BRR57),(KBS-Mac-68),(KBS-Mac-74)///Yng-53,(MNF-Che-49)	-,-,-/29,47,28/80,64,36/-,-,-/50,25,7/-,-,-/69,58,24/75,65,16/76,65,33/-,-,-/-,-,-/-,-,-/50,19,1	7.62879985056e-05	CHG,CHH
2	16076102	184	Paw-13,KBS-Mac-68,MSGA-10///MNF-Che-47	-,-,-/-,-,-/-,-,-/84,21,32/-,-,-/1,1,1/-,-,-/2,1,2/-,-,-/1,1,1/-,-,-/-,-,-/-,-,-	1.28568397824e-16	CG
2	16116736	309	MuskSP-68,Yng-4,KBS-Mac-68,Yng-53,MSGA-10,328PNA062,KBS-Mac-74,BRR4,BRR57,LI-SET-036///MNF-Che-47	85,9,7/87,7,7/88,19,9/16,1,1/-,-,-/90,7,14/83,5,4/82,14,6/89,15,5/-,-,-/83,10,5/81,12,8/85,8,11	1.60682955294e-46	CG
2	16143526	270	MuskSP-68,MSGA-10,BRR4,Yng-4,KBS-Mac-68,KBS-Mac-74,(BRR57)///Yng-53,LI-SET-036,Paw-13,(MNF-Che-47),(MNF-Che-49),(328PNA062)	59,14,3/1,1,1/33,10,3/50,20,6/48,25,12/4,1,1/5,1,1/12,2,1/9,4,1/59,28,14/38,16,6/6,2,3/60,24,8	5.14812935429e-65	CG
2	16194945	51	KBS-Mac-68,(KBS-Mac-74),(328PNA062),(Yng-4),(Yng-53)///MuskSP-68,Paw-13,MSGA-10,MNF-Che-47,BRR4,LI-SET-036,(BRR57),(MNF-Che-49)	73,1,1/76,1,1/76,1,1/79,1,1/71,1,1/78,1,1/81,1,1/15,1,1/28,1,1/75,1,1/37,1,1/36,1,1/39,1,1	6.15254360453e-19	CG
2	16253539	51	328PNA062,KBS-Mac-74,MNF-Che-47,BRR4,BRR57,(MNF-Che-49),(MSGA-10),(MuskSP-68),(KBS-Mac-68),(Paw-13),(Yng-4)///Yng-53,(LI-SET-036)	27,50,24/1,1,1/1,1,1/1,1,1/1,1,1/1,1,1/1,1,2/1,1,3/1,1,1/1,1,1/1,1,1/1,1,1/19,99,39	3.43482267815e-11	CHG,CHH
2	16518799	241	KBS-Mac-74,LI-SET-036///Yng-4,Yng-53,BRR4,MSGA-10,(BRR57),(MNF-Che-47),(MNF-Che-49),(MuskSP-68),(KBS-Mac-68),(Paw-13),(328PNA062)	70,22,12/19,3,6/19,5,2/22,3,1/21,1,1/13,1,1/19,3,1/29,3,1/65,23,14/26,6,2/29,4,2/8,1,1/25,1,1	1.50427503121e-24	CG
2	16773354	61	MNF-Che-49,MuskSP-68,Paw-13,Yng-4,KBS-Mac-68,KBS-Mac-74,MNF-Che-47,(LI-SET-036),(MSGA-10),(Yng-53)///BRR4,(BRR57),(328PNA062)	24,1,1/47,1,1/38,1,1/1,1,1/2,1,1/9,1,1/1,1,1/1,1,1/1,1,1/1,1,1/37,1,1/1,1,1/1,1,1	1.31256602138e-16	CG
2	16841176	53	MuskSP-68,(LI-SET-036),(BRR4),(BRR57),(MSGA-10),(KBS-Mac-68),(KBS-Mac-74),(Paw-13),(328PNA062),(Yng-53)///MNF-Che-47,(MNF-Che-49),(Yng-4)	12,1,1/25,1,1/27,1,1/81,17,1/66,1,2/27,1,1/4,1,1/28,1,1/7,1,1/31,1,1/38,1,1/51,1,1/34,1,1	7.40005425068e-05	CG
2	16890179	270	MNF-Che-49,MuskSP-68,Paw-13,Yng-4,KBS-Mac-68,Yng-53,MSGA-10,328PNA062,KBS-Mac-74,MNF-Che-47,BRR4,BRR57///LI-SET-036	9,2,1/80,55,5/73,42,7/77,50,3/75,54,5/80,50,7/84,57,7/71,42,6/74,50,4/79,52,5/81,36,5/71,45,9/76,48,5	9.33049354142e-42	CG
2	16933871	63	Yng-4,(Paw-13)///MNF-Che-49,MuskSP-68,KBS-Mac-68,Yng-53,MSGA-10,328PNA062,KBS-Mac-74,MNF-Che-47,BRR4,BRR57,LI-SET-036	1,1,1/1,1,1/1,1,1/1,1,1/1,1,1/1,1,1/1,1,1/1,1,1/1,1,1/48,1,1/1,1,1/76,1,1/25,1,1	3.98072691943e-18	CG
2	16953031	233	MNF-Che-49,MNF-Che-47///MuskSP-68,Paw-13,Yng-4,KBS-Mac-68,Yng-53,MSGA-10,328PNA062,KBS-Mac-74,BRR4,BRR57,LI-SET-036	92,68,17/92,68,23/93,64,22/4,2,1/5,3,2/92,68,21/87,63,20/87,66,26/92,65,25/91,59,20/93,71,21/92,65,26/93,66,25	8.23708368e-162	CG,CHG
2	16980368	301	MNF-Che-49,MuskSP-68,Yng-4,KBS-Mac-68,MSGA-10,MNF-Che-47,LI-SET-036,KBS-Mac-74///Paw-13,328PNA062,BRR57,Yng-53,BRR4	1,1,1/59,34,43/66,30,37/2,2,1/1,3,2/2,1,3/1,1,2/1,1,4/5,1,3/68,23,38/67,39,45/4,1,7/64,37,43	0.0	CG
2	16980697	85	MuskSP-68,LI-SET-036,(MNF-Che-47),(MNF-Che-49),(MSGA-10),(KBS-Mac-68),(KBS-Mac-74),(Paw-13),(Yng-4)///328PNA062,(BRR4),(BRR57),(Yng-53)	1,1,1/72,33,4/97,37,2/1,5,1/1,1,1/17,2,1/29,1,1/25,1,1/1,1,2/64,3,1/86,53,4/1,1,1/58,24,1	4.61243463169e-07	CG,CHG
2	16982940	237	BRR4,Paw-13,Yng-53,328PNA062,BRR57///MNF-Che-49,MuskSP-68,Yng-4,KBS-Mac-68,MSGA-10,MNF-Che-47,LI-SET-036,KBS-Mac-74	1,1,1/65,44,51/59,45,52/1,1,1/1,1,1/1,1,1/1,1,1/1,3,1/6,1,3/57,28,49/61,41,47/8,1,3/61,32,47	2.61980816e-289	CG,CHG,CHH
2	17349179	395	MuskSP-68,Yng-53,MSGA-10,KBS-Mac-74,Yng-4,328PNA062,LI-SET-036,KBS-Mac-68,Paw-13///BRR4,MNF-Che-49,MNF-Che-47,BRR57	1,1,1/80,65,41/66,50,43/70,48,37/76,59,42/3,2,1/7,5,3/8,6,4/6,7,9/5,1,2/1,1,1/1,1,1/1,1,1	4.00788093115e-157	CG
2	17499418	112	MuskSP-68,Yng-53///MNF-Che-49,Paw-13,Yng-4,KBS-Mac-68,MSGA-10,328PNA062,KBS-Mac-74,MNF-Che-47,BRR4,BRR57,LI-SET-036	3,1,1/4,2,1/3,1,1/4,1,1/2,4,1/2,1,1/83,28,4/1,1,1/1,1,1/2,1,1/4,1,1/2,6,1/73,23,3	3.79712156463e-53	CG,CHG
2	17690221	169	MuskSP-68,328PNA062,Paw-13,Yng-4,Yng-53,MSGA-10,LI-SET-036,(KBS-Mac-68)///BRR4,BRR57,(MNF-Che-49)	1,1,1/54,38,19/38,38,35/-,-,-/23,27,20/1,1,1/2,1,1/11,9,13/-,-,-/8,5,2/2,1,1/1,2,6/1,1,1	2.16619921865e-43	CG
2	17690609	635	328PNA062,KBS-Mac-74,MNF-Che-49,MNF-Che-47,KBS-Mac-68///BRR4///Paw-13,Yng-4,MuskSP-68,Yng-53,MSGA-10///BRR57,LI-SET-036	48,27,18/83,48,21/57,34,19/2,1,1/2,1,2/6,3,6/6,3,8/10,3,3/1,1,1/6,3,6/2,1,2/6,4,11/6,3,8	1.17961098024e-173	CG
2	17840697	63	Paw-13,(MNF-Che-49),(Yng-4),(Yng-53)///KBS-Mac-68,(LI-SET-036),(BRR4),(BRR57),(MNF-Che-47),(MSGA-10),(MuskSP-68),(KBS-Mac-74),(328PNA062)	36,1,1/32,1,1/36,1,1/34,1,1/50,1,1/33,1,1/33,1,1/4,1,1/12,1,1/79,1,1/37,1,1/58,3,1/49,1,1	2.21815799782e-05	CG
2	17848332	223	MNF-Che-49,MuskSP-68,Yng-4,KBS-Mac-68,Yng-53,MSGA-10,KBS-Mac-74,MNF-Che-47,LI-SET-036///Paw-13,328PNA062,BRR4,BRR57	14,2,1/61,32,2/62,26,1/2,1,1/1,1,1/1,1,1/3,1,1/5,1,1/1,1,1/76,38,2/63,24,1/2,1,1/2,1,1	2.35530261794e-75	CG
2	18179784	56	MNF-Che-49,Paw-13,(LI-SET-036),(MNF-Che-47),(MuskSP-68),(KBS-Mac-68),(KBS-Mac-74),(328PNA062),(Yng-4),(Yng-53)///BRR4,(BRR57),(MSGA-10)	60,1,1/14,1,1/21,1,1/89,1,1/83,1,1/22,1,1/60,1,1/51,1,1/58,1,1/85,1,1/52,1,1/56,1,1/56,1,1	2.52825934297e-11	CG
2	18191747	118	MuskSP-68,Paw-13,Yng-4,Yng-53,MSGA-10,328PNA062,MNF-Che-47,LI-SET-036,(BRR57)///KBS-Mac-68,KBS-Mac-74	4,4,1/-,-,-/40,19,12/17,5,1/-,-,-/1,3,1/1,1,2/69,59,26/73,57,13/1,1,1/1,1,1/1,1,1/1,1,1	1.06091206715e-41	CG,CHG
2	18387588	96	MuskSP-68,Paw-13,Yng-4,KBS-Mac-68,328PNA062,KBS-Mac-74,BRR4,BRR57,LI-SET-036,(Yng-53)///MSGA-10,(MNF-Che-47),(MNF-Che-49)	2,1,1/1,1,1/1,1,1/48,16,5/37,13,4/65,16,7/5,3,2/2,1,1/5,3,3/2,3,3/3,2,2/5,2,3/27,8,3	2.25555390728e-29	CG,CHG
2	18387717	91	MuskSP-68,Paw-13,KBS-Mac-68,MSGA-10,328PNA062,LI-SET-036,Yng-4,BRR57,(BRR4),(KBS-Mac-74)///MNF-Che-49,MNF-Che-47,(Yng-53)	1,1,1/1,1,1/1,1,1/37,13,3/41,21,5/1,1,2/2,1,1/1,1,1/11,2,1/1,1,1/4,2,2/4,3,2/25,16,2	1.70487006084e-27	CG
2	18387844	301	MuskSP-68,Paw-13,Yng-4,KBS-Mac-68,Yng-53,MSGA-10,328PNA062,KBS-Mac-74,MNF-Che-47,MNF-Che-49///BRR4,BRR57,LI-SET-036	12,1,1/10,11,4/10,5,7/82,51,26/81,54,24/87,49,25/81,64,35/74,58,39/84,67,41/84,70,38/84,65,41/80,66,33/86,56,33	1.27536269909e-103	CG
2	18390847	494	BRR57,LI-SET-036,BRR4///MNF-Che-49,MuskSP-68,Paw-13,KBS-Mac-68,Yng-53,MSGA-10,328PNA062,KBS-Mac-74,MNF-Che-47,Yng-4	1,1,1/7,5,4/10,6,3/92,71,29/81,60,26/80,61,26/85,66,31/72,57,29/85,68,33/83,60,28/82,69,33/67,54,24/87,64,30	1.88849652492e-105	CG
2	18393148	58	MNF-Che-49,MuskSP-68,Paw-13,KBS-Mac-68,Yng-53,MSGA-10,328PNA062,KBS-Mac-74,MNF-Che-47,(BRR4)///BRR57,LI-SET-036,(Yng-4)	61,9,2/30,6,2/80,18,3/1,1,1/1,1,1/1,1,1/1,1,1/1,1,1/1,1,1/1,2,2/1,1,1/33,12,5/2,1,1	5.54619768969e-25	CG
2	18393403	277	MNF-Che-49,MuskSP-68,Paw-13,Yng-4,KBS-Mac-68,Yng-53,MSGA-10,328PNA062,KBS-Mac-74,MNF-Che-47///BRR4,BRR57,LI-SET-036	7,4,1/10,1,1/3,3,1/84,69,33/84,64,28/91,69,33/93,71,34/69,53,27/88,68,28/85,64,27/84,61,33/68,64,26/82,65,30	4.10275477677e-140	CG,CHG
2	18395655	72	MNF-Che-49,MuskSP-68,Paw-13,KBS-Mac-68,Yng-53,KBS-Mac-74,MNF-Che-47,BRR4,BRR57,LI-SET-036,(Yng-4)///328PNA062,(MSGA-10)	22,1,1/15,1,1/18,1,1/1,1,1/1,1,1/79,2,1/1,1,1/3,1,1/1,1,1/1,1,1/80,11,3/19,4,1/1,1,1	2.35773627702e-19	CG
2	18395747	137	Yng-4,328PNA062,(MSGA-10)///MNF-Che-49,MuskSP-68,Paw-13,KBS-Mac-68,Yng-53,KBS-Mac-74,MNF-Che-47,BRR4,BRR57,LI-SET-036	1,1,1/1,1,1/1,1,1/2,1,1/1,1,1/53,10,2/3,1,1/2,1,1/3,2,2/2,1,1/84,32,6/83,31,4/5,3,1	1.46986372851e-62	CG,CHG
2	18395902	77	Yng-4,328PNA062///MNF-Che-49,MuskSP-68,Paw-13,KBS-Mac-68,Yng-53,MSGA-10,KBS-Mac-74,MNF-Che-47,BRR4,LI-SET-036	1,1,1/1,1,1/-,-,-/1,1,1/4,1,3/6,1,1/3,1,1/2,1,1/3,1,2/5,1,1/68,42,13/67,28,8/2,1,5	3.30021405852e-25	CG,CHG
2	18396032	122	MuskSP-68,Paw-13,Yng-4,Yng-53,MSGA-10,328PNA062,KBS-Mac-74,KBS-Mac-68,(MNF-Che-47)///LI-SET-036,BRR4,BRR57	1,1,1/11,14,10/10,9,4/75,60,50/-,-,-/68,72,57/65,68,48/50,58,47/78,67,56/62,67,45/78,78,46/64,75,59/68,74,48	4.65935202738e-46	CG
2	18465003	240	MuskSP-68,Paw-13,Yng-4,Yng-53,MSGA-10,BRR4,BRR57,LI-SET-036,(328PNA062)///KBS-Mac-68///MNF-Che-47	80,75,61/83,77,53/74,68,56/1,9,10/-,-,-/83,80,52/80,74,51/8,16,16/-,-,-/83,71,46/49,52,49/75,77,58/76,76,55	2.92361688816e-120	CG,CHG
2	18465244	231	328PNA062///MuskSP-68,Paw-13,Yng-53,MSGA-10,LI-SET-036,(Yng-4)///BRR4,BRR57	46,31,22/63,47,22/66,51,18/-,-,-/-,-,-/44,25,12/47,28,6/-,-,-/-,-,-/56,30,9/3,1,1/43,26,21/35,21,8	9.00630513362e-27	CG,CHG
2	18496974	241	MuskSP-68,Yng-4,Yng-53,MSGA-10,328PNA062,LI-SET-036,MNF-Che-47,(Paw-13)///KBS-Mac-74,BRR4,KBS-Mac-68,(MNF-Che-49)	54,44,7/1,1,1/-,-,-/49,25,6/21,5,2/61,34,7/66,27,11/13,2,1/8,1,1/53,20,4/55,22,5/62,33,7/69,32,7	1.7356892562e-24	CG
2	18511734	62	MuskSP-68,(BRR4),(MNF-Che-47),(MNF-Che-49),(Paw-13),(328PNA062),(Yng-4),(Yng-53)///KBS-Mac-68,(LI-SET-036),(BRR57),(MSGA-10),(KBS-Mac-74)	28,1,1/42,1,1/21,2,1/39,1,1/36,1,1/18,1,1/68,1,1/3,1,1/29,1,1/43,1,1/36,1,1/58,1,1/70,2,1	3.46037664293e-07	CG
2	18570447	78	MuskSP-68,KBS-Mac-68,MSGA-10,328PNA062,LI-SET-036,KBS-Mac-74,(BRR57)///MNF-Che-49,Paw-13,MNF-Che-47,(BRR4),(Yng-4),(Yng-53)	1,1,1/49,1,5/28,1,1/63,1,1/66,2,1/1,1,1/2,1,1/1,1,1/3,1,1/62,1,11/2,1,1/51,3,2/50,2,2	7.60156359102e-27	CG
2	18663250	407	MNF-Che-49,MuskSP-68,KBS-Mac-68,MSGA-10,KBS-Mac-74,MNF-Che-47,LI-SET-036///Paw-13,Yng-53,328PNA062,BRR4,BRR57	1,3,2/75,47,51/76,48,48/5,4,4/1,1,1/1,1,1/1,1,1/1,5,1/1,1,1/76,43,47/80,44,47/-,-,-/75,47,48	0.0	CG
2	18664331	127	KBS-Mac-68,MNF-Che-47///Paw-13,Yng-53,328PNA062,BRR4,BRR57	-,-,-/90,41,75/75,40,60/1,17,2/-,-,-/-,-,-/-,-,-/1,1,2/-,-,-/99,39,70/67,46,60/-,-,-/89,29,76	1.24142024707e-50	CG,CHH
2	18681036	127	MNF-Che-49,KBS-Mac-68,MSGA-10,LI-SET-036///Paw-13,Yng-53,328PNA062,BRR4,BRR57	-,10,10/-,81,75/-,82,78/-,-,-/-,1,12/-,10,21/-,-,-/-,1,6/-,-,-/-,76,71/-,78,75/-,-,-/-,76,72	5.02352446382e-54	CHG,CHH
2	18824164	51	MNF-Che-49,(BRR4),(MNF-Che-47),(MSGA-10),(MuskSP-68),(KBS-Mac-74),(Paw-13)///Yng-4,(LI-SET-036),(BRR57),(KBS-Mac-68),(328PNA062),(Yng-53)	31,1,1/56,2,1/38,1,1/80,1,1/84,1,1/84,1,1/83,1,1/50,1,1/62,1,1/62,1,1/34,1,1/28,1,1/32,1,1	9.8950431716e-05	CG
2	18872246	60	MNF-Che-49,MuskSP-68,KBS-Mac-68,BRR57,(LI-SET-036),(MNF-Che-47),(MSGA-10),(KBS-Mac-74),(Paw-13),(Yng-4),(Yng-53)///328PNA062,(BRR4)	40,1,1/23,1,1/65,1,1/55,1,1/70,1,1/48,1,1/70,1,1/62,1,1/46,1,1/39,1,1/1,1,1/46,1,1/36,1,1	1.19568296039e-14	CG
2	19200595	674	MNF-Che-49,KBS-Mac-68,328PNA062,KBS-Mac-74,MNF-Che-47///MuskSP-68,Paw-13,Yng-4,Yng-53,BRR4,BRR57,LI-SET-036///MSGA-10	87,46,23/86,51,21/85,51,18/1,1,1/7,1,1/76,29,14/87,48,19/9,5,1/2,2,1/86,40,14/5,3,2/87,43,18/86,50,22	0.0	CG
2	19206437	82	Yng-53,MSGA-10,KBS-Mac-74,(BRR4),(BRR57),(MNF-Che-47),(MNF-Che-49),(MuskSP-68),(KBS-Mac-68),(328PNA062),(Yng-4)///LI-SET-036,(Paw-13)	46,4,2/1,1,1/4,4,1/13,3,1/9,1,1/1,1,1/5,1,1/9,1,1/1,1,1/27,1,1/9,1,1/1,1,1/1,1,1	1.00803370247e-08	CG
2	19219985	51	MNF-Che-49,Yng-4,(MNF-Che-47),(MSGA-10)///Paw-13,KBS-Mac-74,(LI-SET-036),(BRR4),(BRR57),(KBS-Mac-68),(328PNA062),(Yng-53)	59,18,1/56,30,3/56,18,10/22,18,14/4,3,16/38,16,15/-,-,-/68,32,12/84,31,19/72,40,11/67,22,6/17,1,1/75,19,5	2.3904629266e-09	CG,CHG
2	19280258	60	Yng-4,MNF-Che-47,MNF-Che-49,Yng-53,(KBS-Mac-68),(KBS-Mac-74),(Paw-13),(328PNA062)///MuskSP-68,LI-SET-036,(BRR4),(BRR57),(MSGA-10)	75,1,1/47,1,1/56,1,1/12,1,1/20,1,1/53,1,1/78,1,1/35,1,1/41,1,1/42,1,1/35,1,1/1,2,1/21,1,1	4.91751871683e-13	CG
2	19304486	123	Yng-4///MNF-Che-49,MuskSP-68,Paw-13,KBS-Mac-68,MSGA-10,328PNA062,KBS-Mac-74,BRR4,LI-SET-036,MNF-Che-47,BRR57///Yng-53	5,4,3/1,2,1/8,6,9/4,8,5/1,1,1/1,2,3/5,6,6/1,1,1/1,1,1/1,1,1/1,1,1/41,42,36/9,17,17	6.69658405926e-37	CG,CHG,CHH
2	19697332	250	MSGA-10,MNF-Che-47,BRR57,LI-SET-036,MNF-Che-49,Yng-53,(BRR4),(MuskSP-68),(328PNA062)///Yng-4,KBS-Mac-68	86,60,58/75,27,32/65,46,43/92,46,36/86,51,29/93,36,41/93,41,34/60,7,15/-,-,-/-,-,-/83,49,38/20,12,15/89,55,32	5.85505297013e-15	CG,CHG
3	133382	160	LI-SET-036///MNF-Che-49,MuskSP-68,Paw-13,Yng-4,Yng-53,MSGA-10,328PNA062,MNF-Che-47,BRR4,BRR57,(KBS-Mac-68)	70,32,4/1,1,1/1,1,1/1,1,1/1,1,1/1,1,1/1,1,1/15,12,3/-,-,-/1,2,1/1,1,2/1,1,1/1,1,1	1.84864471046e-36	CG
3	158956	164	Paw-13///MNF-Che-49,MuskSP-68,Yng-4,KBS-Mac-68,MSGA-10,328PNA062,KBS-Mac-74,MNF-Che-47,BRR4,BRR57,LI-SET-036	1,1,1/1,1,1/1,8,1/1,1,1/2,1,3/1,1,1/1,1,1/1,1,1/1,1,1/63,64,35/1,1,1/16,3,5/-,-,-	2.68431838869e-34	CG,CHG,CHH
3	161284	61	328PNA062///MNF-Che-49,MuskSP-68,Paw-13,Yng-4,KBS-Mac-68,Yng-53,MSGA-10,KBS-Mac-74,MNF-Che-47,BRR4,BRR57,LI-SET-036	1,1,1/1,1,1/1,1,1/1,1,1/1,1,1/1,1,2/1,2,1/1,1,1/1,1,1/3,1,1/56,1,1/1,1,1/4,1,1	1.39527993437e-15	CG
3	283904	60	Yng-53,328PNA062,KBS-Mac-74,(BRR57),(MNF-Che-47),(MNF-Che-49),(MSGA-10),(MuskSP-68),(KBS-Mac-68),(Paw-13),(Yng-4)///BRR4	-,-,-/-,7,35/-,1,1/-,1,1/-,1,1/-,1,2/-,1,1/-,1,1/-,1,1/-,1,1/-,1,1/-,1,1/-,1,1	2.21992058022e-08	CHH
3	293048	82	Paw-13,(BRR4)///MNF-Che-49,MuskSP-68,Yng-4,MSGA-10,KBS-Mac-74,MNF-Che-47,LI-SET-036,(BRR57),(KBS-Mac-68),(328PNA062),(Yng-53)	1,1,1/61,7,3/36,2,2/1,1,1/1,1,1/1,1,1/1,1,1/6,1,1/1,1,1/79,3,2/7,1,4/1,1,1/4,1,2	7.4088778185e-13	CG
3	293131	276	MNF-Che-49,Yng-4,KBS-Mac-68,KBS-Mac-74,LI-SET-036///Paw-13,Yng-53,328PNA062,BRR4,BRR57	1,9,1/83,41,46/80,41,50/-,-,-/3,1,1/-,-,-/-,-,-/2,1,1/1,1,1/82,37,38/84,38,51/9,1,2/81,46,46	4.50122317241e-240	CG,CHG
3	296684	69	KBS-Mac-74,BRR4,BRR57,(LI-SET-036),(MNF-Che-49),(Yng-53)///328PNA062,(MNF-Che-47),(MSGA-10),(MuskSP-68),(Paw-13)	42,1,1/1,1,1/1,1,1/43,2,1/42,1,2/47,1,1/45,2,2/-,-,-/20,1,1/44,6,4/68,14,1/-,-,-/39,1,1	2.98957989518e-11	CG,CHG
3	315653	58	KBS-Mac-68,Yng-53,MSGA-10,328PNA062,KBS-Mac-74,MNF-Che-47,(MNF-Che-49),(MuskSP-68),(Paw-13),(Yng-4)///LI-SET-036,(BRR4),(BRR57)	85,-,1/69,-,1/64,-,1/22,-,1/21,-,1/6,-,1/44,-,1/11,-,1/1,-,1/28,-,1/2,-,1/21,-,1/1,-,1	1.3038888892e-09	CG
3	325555	54	MuskSP-68,Paw-13,KBS-Mac-74,(MSGA-10)///BRR4	-,-,-/19,43,51/-,-,-/-,-,-/-,-,-/5,1,9/1,1,1/-,-,-/1,1,1/1,1,1/-,-,-/-,-,-/-,-,-	3.35434085106e-09	CHG,CHH
3	325624	56	MuskSP-68,Paw-13,MNF-Che-49,(328PNA062),(Yng-53)///BRR57,BRR4,(MSGA-10),(KBS-Mac-74)	-,-,-/83,50,47/78,56,53/-,-,-/1,1,1/67,50,34/1,1,1/-,-,-/19,67,44/15,1,4/64,13,11/-,-,-/60,1,8	1.52522067712e-14	CG,CHG,CHH
3	325682	89	MNF-Che-49///328PNA062,BRR4,(BRR57),(MSGA-10)	-,-,-/75,40,27/77,46,5/-,-,-/1,1,1/47,20,7/-,-,-/-,-,-/-,-,-/-,-,-/76,20,7/-,-,-/-,-,-	7.5049632768e-08	CG
3	363252	53	MuskSP-68///Paw-13,Yng-4,KBS-Mac-68,Yng-53,KBS-Mac-74,MNF-Che-47,BRR4,BRR57,LI-SET-036,(MNF-Che-49),(MSGA-10),(328PNA062)	1,1,2/1,1,1/1,1,1/2,1,1/5,1,1/21,1,1/60,1,1/1,1,1/1,1,1/3,2,1/12,1,1/1,1,1/1,1,1	3.05711409071e-13	CG
3	414127	138	MuskSP-68///Paw-13,(MNF-Che-49),(MSGA-10),(KBS-Mac-68),(KBS-Mac-74),(328PNA062)	-,-,-/-,-,-/-,-,-/-,-,-/1,1,1/17,15,6/71,23,35/1,1,2/1,1,1/1,1,1/1,1,2/-,-,-/-,-,-	3.24538670481e-05	CG
3	424272	68	KBS-Mac-74,BRR4,BRR57,MNF-Che-49,KBS-Mac-68,MNF-Che-47,(MSGA-10),(328PNA062),(Yng-53)///Paw-13,MuskSP-68,(LI-SET-036),(Yng-4)	45,1,1/1,1,1/1,1,1/5,1,2/4,1,1/31,1,1/78,1,1/3,1,1/1,1,1/82,1,1/19,1,1/59,1,1/41,1,1	1.42362722323e-15	CG
3	492953	93	KBS-Mac-74,BRR57,(LI-SET-036),(BRR4),(MNF-Che-49),(KBS-Mac-68),(Paw-13),(328PNA062)///MNF-Che-47,(MSGA-10),(MuskSP-68),(Yng-53)	-,20,23/-,19,26/-,26,29/-,7,6/-,21,16/-,10,13/-,12,11/-,14,19/-,25,24/-,18,19/-,24,21/-,-,-/-,14,7	2.23863188839e-08	CHG,CHH
3	557516	560	KBS-Mac-74,Paw-13,BRR4,LI-SET-036,BRR57,(MuskSP-68),(KBS-Mac-68),(Yng-4)///MNF-Che-49,Yng-53,328PNA062,MNF-Che-47,(MSGA-10)	66,63,49/62,45,35/53,42,40/8,3,6/2,4,5/12,11,7/42,28,28/59,48,36/68,67,45/60,46,38/4,1,2/56,45,44/1,2,4	1.05386785882e-184	CG
3	667096	89	Yng-53,(328PNA062)///KBS-Mac-74,(BRR57),(Paw-13)	-,-,-/-,-,-/-,-,39/-,-,-/-,-,-/-,-,-/-,-,-/-,-,-/-,-,68/-,-,55/-,-,1/-,-,-/-,-,2	3.4633672921e-06	CHH
3	667185	93	MNF-Che-49,Yng-4,KBS-Mac-68,MSGA-10,328PNA062,BRR4,(LI-SET-036),(MNF-Che-47),(Yng-53)///Paw-13,KBS-Mac-74,(BRR57)	11,1,3/1,1,1/19,50,25/3,1,9/1,1,1/1,1,1/-,-,-/1,1,1/62,50,55/52,67,48/5,1,2/1,1,1/32,33,14	3.0776242538e-23	CG,CHG
3	691233	67	Paw-13///MNF-Che-49,KBS-Mac-68,Yng-53,328PNA062,MNF-Che-47,(LI-SET-036),(BRR4),(BRR57),(MSGA-10),(MuskSP-68),(KBS-Mac-74),(Yng-4)	87,1,1/70,1,1/68,1,1/90,1,1/86,1,1/53,1,1/68,1,1/85,1,1/67,1,1/3,1,1/86,2,1/61,1,1/86,1,1	1.69082336494e-24	CG
3	756820	65	MSGA-10,(MNF-Che-47),(MNF-Che-49),(MuskSP-68),(KBS-Mac-68),(KBS-Mac-74),(Paw-13),(328PNA062),(Yng-53)///BRR4,BRR57,(LI-SET-036)	64,25,31/83,64,41/85,67,29/60,25,34/86,11,7/53,1,1/48,1,1/59,15,15/78,18,18/77,1,1/72,8,3/-,-,-/54,40,3	1.23159178096e-07	CHG,CHH
3	860724	75	Yng-53,(Paw-13)///MNF-Che-49,MuskSP-68,Yng-4,KBS-Mac-68,MSGA-10,328PNA062,KBS-Mac-74,MNF-Che-47,BRR4,BRR57,LI-SET-036	1,1,1/1,1,1/1,1,1/6,1,1/1,1,1/2,1,1/1,1,1/1,1,1/1,1,1/48,1,1/1,1,1/1,1,1/72,1,1	1.21494720957e-12	CG
3	874632	61	MuskSP-68,Yng-53,(MNF-Che-47),(KBS-Mac-68)///328PNA062,(LI-SET-036),(BRR4),(BRR57),(MNF-Che-49),(MSGA-10),(KBS-Mac-74),(Paw-13),(Yng-4)	62,1,1/65,1,1/62,1,1/36,1,1/59,4,1/37,7,1/2,1,1/32,2,1/43,1,1/55,1,1/69,12,1/65,1,1/1,1,1	2.11952459507e-08	CG
3	875055	111	Yng-53,(LI-SET-036),(KBS-Mac-68),(Yng-4)///KBS-Mac-74,(BRR4),(BRR57),(MNF-Che-47),(MNF-Che-49),(MSGA-10),(MuskSP-68),(Paw-13),(328PNA062)	1,1,1/44,12,16/45,11,2/62,4,4/38,13,2/63,1,2/63,17,14/43,1,3/48,24,13/64,6,10/61,9,9/7,1,1/11,1,1	0.000106233729285	CG,CHH
3	930295	70	Yng-53,Yng-4,KBS-Mac-74,MSGA-10,LI-SET-036///MuskSP-68,MNF-Che-49,BRR57,(MNF-Che-47),(328PNA062)///Paw-13,KBS-Mac-68,BRR4	23,27,43/1,1,1/8,14,27/18,7,27/5,19,25/28,47,49/3,7,13/1,1,1/28,45,43/1,1,1/22,20,38/36,46,56/36,46,62	3.65876282353e-50	CG,CHG,CHH
3	933927	149	Paw-13,Yng-53,328PNA062,(BRR4),(BRR57),(MNF-Che-47),(MNF-Che-49),(MSGA-10),(MuskSP-68),(Yng-4)///KBS-Mac-68,(LI-SET-036),(KBS-Mac-74)	69,14,2/87,34,5/90,35,5/88,31,6/88,28,5/91,31,6/85,23,3/70,7,1/82,16,4/89,38,7/89,36,8/86,29,3/89,32,6	9.18338585233e-13	CHG
3	934077	265	LI-SET-036,KBS-Mac-74,KBS-Mac-68,(MuskSP-68)///MNF-Che-49,Paw-13,Yng-53,MSGA-10,MNF-Che-47,BRR4,BRR57,328PNA062,Yng-4	2,1,1/83,27,1/84,30,2/87,28,2/82,22,1/84,35,4/37,8,1/11,1,1/10,1,1/83,34,3/73,32,3/72,21,2/86,27,3	1.82580317983e-121	CG
3	935288	402	Paw-13,BRR4,BRR57,LI-SET-036,(MNF-Che-49),(MuskSP-68),(KBS-Mac-68),(KBS-Mac-74)///Yng-53,(MNF-Che-47),(MSGA-10),(328PNA062),(Yng-4)	21,7,1/11,7,1/11,2,1/44,22,2/44,12,2/50,18,2/19,11,1/28,8,1/35,14,2/17,4,1/57,19,3/48,18,2/78,26,5	1.28840277488e-19	CG
3	935861	82	Yng-53///MuskSP-68,KBS-Mac-68,MSGA-10,328PNA062,KBS-Mac-74,MNF-Che-47,BRR4,LI-SET-036,(BRR57),(MNF-Che-49),(Paw-13),(Yng-4)	1,1,1/5,1,1/30,1,3/1,1,1/19,12,1/1,1,2/6,2,1/1,1,1/1,1,1/33,4,1/3,2,1/17,2,1/80,22,2	1.77611643818e-17	CG
3	986285	83	Paw-13,(BRR4),(MNF-Che-47),(MNF-Che-49),(KBS-Mac-68),(KBS-Mac-74),(328PNA062),(Yng-4)///Yng-53,(LI-SET-036),(BRR57),(MSGA-10),(MuskSP-68)	-,-,25/-,-,13/-,-,21/-,-,15/-,-,14/-,-,19/-,-,16/-,-,15/-,-,12/-,-,8/-,-,15/-,-,15/-,-,24	4.98852023807e-06	CHH
3	1133324	172	MNF-Che-49,Paw-13,Yng-4,MNF-Che-47///MuskSP-68,KBS-Mac-68,Yng-53,MSGA-10,328PNA062,KBS-Mac-74,BRR4,BRR57,LI-SET-036	1,1,1/1,1,1/1,13,3/51,37,40/50,28,34/1,1,1/1,1,1/1,1,1/11,1,28/33,25,37/1,1,1/46,34,50/1,1,1	1.81916468732e-69	CG,CHG
3	1165992	79	MNF-Che-49,KBS-Mac-74,BRR4,MuskSP-68,Yng-53,328PNA062,MNF-Che-47,BRR57,(LI-SET-036),(Paw-13)///Yng-4,KBS-Mac-68,MSGA-10	-,31,20/-,46,23/-,32,16/-,38,16/-,43,26/-,12,5/-,43,25/-,2,1/-,49,25/-,41,26/-,45,21/-,1,1/-,45,30	1.05037952288e-30	CHG,CHH
3	1191303	73	MNF-Che-47,BRR57,Yng-4,(BRR4),(MNF-Che-49),(Paw-13),(Yng-53)///KBS-Mac-68,MSGA-10,KBS-Mac-74,MuskSP-68,(LI-SET-036),(328PNA062)	18,1,1/44,1,1/63,1,1/68,1,1/34,1,1/1,1,1/10,1,1/2,1,1/2,1,1/46,1,1/19,1,1/61,1,1/48,1,1	1.81241468493e-28	CG
3	1210790	51	LI-SET-036,KBS-Mac-68///MSGA-10,MNF-Che-47,BRR4,MNF-Che-49,MuskSP-68,Paw-13,328PNA062,BRR57,(KBS-Mac-74),(Yng-4),(Yng-53)	48,8,3/1,2,1/7,1,1/3,1,1/10,1,1/2,1,1/7,1,1/55,7,3/11,6,2/10,1,1/8,1,1/10,5,2/9,3,1	6.39782136772e-18	CG
3	1282966	64	KBS-Mac-74,MNF-Che-47,(BRR4),(BRR57),(MNF-Che-49),(MuskSP-68),(KBS-Mac-68),(328PNA062),(Yng-4),(Yng-53)///LI-SET-036,(MSGA-10),(Paw-13)	50,12,1/19,1,1/7,4,1/1,1,1/27,2,1/56,3,1/14,1,1/14,1,2/2,1,1/44,7,1/11,1,1/13,1,1/11,1,1	1.54040205368e-06	CG
3	1284514	375	328PNA062///MNF-Che-49,Paw-13,Yng-4,KBS-Mac-68,Yng-53,BRR57,LI-SET-036,(MNF-Che-47),(MSGA-10)	6,1,1/-,-,-/9,2,1/19,1,1/8,1,1/15,1,1/-,-,-/2,1,1/-,-,-/9,1,1/62,12,2/9,1,1/10,1,1	3.44948478664e-11	CG
3	1357511	60	MuskSP-68,Yng-4,328PNA062,(BRR4),(BRR57),(MNF-Che-47),(MNF-Che-49),(KBS-Mac-68),(KBS-Mac-74),(Paw-13),(Yng-53)///MSGA-10,LI-SET-036	87,1,1/24,1,1/21,1,1/17,1,1/19,1,1/83,1,1/1,1,1/35,1,1/21,1,1/17,1,1/2,1,1/16,1,1/27,1,1	2.43518862222e-19	CG
3	1357679	119	KBS-Mac-68,KBS-Mac-74,LI-SET-036,MSGA-10///MuskSP-68,Paw-13,Yng-4,Yng-53,328PNA062,MNF-Che-49,MNF-Che-47,(BRR4),(BRR57)	76,1,1/23,1,1/23,1,1/10,1,1/10,1,1/65,1,1/3,1,1/76,1,1/79,1,1/4,1,1/1,1,1/3,1,1/1,1,1	1.00835038359e-66	CG
3	1409004	73	Yng-53,MSGA-10,(LI-SET-036),(KBS-Mac-74),(Paw-13),(328PNA062),(Yng-4)///BRR57,(BRR4),(MNF-Che-47),(MNF-Che-49),(MuskSP-68),(KBS-Mac-68)	27,1,1/64,1,1/82,1,1/54,1,1/52,1,1/2,1,1/48,1,1/46,1,1/26,1,1/28,1,1/24,1,1/26,1,1/14,1,1	1.79145607534e-09	CG
3	1481515	54	MuskSP-68,Paw-13,Yng-4,MNF-Che-47,LI-SET-036,(BRR4),(BRR57),(MNF-Che-49),(MSGA-10),(KBS-Mac-68),(328PNA062)///KBS-Mac-74,(Yng-53)	85,1,1/76,1,1/65,1,1/76,1,1/65,1,1/66,1,1/88,1,1/49,1,1/14,1,1/80,4,1/56,1,1/84,1,1/43,1,1	1.79935677928e-17	CG
3	1510503	63	MuskSP-68,(LI-SET-036),(BRR4),(BRR57)///MNF-Che-49,Paw-13,Yng-4,KBS-Mac-68,Yng-53,MSGA-10,328PNA062,KBS-Mac-74,MNF-Che-47	71,1,1/50,1,1/42,1,1/1,1,1/1,1,1/6,1,1/76,1,1/1,1,1/1,1,1/1,1,1/2,1,1/1,1,1/5,1,5	2.24226171621e-12	CG
3	1526283	343	MNF-Che-47///Paw-13,Yng-53,328PNA062,BRR4,BRR57	-,-,-/88,81,47/75,74,46/1,1,1/-,-,-/-,-,-/-,-,-/-,-,-/-,-,-/88,69,46/85,72,59/-,-,-/90,78,57	7.28386133754e-51	CG,CHG
3	1535260	333	Paw-13,Yng-53,328PNA062,BRR4///MNF-Che-49,MNF-Che-47	-,-,-/75,62,38/-,-,-/1,1,1/1,1,1/-,-,-/-,-,-/-,-,-/-,-,-/82,54,31/74,70,49/-,-,-/84,76,38	8.10147708087e-83	CG,CHG
3	1547112	77	MNF-Che-49,(MNF-Che-47),(MSGA-10),(KBS-Mac-68)///Paw-13,Yng-53,328PNA062,(LI-SET-036),(BRR4),(BRR57),(MuskSP-68),(KBS-Mac-74),(Yng-4)	32,1,1/20,1,1/8,1,1/78,1,1/69,1,12/77,1,1/40,1,1/64,1,1/35,1,1/2,1,1/1,1,1/21,1,1/1,1,1	1.86403288447e-08	CG
3	1559370	124	Yng-53,MuskSP-68,Paw-13,MSGA-10,328PNA062,LI-SET-036,(BRR4),(BRR57),(MNF-Che-47),(MNF-Che-49),(Yng-4)///KBS-Mac-74,(KBS-Mac-68)	89,60,15/75,19,7/84,16,3/82,21,5/80,26,6/87,41,9/91,58,12/64,11,4/35,5,2/78,44,10/87,50,12/81,32,7/91,75,18	2.09154059755e-32	CHG
3	1559631	72	Yng-53,(LI-SET-036),(MSGA-10),(MuskSP-68),(Paw-13)///MNF-Che-49,Yng-4,KBS-Mac-68,KBS-Mac-74,MNF-Che-47,BRR4,BRR57,(328PNA062)	63,11,1/1,1,1/2,1,1/1,1,1/4,2,1/56,12,1/71,19,2/1,2,1/1,1,1/61,6,1/56,6,1/1,1,1/85,35,4	3.46922440471e-12	CG,CHG
3	1606925	89	Paw-13,BRR4,BRR57,MNF-Che-49,MuskSP-68,Yng-53,MSGA-10,MNF-Che-47,LI-SET-036,(Yng-4)///KBS-Mac-68,328PNA062,(KBS-Mac-74)	78,21,2/90,49,3/88,47,3/83,22,2/78,15,2/77,19,1/85,20,2/11,3,2/52,15,1/85,39,3/25,11,1/55,14,2/79,13,1	8.5905389353e-19	CG
3	1855905	79	Yng-53,(MNF-Che-47),(MNF-Che-49),(KBS-Mac-68),(KBS-Mac-74),(Paw-13),(Yng-4)///BRR57,(LI-SET-036),(BRR4),(328PNA062)	-,-,27/-,-,29/-,-,27/-,-,1/-,-,1/-,-,-/-,-,-/-,-,1/-,-,1/-,-,1/-,-,22/-,-,1/-,-,1	9.62728228077e-05	CHH
3	1886554	83	MNF-Che-47,MNF-Che-49,328PNA062,Paw-13,(MSGA-10),(KBS-Mac-68)///MuskSP-68,Yng-53,BRR4,KBS-Mac-74,Yng-4,(LI-SET-036),(BRR57)	10,14,10/1,1,1/27,14,8/79,43,24/79,33,16/53,15,3/7,1,1/32,17,14/1,2,2/55,18,11/67,29,17/13,12,4/3,1,1	3.14984164848e-32	CG
3	1923826	129	328PNA062,Yng-53///MuskSP-68,Paw-13,BRR4,MNF-Che-49,Yng-4,KBS-Mac-68,KBS-Mac-74,MNF-Che-47///MSGA-10,BRR57,LI-SET-036	33,4,8/1,1,3/56,5,7/1,1,1/1,1,1/61,1,8/1,1,2/4,1,1/1,1,2/2,1,1/79,10,13/3,1,1/74,9,11	5.51841912026e-61	CG,CHG
3	1946666	59	KBS-Mac-74,(LI-SET-036),(MNF-Che-47),(MuskSP-68)///MSGA-10,BRR4,(BRR57),(Paw-13),(328PNA062),(Yng-53)	34,1,1/68,1,1/60,3,1/33,1,1/-,-,-/74,1,1/27,1,1/-,-,-/3,1,1/39,1,2/42,2,1/-,-,-/44,1,1	3.21003000218e-08	CG
3	1961198	301	Paw-13,Yng-4,KBS-Mac-68,Yng-53,328PNA062,KBS-Mac-74,BRR4,BRR57,LI-SET-036///MNF-Che-49,MuskSP-68,MSGA-10,MNF-Che-47	80,53,7/78,47,4/80,50,4/4,2,1/3,1,1/33,2,1/29,1,1/73,44,6/77,43,4/79,45,5/78,44,5/83,58,7/76,42,5	7.28211508148e-251	CHG
3	1961748	346	MNF-Che-49,MSGA-10,MNF-Che-47,BRR57,(BRR4),(MuskSP-68),(KBS-Mac-68),(KBS-Mac-74),(Paw-13),(328PNA062),(Yng-53)///LI-SET-036,Yng-4	80,27,11/33,1,1/12,1,1/4,1,1/1,1,1/6,1,1/36,1,1/44,3,2/24,1,1/43,6,5/42,5,4/78,40,13/45,7,5	7.4665142268e-130	CG
3	1962098	223	MNF-Che-49,MuskSP-68,MSGA-10,MNF-Che-47,BRR4,BRR57,(KBS-Mac-68),(KBS-Mac-74)///Yng-4///Paw-13,328PNA062,LI-SET-036,Yng-53	81,57,14/9,1,1/11,1,1/9,1,1/1,1,1/8,1,2/14,1,1/54,14,3/35,8,1/89,54,9/84,56,11/92,68,18/75,52,11	3.34302945185e-174	CG,CHG
3	1962485	70	MNF-Che-49,MuskSP-68,MSGA-10,KBS-Mac-74,MNF-Che-47,BRR4,BRR57,(LI-SET-036),(KBS-Mac-68)///Paw-13,Yng-53,Yng-4,(328PNA062)	27,7,14/8,1,2/8,1,1/6,2,2/4,1,1/4,1,1/6,1,1/30,14,6/7,1,2/89,71,17/60,63,16/94,74,25/91,74,19	3.881620675e-73	CG,CHG
3	1962557	62	MNF-Che-49,MuskSP-68,MSGA-10,KBS-Mac-74,MNF-Che-47,BRR57,LI-SET-036,328PNA062,BRR4,(Yng-53)///Yng-4,Paw-13,KBS-Mac-68	9,8,14/16,1,6/7,6,5/3,1,3/2,2,2/5,2,3/4,3,3/79,5,11/6,1,6/89,6,14/6,9,14/88,4,22/34,4,18	2.37409718567e-24	CG
3	1962619	75	Yng-4,(LI-SET-036),(Paw-13),(328PNA062),(Yng-53)///MuskSP-68,MNF-Che-47,BRR4,BRR57,(MNF-Che-49),(MSGA-10),(KBS-Mac-68),(KBS-Mac-74)	91,33,6/81,12,2/86,14,1/72,12,1/85,14,2/81,11,1/82,13,1/86,18,4/87,14,2/90,50,6/90,45,7/92,55,7/93,42,6	2.24547705594e-12	CHG
3	1971382	75	MuskSP-68,(BRR4),(MNF-Che-47),(MNF-Che-49)///KBS-Mac-68,(LI-SET-036),(BRR57),(MSGA-10),(KBS-Mac-74),(Paw-13),(328PNA062),(Yng-4),(Yng-53)	13,2,1/25,20,1/15,7,1/22,10,1/19,9,1/15,5,1/28,14,1/8,12,1/13,2,1/15,5,1/17,11,1/16,8,1/18,8,1	3.44812501695e-05	CG
3	1971474	82	KBS-Mac-74,(LI-SET-036),(KBS-Mac-68),(Yng-53)///MuskSP-68,Yng-4,BRR4,(BRR57),(MNF-Che-47),(MNF-Che-49),(MSGA-10),(Paw-13),(328PNA062)	14,4,1/28,8,1/26,10,1/33,11,1/31,10,1/22,9,1/34,14,1/13,5,1/2,1,1/32,8,1/27,7,1/29,19,1/19,2,1	1.47742979757e-11	CG,CHG
3	2048638	161	328PNA062///Paw-13,MSGA-10,KBS-Mac-74,LI-SET-036,(BRR4),(BRR57),(MNF-Che-47),(MNF-Che-49),(MuskSP-68),(KBS-Mac-68),(Yng-53)	33,3,2/44,9,6/28,11,5/58,13,11/70,10,8/48,12,1/42,6,4/59,13,10/44,4,5/65,2,3/55,29,26/-,-,-/41,5,8	3.14626823006e-12	CHH
3	2239139	52	MuskSP-68,(328PNA062)///MNF-Che-49,Paw-13,Yng-4,KBS-Mac-68,Yng-53,MSGA-10,KBS-Mac-74,MNF-Che-47,BRR4,BRR57,LI-SET-036	1,1,1/1,1,1/1,1,1/1,1,1/1,1,1/3,1,1/74,1,1/1,1,1/1,1,1/1,1,1/41,1,1/1,1,1/2,1,1	3.52838213153e-14	CG
3	2395794	51	Paw-13,(LI-SET-036)///Yng-4,KBS-Mac-68,MSGA-10,KBS-Mac-74,(BRR4),(BRR57),(MNF-Che-47),(MNF-Che-49),(MuskSP-68),(328PNA062),(Yng-53)	29,2,1/55,4,1/60,1,1/57,1,1/58,1,1/82,1,1/58,1,1/79,1,2/84,1,1/18,1,1/82,1,1/84,1,1/62,1,1	4.99030378378e-15	CG
3	2456614	58	MNF-Che-49,MuskSP-68,Paw-13,Yng-4,Yng-53,328PNA062,MNF-Che-47,(LI-SET-036),(BRR4),(BRR57),(MSGA-10)///KBS-Mac-74,(KBS-Mac-68)	15,1,1/8,1,1/9,1,1/1,1,1/1,1,1/28,1,1/1,1,1/60,1,1/71,1,1/1,1,1/1,1,1/1,1,1/1,1,1	1.06094630381e-13	CG
3	2459260	63	MSGA-10,(LI-SET-036),(BRR57),(MuskSP-68)///KBS-Mac-68,KBS-Mac-74,(BRR4),(MNF-Che-47),(MNF-Che-49),(Paw-13),(328PNA062),(Yng-4),(Yng-53)	41,1,1/39,1,1/63,1,1/21,1,1/17,1,1/76,1,1/43,1,1/7,3,1/1,1,1/9,1,1/21,1,1/7,1,1/16,1,1	1.0367763976e-06	CG
3	2466643	94	MuskSP-68,Yng-4,(BRR57),(MNF-Che-47),(MSGA-10),(KBS-Mac-68),(KBS-Mac-74),(328PNA062),(Yng-53)///LI-SET-036,(BRR4)	4,1,1/31,1,1/36,1,1/36,1,1/-,-,-/56,1,1/64,1,2/63,1,1/64,1,1/-,-,-/56,1,1/52,1,1/52,1,1	1.41557177328e-09	CG
3	2577072	305	MSGA-10,KBS-Mac-74,KBS-Mac-68,(BRR4),(BRR57),(MNF-Che-47),(MNF-Che-49),(Paw-13)///LI-SET-036,Yng-53,(MuskSP-68),(328PNA062),(Yng-4)	88,59,10/26,10,2/30,14,2/31,22,3/25,12,1/4,3,1/54,35,8/9,5,1/5,3,1/39,28,3/62,39,5/49,25,2/74,45,6	1.33597242797e-41	CG
3	2577412	347	Yng-53,328PNA062,LI-SET-036,(MNF-Che-47),(MuskSP-68),(Paw-13),(Yng-4)///KBS-Mac-74,KBS-Mac-68,(BRR4),(BRR57),(MNF-Che-49),(MSGA-10)	81,39,5/42,7,1/54,14,1/63,26,2/56,12,1/46,8,1/65,22,2/24,6,1/19,2,1/58,22,2/76,26,3/65,17,1/82,33,4	1.11982341314e-37	CG
3	2845639	196	Yng-53,(328PNA062)///MNF-Che-49,MuskSP-68,Paw-13,KBS-Mac-68,MSGA-10,KBS-Mac-74,BRR4,BRR57,LI-SET-036,(Yng-4)	1,1,1/1,1,1/1,1,1/-,-,-/1,1,1/1,1,1/1,1,2/1,1,1/1,1,1/1,1,1/49,14,1/14,1,1/73,28,21	1.21911768889e-48	CG
3	2953132	81	MSGA-10///MNF-Che-49,MuskSP-68,Yng-4,KBS-Mac-68,Yng-53,328PNA062,KBS-Mac-74,MNF-Che-47,BRR4,BRR57,LI-SET-036,(Paw-13)	2,1,1/14,4,1/2,1,1/1,1,1/2,1,1/60,50,5/1,1,1/1,2,2/2,1,1/9,9,1/2,1,1/1,1,1/3,2,1	2.77149129474e-20	CG,CHG
3	3036841	64	MNF-Che-49,KBS-Mac-68,MSGA-10,328PNA062,KBS-Mac-74,MNF-Che-47,(LI-SET-036),(Yng-53)///MuskSP-68,BRR57,(BRR4),(Paw-13),(Yng-4)	22,1,1/76,1,1/76,1,1/1,1,1/3,1,1/6,1,1/80,1,1/7,1,1/1,1,1/42,1,1/6,1,1/43,1,1/37,1,1	1.49532379722e-22	CG
3	3037067	91	MuskSP-68,BRR4,BRR57,(MSGA-10)///LI-SET-036,(MNF-Che-47),(MNF-Che-49),(KBS-Mac-68),(KBS-Mac-74),(Paw-13),(328PNA062),(Yng-4),(Yng-53)	14,1,1/81,1,1/84,2,1/44,1,1/46,1,1/67,1,1/82,1,1/34,1,1/41,1,1/29,1,1/41,1,1/44,1,1/33,1,1	1.00653401908e-14	CG
3	3117425	236	MNF-Che-49,MuskSP-68,KBS-Mac-74,MNF-Che-47,(BRR4),(Paw-13)///328PNA062,(LI-SET-036),(BRR57),(Yng-53)	-,41,3/-,17,8/-,76,12/-,5,1/-,2,1/-,-,-/-,4,1/-,-,-/-,7,1/-,23,1/-,54,16/-,-,-/-,59,16	1.06026419661e-10	CHG
3	3181992	548	MuskSP-68,Paw-13,Yng-4,Yng-53,BRR4,BRR57,LI-SET-036///KBS-Mac-68,328PNA062,(MSGA-10)///MNF-Che-49,KBS-Mac-74,MNF-Che-47	81,40,17/79,38,13/82,37,14/4,1,1/2,2,1/40,14,14/85,36,10/13,10,7/2,2,1/79,33,12/9,3,5/74,31,13/83,41,16	8.45657472e-306	CG
3	3280611	118	Paw-13,Yng-4///KBS-Mac-68,MuskSP-68,MSGA-10,KBS-Mac-74,MNF-Che-47,BRR57,LI-SET-036,(328PNA062),(Yng-53)	1,1,1/-,-,-/1,1,1/1,1,1/-,-,-/4,1,1/1,1,1/1,1,1/1,1,1/77,59,27/21,19,5/60,53,31/13,1,5	3.3551720241e-27	CG
3	3293322	58	MNF-Che-49,Paw-13,KBS-Mac-68,MNF-Che-47,(MSGA-10),(MuskSP-68),(KBS-Mac-74),(328PNA062)///BRR4,BRR57,(LI-SET-036),(Yng-4),(Yng-53)	23,-,1/5,-,1/1,-,1/86,-,1/84,-,1/47,-,1/63,-,1/75,-,1/56,-,1/82,-,1/43,-,1/19,-,1/19,-,1	5.33962977109e-20	CG
3	3322173	79	Yng-53,328PNA062,(KBS-Mac-68),(Paw-13)///LI-SET-036,(MSGA-10)	68,1,1/-,-,-/-,-,-/-,-,-/-,-,-/37,1,2/-,-,-/10,1,1/-,-,-/20,1,1/1,1,1/-,-,-/1,1,1	8.29708878752e-10	CG
3	3337688	148	Paw-13,Yng-4///MNF-Che-49,KBS-Mac-68,KBS-Mac-74,MNF-Che-47,LI-SET-036,(BRR4),(BRR57),(MSGA-10),(MuskSP-68),(328PNA062),(Yng-53)	1,1,1/25,1,1/26,1,1/2,1,1/4,1,1/26,4,1/31,1,1/1,1,1/2,1,1/79,26,27/50,3,1/73,35,37/30,2,6	6.89608337778e-41	CG
3	3392178	52	MuskSP-68,KBS-Mac-68,MSGA-10,KBS-Mac-74,LI-SET-036,(BRR4),(BRR57),(MNF-Che-47),(MNF-Che-49),(Paw-13),(Yng-4)///328PNA062,(Yng-53)	1,1,1/22,1,1/22,1,1/24,1,1/20,1,1/2,2,1/1,1,1/14,1,1/2,1,1/16,1,1/77,1,1/16,1,1/78,1,1	3.40241650346e-11	CG
3	3543085	158	MNF-Che-49,KBS-Mac-68,Yng-53,328PNA062,KBS-Mac-74,MNF-Che-47,(Paw-13),(Yng-4)///BRR57,(LI-SET-036),(BRR4),(MSGA-10),(MuskSP-68)	41,10,3/20,9,4/4,3,1/89,33,4/83,28,4/42,9,2/33,10,4/74,18,3/86,34,6/67,15,3/84,25,4/64,15,2/87,35,5	5.86982558097e-21	CG
3	3736914	96	KBS-Mac-68,(BRR57),(MNF-Che-47),(MNF-Che-49),(MSGA-10),(MuskSP-68),(KBS-Mac-74),(Paw-13),(328PNA062),(Yng-4)///BRR4,(LI-SET-036),(Yng-53)	45,1,1/63,6,1/33,1,1/35,1,1/16,1,1/9,1,1/18,2,1/5,1,1/18,1,1/36,1,1/28,2,1/31,1,1/50,2,1	2.00292235294e-05	CG
3	3785950	142	Paw-13,(BRR57),(MuskSP-68),(KBS-Mac-68),(Yng-53)///328PNA062,(BRR4)	-,-,-/43,8,4/66,1,1/-,-,-/-,-,-/-,-,-/44,23,16/55,37,19/-,-,-/63,27,24/4,1,1/-,-,-/63,10,5	2.34003367354e-05	CG
3	3813035	132	MNF-Che-49///MuskSP-68,Paw-13,Yng-4,KBS-Mac-68,Yng-53,328PNA062,KBS-Mac-74,MNF-Che-47,BRR4,BRR57,LI-SET-036,(MSGA-10)	76,88,62/79,85,59/79,76,49/78,84,52/35,23,14/79,70,53/75,73,53/73,71,50/76,77,50/73,76,42/77,70,46/79,78,53/75,75,51	2.33463261292e-18	CHG
3	3860945	51	MuskSP-68,Yng-4,MSGA-10,LI-SET-036,(BRR57),(Paw-13)///KBS-Mac-68,KBS-Mac-74,(BRR4),(MNF-Che-47),(MNF-Che-49),(328PNA062),(Yng-53)	82,1,1/32,1,1/56,1,1/38,1,1/35,1,1/82,1,1/85,1,1/2,1,1/4,1,1/71,1,1/27,1,1/76,1,1/40,1,1	9.9811124595e-26	CG
3	3912969	69	Paw-13,(LI-SET-036),(BRR4),(BRR57),(MNF-Che-49),(MuskSP-68),(Yng-4)///KBS-Mac-68,MSGA-10,KBS-Mac-74,(MNF-Che-47),(328PNA062),(Yng-53)	57,1,1/87,1,1/73,1,1/33,1,1/47,1,1/6,1,1/45,1,1/16,1,1/1,1,1/81,1,1/37,1,1/59,1,1/26,1,1	1.53516479735e-09	CG
3	4043120	108	MuskSP-68,LI-SET-036,MNF-Che-49,MNF-Che-47///Paw-13,Yng-4,Yng-53,328PNA062,KBS-Mac-74,BRR4,BRR57,(MSGA-10),(KBS-Mac-68)	91,31,71/6,9,1/17,1,14/77,46,73/78,41,63/29,25,32/85,64,57/28,22,19/7,6,8/1,8,1/1,1,1/6,15,3/1,1,7	9.90278416134e-76	CG
3	4187533	59	KBS-Mac-74,(KBS-Mac-68),(Yng-4)///328PNA062,BRR4,(LI-SET-036),(BRR57),(MNF-Che-47),(MNF-Che-49),(MSGA-10),(MuskSP-68),(Paw-13),(Yng-53)	85,1,1/88,1,1/85,1,1/85,1,1/88,1,1/57,1,1/85,1,1/38,1,1/21,1,1/81,1,1/87,1,1/42,1,1/84,1,1	5.50110204976e-09	CG
3	4288253	613	MNF-Che-49,MuskSP-68,Paw-13,Yng-4,KBS-Mac-68,Yng-53,MSGA-10,328PNA062,KBS-Mac-74,MNF-Che-47,BRR4,BRR57///LI-SET-036	8,21,1/80,50,5/82,51,4/86,51,9/83,48,8/83,50,3/83,48,3/75,52,5/83,53,4/83,50,5/82,52,7/81,49,3/82,51,4	3.15986151724e-55	CG
3	4518285	56	Yng-4,(LI-SET-036),(MSGA-10),(MuskSP-68),(Paw-13),(328PNA062),(Yng-53)///MNF-Che-49,KBS-Mac-74,MNF-Che-47,BRR4,BRR57,(KBS-Mac-68)	59,1,1/1,1,1/1,1,1/1,1,1/4,1,1/45,1,1/55,1,1/13,4,1/1,1,1/60,1,1/43,1,1/71,2,2/42,1,1	1.86942435175e-12	CG
3	4780770	53	MSGA-10,(LI-SET-036),(BRR4),(BRR57),(MuskSP-68),(KBS-Mac-68),(Paw-13),(Yng-4)///MNF-Che-49,328PNA062,(MNF-Che-47),(Yng-53)	16,1,1/6,1,1/1,1,1/43,1,1/56,1,1/1,1,1/18,1,1/9,3,1/-,-,-/1,1,1/47,1,1/2,1,1/32,1,2	1.89242955369e-08	CG
3	4795917	68	Paw-13,(BRR4),(MNF-Che-47),(KBS-Mac-68),(Yng-4),(Yng-53)///328PNA062,(LI-SET-036),(BRR57),(MNF-Che-49),(MSGA-10),(MuskSP-68),(KBS-Mac-74)	93,67,85/84,47,63/83,80,64/81,25,29/61,67,56/91,70,59/82,60,74/69,39,58/78,73,70/76,20,28/93,89,89/74,17,54/75,53,58	3.44812501695e-05	CHG,CHH
3	4935006	59	MuskSP-68,(MNF-Che-47),(MNF-Che-49),(MSGA-10),(Paw-13)///328PNA062,(LI-SET-036),(BRR4),(BRR57),(KBS-Mac-68),(KBS-Mac-74),(Yng-4),(Yng-53)	36,1,1/30,1,1/19,1,1/56,2,1/51,1,1/43,1,1/72,1,1/4,1,1/21,1,1/60,1,1/1,1,1/12,1,1/14,1,1	3.32038955962e-05	CG
3	5137985	75	328PNA062,Yng-53,BRR57,MSGA-10,(KBS-Mac-68)///KBS-Mac-74,MNF-Che-49,MuskSP-68,Yng-4,LI-SET-036,(BRR4),(MNF-Che-47)	14,8,3/42,28,5/80,45,7/60,4,1/6,1,1/72,44,14/13,5,5/64,23,10/5,3,3/-,-,-/88,54,11/15,5,2/91,47,13	1.45436147977e-23	CG,CHG
3	5481749	59	MNF-Che-49,MNF-Che-47,MuskSP-68,BRR4,LI-SET-036,(BRR57)///Paw-13,Yng-4,KBS-Mac-68,Yng-53,328PNA062,KBS-Mac-74,MSGA-10	74,1,1/80,1,1/46,1,1/82,1,1/83,1,1/18,1,1/77,1,1/8,1,1/12,1,1/2,1,1/1,1,1/1,2,1/7,1,1	1.52525313287e-38	CG
3	5508672	222	328PNA062,(Yng-4),(Yng-53)///KBS-Mac-74,(LI-SET-036),(BRR4),(BRR57),(MNF-Che-47),(MNF-Che-49),(MSGA-10),(MuskSP-68),(KBS-Mac-68),(Paw-13)	60,19,8/61,13,5/58,29,11/55,16,9/59,14,5/58,23,12/61,16,3/51,20,7/75,29,12/72,14,10/36,1,1/51,3,2/51,6,4	2.13078852652e-07	CHG,CHH
3	5683692	113	MuskSP-68,Yng-4,Yng-53,MSGA-10,328PNA062,KBS-Mac-74,BRR4,LI-SET-036,(BRR57),(Paw-13)///KBS-Mac-68,MNF-Che-47,(MNF-Che-49)	2,3,2/3,1,1/18,6,1/73,22,3/67,22,2/1,1,1/1,1,1/51,18,1/1,1,1/8,1,1/1,1,1/1,1,1/1,1,1	1.25787134402e-21	CG,CHG
3	5729737	174	BRR4,(BRR57),(MNF-Che-47),(MNF-Che-49),(MSGA-10),(Paw-13)///KBS-Mac-68,LI-SET-036,(MuskSP-68),(328PNA062),(Yng-53)	56,9,12/84,29,65/86,62,37/89,32,25/83,47,37/94,38,32/80,26,24/84,17,13/-,-,-/83,44,31/80,22,34/-,-,-/19,23,42	8.6327070222e-08	CHH
3	5729915	388	MNF-Che-49,Paw-13,328PNA062,BRR4,BRR57,MNF-Che-47,MuskSP-68///KBS-Mac-74,LI-SET-036,Yng-4,KBS-Mac-68,MSGA-10,Yng-53	1,1,1/75,30,12/86,37,12/82,24,6/80,40,11/10,4,1/64,31,7/13,3,2/1,1,1/82,36,12/78,25,7/18,5,3/17,5,1	9.52278586047e-79	CG
3	5730303	54	MNF-Che-49,(BRR4),(BRR57),(MNF-Che-47),(MuskSP-68),(Paw-13)///KBS-Mac-68,KBS-Mac-74,LI-SET-036,(MSGA-10),(328PNA062),(Yng-4),(Yng-53)	1,1,1/48,5,3/69,11,3/55,11,1/73,7,2/16,1,1/43,2,1/4,1,1/4,1,1/70,6,2/38,2,1/23,1,1/7,1,2	2.09600544473e-09	CG
3	5748110	145	MuskSP-68,BRR57,(BRR4)///MNF-Che-49,328PNA062	-,-,-/63,51,42/94,91,76/-,-,-/1,1,1/-,-,-/99,86,75/-,-,-/-,-,-/-,-,-/1,1,2/-,-,-/-,-,-	7.72742851955e-23	CG,CHG,CHH
3	5750034	92	Paw-13,(KBS-Mac-74)///328PNA062,MNF-Che-47,(KBS-Mac-68)	-,-,-/-,-,-/-,-,-/1,1,1/-,-,-/-,-,-/-,-,-/29,1,1/43,1,3/79,1,1/1,1,1/-,-,-/-,-,-	1.79166688629e-11	CG
3	5771434	81	KBS-Mac-74,(BRR4),(BRR57),(MSGA-10),(KBS-Mac-68),(328PNA062),(Yng-4),(Yng-53)///MNF-Che-47	-,-,-/1,1,1/1,1,1/44,24,22/-,-,-/1,1,1/-,-,-/1,1,1/1,1,1/-,-,-/1,1,1/1,1,1/2,1,1	0.000123240815484	CG,CHG
3	5814867	561	MSGA-10,BRR4,BRR57,LI-SET-036,MuskSP-68,328PNA062,KBS-Mac-74,(MNF-Che-47),(MNF-Che-49),(KBS-Mac-68)///Paw-13,Yng-53,Yng-4	3,1,1/2,1,1/2,1,1/13,2,1/17,2,1/6,1,1/9,1,1/15,3,1/10,1,1/54,11,1/11,2,1/49,9,3/51,10,1	9.37108148148e-70	CG
3	5818285	55	MuskSP-68,(LI-SET-036),(BRR4),(MSGA-10),(Paw-13),(Yng-53)///KBS-Mac-68,(BRR57),(MNF-Che-47),(MNF-Che-49),(KBS-Mac-74),(328PNA062),(Yng-4)	49,-,1/51,-,1/43,-,1/19,-,1/36,-,1/67,-,1/86,-,1/9,-,1/24,-,1/48,-,1/38,-,1/39,-,1/51,-,1	7.17429330145e-05	CG
3	5822217	286	MNF-Che-47,MNF-Che-49///MuskSP-68,Paw-13,MSGA-10,328PNA062,BRR4,BRR57,LI-SET-036,Yng-4,(KBS-Mac-68),(KBS-Mac-74),(Yng-53)	76,43,26/69,38,27/73,39,23/9,2,2/19,4,3/66,30,27/75,37,22/62,24,15/62,28,9/75,33,16/72,39,21/65,36,20/60,29,19	2.09623656368e-93	CG
3	5822563	75	Paw-13,KBS-Mac-74,LI-SET-036,Yng-4,328PNA062,(MuskSP-68),(KBS-Mac-68),(Yng-53)///MNF-Che-49,MNF-Che-47,MSGA-10,BRR4,(BRR57)	51,18,3/5,5,1/13,10,1/8,1,1/2,1,1/9,2,1/36,11,1/44,11,1/55,21,2/70,16,3/45,13,1/58,17,1/33,9,1	2.68855461744e-27	CG,CHG
3	5867585	125	Yng-4,Yng-53,328PNA062,MNF-Che-47,LI-SET-036,(BRR57),(MNF-Che-49)///Paw-13,KBS-Mac-68,(BRR4),(MSGA-10),(KBS-Mac-74)	76,25,2/24,9,2/43,19,3/83,25,2/63,22,1/35,16,2/-,-,-/17,5,1/40,15,2/14,1,1/79,26,2/84,24,3/84,23,4	2.17772008329e-17	CG
3	5955374	60	MNF-Che-49,MuskSP-68,Paw-13,Yng-4,KBS-Mac-68,Yng-53,MSGA-10,328PNA062,MNF-Che-47,BRR4,BRR57,LI-SET-036///KBS-Mac-74	1,1,1/1,1,1/1,5,1/2,4,1/2,8,1/1,5,1/1,1,1/1,1,2/47,46,3/1,1,1/2,4,1/1,1,1/1,1,2	2.57108956536e-15	CG,CHG
3	5999693	65	MNF-Che-49,(MNF-Che-47),(KBS-Mac-68),(Paw-13),(Yng-4),(Yng-53)///MSGA-10,BRR4,BRR57,(MuskSP-68),(KBS-Mac-74),(328PNA062)	-,-,-/1,1,1/1,1,1/31,1,1/44,1,1/1,1,1/7,1,1/33,1,1/16,1,1/26,1,1/9,1,1/41,1,1/24,1,1	1.15172485634e-11	CG
3	6013031	65	KBS-Mac-74,MNF-Che-47,LI-SET-036,(BRR57),(MNF-Che-49),(MSGA-10),(KBS-Mac-68)///328PNA062	61,16,24/-,-,-/52,20,16/60,16,15/35,11,16/31,9,14/-,-,-/55,42,40/65,23,29/-,-,-/1,1,1/-,-,-/-,-,-	2.90033329878e-18	CG,CHG
3	6246892	232	MNF-Che-49,MuskSP-68,Paw-13,Yng-4,KBS-Mac-68,Yng-53,328PNA062,KBS-Mac-74,MNF-Che-47,BRR4,BRR57,LI-SET-036///MSGA-10	1,1,1/1,1,1/1,1,1/1,1,1/1,1,1/53,18,28/3,3,4/1,1,1/1,4,1/1,1,1/1,1,1/1,1,1/1,1,1	2.04041966667e-61	CG,CHG
3	6253701	62	MuskSP-68,(BRR4),(BRR57),(328PNA062),(Yng-53)///MNF-Che-49,KBS-Mac-68,MNF-Che-47,(LI-SET-036),(MSGA-10),(KBS-Mac-74),(Paw-13),(Yng-4)	42,1,1/59,1,1/82,1,1/15,1,1/1,1,1/35,1,1/80,4,1/18,1,1/24,1,1/41,1,1/65,1,1/35,1,3/66,1,1	3.05934051249e-08	CG
3	6291455	68	MNF-Che-49,MuskSP-68,Yng-4,KBS-Mac-68,Yng-53,MSGA-10,328PNA062,KBS-Mac-74,MNF-Che-47,(LI-SET-036),(Paw-13)///BRR57,(BRR4)	11,1,1/38,1,1/62,1,1/1,1,1/1,1,1/1,1,1/1,1,1/1,1,1/1,1,1/9,1,1/1,1,1/1,1,1/1,1,1	9.58404473644e-14	CG
3	6544173	59	MNF-Che-49,MuskSP-68,Paw-13,KBS-Mac-68,Yng-53,MSGA-10,KBS-Mac-74,MNF-Che-47,BRR4,BRR57,(328PNA062)///LI-SET-036,(Yng-4)	62,1,1/1,1,1/1,1,1/1,1,1/1,1,1/1,1,1/1,1,1/6,1,1/3,1,1/1,1,1/20,1,1/35,1,1/1,1,1	1.88522413914e-16	CG
3	6602795	59	328PNA062///MNF-Che-49,KBS-Mac-74,MNF-Che-47,BRR57,(LI-SET-036),(BRR4),(MSGA-10),(Yng-53)	17,1,1/9,1,1/1,1,1/1,1,1/1,1,1/17,1,1/-,-,-/-,-,-/1,1,1/-,-,-/56,1,1/-,-,-/23,1,1	1.17583185178e-09	CG
3	6668808	70	Paw-13,(BRR4),(MNF-Che-49),(MSGA-10),(KBS-Mac-74),(328PNA062),(Yng-4)///LI-SET-036,(BRR57),(MNF-Che-47),(MuskSP-68),(KBS-Mac-68),(Yng-53)	76,42,40/62,1,26/88,13,27/49,50,28/59,25,29/55,25,25/84,33,34/70,27,32/69,33,27/67,36,8/57,18,20/74,30,24/70,20,30	5.27831811617e-05	CHH
3	6668884	71	Paw-13,(MNF-Che-47),(MNF-Che-49),(KBS-Mac-68),(KBS-Mac-74),(328PNA062)///Yng-4,(LI-SET-036),(BRR4),(BRR57),(MSGA-10),(MuskSP-68),(Yng-53)	38,-,17/48,-,15/66,-,13/7,-,6/18,-,8/52,-,16/45,-,16/27,-,11/15,-,9/29,-,1/31,-,9/53,-,23/33,-,24	7.81722063119e-06	CHH
3	6754113	83	MNF-Che-49,(LI-SET-036),(MNF-Che-47),(KBS-Mac-68),(KBS-Mac-74),(328PNA062),(Yng-53)///MuskSP-68,MSGA-10,BRR57,(BRR4),(Paw-13),(Yng-4)	53,1,1/17,1,1/5,1,1/74,1,1/83,1,1/1,1,1/15,1,1/55,1,1/57,1,1/29,1,1/79,1,1/43,1,1/80,1,1	5.35118117242e-08	CG
3	6772448	60	Paw-13,KBS-Mac-74///MNF-Che-49,MuskSP-68,Yng-4,KBS-Mac-68,Yng-53,328PNA062,MNF-Che-47,BRR57,LI-SET-036,MSGA-10,BRR4	1,1,1/1,3,3/2,2,1/1,1,2/1,1,1/5,3,1/1,1,2/1,2,2/26,5,5/35,9,5/1,1,1/1,1,1/2,1,1	5.71937967769e-25	CG
3	6815891	58	Paw-13,(328PNA062),(Yng-4)///KBS-Mac-68,Yng-53,MSGA-10,LI-SET-036,(BRR4),(BRR57),(MNF-Che-47),(MNF-Che-49),(MuskSP-68),(KBS-Mac-74)	1,1,1/25,2,1/25,2,1/17,1,1/25,1,1/1,1,1/5,3,1/1,1,1/21,1,1/57,5,1/50,6,1/56,3,1/1,1,1	6.47891741282e-13	CG
3	6932322	234	MNF-Che-49,MuskSP-68,Paw-13,Yng-4,KBS-Mac-68,Yng-53,MSGA-10,328PNA062,KBS-Mac-74,MNF-Che-47///BRR4,BRR57,LI-SET-036	1,1,1/3,2,1/4,1,1/90,47,12/85,38,16/89,41,15/88,43,13/70,36,13/86,40,14/84,35,11/88,45,16/87,38,12/89,40,14	4.19953180759e-139	CG,CHG
3	6988390	90	MNF-Che-49,MNF-Che-47,BRR4///MuskSP-68,Paw-13,Yng-4,KBS-Mac-68,Yng-53,328PNA062,KBS-Mac-74,BRR57,LI-SET-036	8,1,1/56,73,61/6,20,16/87,91,70/87,88,68/-,-,-/4,20,12/15,1,18/12,1,1/1,1,1/1,1,1/1,1,1/1,1,1	2.55709234797e-52	CG,CHG,CHH
3	6990258	123	Yng-4,(LI-SET-036),(Yng-53)///Paw-13,KBS-Mac-68,328PNA062,KBS-Mac-74,BRR4,(BRR57),(MNF-Che-47),(MNF-Che-49),(MSGA-10),(MuskSP-68)	29,4,2/1,1,1/20,2,1/24,1,1/13,1,1/18,1,4/10,1,3/4,1,1/4,1,1/1,1,1/14,2,2/37,10,12/30,6,8	2.03712544218e-16	CG
3	7156819	82	MNF-Che-49,Paw-13,KBS-Mac-68,Yng-53,328PNA062,KBS-Mac-74,BRR4,BRR57,(MSGA-10),(MuskSP-68)///LI-SET-036,(MNF-Che-47)	1,1,1/73,63,49/80,56,50/22,13,26/88,76,36/56,63,27/58,78,18/73,57,49/86,87,32/87,63,22/85,65,46/-,-,-/78,49,44	1.08468462428e-13	CG
3	7190790	144	LI-SET-036,328PNA062,(MNF-Che-49),(MSGA-10)///MuskSP-68,KBS-Mac-68,Yng-53,Yng-4,KBS-Mac-74,BRR57,(BRR4),(Paw-13)	4,1,1/53,36,22/68,30,35/-,-,-/12,6,14/20,7,7/60,27,30/46,22,27/42,17,22/42,17,20/2,1,1/48,20,26/50,18,29	1.19304454623e-20	CG
3	7231827	142	MNF-Che-49,Paw-13,Yng-4,MSGA-10,KBS-Mac-74,BRR4,(LI-SET-036),(BRR57),(MNF-Che-47),(MuskSP-68),(KBS-Mac-68),(328PNA062)///Yng-53	6,1,1/1,1,1/1,1,1/10,2,2/1,2,1/3,1,1/14,1,1/18,1,1/1,1,1/3,1,1/29,5,2/1,1,1/58,15,3	7.50240203324e-15	CG,CHG
3	7355256	73	BRR4,BRR57,(Yng-53)///MNF-Che-47,(LI-SET-036),(MNF-Che-49),(MSGA-10),(MuskSP-68),(KBS-Mac-68),(KBS-Mac-74),(Paw-13),(328PNA062),(Yng-4)	1,1,1/81,32,20/83,35,12/1,1,1/29,19,3/33,1,1/1,7,1/15,6,5/19,8,1/20,10,2/3,3,6/7,9,4/39,14,13	3.26949396942e-07	CG,CHG
3	7380484	56	MuskSP-68,Yng-53,328PNA062,MNF-Che-47,MNF-Che-49,Yng-4,(BRR57),(Paw-13)///KBS-Mac-74,KBS-Mac-68,(LI-SET-036),(BRR4),(MSGA-10)	26,1,1/23,1,1/45,1,1/85,1,1/76,1,1/20,1,1/76,2,1/5,1,1/1,1,1/69,1,1/78,1,1/81,1,2/81,1,1	1.57358836885e-20	CG
3	7393150	62	MNF-Che-49,MuskSP-68,MNF-Che-47,BRR4,LI-SET-036,BRR57///Yng-4,328PNA062,Paw-13,(MSGA-10),(KBS-Mac-68),(KBS-Mac-74),(Yng-53)	1,1,1/1,1,1/2,1,1/2,1,1/1,1,1/39,1,1/1,1,1/38,2,1/58,1,1/70,1,1/70,1,1/72,1,1/40,1,1	8.89622354388e-25	CG
3	7405986	235	MNF-Che-49,MNF-Che-47///MuskSP-68,Paw-13,Yng-4,KBS-Mac-68,Yng-53,MSGA-10,328PNA062,KBS-Mac-74,BRR4,BRR57,LI-SET-036	78,79,48/79,66,46/75,71,50/1,2,1/3,3,3/76,68,52/70,67,49/72,66,45/73,77,50/87,73,48/78,69,42/80,77,40/86,80,52	8.89322263273e-113	CG,CHG
3	7408882	94	Paw-13,LI-SET-036///MNF-Che-49,MuskSP-68,KBS-Mac-68,Yng-53,MSGA-10,328PNA062,KBS-Mac-74,MNF-Che-47,(BRR4),(BRR57),(Yng-4)	79,1,1/30,1,1/27,1,1/1,1,1/1,1,1/1,1,1/1,1,1/8,1,1/1,1,1/81,7,3/2,1,1/14,4,1/4,1,1	2.23558044362e-21	CG
3	7564461	86	MuskSP-68,(MSGA-10)///Yng-53,(KBS-Mac-68),(Paw-13),(328PNA062)	-,-,-/-,-,-/-,-,-/-,-,-/-,-,-/50,1,1/88,1,1/41,1,1/-,-,-/44,1,1/23,1,1/-,-,-/1,1,1	5.11846850019e-06	CG
3	7571932	54	MuskSP-68,Paw-13,Yng-4,Yng-53,MSGA-10,BRR57,(MNF-Che-47),(328PNA062)///KBS-Mac-68,KBS-Mac-74,(LI-SET-036)	47,1,1/-,-,-/4,1,1/28,1,2/-,-,-/1,1,1/4,1,1/73,1,1/79,1,1/1,1,1/26,1,1/1,1,1/1,1,1	1.2851440798e-22	CG
3	7605690	63	Paw-13///KBS-Mac-68,Yng-53,328PNA062,KBS-Mac-74,BRR57,(LI-SET-036),(BRR4),(MNF-Che-47),(MNF-Che-49),(MSGA-10),(MuskSP-68),(Yng-4)	25,1,1/17,1,1/2,2,1/18,1,1/14,1,1/11,1,1/12,1,1/3,1,1/1,1,1/63,1,1/1,1,1/30,1,1/2,1,1	2.3010789933e-13	CG
3	7615977	65	Paw-13,(BRR4)///MNF-Che-49,KBS-Mac-68,Yng-53,MSGA-10,328PNA062,KBS-Mac-74,MNF-Che-47,LI-SET-036,(BRR57),(MuskSP-68),(Yng-4)	1,1,1/45,1,1/21,1,1/1,1,1/1,1,1/2,1,1/20,1,1/2,1,1/1,1,1/81,2,1/3,1,1/26,1,1/5,1,1	2.05949507662e-12	CG
3	7637187	154	Paw-13,KBS-Mac-74,BRR4,LI-SET-036,(MNF-Che-47),(KBS-Mac-68)///328PNA062,(MuskSP-68)	55,29,4/58,1,5/-,-,-/40,33,19/-,-,-/-,-,-/79,64,41/65,20,23/53,1,15/35,46,15/79,58,52/-,-,-/-,-,-	1.04070968754e-15	CG,CHH
3	7688249	65	Yng-53,328PNA062,(LI-SET-036),(BRR4),(BRR57)///MNF-Che-47,(MNF-Che-49),(MSGA-10),(MuskSP-68),(KBS-Mac-68),(KBS-Mac-74),(Yng-4)	15,1,1/16,1,1/26,1,1/92,4,1/87,1,2/61,3,1/54,1,1/68,2,1/58,1,1/-,-,-/1,1,1/94,1,1/1,1,1	3.58023727016e-08	CG
3	7703891	334	MNF-Che-49///MuskSP-68,KBS-Mac-68,Yng-53,BRR4,Paw-13,Yng-4,MSGA-10,328PNA062,KBS-Mac-74,BRR57,LI-SET-036///MNF-Che-47	1,8,1/1,1,1/3,8,3/16,20,9/59,35,26/1,4,1/1,1,1/2,2,1/3,5,1/8,7,2/4,5,2/16,4,1/1,1,1	2.14566517524e-38	CG
3	7713336	139	Yng-4///MNF-Che-49,MuskSP-68,Paw-13,KBS-Mac-68,MSGA-10,328PNA062,KBS-Mac-74,MNF-Che-47,BRR4,BRR57,LI-SET-036	1,2,2/4,5,1/2,1,2/1,1,1/1,3,2/1,1,1/1,2,1/13,1,3/1,1,1/6,1,1/2,1,1/67,31,11/-,-,-	5.23983132162e-23	CG
3	7714474	156	KBS-Mac-68,Yng-53,MSGA-10,LI-SET-036,KBS-Mac-74///Paw-13,MNF-Che-49,MuskSP-68,Yng-4,MNF-Che-47,BRR4,BRR57,(328PNA062)	2,10,2/80,48,14/74,38,9/88,45,9/82,39,8/11,10,2/89,44,12/1,9,1/12,7,5/83,39,7/47,32,8/79,38,7/12,17,4	3.45310743422e-58	CG
3	7767555	172	MNF-Che-47,MNF-Che-49,(KBS-Mac-74)///Yng-4,328PNA062,BRR57,MuskSP-68,Paw-13,KBS-Mac-68,MSGA-10,BRR4,LI-SET-036	86,7,1/83,7,1/87,6,1/1,1,1/28,1,1/78,4,1/84,6,1/68,3,1/47,3,1/86,8,1/73,3,1/89,7,1/-,-,-	1.03714552258e-51	CG
3	7767757	76	Paw-13,Yng-4,BRR57///MSGA-10,MNF-Che-47,(MNF-Che-49),(KBS-Mac-68),(328PNA062),(Yng-53)	-,-,-/-,-,-/77,10,2/1,1,1/1,1,1/1,1,1/-,-,-/1,1,4/-,-,-/80,24,1/1,8,1/75,16,3/1,11,3	7.39269875902e-13	CG
3	7801039	161	MSGA-10,MuskSP-68,(BRR57),(328PNA062)///MNF-Che-49,Paw-13,Yng-4,Yng-53,KBS-Mac-74,MNF-Che-47,KBS-Mac-68,(LI-SET-036),(BRR4)	54,8,6/46,9,2/39,8,3/72,10,2/68,17,2/1,3,1/10,3,2/60,8,3/76,15,3/75,20,6/29,6,2/77,23,10/78,29,7	9.37328242654e-22	CG
3	7801714	284	MNF-Che-49,328PNA062,KBS-Mac-74,MNF-Che-47,BRR4,BRR57,(KBS-Mac-68)///MuskSP-68,Paw-13,Yng-4,Yng-53,LI-SET-036,(MSGA-10)	82,47,36/11,4,2/2,2,1/9,5,1/1,1,1/40,22,15/56,29,32/25,23,16/1,1,1/77,42,38/1,7,10/69,33,19/75,38,36	1.41190441204e-75	CG
3	7801998	182	MNF-Che-49,KBS-Mac-68,MSGA-10,328PNA062,KBS-Mac-74,BRR4,BRR57,MuskSP-68,(MNF-Che-47)///Yng-53,Yng-4,LI-SET-036,(Paw-13)	44,13,5/1,1,1/2,6,5/5,1,1/1,1,1/1,1,1/9,3,3/9,1,1/5,1,1/33,10,3/1,1,1/52,14,4/47,13,4	5.62489636571e-36	CG
3	7803722	117	Yng-53,328PNA062,LI-SET-036,(Paw-13)///MuskSP-68,MNF-Che-47,MSGA-10,(BRR4),(BRR57),(MNF-Che-49),(KBS-Mac-68),(KBS-Mac-74),(Yng-4)	45,7,7/10,1,3/18,3,4/2,1,2/2,1,3/1,5,2/3,1,3/9,2,4/8,4,3/34,4,4/48,10,6/19,2,4/46,6,6	1.92687198511e-15	CG
3	7834657	177	328PNA062,(LI-SET-036),(BRR4),(MNF-Che-49),(MSGA-10),(KBS-Mac-68),(KBS-Mac-74),(Paw-13),(Yng-53)///MNF-Che-47,(BRR57),(MuskSP-68)	64,29,11/70,23,20/83,43,13/91,39,30/60,37,17/79,30,10/69,25,27/62,33,22/73,38,16/68,35,22/60,39,7/-,-,-/75,38,18	3.61471521793e-05	CHH
3	7844770	60	MNF-Che-49,(LI-SET-036)///MSGA-10,MNF-Che-47,(BRR4),(BRR57),(MuskSP-68),(KBS-Mac-68),(KBS-Mac-74),(328PNA062),(Yng-4),(Yng-53)	25,5,1/14,2,1/1,1,1/1,1,1/44,7,1/1,1,1/1,1,1/1,1,1/1,1,1/-,-,-/1,1,1/1,1,1/1,1,1	1.81033206349e-06	CG
3	7844856	347	Yng-53,328PNA062,(BRR4),(BRR57),(KBS-Mac-68)///MNF-Che-47,MNF-Che-49,LI-SET-036,(MSGA-10),(MuskSP-68),(KBS-Mac-74),(Paw-13),(Yng-4)	78,49,40/36,22,26/38,18,22/85,49,37/81,47,27/70,30,28/59,36,29/28,19,20/56,30,24/61,28,21/17,5,4/58,29,25/20,4,8	2.36975794872e-59	CG
3	7845318	78	MNF-Che-49,MuskSP-68,(LI-SET-036),(MSGA-10),(KBS-Mac-68),(Paw-13),(328PNA062),(Yng-53)///BRR57,(BRR4)	17,31,27/93,68,39/90,72,46/-,-,-/31,32,21/50,38,33/29,35,32/42,29,29/-,-,-/38,31,47/29,49,34/-,-,-/46,41,53	1.9573546471e-06	CG
3	7846031	548	MNF-Che-49,MuskSP-68,Paw-13,Yng-4,KBS-Mac-68,Yng-53,MSGA-10,328PNA062,KBS-Mac-74,LI-SET-036///MNF-Che-47,BRR4,BRR57	1,1,1/86,44,6/86,37,5/80,35,5/23,11,3/1,1,1/1,1,1/4,3,1/2,1,1/1,1,1/1,1,1/15,10,1/1,1,1	4.6915808e-135	CG
3	7846802	227	MNF-Che-49,MuskSP-68,Paw-13,KBS-Mac-74,LI-SET-036///MNF-Che-47,(BRR4),(BRR57)	1,1,1/56,23,4/77,22,1/88,30,31/1,1,1/-,-,-/1,1,1/-,-,-/30,1,2/1,1,3/-,-,-/-,-,-/-,-,-	2.43197961341e-11	CHG
3	7855152	120	MuskSP-68,Paw-13,KBS-Mac-68,Yng-53,MSGA-10,328PNA062,KBS-Mac-74,LI-SET-036,MNF-Che-49///BRR4,BRR57,(MNF-Che-47)	1,1,1/78,26,3/62,23,2/78,13,2/17,3,3/1,1,1/1,2,1/6,5,1/2,2,1/1,1,1/1,1,1/-,-,-/1,1,1	2.58926771846e-20	CG
3	7855341	56	MNF-Che-49,MuskSP-68,Paw-13,Yng-4,KBS-Mac-68,Yng-53,MSGA-10,328PNA062,KBS-Mac-74,LI-SET-036///MNF-Che-47,BRR57,(BRR4)	3,1,1/74,28,2/77,18,2/71,22,2/10,2,1/3,1,1/1,1,1/6,1,1/1,1,1/1,1,1/1,1,1/5,1,1/1,1,1	2.01512457586e-31	CG,CHG
3	7855398	608	MNF-Che-49,MuskSP-68,Paw-13,Yng-4,KBS-Mac-68,Yng-53,MSGA-10,328PNA062,KBS-Mac-74,LI-SET-036///MNF-Che-47,BRR4,BRR57	1,1,1/80,34,9/83,35,10/77,35,8/9,2,1/2,1,1/2,2,1/9,1,1/4,2,1/1,1,1/1,1,1/7,1,1/1,2,1	1.84911312e-196	CG
3	7864468	55	MNF-Che-47///MuskSP-68,Paw-13,Yng-4,KBS-Mac-68,Yng-53,MSGA-10,328PNA062,KBS-Mac-74,BRR4,BRR57,LI-SET-036,(MNF-Che-49)	1,1,1/28,4,1/11,1,1/80,16,2/26,1,1/1,1,1/4,1,1/5,3,1/4,1,1/1,1,1/1,1,1/1,1,1/1,1,1	2.41883804635e-16	CG
3	7891081	61	MNF-Che-49,MuskSP-68,Paw-13,Yng-4,Yng-53,MSGA-10,328PNA062,LI-SET-036,KBS-Mac-68///BRR4,BRR57	1,1,1/82,4,1/78,1,1/-,-,-/9,1,1/1,1,1/1,1,1/17,1,1/-,-,-/1,1,1/1,1,1/1,1,1/1,1,1	2.32499071901e-20	CG
3	7948138	62	KBS-Mac-68,Yng-53,BRR57,(BRR4),(KBS-Mac-74),(328PNA062),(Yng-4)///MSGA-10,(LI-SET-036),(MNF-Che-47),(MNF-Che-49),(MuskSP-68)	10,1,1/61,1,1/70,3,1/28,1,1/32,1,1/1,1,1/25,1,1/78,1,1/68,1,1/-,-,-/58,2,1/42,1,1/78,1,1	1.57093492806e-10	CG
3	7949436	210	328PNA062,BRR4,(MNF-Che-47),(MNF-Che-49),(MuskSP-68),(KBS-Mac-68)///LI-SET-036,(MSGA-10),(Yng-4)	83,6,1/17,1,1/-,-,-/48,2,1/49,1,1/56,1,1/25,1,1/48,1,1/-,-,-/-,-,-/13,1,1/55,4,1/-,-,-	1.14799991711e-10	CG
3	8027172	153	Paw-13///MNF-Che-49,KBS-Mac-68,Yng-53,MSGA-10,328PNA062,KBS-Mac-74,MNF-Che-47,BRR4,BRR57,LI-SET-036,(MuskSP-68),(Yng-4)	12,1,1/4,1,1/1,1,1/9,1,1/9,1,1/3,1,1/26,1,1/2,1,1/1,1,1/82,13,1/19,1,1/25,1,1/17,2,1	7.30138739427e-29	CG
3	8031817	60	MNF-Che-49,Paw-13,MNF-Che-47///MuskSP-68,Yng-4,KBS-Mac-68,Yng-53,MSGA-10,328PNA062,KBS-Mac-74,BRR4,BRR57,LI-SET-036	1,1,1/2,1,1/1,1,1/70,59,33/72,60,23/1,1,1/7,5,2/1,1,1/1,1,1/68,46,21/3,4,1/26,3,1/4,4,2	4.88521852765e-51	CG,CHG,CHH
3	8080385	107	MNF-Che-49,MuskSP-68,Yng-53,MSGA-10,328PNA062,MNF-Che-47,LI-SET-036,(BRR4),(BRR57),(KBS-Mac-68),(Paw-13),(Yng-4)///KBS-Mac-74	23,2,1/30,1,1/34,1,2/9,1,2/1,1,2/23,1,1/16,1,2/38,1,1/82,20,5/21,1,1/1,1,1/18,1,1/1,1,1	1.08609523e-17	CG
3	8122088	154	328PNA062///MNF-Che-47,(LI-SET-036),(BRR4),(BRR57),(MNF-Che-49),(MSGA-10),(MuskSP-68),(KBS-Mac-68),(KBS-Mac-74),(Paw-13),(Yng-4),(Yng-53)	74,9,3/72,10,2/76,12,3/79,16,19/71,11,2/80,9,1/66,9,4/77,3,1/70,14,9/73,9,3/14,2,1/80,10,3/75,9,5	2.3554648525e-06	CG,CHG
3	8143902	95	Paw-13,KBS-Mac-68,Yng-53,MSGA-10,328PNA062,BRR4,(KBS-Mac-74)///MNF-Che-47	-,-,-/1,1,1/-,-,-/52,50,15/-,-,-/1,1,1/-,-,-/1,1,1/6,1,1/1,1,1/1,1,1/-,-,-/1,1,1	9.69317892804e-12	CG
3	8185639	231	MuskSP-68,MNF-Che-49,(LI-SET-036),(BRR57),(MNF-Che-47),(Yng-53)///328PNA062,KBS-Mac-74,(BRR4)	57,17,15/19,6,11/49,17,9/42,1,24/66,6,18/-,-,-/77,17,16/-,-,-/8,1,7/-,-,-/1,1,12/-,-,-/55,10,5	4.94270284079e-09	CG
3	8245195	278	KBS-Mac-74,BRR57,MuskSP-68,KBS-Mac-68,Yng-53,328PNA062,BRR4///Paw-13,MSGA-10,MNF-Che-47,MNF-Che-49,LI-SET-036	17,10,11/71,71,42/72,76,41/5,9,6/18,6,21/13,20,7/72,64,41/64,69,51/83,79,33/3,13,1/79,66,46/-,-,-/68,69,45	4.81148737662e-46	CHG
3	8271619	231	MNF-Che-49,MuskSP-68,Paw-13,Yng-4,Yng-53,MSGA-10,328PNA062,KBS-Mac-74,MNF-Che-47,BRR4,BRR57,(KBS-Mac-68)///LI-SET-036	3,7,1/74,16,4/83,14,19/80,7,3/75,9,13/83,15,5/73,10,3/55,8,3/82,19,3/80,18,2/78,10,3/80,8,3/75,20,8	2.92833655518e-19	CG
3	8273115	636	Yng-53,(BRR4),(BRR57),(MNF-Che-49),(MuskSP-68),(KBS-Mac-68),(KBS-Mac-74),(328PNA062)///LI-SET-036	7,10,1/72,33,6/90,51,4/-,-,-/68,26,1/-,-,-/92,47,5/61,37,2/72,34,4/-,-,-/68,44,4/-,-,-/89,63,7	5.28056032089e-05	CG,CHG
3	8303630	102	Paw-13,KBS-Mac-68,Yng-53,MNF-Che-47,MNF-Che-49,MuskSP-68,Yng-4,MSGA-10,328PNA062,(LI-SET-036),(KBS-Mac-74)///BRR57,BRR4	4,8,11/56,7,7/60,9,15/1,1,1/3,3,7/2,2,4/1,1,3/1,3,2/9,1,3/1,3,7/1,2,8/1,3,6/1,4,7	2.99007121893e-18	CG
3	8371695	99	MuskSP-68,MSGA-10,BRR4,MNF-Che-49,BRR57,LI-SET-036///Paw-13,KBS-Mac-74,Yng-4,Yng-53,328PNA062,(MNF-Che-47),(KBS-Mac-68)	86,1,3/91,1,2/75,1,2/11,1,1/81,1,1/77,1,2/86,1,3/18,1,2/1,1,1/1,1,4/2,1,1/1,1,1/3,1,1	1.06515091414e-30	CG
3	8373957	198	MNF-Che-49,(LI-SET-036),(BRR4),(BRR57),(MNF-Che-47),(MSGA-10),(KBS-Mac-68),(328PNA062)///Yng-53,(MuskSP-68),(Paw-13),(Yng-4)	14,31,3/20,30,1/22,5,3/29,42,2/3,25,4/35,43,5/55,53,4/9,28,5/-,-,-/74,44,5/19,52,2/85,50,11/83,52,12	8.28269384615e-05	CG
3	8380028	89	MNF-Che-47,LI-SET-036,(MNF-Che-49),(KBS-Mac-74),(328PNA062),(Yng-4)///BRR57,Yng-53,BRR4	1,1,1/51,22,20/71,18,20/1,1,1/1,1,3/-,-,-/-,-,-/-,-,-/1,1,1/-,-,-/33,1,2/8,1,4/49,35,17	5.28880239068e-12	CG,CHG
3	8420361	67	Yng-53,328PNA062,(BRR4),(BRR57),(MNF-Che-47),(MSGA-10),(MuskSP-68),(KBS-Mac-68),(KBS-Mac-74),(Paw-13),(Yng-4)///LI-SET-036,(MNF-Che-49)	80,2,1/2,2,1/19,1,1/24,4,1/45,1,1/20,1,1/7,2,1/22,2,1/1,1,1/3,1,2/1,1,1/4,1,1/1,1,1	1.45494305204e-06	CG
3	8427136	81	MNF-Che-49,(BRR4),(MNF-Che-47),(MSGA-10),(MuskSP-68),(KBS-Mac-68),(KBS-Mac-74),(Paw-13),(328PNA062),(Yng-53)///Yng-4,(LI-SET-036),(BRR57)	60,8,4/77,42,7/53,21,2/79,31,5/89,44,17/95,36,5/90,25,18/84,35,6/86,34,10/83,35,9/70,34,8/28,1,2/88,50,14	9.10500515805e-05	CG,CHG
3	8491974	648	BRR4,(BRR57),(MSGA-10),(KBS-Mac-74),(Paw-13),(Yng-53)///LI-SET-036,(MNF-Che-47),(KBS-Mac-68),(328PNA062)	85,72,60/92,1,25/99,17,36/76,99,32/-,-,-/99,40,36/-,-,-/63,40,38/75,40,19/90,37,24/83,70,41/-,-,-/87,1,43	5.72258621288e-05	CHG
3	8493873	139	MuskSP-68,328PNA062,(BRR4),(Paw-13)///Yng-53,(KBS-Mac-68),(KBS-Mac-74)	-,-,-/19,7,1/-,-,-/-,-,-/-,-,-/-,-,-/12,7,1/39,17,1/38,17,1/20,11,1/8,5,1/-,-,-/61,28,4	7.857606872e-08	CG
3	8509881	72	MNF-Che-47,LI-SET-036,Yng-53,KBS-Mac-68///Paw-13,MSGA-10,328PNA062,BRR57,MNF-Che-49,MuskSP-68,KBS-Mac-74,BRR4,(Yng-4)	83,15,11/12,1,1/11,2,1/89,28,1/22,1,1/3,1,1/18,3,1/43,21,8/15,1,6/1,1,1/1,2,1/21,4,4/60,18,3	9.4198140625e-28	CG
3	8524992	69	MuskSP-68,(BRR4),(BRR57),(MNF-Che-47)///Paw-13,KBS-Mac-68,Yng-53,328PNA062,LI-SET-036,(MNF-Che-49),(MSGA-10),(KBS-Mac-74),(Yng-4)	1,1,1/49,1,1/52,1,1/56,1,1/39,1,1/13,1,1/79,1,1/1,1,1/11,1,1/2,1,1/1,1,1/14,1,1/3,1,1	3.15432633067e-09	CG
3	8623399	147	MuskSP-68,MSGA-10,LI-SET-036,Paw-13,Yng-4,Yng-53,BRR4,BRR57,KBS-Mac-68///MNF-Che-47,KBS-Mac-74///MNF-Che-49,328PNA062	70,58,25/52,44,18/64,51,20/2,17,7/24,23,5/67,73,22/75,70,17/50,45,15/8,22,5/63,49,17/30,30,10/66,49,21/63,55,17	3.30609863438e-32	CG,CHG
3	8713919	64	MSGA-10,(BRR4),(KBS-Mac-68)///328PNA062	-,-,-/52,80,54/-,-,-/-,-,-/-,-,-/46,50,54/-,-,-/33,33,36/-,-,-/-,-,-/1,1,1/-,-,-/-,-,-	6.56923848336e-05	CG,CHH
3	8792008	540	328PNA062,KBS-Mac-74,(BRR4),(BRR57),(KBS-Mac-68)///Paw-13,MSGA-10,MNF-Che-47,LI-SET-036,(MNF-Che-49),(MuskSP-68),(Yng-4),(Yng-53)	14,1,1/61,28,4/54,29,4/15,1,1/16,1,1/18,1,1/25,6,1/67,36,5/67,36,5/26,1,1/77,34,4/19,1,1/42,15,3	2.62425078186e-87	CHG
3	8793225	460	MNF-Che-49,Paw-13,Yng-4,MNF-Che-47,LI-SET-036,MSGA-10///MuskSP-68,KBS-Mac-68,328PNA062,KBS-Mac-74,BRR4,BRR57,Yng-53	4,2,1/74,57,11/78,53,9/13,5,1/3,1,1/23,9,5/76,51,9/73,51,10/80,56,12/1,3,1/75,52,9/3,1,1/41,30,8	9.62293388636e-70	CG,CHG
3	8794935	65	MuskSP-68,BRR57,Yng-53///MNF-Che-49,Yng-4,328PNA062,KBS-Mac-74,MNF-Che-47,LI-SET-036,Paw-13,MSGA-10,BRR4,(KBS-Mac-68)	3,1,1/18,4,1/57,26,4/7,1,1/6,1,1/13,1,1/81,6,1/12,4,1/9,4,2/1,1,1/2,1,1/1,1,1/71,13,1	6.33231276406e-26	CG
3	8806272	56	KBS-Mac-68,MSGA-10,328PNA062,KBS-Mac-74,BRR4,BRR57,LI-SET-036,(Paw-13),(Yng-4)///MNF-Che-47,(MNF-Che-49),(MuskSP-68),(Yng-53)	1,1,1/1,1,1/2,1,1/67,5,1/45,1,1/5,1,1/55,1,1/1,1,1/6,1,1/33,2,1/1,1,1/33,1,1/43,1,1	8.57467997072e-17	CG
3	8814851	58	KBS-Mac-68,MSGA-10,328PNA062,MuskSP-68,Paw-13,LI-SET-036,KBS-Mac-74,(Yng-53)///MNF-Che-49,MNF-Che-47,BRR57,(BRR4)	4,1,1/72,33,28/81,13,28/92,52,24/96,38,40/1,1,1/1,1,2/1,1,1/15,12,9/5,8,1/1,1,1/-,-,-/24,11,22	8.50292916952e-27	CG,CHG,CHH
3	8816864	74	MNF-Che-49,MuskSP-68,Paw-13,Yng-4,Yng-53,MSGA-10,328PNA062,MNF-Che-47,BRR4,LI-SET-036///KBS-Mac-74,(KBS-Mac-68)	1,1,1/13,1,1/-,-,-/1,1,1/1,1,1/1,1,1/1,1,1/56,13,7/83,20,24/2,1,1/1,1,1/1,1,1/1,1,2	6.11138545455e-22	CG,CHH
3	8894743	248	328PNA062,KBS-Mac-74,(MNF-Che-47),(MNF-Che-49),(MSGA-10),(KBS-Mac-68),(Yng-53)///BRR57,BRR4,(LI-SET-036),(MuskSP-68),(Paw-13),(Yng-4)	90,38,8/80,19,2/95,34,2/91,46,8/90,48,11/78,50,20/93,33,8/84,40,12/84,58,23/82,40,6/85,39,20/89,32,3/91,37,12	5.29397125e-12	CHH
3	8924506	169	MuskSP-68,Yng-4,MSGA-10,328PNA062,MNF-Che-47,BRR4,BRR57,LI-SET-036,(KBS-Mac-74),(Yng-53)///KBS-Mac-68,(Paw-13)	1,1,1/1,3,1/3,1,1/1,1,1/-,-,-/1,1,1/1,1,1/47,71,26/33,20,1/46,41,18/1,1,1/14,1,1/12,29,2	1.2436389112e-14	CHG
3	8926324	134	Yng-53,328PNA062,(MNF-Che-47),(KBS-Mac-68)///BRR4,BRR57,(MNF-Che-49)	-,-,-/66,36,53/63,45,43/8,13,6/63,21,30/-,-,-/-,-,-/13,8,9/-,-,-/-,-,-/1,1,1/-,-,-/1,1,1	8.6401541511e-12	CG
3	8945248	158	MNF-Che-49,MuskSP-68,Paw-13,Yng-4,KBS-Mac-68,Yng-53,MSGA-10,328PNA062,BRR4,BRR57,(MNF-Che-47)///LI-SET-036	72,40,16/1,1,1/12,1,6/45,3,15/2,1,1/10,1,3/1,1,1/8,50,1/-,-,-/7,1,2/1,1,1/2,1,1/7,4,2	3.13032538799e-22	CG
3	8996039	90	MuskSP-68,BRR4,(BRR57),(MNF-Che-47),(MNF-Che-49),(MSGA-10),(KBS-Mac-68),(KBS-Mac-74),(Paw-13),(328PNA062),(Yng-4),(Yng-53)///LI-SET-036	15,4,1/92,67,8/82,40,9/80,37,2/90,55,8/93,29,13/83,60,18/61,31,6/88,55,5/77,48,5/86,53,7/82,31,3/73,25,9	1.33936239203e-06	CG,CHG
3	9129709	67	MuskSP-68,(LI-SET-036),(BRR57),(MNF-Che-47)///MSGA-10,(BRR4),(MNF-Che-49),(KBS-Mac-68),(KBS-Mac-74),(Paw-13),(328PNA062),(Yng-4),(Yng-53)	52,1,1/35,1,1/49,1,1/42,1,1/20,1,1/9,1,1/63,1,1/25,1,1/24,1,1/32,1,1/10,1,1/28,1,1/31,1,1	1.64501568391e-06	CG
3	9134499	382	BRR57,(BRR4)///LI-SET-036,(MNF-Che-47),(MNF-Che-49),(MSGA-10),(MuskSP-68),(KBS-Mac-68),(KBS-Mac-74),(Paw-13),(328PNA062),(Yng-4),(Yng-53)	86,54,16/64,20,9/70,5,14/89,50,4/81,31,17/84,29,9/80,36,12/79,37,7/76,39,19/86,46,8/81,43,15/85,36,5/73,41,9	2.08016505929e-06	CHG
3	9140404	88	Paw-13,(LI-SET-036),(328PNA062)///MuskSP-68,MSGA-10,KBS-Mac-74,(BRR4),(BRR57),(MNF-Che-47),(MNF-Che-49),(KBS-Mac-68),(Yng-4),(Yng-53)	64,13,2/44,5,1/43,11,2/53,9,1/53,13,2/13,2,1/30,8,1/48,10,1/23,6,1/86,26,4/55,22,2/34,4,1/51,8,1	7.59927329032e-09	CG
3	9173689	238	Yng-4,KBS-Mac-68,MNF-Che-47,BRR4,BRR57,LI-SET-036,(MSGA-10),(MuskSP-68),(KBS-Mac-74),(Paw-13),(Yng-53)///328PNA062	92,76,11/82,80,25/50,81,16/50,49,23/-,-,-/83,68,6/83,77,2/92,62,16/99,78,12/77,85,4/1,1,1/83,74,19/89,72,4	9.6211443815e-10	CG,CHG
3	9186033	76	MNF-Che-49,MNF-Che-47,Paw-13,(MuskSP-68)///LI-SET-036,Yng-4,KBS-Mac-68,Yng-53,MSGA-10,328PNA062,KBS-Mac-74,BRR4,BRR57	1,1,1/18,1,2/8,3,2/79,14,6/82,22,7/6,1,1/52,5,1/8,1,1/1,6,1/63,9,3/2,1,1/1,1,1/18,2,1	3.4468267056e-22	CG
3	9186157	339	MNF-Che-49,MNF-Che-47///MuskSP-68,Paw-13,Yng-4,KBS-Mac-68,Yng-53,MSGA-10,328PNA062,KBS-Mac-74,BRR4,BRR57,LI-SET-036	3,1,1/1,1,1/3,9,1/84,51,7/81,35,11/1,1,1/2,3,3/1,1,2/9,2,1/3,1,1/2,1,2/1,2,1/1,1,2	8.40969983562e-77	CG,CHG
3	9197645	99	MNF-Che-49,MuskSP-68,Paw-13,Yng-4,KBS-Mac-68,Yng-53,MSGA-10,328PNA062,KBS-Mac-74,MNF-Che-47,BRR4,BRR57///LI-SET-036	3,4,1/83,74,57/85,68,61/79,66,54/71,60,40/82,60,53/84,67,57/59,51,45/78,62,44/84,62,38/78,65,60/86,75,53/76,67,57	2.3144307251e-58	CG,CHG,CHH
3	9197744	93	Paw-13,(BRR4),(BRR57),(MNF-Che-47),(MSGA-10),(MuskSP-68),(KBS-Mac-74),(328PNA062),(Yng-4),(Yng-53)///LI-SET-036,(MNF-Che-49)	1,1,1/38,3,9/36,32,3/33,13,5/19,13,1/58,19,3/49,8,15/-,-,-/36,19,1/50,22,5/44,12,7/66,19,7/32,17,10	9.24701476214e-05	CG
3	9209847	71	Paw-13,(LI-SET-036),(BRR4),(MNF-Che-47),(MNF-Che-49),(MSGA-10),(MuskSP-68),(328PNA062),(Yng-4),(Yng-53)///KBS-Mac-68,KBS-Mac-74,(BRR57)	32,1,1/32,1,1/12,1,1/49,2,1/30,1,1/37,1,1/29,1,1/3,1,1/1,1,1/51,1,1/33,1,1/26,1,1/32,1,1	1.52456182743e-10	CG
3	9222400	87	Paw-13,(BRR4),(BRR57),(MuskSP-68)///328PNA062,(LI-SET-036),(MNF-Che-47),(MNF-Che-49),(KBS-Mac-74),(Yng-4),(Yng-53)	33,1,1/49,1,1/53,1,1/34,1,3/43,1,1/-,-,-/56,1,1/-,-,-/19,1,1/82,1,10/1,1,1/28,1,1/28,1,1	5.37056075255e-05	CG
3	9275747	86	MNF-Che-49,(BRR4),(MNF-Che-47),(MSGA-10),(MuskSP-68),(KBS-Mac-68),(KBS-Mac-74),(Paw-13),(328PNA062),(Yng-4),(Yng-53)///LI-SET-036,(BRR57)	15,1,1/46,1,1/40,2,1/74,1,1/69,1,1/67,1,1/48,1,1/57,1,1/50,2,1/71,1,1/46,1,1/54,1,1/55,1,1	1.11755925645e-06	CG
3	9297941	51	Paw-13,MNF-Che-47,(LI-SET-036),(MNF-Che-49),(MSGA-10),(MuskSP-68),(KBS-Mac-68),(KBS-Mac-74),(Yng-53)///BRR4,(BRR57),(328PNA062)	76,1,1/5,1,1/8,1,1/79,1,1/62,1,1/64,1,1/83,1,1/65,1,1/64,1,1/77,8,1/43,1,1/-,-,-/54,1,1	2.84384933852e-07	CG
3	9311401	58	328PNA062,KBS-Mac-74,MuskSP-68,KBS-Mac-68,Yng-53,LI-SET-036,(BRR57),(MNF-Che-47),(MSGA-10)///Yng-4,Paw-13,MNF-Che-49,(BRR4)	22,1,1/56,1,1/24,1,1/44,1,1/74,1,1/18,1,1/7,1,1/6,1,1/1,1,1/81,1,1/1,1,1/86,1,1/29,1,1	3.77688998132e-17	CG
3	9346480	73	Paw-13,(LI-SET-036),(BRR57),(Yng-4)///MNF-Che-49,MuskSP-68,MNF-Che-47,(BRR4),(MSGA-10),(KBS-Mac-68),(KBS-Mac-74),(328PNA062),(Yng-53)	-,51,38/-,1,14/-,29,17/-,1,5/-,6,1/-,15,10/-,1,1/-,10,16/-,1,27/-,33,40/-,20,8/-,23,29/-,13,23	2.19927485677e-11	CHG,CHH
3	9393809	384	BRR57,LI-SET-036,Paw-13,Yng-4,Yng-53,328PNA062,BRR4,(MNF-Che-47),(KBS-Mac-68)///MuskSP-68,MSGA-10,KBS-Mac-74,(MNF-Che-49)	81,59,33/79,57,30/78,60,30/43,27,18/35,25,17/7,3,2/6,2,1/40,29,19/5,1,2/75,51,24/66,46,28/75,57,30/64,46,26	8.42562838857e-183	CG,CHG
3	9417745	60	328PNA062,(MNF-Che-47),(KBS-Mac-68),(Yng-53)///LI-SET-036,(BRR4),(BRR57),(MNF-Che-49),(MSGA-10),(MuskSP-68),(KBS-Mac-74),(Paw-13),(Yng-4)	62,14,7/65,11,3/42,1,1/40,1,1/43,1,1/36,13,10/63,1,2/23,1,1/38,25,1/44,3,2/1,1,1/54,1,1/27,1,1	0.000105997352651	CG
3	9490031	56	MNF-Che-49,Paw-13,Yng-4,KBS-Mac-68,KBS-Mac-74,MNF-Che-47,(LI-SET-036),(MuskSP-68),(328PNA062),(Yng-53)///BRR4,BRR57,(MSGA-10)	58,1,1/2,1,1/2,1,1/74,1,1/76,1,1/39,1,1/53,1,1/74,1,1/79,1,1/80,1,1/59,1,1/81,1,1/62,1,1	1.91940806154e-29	CG
3	9494155	142	MuskSP-68,Yng-53,(Paw-13),(Yng-4)///KBS-Mac-68,328PNA062,KBS-Mac-74,MNF-Che-47,BRR57,(MNF-Che-49),(MSGA-10)	-,-,-/-,-,-/1,1,1/1,1,1/3,19,1/21,1,1/86,54,8/1,1,1/1,1,1/76,35,6/1,1,1/74,49,6/78,56,10	3.09405212602e-19	CG,CHG
3	9586081	152	KBS-Mac-68,(BRR4),(BRR57),(MNF-Che-47),(MNF-Che-49),(MuskSP-68),(Paw-13),(328PNA062)///LI-SET-036	10,25,9/62,18,28/76,20,20/65,1,7/72,1,8/-,-,-/78,17,23/81,32,32/-,-,-/73,1,12/75,44,30/-,-,-/-,-,-	3.28637474888e-05	CG
3	9646400	119	LI-SET-036,BRR57///MNF-Che-47,MNF-Che-49,MuskSP-68,Paw-13,Yng-4,KBS-Mac-68,Yng-53,MSGA-10,328PNA062,KBS-Mac-74,BRR4	56,67,46/5,15,14/25,24,20/1,1,1/1,1,1/1,4,2/1,10,4/1,6,4/1,1,1/1,1,1/3,5,2/1,1,1/1,1,1	1.51399909986e-35	CG,CHG,CHH
3	9649450	299	MNF-Che-49,(LI-SET-036),(BRR57),(MNF-Che-47),(MSGA-10),(MuskSP-68),(KBS-Mac-74),(Paw-13),(328PNA062),(Yng-53)///Yng-4,(BRR4),(KBS-Mac-68)	49,37,34/72,58,43/67,46,35/58,50,34/54,23,31/55,44,43/64,49,39/71,54,48/65,43,50/69,39,39/64,31,39/65,93,59/62,38,40	6.4657804475e-05	CHG
3	9650630	52	MNF-Che-49,MSGA-10,328PNA062,MNF-Che-47,BRR4,BRR57,LI-SET-036,(MuskSP-68),(Paw-13)///Yng-4,KBS-Mac-74,(KBS-Mac-68),(Yng-53)	2,1,1/9,1,1/1,1,1/1,1,1/2,1,1/5,1,1/30,1,1/46,1,1/79,1,1/36,1,1/2,1,1/86,1,1/48,1,1	1.26287815527e-17	CG
3	9654106	59	Yng-4,Yng-53,(LI-SET-036),(Paw-13)///MNF-Che-49,MuskSP-68,KBS-Mac-68,KBS-Mac-74,MNF-Che-47,BRR4,BRR57,(MSGA-10),(328PNA062)	34,1,1/1,1,1/1,1,3/1,1,1/1,1,1/19,1,1/1,1,1/2,1,1/1,1,1/52,1,1/23,1,1/72,1,1/60,1,1	4.85181582942e-30	CG
3	9654343	117	Paw-13,(Yng-53)///MuskSP-68,MSGA-10,328PNA062,BRR4,(KBS-Mac-74),(Yng-4)	-,-,-/1,1,1/-,-,-/-,-,-/-,-,-/20,1,1/15,1,1/-,-,-/31,1,1/87,16,1/27,1,1/43,13,1/65,3,1	1.24176355893e-08	CG,CHG
3	9698076	81	MuskSP-68,(Yng-4),(Yng-53)///KBS-Mac-68,KBS-Mac-74,BRR57,LI-SET-036,(MNF-Che-49),(MSGA-10),(Paw-13),(328PNA062)	1,2,1/-,-,-/3,2,1/-,-,-/15,7,1/16,9,6/50,51,13/1,1,1/1,1,1/21,1,1/7,8,1/26,32,5/39,24,4	1.2945191309e-11	CG,CHG
3	9699089	122	MuskSP-68,MSGA-10,328PNA062,MNF-Che-47///Paw-13,Yng-4,KBS-Mac-68,Yng-53,KBS-Mac-74,BRR4,BRR57,LI-SET-036	76,83,74/74,94,76/84,99,77/1,1,1/-,-,-/3,1,1/6,1,1/60,83,56/77,99,76/69,85,62/17,9,12/83,91,68/77,99,75	1.10978434622e-66	CG,CHG,CHH
3	9700966	128	KBS-Mac-68///BRR4,(BRR57)	-,-,-/1,1,1/10,1,2/-,-,-/-,-,-/-,-,-/-,-,-/69,38,23/-,-,-/-,-,-/-,-,-/-,-,-/-,-,-	1.75067052949e-05	CG,CHG
3	9706613	99	BRR57,(MSGA-10)///MNF-Che-49,Paw-13,Yng-4,KBS-Mac-68,KBS-Mac-74,LI-SET-036,(BRR4),(MNF-Che-47),(MuskSP-68),(328PNA062),(Yng-53)	1,1,1/40,7,1/61,29,5/33,6,1/1,1,1/48,16,1/38,2,1/11,3,2/4,2,1/1,1,1/33,15,1/7,1,1/19,2,1	2.88838444568e-12	CG,CHG
3	9714000	244	MuskSP-68,Paw-13,Yng-4,KBS-Mac-68,Yng-53,MSGA-10,328PNA062,KBS-Mac-74,MNF-Che-47,LI-SET-036,MNF-Che-49///BRR57,BRR4	3,8,7/55,56,62/57,59,60/1,5,3/2,2,9/1,1,1/2,1,2/1,1,1/1,2,10/1,7,1/1,2,1/1,6,3/1,7,4	3.26230818462e-135	CG,CHH
3	9750106	53	MuskSP-68,KBS-Mac-74,MNF-Che-47,(LI-SET-036),(MNF-Che-49),(MSGA-10),(328PNA062)///Yng-4,(BRR4),(BRR57),(KBS-Mac-68),(Paw-13),(Yng-53)	80,-,1/28,-,1/31,-,1/84,-,1/86,-,1/61,-,1/82,-,1/30,-,1/81,-,1/20,-,1/44,-,1/2,-,1/36,-,1	1.25115349981e-10	CG
3	9772683	412	MuskSP-68,KBS-Mac-68,328PNA062,(LI-SET-036)///MNF-Che-49,KBS-Mac-74,(BRR4),(BRR57),(Paw-13),(Yng-4),(Yng-53)	50,14,1/67,23,1/52,24,2/-,-,-/86,32,6/-,-,-/10,1,1/29,6,1/89,28,1/79,21,1/17,2,1/79,30,2/83,31,2	1.7360229134e-16	CG
3	9773823	191	MuskSP-68,MSGA-10,BRR57,(LI-SET-036),(BRR4),(KBS-Mac-68),(KBS-Mac-74),(Paw-13),(328PNA062)///Yng-53,Yng-4,(MNF-Che-47),(MNF-Che-49)	23,1,14/8,1,4/3,1,2/37,13,8/40,10,8/2,1,3/8,3,1/7,1,7/33,1,10/9,1,4/12,1,8/66,27,12/63,18,24	7.45501984355e-15	CG
3	9835521	63	MSGA-10,(LI-SET-036),(Paw-13)///KBS-Mac-74,(BRR4),(BRR57),(MNF-Che-47),(MNF-Che-49),(MuskSP-68),(KBS-Mac-68),(328PNA062),(Yng-53)	70,56,6/56,33,8/36,27,4/1,1,1/67,1,1/99,80,34/53,33,3/52,33,2/6,1,1/87,50,21/49,50,6/-,-,-/32,1,6	0.000121124900202	CG,CHG
3	9835594	785	MNF-Che-49,MuskSP-68,KBS-Mac-68,328PNA062,BRR4,BRR57,LI-SET-036,MSGA-10,(MNF-Che-47),(KBS-Mac-74),(Yng-53)///Paw-13,Yng-4	79,38,18/77,24,12/86,32,16/75,49,23/83,34,14/77,35,14/82,38,14/76,38,17/72,46,22/11,4,4/74,35,17/9,5,1/61,46,17	1.24833947826e-49	CG
3	9838777	408	MuskSP-68///Yng-53,(LI-SET-036),(BRR4),(BRR57),(MNF-Che-49),(KBS-Mac-68),(KBS-Mac-74),(328PNA062)	1,6,1/1,1,1/41,1,2/-,-,-/5,1,1/-,-,-/56,41,1/2,1,4/2,1,1/-,-,-/9,16,2/-,-,-/3,1,13	7.19622593377e-05	CG
3	9860454	146	MuskSP-68,MSGA-10,328PNA062,KBS-Mac-74,Paw-13,BRR4,BRR57,(MNF-Che-47),(MNF-Che-49),(KBS-Mac-68)///Yng-4,LI-SET-036,(Yng-53)	3,1,1/45,8,3/52,10,3/52,10,4/47,7,1/51,7,6/46,11,4/33,8,3/36,8,5/48,6,2/53,15,5/1,1,1/23,6,1	8.70896161964e-20	CG,CHG
3	9861580	734	MNF-Che-49,MuskSP-68,Paw-13,Yng-4,KBS-Mac-68,Yng-53,MSGA-10,MNF-Che-47,BRR4,BRR57,LI-SET-036,(328PNA062)///KBS-Mac-74	83,27,5/87,37,9/93,44,9/90,34,8/87,40,7/87,36,6/87,35,7/84,37,8/18,2,1/83,30,7/81,38,8/85,33,6/81,34,9	2.36745380726e-36	CG
3	9874099	268	MuskSP-68,(328PNA062)///KBS-Mac-68,KBS-Mac-74,MNF-Che-47,(LI-SET-036),(BRR4),(BRR57),(MNF-Che-49),(MSGA-10),(Paw-13),(Yng-53)	52,5,4/75,11,8/77,19,5/84,18,6/60,9,4/64,10,3/9,1,2/76,11,9/83,4,4/71,11,5/40,6,2/-,-,-/64,7,6	6.00950590456e-08	CG
3	9875332	91	MuskSP-68,(BRR57),(MNF-Che-47),(MNF-Che-49),(MSGA-10),(Paw-13),(Yng-4)///KBS-Mac-68,(LI-SET-036),(BRR4),(KBS-Mac-74)	70,12,4/50,1,4/21,1,1/1,1,1/1,1,2/1,1,1/1,1,1/72,9,8/56,1,1/1,1,4/-,-,-/1,1,1/-,-,-	4.4557126059e-05	CG
3	9898436	158	MNF-Che-49,MuskSP-68,Paw-13,MSGA-10,MNF-Che-47,BRR4,BRR57,LI-SET-036,(Yng-53)///Yng-4,KBS-Mac-68,KBS-Mac-74,328PNA062	81,67,30/85,62,26/81,59,29/88,71,29/83,51,15/88,56,21/94,68,15/8,12,7/10,7,4/93,56,14/27,16,3/13,15,3/56,38,10	2.67330478219e-57	CG
3	9898622	66	MNF-Che-49,MuskSP-68,Paw-13,Yng-53,MSGA-10,MNF-Che-47,BRR4,BRR57,LI-SET-036,Yng-4,328PNA062///KBS-Mac-74,KBS-Mac-68	89,69,19/85,68,15/87,65,17/94,76,20/89,66,15/87,56,14/91,75,16/20,14,5/4,13,2/89,73,15/89,51,9/81,38,9/89,71,17	1.70351566502e-34	CG,CHG
3	9901798	55	Paw-13,(MuskSP-68),(KBS-Mac-68),(KBS-Mac-74)///Yng-53,LI-SET-036,(BRR4),(BRR57),(MNF-Che-47),(MNF-Che-49),(MSGA-10),(328PNA062),(Yng-4)	85,51,25/80,37,17/84,38,17/84,35,15/87,32,18/85,40,24/76,29,9/74,23,12/78,29,16/80,13,6/83,36,15/74,37,15/83,46,27	2.68592876125e-06	CHG,CHH
3	9936154	356	Paw-13///328PNA062,(LI-SET-036),(BRR4),(BRR57),(MNF-Che-47),(MNF-Che-49),(MSGA-10),(MuskSP-68),(KBS-Mac-68),(KBS-Mac-74),(Yng-4),(Yng-53)	77,40,39/81,32,37/75,46,32/75,37,32/74,53,33/86,45,30/87,42,28/75,47,32/77,53,38/74,10,13/87,53,37/77,34,28/84,34,32	1.18171122908e-05	CHG
3	9954419	97	Paw-13,(328PNA062),(Yng-4),(Yng-53)///BRR4,(LI-SET-036),(BRR57),(MNF-Che-47),(MNF-Che-49),(MSGA-10),(MuskSP-68),(KBS-Mac-68),(KBS-Mac-74)	32,1,1/10,1,1/18,1,1/29,1,1/31,1,1/40,1,1/27,1,1/25,1,1/29,1,1/90,4,1/63,1,1/86,8,1/81,2,1	1.56539971371e-05	CG
3	10032175	103	MuskSP-68,Paw-13,KBS-Mac-68,MSGA-10,KBS-Mac-74,BRR4,BRR57///Yng-53,328PNA062,MNF-Che-47,MNF-Che-49,Yng-4,LI-SET-036	18,2,1/73,14,2/59,7,2/1,1,1/3,1,1/77,16,2/85,10,1/74,15,2/87,16,2/83,15,3/1,1,1/6,1,1/5,2,1	2.39920605345e-69	CG
3	10089706	74	328PNA062,BRR4,BRR57,MSGA-10///Yng-53,MNF-Che-47,Paw-13,Yng-4,KBS-Mac-68,(MuskSP-68)	-,-,-/99,35,33/89,38,31/1,1,1/-,-,-/75,64,27/1,1,1/13,9,9/-,-,-/9,10,4/89,59,48/1,1,1/1,1,1	2.34081498767e-24	CG,CHG
3	10092197	67	Yng-53,(BRR4),(BRR57),(MNF-Che-47),(MNF-Che-49),(MuskSP-68),(KBS-Mac-68),(KBS-Mac-74),(Paw-13),(328PNA062),(Yng-4)///LI-SET-036,(MSGA-10)	86,10,1/42,1,1/42,1,1/40,1,1/45,1,1/58,1,1/33,1,1/47,1,1/43,1,1/22,1,1/26,1,1/42,1,1/15,1,1	9.05950214339e-05	CG
3	10102123	59	MNF-Che-49,Paw-13,Yng-4,MSGA-10,MNF-Che-47,BRR4,BRR57,(KBS-Mac-74),(Yng-53)///LI-SET-036,(MuskSP-68),(KBS-Mac-68),(328PNA062)	72,1,1/4,1,1/1,1,1/2,1,1/3,1,1/3,1,1/41,1,1/42,1,1/31,1,1/1,1,1/42,1,1/1,1,1/20,1,1	5.66045644141e-14	CG
3	10104665	57	Yng-53,(BRR4),(Yng-4)///MuskSP-68,Paw-13,MSGA-10,BRR57,(MNF-Che-47),(MNF-Che-49),(KBS-Mac-68),(KBS-Mac-74),(328PNA062)	-,-,-/52,1,3/4,25,1/38,1,1/30,1,1/1,1,1/4,1,1/24,1,1/25,1,1/1,1,1/36,1,1/57,1,1/73,18,4	1.22197032341e-09	CG
3	10105788	175	MuskSP-68,Paw-13,KBS-Mac-68,Yng-53,KBS-Mac-74,MNF-Che-47,MSGA-10,(LI-SET-036)///328PNA062,BRR4,MNF-Che-49,Yng-4,BRR57	21,15,11/43,32,18/50,29,17/9,5,4/46,22,17/24,7,7/2,2,3/6,5,5/2,2,4/6,3,4/63,38,21/48,24,18/2,1,7	1.24580647619e-39	CG
3	10139509	155	MuskSP-68,KBS-Mac-68,328PNA062,LI-SET-036///Yng-53,KBS-Mac-74,BRR57	32,9,9/-,-,-/77,68,43/-,-,-/-,-,-/-,-,-/5,2,2/29,3,3/76,49,50/-,-,-/26,8,6/-,-,-/70,47,36	4.3432843367e-33	CG,CHG
3	10146734	271	MNF-Che-49///MuskSP-68,KBS-Mac-68,KBS-Mac-74,BRR4,BRR57,(MSGA-10),(328PNA062),(Yng-4),(Yng-53)	-,-,-/81,52,58/86,61,59/-,-,-/11,13,6/57,42,49/67,47,40/72,48,37/86,51,54/-,-,-/60,34,58/65,20,44/49,33,42	1.63671811121e-16	CG
3	10154862	51	328PNA062,KBS-Mac-74,(BRR4),(BRR57),(MNF-Che-47),(MNF-Che-49),(MSGA-10),(MuskSP-68),(KBS-Mac-68),(Paw-13),(Yng-4),(Yng-53)///LI-SET-036	1,1,1/91,1,1/74,1,1/94,1,1/93,2,1/91,1,1/66,1,2/77,1,1/88,1,1/92,1,1/86,3,1/90,1,1/71,1,1	2.37882397279e-07	CG
3	10206971	69	MNF-Che-49,MNF-Che-47,(BRR57),(MSGA-10),(MuskSP-68),(KBS-Mac-68),(KBS-Mac-74),(328PNA062),(Yng-53)///LI-SET-036,(BRR4)	87,1,1/47,1,1/45,1,1/6,1,1/2,1,1/22,1,1/24,1,1/37,1,1/24,1,1/-,-,-/27,1,1/-,-,-/35,1,1	1.24495221781e-08	CG
3	10253999	77	MNF-Che-47,BRR57///Paw-13,Yng-4,KBS-Mac-68,Yng-53,KBS-Mac-74,BRR4,MNF-Che-49,MuskSP-68,MSGA-10,328PNA062,LI-SET-036	52,45,29/81,71,38/21,21,9/7,7,5/50,48,25/61,57,30/61,55,31/56,54,32/61,68,42/65,64,33/58,50,33/80,65,41/74,67,39	5.16493137476e-24	CG,CHG
3	10262122	1922	Yng-4,BRR57///MNF-Che-49,MuskSP-68,Paw-13,KBS-Mac-68,Yng-53,MSGA-10,BRR4,LI-SET-036,(MNF-Che-47),(328PNA062)	1,1,1/1,1,1/62,16,28/9,1,1/1,1,1/1,1,1/2,1,1/2,1,1/-,-,-/4,3,6/8,1,1/57,17,24/1,1,1	2.12731807563e-38	CG,CHG
3	10337821	153	Yng-53,(LI-SET-036),(BRR57)///BRR4	79,14,6/70,37,59/70,1,6/-,-,-/-,-,-/-,-,-/-,-,-/-,-,-/-,-,-/-,-,-/-,-,-/-,-,-/61,6,1	6.14798803248e-05	CHG
3	10354937	67	LI-SET-036,KBS-Mac-68,MSGA-10,(BRR4),(MNF-Che-49),(328PNA062),(Yng-4)///MuskSP-68,KBS-Mac-74,(MNF-Che-47),(Yng-53)	6,-,1/27,-,1/-,-,-/52,-,1/33,-,1/13,-,1/69,-,1/9,-,1/60,-,1/-,-,-/26,-,1/22,-,1/37,-,1	7.128887269e-11	CG
3	10373701	250	KBS-Mac-68,(MuskSP-68),(KBS-Mac-74),(Yng-4)///328PNA062,(BRR4),(BRR57),(MNF-Che-49),(MSGA-10),(Paw-13),(Yng-53)	-,-,-/16,2,2/25,10,4/-,-,-/21,8,2/8,13,1/50,31,1/40,27,5/49,31,10/25,3,1/14,2,1/39,19,7/28,12,3	7.99774563044e-05	CG,CHG
3	10380985	74	MNF-Che-49,MuskSP-68,Paw-13,Yng-4,KBS-Mac-68,Yng-53,MSGA-10,328PNA062,KBS-Mac-74,MNF-Che-47,BRR4,BRR57///LI-SET-036	86,1,1/7,1,1/1,1,1/1,1,1/1,1,1/1,1,1/1,1,1/25,1,1/1,1,1/1,1,1/1,1,1/1,1,1/1,1,1	4.59443843446e-19	CG
3	10385532	107	Paw-13,328PNA062,BRR4,Yng-53,KBS-Mac-74,BRR57///MNF-Che-49,MuskSP-68,Yng-4,MSGA-10,MNF-Che-47,LI-SET-036,KBS-Mac-68	65,39,27/3,1,1/10,5,4/69,36,21/72,51,27/63,31,20/73,30,22/63,27,23/9,4,4/2,10,5/1,1,1/71,23,20/9,3,2	5.24176068401e-56	CG
3	10415861	71	KBS-Mac-74,(Paw-13),(Yng-53)///328PNA062,BRR4,(LI-SET-036),(MSGA-10)	25,1,3/25,16,3/-,-,-/-,-,-/-,-,-/50,13,11/-,-,-/-,-,-/65,48,53/67,23,20/1,1,1/-,-,-/50,46,33	1.974222648e-07	CG,CHG,CHH
3	10437787	51	MNF-Che-49,(BRR4),(BRR57),(MNF-Che-47),(MuskSP-68),(KBS-Mac-68),(328PNA062),(Yng-53)///Paw-13,MSGA-10,LI-SET-036,(KBS-Mac-74),(Yng-4)	84,1,1/33,5,4/30,2,1/29,2,1/1,1,1/81,3,1/25,1,3/33,2,3/48,2,2/78,1,1/38,1,1/56,1,1/32,3,1	2.45345869612e-16	CG
3	10459632	147	Paw-13,328PNA062,(LI-SET-036),(BRR4),(BRR57),(MNF-Che-47),(MNF-Che-49),(Yng-53)///KBS-Mac-74,(MSGA-10),(MuskSP-68),(KBS-Mac-68),(Yng-4)	19,10,17/16,18,17/20,9,13/25,19,15/24,1,27/4,5,6/3,5,7/3,1,4/2,1,2/23,5,25/23,15,19/4,1,4/25,11,17	8.30081167872e-07	CG
3	10460500	321	MNF-Che-49,MuskSP-68,Paw-13,KBS-Mac-68,Yng-53,328PNA062,KBS-Mac-74,MNF-Che-47,LI-SET-036,(BRR4),(MSGA-10)///BRR57	1,1,1/34,14,4/69,26,13/1,1,1/1,5,1/3,1,1/1,6,1/1,1,1/5,1,1/1,1,1/1,1,1/-,-,-/1,1,1	3.39881296687e-39	CG
3	10474625	105	KBS-Mac-68///328PNA062,MuskSP-68,LI-SET-036,Yng-53,MNF-Che-47,BRR4,Yng-4///KBS-Mac-74,MNF-Che-49,Paw-13,BRR57	1,1,3/35,25,2/59,43,17/8,1,4/59,43,23/-,-,-/17,1,1/31,84,59/69,53,34/39,29,26/5,1,1/43,1,6/40,25,5	4.28900286448e-25	CG,CHG,CHH
3	10477148	256	MNF-Che-49///328PNA062,(LI-SET-036),(BRR4),(BRR57),(MNF-Che-47),(MSGA-10),(MuskSP-68),(KBS-Mac-68),(KBS-Mac-74),(Paw-13),(Yng-4),(Yng-53)	80,23,23/77,24,12/82,20,14/79,27,15/55,5,9/91,25,13/91,25,18/78,14,12/92,30,17/92,28,20/89,23,19/90,13,14/86,30,17	0.000119276207148	CHG
3	10510912	552	KBS-Mac-68,(Paw-13)///Yng-53,(LI-SET-036),(BRR4),(BRR57),(MSGA-10),(MuskSP-68),(KBS-Mac-74),(328PNA062),(Yng-4)	86,47,18/92,56,30/87,35,18/-,-,-/-,-,-/94,40,28/92,34,17/89,11,8/93,44,32/88,19,16/96,55,22/91,30,21/91,44,34	7.1623389913e-06	CHG
3	10521896	153	MSGA-10,BRR57,(BRR4),(MNF-Che-47),(MNF-Che-49),(KBS-Mac-74),(328PNA062)///MuskSP-68,Yng-4,KBS-Mac-68,Yng-53,LI-SET-036,(Paw-13)	1,8,1/79,11,5/76,9,5/79,7,6/75,10,5/70,11,27/5,7,1/3,3,1/73,7,6/4,7,9/77,8,6/1,8,2/25,5,2	1.71578505652e-11	CG
3	10526043	176	KBS-Mac-74,(MNF-Che-47),(MuskSP-68),(KBS-Mac-68),(328PNA062),(Yng-53)///BRR4,(BRR57),(MNF-Che-49)	-,-,-/52,13,3/54,6,1/33,1,1/44,8,1/-,-,-/8,2,1/13,4,1/2,1,1/-,-,-/10,8,1/-,-,-/7,1,1	1.11762938881e-06	CG
3	10527685	53	MNF-Che-49,328PNA062,(BRR4),(MNF-Che-47),(MSGA-10),(MuskSP-68)///KBS-Mac-74,(LI-SET-036),(BRR57),(KBS-Mac-68),(Paw-13),(Yng-4),(Yng-53)	43,2,1/17,1,1/33,1,1/10,1,1/1,1,1/20,1,1/20,1,1/43,1,1/55,1,1/35,1,1/1,1,1/51,1,1/35,1,1	1.09307827124e-08	CG
3	10596131	73	MNF-Che-49,MuskSP-68,Yng-4,328PNA062,MNF-Che-47,BRR4,BRR57,(KBS-Mac-68),(KBS-Mac-74),(Paw-13),(Yng-53)///LI-SET-036,(MSGA-10)	63,1,1/1,1,1/7,1,1/1,1,1/1,1,1/36,2,1/1,1,1/17,1,1/14,1,1/18,1,1/1,1,1/2,1,1/16,3,1	2.50163030494e-11	CG
3	10604953	250	MuskSP-68///MNF-Che-49,Paw-13,Yng-4,KBS-Mac-68,Yng-53,MSGA-10,328PNA062,MNF-Che-47,BRR4,LI-SET-036,(BRR57),(KBS-Mac-74)	84,76,54/83,67,42/78,60,48/95,76,41/65,73,47/70,63,44/14,1,7/81,60,36/80,56,51/83,52,34/77,70,53/77,77,47/76,73,54	2.30350966354e-32	CHG
3	10613727	68	Yng-4,(LI-SET-036),(MNF-Che-47),(MSGA-10),(MuskSP-68),(Yng-53)///KBS-Mac-74,(BRR4),(BRR57),(MNF-Che-49),(KBS-Mac-68),(Paw-13),(328PNA062)	1,1,1/36,1,1/35,1,1/19,1,1/35,1,1/29,1,1/15,1,1/46,1,1/61,1,1/49,1,1/35,1,4/1,1,1/14,1,1	6.86649268997e-06	CG
3	10634652	155	MNF-Che-49,MuskSP-68,Paw-13,Yng-4,Yng-53,328PNA062,MNF-Che-47,BRR4,BRR57,LI-SET-036///MSGA-10,(KBS-Mac-68)	86,2,2/86,3,4/87,4,2/87,2,2/87,1,2/17,1,1/86,3,3/38,4,1/-,-,-/82,6,2/87,9,3/88,3,2/87,2,2	3.2548661751e-39	CG
3	10634954	165	MNF-Che-49,MuskSP-68,Paw-13,Yng-4,Yng-53,328PNA062,MNF-Che-47,BRR4,BRR57,LI-SET-036///KBS-Mac-68,MSGA-10,KBS-Mac-74	79,13,1/86,15,3/84,15,3/85,16,4/87,18,1/18,2,1/82,16,3/6,2,1/1,1,1/85,13,2/84,14,2/89,9,2/86,18,3	4.33128226677e-49	CG
3	10679771	63	BRR4,Yng-53,BRR57,(LI-SET-036),(MNF-Che-47),(MNF-Che-49),(KBS-Mac-74),(Paw-13),(328PNA062),(Yng-4)///MuskSP-68,MSGA-10,(KBS-Mac-68)	27,1,1/4,1,1/1,1,1/26,1,1/23,4,1/66,3,1/71,2,1/42,1,1/21,1,1/14,1,1/24,1,1/3,1,1/12,1,1	1.23978764319e-12	CG
3	10703785	135	MuskSP-68,Yng-4,Yng-53,MNF-Che-47,BRR4,(Paw-13),(328PNA062)///LI-SET-036	76,27,4/14,9,1/-,-,-/2,4,1/-,-,-/-,-,-/4,3,1/-,-,-/-,-,-/17,6,1/20,3,1/14,5,1/2,2,1	1.7433597927e-09	CG
3	10704020	137	LI-SET-036///MNF-Che-49,MuskSP-68,Paw-13,Yng-4,Yng-53,MSGA-10,328PNA062,MNF-Che-47,BRR4,BRR57,(KBS-Mac-68),(KBS-Mac-74)	59,1,9/2,1,2/6,1,1/1,1,2/1,1,1/1,1,1/1,1,3/14,3,1/15,1,1/3,1,1/1,3,1/1,1,3/1,1,1	3.15791482499e-13	CG
3	10713760	375	LI-SET-036,KBS-Mac-68///MuskSP-68,Paw-13,Yng-53,MSGA-10,328PNA062,KBS-Mac-74,MNF-Che-47,MNF-Che-49,Yng-4,BRR4,BRR57	79,51,6/7,6,1/1,1,1/2,1,1/1,1,1/1,1,1/2,1,1/59,39,5/6,3,1/1,1,1/1,1,1/1,1,1/2,1,1	9.63066421549e-76	CG,CHG
3	10724526	164	BRR57///LI-SET-036,(MNF-Che-49),(KBS-Mac-68),(328PNA062)	43,1,1/-,-,-/57,53,48/-,-,-/1,25,13/-,-,-/-,-,-/40,17,8/-,-,-/-,-,-/17,19,18/-,-,-/-,-,-	1.06290948001e-05	CG,CHG,CHH
3	10741736	56	Paw-13,(KBS-Mac-68),(KBS-Mac-74),(328PNA062),(Yng-53)///Yng-4,BRR4,(MSGA-10),(MuskSP-68)	-,-,-/89,94,63/-,-,-/-,-,-/-,-,-/86,33,50/86,73,32/83,31,26/41,33,18/30,25,1/58,34,4/99,99,62/45,56,39	5.67694974117e-08	CG,CHH
3	10781963	100	MNF-Che-49,MuskSP-68,KBS-Mac-68,328PNA062,(LI-SET-036),(BRR4),(MNF-Che-47),(KBS-Mac-74),(Paw-13),(Yng-4)///Yng-53,BRR57,MSGA-10	28,29,23/36,23,14/54,53,52/18,21,25/4,1,1/69,41,39/18,2,9/11,5,7/13,16,23/30,16,14/27,15,11/20,10,20/74,51,41	4.26493940594e-22	CG,CHH
3	10823184	101	Paw-13,KBS-Mac-68,328PNA062,KBS-Mac-74,BRR4,BRR57,(MNF-Che-47),(MNF-Che-49),(Yng-4),(Yng-53)///MSGA-10,LI-SET-036,(MuskSP-68)	1,1,1/85,18,2/84,14,1/89,23,3/86,6,1/3,1,1/35,1,1/80,17,2/86,12,1/86,21,2/79,15,1/84,14,1/87,11,1	8.44488532387e-26	CG
3	10832918	71	Paw-13,(MuskSP-68),(328PNA062)///Yng-4,MSGA-10,KBS-Mac-74,BRR57,LI-SET-036,(BRR4),(MNF-Che-47),(MNF-Che-49),(KBS-Mac-68),(Yng-53)	21,1,1/38,11,2/3,2,1/42,4,1/37,2,1/20,1,1/69,10,4/25,6,1/17,1,1/75,12,1/53,4,1/15,1,1/32,2,1	1.83528882408e-09	CG
3	10862261	378	BRR4,(BRR57),(MNF-Che-49),(MuskSP-68),(328PNA062)///LI-SET-036,(KBS-Mac-68),(Paw-13),(Yng-4),(Yng-53)	82,61,33/18,1,40/27,33,35/-,-,-/43,20,20/-,-,-/35,30,38/76,57,35/-,-,-/91,44,34/15,16,31/62,53,19/75,54,32	7.56947777986e-05	CG,CHG
3	10866056	460	BRR4,KBS-Mac-74,(KBS-Mac-68)///328PNA062,Paw-13,(LI-SET-036),(BRR57),(MSGA-10),(MuskSP-68)	15,19,16/94,68,16/38,23,9/-,-,-/-,-,-/46,20,7/20,11,9/50,37,8/99,60,11/4,8,6/1,11,3/-,-,-/-,-,-	1.79850373955e-10	CG,CHG
3	10887910	124	MNF-Che-49,MuskSP-68,Paw-13,Yng-4,KBS-Mac-68,Yng-53,MSGA-10,KBS-Mac-74,MNF-Che-47,LI-SET-036///328PNA062,BRR4,BRR57	1,1,1/79,26,2/73,28,2/1,1,1/1,1,1/1,1,1/1,1,1/3,1,1/2,2,1/2,1,1/69,16,2/2,1,1/10,1,1	1.00893854286e-78	CG
3	10888111	795	MNF-Che-49,MuskSP-68,Paw-13,KBS-Mac-68,MNF-Che-47,LI-SET-036,Yng-4,MSGA-10,KBS-Mac-74///Yng-53///328PNA062,BRR4,BRR57	1,1,1/83,40,5/84,40,6/1,1,1/1,1,1/1,1,1/1,1,1/1,1,1/2,1,1/1,1,1/78,33,4/3,1,1/30,13,2	0.0	CG
3	10889332	745	MNF-Che-49,MSGA-10,(LI-SET-036),(MNF-Che-47),(MuskSP-68),(Paw-13),(328PNA062),(Yng-53)///KBS-Mac-74,(BRR4),(BRR57),(KBS-Mac-68)	39,4,1/89,37,4/87,34,4/77,11,2/61,1,1/68,2,1/59,1,1/82,37,7/89,51,10/60,3,1/75,11,3/-,-,-/80,15,6	2.9216023957e-22	CHG
3	10890191	114	MuskSP-68,LI-SET-036,(328PNA062)///MNF-Che-49,Paw-13,Yng-4,KBS-Mac-68,Yng-53,MSGA-10,KBS-Mac-74,MNF-Che-47,BRR4,BRR57	11,4,1/82,32,8/83,47,5/89,57,5/85,55,3/82,45,5/5,2,1/72,53,7/83,37,12/87,46,7/54,19,1/85,43,3/88,64,12	1.20631613062e-27	CG,CHG
3	10890351	59	MuskSP-68///MNF-Che-49,Paw-13,Yng-4,KBS-Mac-68,Yng-53,328PNA062,KBS-Mac-74,MNF-Che-47,BRR4,BRR57,(LI-SET-036),(MSGA-10)	79,10,1/89,14,3/92,14,2/94,24,3/90,22,1/80,20,1/21,4,1/86,20,2/92,19,2/89,26,3/85,10,2/94,23,2/92,24,2	5.33110312146e-26	CG
3	10902528	108	Yng-4,(LI-SET-036)///MuskSP-68,MSGA-10,KBS-Mac-74,BRR4,(BRR57),(MNF-Che-47),(MNF-Che-49),(KBS-Mac-68),(Paw-13),(328PNA062),(Yng-53)	28,19,3/64,31,4/72,28,4/59,23,4/61,23,3/59,34,4/64,29,5/45,26,2/63,30,5/55,29,2/47,21,4/18,9,2/49,17,1	1.39049830385e-09	CG,CHG
3	10907189	162	BRR4,BRR57,(Paw-13),(Yng-4)///328PNA062,MNF-Che-47,MSGA-10,LI-SET-036,(MuskSP-68),(KBS-Mac-68)	1,1,1/76,46,23/66,20,20/1,1,1/-,-,-/29,4,1/17,18,15/25,21,11/-,-,-/89,25,8/10,1,1/52,20,7/-,-,-	2.83699318281e-15	CHH
3	10917563	160	328PNA062///MNF-Che-49,MuskSP-68,Paw-13,Yng-4,KBS-Mac-68,Yng-53,MSGA-10,KBS-Mac-74,MNF-Che-47,BRR4,BRR57,LI-SET-036	63,41,22/74,43,17/79,41,19/73,40,18/75,36,12/64,35,15/66,32,16/73,40,19/69,43,19/66,31,13/4,4,2/70,37,17/69,39,16	1.07920581109e-30	CG
3	10927437	212	KBS-Mac-74,Paw-13,Yng-4,MSGA-10,328PNA062,BRR4,LI-SET-036,(BRR57),(MNF-Che-49)///Yng-53,MNF-Che-47,(MuskSP-68),(KBS-Mac-68)	36,36,28/47,53,26/55,45,29/12,10,8/46,26,16/38,40,22/24,32,12/13,24,19/54,48,29/49,56,32/48,40,20/51,54,34/1,1,5	7.84083518355e-17	CHG
3	10929746	325	Paw-13,Yng-4,Yng-53,328PNA062,KBS-Mac-74,LI-SET-036///KBS-Mac-68,(MNF-Che-47)///BRR57,MNF-Che-49,MuskSP-68,BRR4	85,54,15/2,4,6/2,3,4/49,41,6/15,8,3/-,-,-/9,5,3/27,30,10/91,61,15/87,52,11/82,51,13/90,48,9/89,64,16	3.35863321611e-52	CG
3	10934004	324	328PNA062,(MuskSP-68),(KBS-Mac-68),(Yng-4),(Yng-53)///MNF-Che-47,(LI-SET-036),(BRR4),(BRR57),(Paw-13)	75,30,22/92,7,18/83,20,14/68,17,3/-,-,-/-,-,-/85,27,20/92,62,28/-,-,-/79,50,2/92,47,34/84,57,27/76,70,19	1.20573272946e-05	CHH
3	10938253	63	MNF-Che-49,(LI-SET-036),(BRR4),(BRR57),(MSGA-10),(328PNA062),(Yng-53)///KBS-Mac-74,(MNF-Che-47),(MuskSP-68),(KBS-Mac-68),(Paw-13),(Yng-4)	-,-,15/-,-,14/-,-,26/-,-,12/-,-,25/-,-,16/-,-,8/-,-,7/-,-,1/-,-,11/-,-,19/-,-,9/-,-,18	8.35367358274e-05	CHH
3	10950543	1313	KBS-Mac-68,(LI-SET-036),(MNF-Che-47),(MNF-Che-49),(MSGA-10),(MuskSP-68),(KBS-Mac-74),(Paw-13),(Yng-4)///Yng-53,(BRR4),(BRR57),(328PNA062)	12,24,12/64,40,29/57,16,22/36,1,6/4,1,15/30,1,5/13,8,7/43,1,6/21,8,15/26,12,10/59,22,28/42,27,11/53,30,31	7.32586518998e-05	CHH
3	10951862	189	328PNA062,(Yng-53)///MSGA-10,MNF-Che-47,(KBS-Mac-74)	-,-,-/-,-,-/-,-,-/1,1,1/-,-,-/1,1,1/-,-,-/-,-,-/6,1,1/-,-,-/68,14,13/-,-,-/61,3,3	1.16944901431e-08	CG
3	10958581	59	MNF-Che-49,Paw-13,KBS-Mac-68,BRR57,LI-SET-036,(BRR4),(MSGA-10),(MuskSP-68),(Yng-53)///328PNA062,(KBS-Mac-74),(Yng-4)	14,1,1/28,17,1/3,1,1/-,-,-/15,1,1/42,1,1/21,1,1/19,1,1/55,1,1/2,1,1/74,14,2/52,1,3/38,1,1	2.70217285527e-08	CG
3	10966518	1019	MuskSP-68,LI-SET-036,BRR4,BRR57///Paw-13,Yng-4,KBS-Mac-68,Yng-53,MSGA-10,328PNA062,KBS-Mac-74,MNF-Che-47,MNF-Che-49	87,53,9/84,45,7/81,44,6/11,9,2/18,14,2/18,12,2/89,51,7/20,14,3/7,9,2/6,8,2/8,7,1/10,11,2/10,11,2	4.3473653e-266	CG
3	10983453	59	KBS-Mac-68,(KBS-Mac-74)///MNF-Che-49,Paw-13,MNF-Che-47,(LI-SET-036),(BRR4),(BRR57),(MSGA-10),(MuskSP-68),(328PNA062),(Yng-4),(Yng-53)	65,19,1/63,18,4/67,19,3/64,20,4/62,20,2/54,8,1/74,15,1/23,2,1/34,13,3/83,27,2/71,18,3/69,23,1/63,17,2	2.77568772643e-08	CG
3	10985302	53	MuskSP-68,Paw-13,Yng-4,KBS-Mac-68,328PNA062,MNF-Che-47,BRR4,BRR57,(LI-SET-036),(MNF-Che-49),(Yng-53)///MSGA-10,(KBS-Mac-74)	84,1,1/81,1,1/84,1,1/78,1,1/69,1,1/7,1,1/76,1,1/82,1,1/32,1,1/85,1,1/75,1,1/79,1,1/82,1,1	2.54512219671e-25	CG
3	10985423	97	MSGA-10,(LI-SET-036),(BRR4),(MNF-Che-47),(MNF-Che-49),(MuskSP-68),(KBS-Mac-74),(328PNA062)///Yng-4,KBS-Mac-68,(BRR57),(Paw-13),(Yng-53)	6,1,1/27,1,2/35,1,1/19,1,1/23,1,1/1,1,1/3,1,1/52,1,1/12,1,1/40,1,1/27,1,1/70,1,1/32,1,1	7.3929765511e-09	CG
3	10994150	74	Paw-13,(BRR4),(KBS-Mac-74),(328PNA062),(Yng-4),(Yng-53)///MNF-Che-47,(LI-SET-036),(BRR57),(MNF-Che-49),(MSGA-10),(MuskSP-68),(KBS-Mac-68)	28,1,1/60,1,1/27,1,1/11,1,1/29,1,1/12,1,1/29,1,1/37,1,1/63,1,1/76,1,1/45,1,1/70,1,1/45,1,1	2.17398269014e-05	CG
3	11025846	161	MSGA-10,KBS-Mac-74,BRR57,(KBS-Mac-68)///Yng-53,MNF-Che-47,Paw-13,Yng-4,328PNA062,BRR4,LI-SET-036,(MNF-Che-49),(MuskSP-68)	83,9,4/71,21,3/27,1,1/88,9,1/76,15,1/10,1,1/64,6,1/45,21,1/8,6,1/90,13,1/88,11,1/92,15,1/98,14,1	1.46960567591e-25	CG
3	11032354	217	MNF-Che-49,LI-SET-036,MNF-Che-47///328PNA062,MuskSP-68,Paw-13,Yng-4,Yng-53,MSGA-10,BRR4,BRR57,(KBS-Mac-68)	1,1,1/81,36,2/86,29,4/33,8,2/13,2,1/82,19,3/77,33,4/52,28,2/-,-,-/79,30,2/88,41,1/76,35,2/64,26,4	1.46163276962e-43	CG
3	11053369	183	Paw-13///MuskSP-68,MSGA-10,KBS-Mac-74,MNF-Che-47,BRR4,(LI-SET-036),(MNF-Che-49),(KBS-Mac-68),(328PNA062),(Yng-53)	80,62,11/91,71,14/-,-,-/92,66,15/89,65,8/97,64,13/91,77,16/85,51,13/94,72,14/29,23,1/86,68,10/-,-,-/87,60,13	8.16060228279e-08	CG
3	11072958	220	Paw-13,Yng-53,328PNA062,(LI-SET-036),(MSGA-10),(MuskSP-68),(Yng-4)///BRR4,(BRR57),(MNF-Che-47),(MNF-Che-49),(KBS-Mac-68),(KBS-Mac-74)	32,17,1/78,17,11/71,15,9/65,22,11/48,11,5/1,1,1/17,6,2/64,4,4/75,9,6/1,1,1/3,1,1/1,1,1/5,1,1	3.11521716256e-10	CG
3	11115235	127	MSGA-10,(LI-SET-036),(BRR4),(BRR57),(MNF-Che-47),(MNF-Che-49),(MuskSP-68),(KBS-Mac-68),(KBS-Mac-74),(Paw-13),(Yng-4),(Yng-53)///328PNA062	2,2,4/1,1,1/1,2,1/1,2,2/1,2,2/3,1,1/3,2,1/6,3,2/1,1,1/1,1,1/61,14,5/5,2,2/7,2,1	9.13204207992e-05	CG
3	11121659	231	Paw-13,(BRR4),(BRR57),(MuskSP-68)///KBS-Mac-74,MNF-Che-47,(KBS-Mac-68),(328PNA062),(Yng-4)	-,-,-/62,5,2/65,9,1/1,1,1/-,-,-/-,-,-/64,1,2/1,1,2/5,1,1/68,14,6/1,1,1/1,1,1/-,-,-	2.12830211375e-07	CG
3	11121892	113	Paw-13,BRR57,(LI-SET-036),(BRR4),(MuskSP-68),(KBS-Mac-68)///MNF-Che-49,Yng-4,MNF-Che-47,(MSGA-10),(KBS-Mac-74),(328PNA062),(Yng-53)	68,6,1/56,7,2/72,14,1/1,1,1/4,1,1/24,7,1/62,7,3/59,6,1/31,1,1/62,8,3/39,3,1/15,1,1/30,4,2	8.11201087801e-18	CG
3	11140282	281	MNF-Che-49,MuskSP-68,Yng-4,Yng-53,MSGA-10,KBS-Mac-74,MNF-Che-47,LI-SET-036,(KBS-Mac-68),(328PNA062)///BRR4,BRR57,Paw-13	4,1,1/79,37,12/79,36,13/1,1,1/1,1,1/1,1,2/1,1,1/20,1,1/6,1,1/74,45,14/18,1,1/1,1,1/2,1,1	6.36744638363e-96	CG
3	11141167	252	MuskSP-68,MNF-Che-49,Paw-13,Yng-4,MNF-Che-47///Yng-53,(LI-SET-036)///BRR4,BRR57,KBS-Mac-68,MSGA-10,(KBS-Mac-74),(328PNA062)	11,21,2/70,40,10/81,54,18/2,1,1/2,1,1/52,26,13/2,1,1/66,33,16/61,32,11/6,1,1/51,28,8/1,1,1/23,9,4	1.6205395225e-57	CG
3	11158816	147	MNF-Che-49,(BRR4),(MuskSP-68),(KBS-Mac-74),(Yng-53)///MSGA-10,(LI-SET-036),(BRR57),(MNF-Che-47),(KBS-Mac-68),(Paw-13),(328PNA062),(Yng-4)	87,48,15/75,36,21/79,23,13/87,39,24/76,65,48/99,13,2/90,40,37/46,31,17/89,45,28/87,31,27/99,33,19/91,27,26/75,41,23	5.97241948236e-07	CG,CHG
3	11169045	578	KBS-Mac-68,MuskSP-68,LI-SET-036,(KBS-Mac-74)///Yng-4,Yng-53,328PNA062,MNF-Che-47,BRR4,BRR57,MSGA-10,(MNF-Che-49)	6,3,5/77,6,6/73,12,7/73,11,9/63,10,14/64,9,9/10,3,4/8,2,3/12,1,2/-,-,-/73,13,8/78,14,12/76,15,10	1.05244918585e-24	CG,CHG
3	11217392	140	KBS-Mac-68,BRR4,(BRR57),(MNF-Che-47),(MSGA-10),(MuskSP-68),(Paw-13),(328PNA062),(Yng-53)///LI-SET-036,(MNF-Che-49)	57,-,1/92,-,67/82,-,21/94,-,24/99,-,3/99,-,39/52,-,37/70,-,34/-,-,-/99,-,23/82,-,22/-,-,-/63,-,28	4.78388561757e-07	CHH
3	11237098	87	MuskSP-68///MNF-Che-49,Paw-13,Yng-53,328PNA062,KBS-Mac-74,BRR4,BRR57,LI-SET-036,(MSGA-10),(KBS-Mac-68)	1,1,1/11,1,1/1,1,1/-,-,-/9,1,1/33,1,1/79,1,1/23,1,1/1,1,1/1,1,1/7,1,1/-,-,-/5,1,1	1.74233182707e-09	CG
3	11241383	159	KBS-Mac-68///MNF-Che-49,MuskSP-68,Paw-13,Yng-4,Yng-53,MSGA-10,KBS-Mac-74,MNF-Che-47,LI-SET-036,(BRR4),(BRR57),(328PNA062)	8,4,1/40,7,1/28,11,1/1,3,1/1,1,1/13,6,1/6,4,1/78,43,3/20,6,1/6,1,1/30,5,1/1,5,1/1,1,1	5.03021029437e-13	CG,CHG
3	11272167	92	MSGA-10,(MuskSP-68),(KBS-Mac-74),(Yng-4)///MNF-Che-49,LI-SET-036,(BRR4),(BRR57),(MNF-Che-47),(KBS-Mac-68),(Paw-13),(328PNA062),(Yng-53)	88,29,3/78,19,3/75,1,4/78,29,3/82,29,2/1,1,1/4,1,2/64,11,5/11,1,2/85,39,3/79,21,1/9,50,1/76,58,3	3.01215668131e-07	CG,CHG
3	11279727	172	MNF-Che-49,MuskSP-68,Paw-13,Yng-4,KBS-Mac-68,Yng-53,MSGA-10,KBS-Mac-74,MNF-Che-47,BRR4,BRR57///328PNA062	-,-,-/1,1,1/1,1,1/1,1,1/1,1,1/1,1,1/1,1,1/1,2,1/1,1,1/1,1,1/53,28,27/1,1,1/6,1,1	5.45218961172e-35	CG
3	11322312	452	Paw-13,BRR4,BRR57,(LI-SET-036),(MNF-Che-47),(Yng-4),(Yng-53)///328PNA062,(MNF-Che-49),(MSGA-10),(MuskSP-68),(KBS-Mac-68),(KBS-Mac-74)	50,35,5/84,45,9/84,44,12/70,35,6/43,34,4/40,34,6/35,20,5/37,19,5/44,29,4/85,35,8/19,7,2/56,29,4/66,41,14	4.41948029762e-17	CG
3	11344606	90	MSGA-10,BRR4,KBS-Mac-68,(BRR57),(KBS-Mac-74)///MuskSP-68,Paw-13,328PNA062,MNF-Che-47,LI-SET-036,MNF-Che-49,(Yng-4),(Yng-53)	91,42,10/18,7,1/39,9,2/94,47,10/89,39,9/24,4,1/94,40,9/33,12,2/32,9,2/87,41,7/86,42,8/84,31,6/90,35,8	2.19974436083e-41	CHG
[truncated: 384,636 more chars]
