# Supplementary material for: Century-scale Methylome Stability in a Recently Diverged Arabidopsis thaliana Lineage
Source: PLoS Genet. 2015 Jan 8;11(1):e1004920. doi: 10.1371/journal.pgen.1004920 (PMC4287485; doi:10.1371/journal.pgen.1004920)
Supplement: S9 Table — Summary statistics on transcriptome sequencing. (ODS) [file pgen.1004920.s031.ods]

## Sheet: Sheet1
Name	8699			470			504			1739			1741			742			1942			1943			2081			2106			2159			2370			2412
Accession	328PNA-062			BRR-4			BRR-57			KBS-Mac-68			KBS-Mac-74			LI-SET-036			MNF-Che-47			MNF-Che-49			MuskSP-68			MSGA-10			Paw-13			Yng-4			Yng-53
Replicate	1	2	3	1	2	3	1	2	3	1	2	3	1	2	3	1	2	3	1	2	3	1	2	3	1	2	3	1	2	3	1	2	3	1	2	3	1	2	3
Reads produced	6986433	10902506	9934035	6856044	8760679	9503361	7107946	8740685	6902735	8360830	9407335	6992573	10820185	6249273	7239801	9252178	7607254	9908082	6834182	8227209	5930459	8205718	7542694	9561007	10665392	7039670	7140991	8498216	8139587	6173347	7347675	10594302	7908723	9339231	7507196	8197720	9494299	8818921	8469017
Uniquely mapping reads	6222667	10016589	9143652	6223604	8019616	8692773	6464543	7918902	6343653	7559656	8660175	6315594	9870526	5630668	6455581	8476510	6872375	9058469	6181793	7510842	5346154	7442309	6891767	8662773	9795269	6282017	6470979	7748554	7355705	5619444	6624422	9727902	7253618	8410953	6777794	7420073	8679915	7865914	7770529
% reads mapped	89.1	91.9	92.0	90.8	91.5	91.5	90.9	90.6	91.9	90.4	92.1	90.3	91.2	90.1	89.2	91.6	90.3	91.4	90.5	91.3	90.1	90.7	91.4	90.6	91.8	89.2	90.6	91.2	90.4	91.0	90.2	91.8	91.7	90.1	90.3	90.5	91.4	89.2	91.8
Reads mapping unspliced	4581091	6719875	6022367	4494526	5479869	5890643	4437566	5834571	4315574	5578098	5864064	4660299	6517702	4160430	4819831	5706717	5207745	6173892	4658745	5003005	3950752	5519940	4610802	6355136	6619597	4691954	4835159	5229489	5421169	3824137	4923138	6577138	4854221	6255916	4992000	5503158	5901410	5766564	5034112
Reads mapping spliced	1641576	3296714	3121285	1729078	2539747	2802130	2026977	2084331	2028079	1981558	2796111	1655295	3352824	1470238	1635750	2769793	1664630	2884577	1523048	2507837	1395402	1922369	2280965	2307637	3175672	1590063	1635820	2519065	1934536	1795307	1701284	3150764	2399397	2155037	1785794	1916915	2778505	2099350	2736417
Transcripts identified*	45980	46361	46030	48972	46358	45732	46667	46474	45925	46374	46308	46076	46444	45816	46150	45714	45955	46007	46504	45944	45746	46330	46097	46702	46355	46007	46632	46080	46469	46366	45857	46388	46111	46664	46143	46039	45884	46446	46698
* using Cufflinks v.2.0.2
