# Supplementary material for: Century-scale Methylome Stability in a Recently Diverged Arabidopsis thaliana Lineage
Source: PLoS Genet. 2015 Jan 8;11(1):e1004920. doi: 10.1371/journal.pgen.1004920 (PMC4287485; doi:10.1371/journal.pgen.1004920)
Supplement: S10 Table — Differentially expressed (DE) genes identified in pairwise comparisons between HPG1 accessions. All DE genes (q-value <0.05) between any two accessions are listed. If more than one gene name appears in column 1, the read counts could not be assigned to one gene in particular and/or a fused transcript was suggested by the read data. (ODS) [file pgen.1004920.s032.ods]

## Sheet: Differentially_expressed_genes.
Gene name	Locus (chr:start:end)	Sample 1	Sample 2	log2(fold change)	p-value	q-value
-	4:16587708-16588946	BRR57	Paw13	-1.79769e+308	4.54E-05	0.0288936
-	4:16587708-16588946	KBSMac68	Paw13	-1.79769e+308	1.25E-05	0.0101399
-	4:7895715-7898517	328PNA062	Yng53	-2.08537	8.97E-05	0.0499548
-	4:7895715-7898517	KBSMac68	Yng53	-2.54619	1.83E-06	0.00197242
-	4:7895715-7898517	KBSMac74	Yng53	-2.47516	4.03E-06	0.00388021
-	4:7895715-7898517	MNFChe47	Yng53	-2.33935	8.15E-05	0.0462228
-	4:7895715-7898517	MSGA10	Yng53	-2.66506	1.30E-06	0.00147215
AT1G01560	1:202135-204335	BRR57	Yng53	1.6473	1.17E-05	0.00961717
AT1G01560	1:202135-204335	MNFChe47	Yng53	2.33216	9.66E-07	0.00114557
AT1G01560	1:202135-204335	MNFChe49	Yng53	2.2251	5.00E-07	0.000646732
AT1G01560	1:202135-204335	MSGA10	Yng53	1.53911	3.65E-05	0.024253
AT1G01680	1:246282-248367	328PNA062	Yng53	3.80697	8.45E-06	0.0073085
AT1G01680	1:246282-248367	KBSMac68	Yng53	4.75255	5.60E-05	0.0343096
AT1G02205	1:418747-422438	328PNA062	Yng53	-1.6291	3.56E-10	1.00E-06
AT1G02205	1:418747-422438	BRR4	Yng53	-1.75227	1.18E-06	0.00135541
AT1G02205	1:418747-422438	BRR57	Yng53	-1.75643	5.45E-12	2.03E-08
AT1G02205	1:418747-422438	KBSMac68	Yng53	-1.59897	4.04E-10	1.11E-06
AT1G02205	1:418747-422438	KBSMac74	Yng53	-1.66926	1.08E-08	2.28E-05
AT1G02205	1:418747-422438	LISET036	Yng53	-1.90906	1.44E-06	0.00160718
AT1G02205	1:418747-422438	MNFChe47	Yng53	-1.84518	3.25E-11	1.09E-07
AT1G02205	1:418747-422438	MNFChe49	Yng53	-1.99786	5.33E-15	2.94E-11
AT1G02205	1:418747-422438	MSGA10	Yng53	-1.93852	2.10E-11	7.27E-08
AT1G02450	1:497975-498516	MNFChe49	Yng53	1.9249	3.89E-06	0.00376225
AT1G02920,AT1G02930	1:658656-662456	328PNA062	BRR4	-1.90844	2.29E-06	0.00239311
AT1G02920,AT1G02930	1:658656-662456	328PNA062	BRR57	-1.52707	8.62E-06	0.007438
AT1G02920,AT1G02930	1:658656-662456	328PNA062	MNFChe47	-1.61201	4.16E-06	0.00399005
AT1G02920,AT1G02930	1:658656-662456	328PNA062	MNFChe49	-1.35261	8.18E-06	0.00709867
AT1G02920,AT1G02930	1:658656-662456	328PNA062	Yng53	1.65662	1.22E-07	0.00018607
AT1G02920,AT1G02930	1:658656-662456	BRR4	KBSMac74	2.38076	1.82E-08	3.51E-05
AT1G02920,AT1G02930	1:658656-662456	BRR4	LISET036	4.16507	5.52E-08	9.28E-05
AT1G02920,AT1G02930	1:658656-662456	BRR4	MuskSP68	3.51295	8.16E-06	0.00709225
AT1G02920,AT1G02930	1:658656-662456	BRR4	Paw13	3.46625	3.21E-12	1.24E-08
AT1G02920,AT1G02930	1:658656-662456	BRR4	Yng4	3.60423	2.25E-08	4.23E-05
AT1G02920,AT1G02930	1:658656-662456	BRR4	Yng53	3.56506	0	0
AT1G02920,AT1G02930	1:658656-662456	BRR57	KBSMac74	1.99939	4.51E-08	7.84E-05
AT1G02920,AT1G02930	1:658656-662456	BRR57	LISET036	3.7837	2.78E-07	0.000386065
AT1G02920,AT1G02930	1:658656-662456	BRR57	MuskSP68	3.13158	3.62E-05	0.024137
AT1G02920,AT1G02930	1:658656-662456	BRR57	Paw13	3.08488	6.86E-12	2.54E-08
AT1G02920,AT1G02930	1:658656-662456	BRR57	Yng4	3.22286	1.18E-07	0.000181504
AT1G02920,AT1G02930	1:658656-662456	BRR57	Yng53	3.18369	0	0
AT1G02920,AT1G02930	1:658656-662456	KBSMac68	LISET036	2.95648	3.30E-05	0.0224303
AT1G02920,AT1G02930	1:658656-662456	KBSMac68	Paw13	2.25766	3.29E-08	5.94E-05
AT1G02920,AT1G02930	1:658656-662456	KBSMac68	Yng4	2.39565	3.49E-05	0.0234652
AT1G02920,AT1G02930	1:658656-662456	KBSMac68	Yng53	2.35648	0	0
AT1G02920,AT1G02930	1:658656-662456	KBSMac74	MNFChe47	-2.08432	2.13E-08	4.05E-05
AT1G02920,AT1G02930	1:658656-662456	KBSMac74	MNFChe49	-1.82492	2.72E-08	4.99E-05
AT1G02920,AT1G02930	1:658656-662456	LISET036	MNFChe47	-3.86863	1.69E-07	0.000247536
AT1G02920,AT1G02930	1:658656-662456	LISET036	MNFChe49	-3.60923	5.10E-07	0.000658572
AT1G02920,AT1G02930	1:658656-662456	LISET036	MSGA10	-2.98512	4.83E-05	0.0304082
AT1G02920,AT1G02930	1:658656-662456	MNFChe47	MuskSP68	3.21651	2.39E-05	0.0173854
AT1G02920,AT1G02930	1:658656-662456	MNFChe47	Paw13	3.16981	3.24E-12	1.25E-08
AT1G02920,AT1G02930	1:658656-662456	MNFChe47	Yng4	3.3078	6.62E-08	0.00010892
AT1G02920,AT1G02930	1:658656-662456	MNFChe47	Yng53	3.26863	0	0
AT1G02920,AT1G02930	1:658656-662456	MNFChe49	MuskSP68	2.95711	6.58E-05	0.0390715
AT1G02920,AT1G02930	1:658656-662456	MNFChe49	Paw13	2.91041	4.18E-12	1.58E-08
AT1G02920,AT1G02930	1:658656-662456	MNFChe49	Yng4	3.0484	2.05E-07	0.000295152
AT1G02920,AT1G02930	1:658656-662456	MNFChe49	Yng53	3.00923	0	0
AT1G02920,AT1G02930	1:658656-662456	MSGA10	Paw13	2.2863	3.07E-07	0.000422679
AT1G02920,AT1G02930	1:658656-662456	MSGA10	Yng4	2.42429	6.36E-05	0.0381051
AT1G02920,AT1G02930	1:658656-662456	MSGA10	Yng53	2.38512	6.24E-13	2.69E-09
AT1G03200,AT1G03210	1:780601-784348	BRR57	Yng53	1.56003	6.56E-05	0.0389633
AT1G03200,AT1G03210	1:780601-784348	MNFChe47	Yng53	1.79886	4.06E-06	0.00390391
AT1G03200,AT1G03210	1:780601-784348	MNFChe49	Yng53	1.63413	1.31E-05	0.0104958
AT1G06080	1:1843567-1846302	MNFChe49	Yng53	-1.80086	4.92E-05	0.0308964
AT1G06080	1:1843567-1846302	MSGA10	Paw13	-2.04337	4.65E-05	0.0294751
AT1G06080	1:1843567-1846302	MSGA10	Yng53	-2.14603	2.13E-06	0.00224755
AT1G07000	1:2150193-2152325	328PNA062	Yng53	1.06466	6.43E-05	0.03843
AT1G07000	1:2150193-2152325	BRR57	Yng53	1.37183	4.77E-07	0.000619774
AT1G07000	1:2150193-2152325	MNFChe47	Yng4	1.52121	6.04E-05	0.0365535
AT1G07000	1:2150193-2152325	MNFChe47	Yng53	1.73618	2.11E-08	4.03E-05
AT1G07000	1:2150193-2152325	MNFChe49	Yng53	1.28939	4.41E-07	0.000580881
AT1G07000	1:2150193-2152325	MSGA10	Yng53	1.23902	6.04E-06	0.00548183
AT1G07610	1:2341541-2342123	BRR4	MNFChe49	-1.67457	8.35E-05	0.0471628
AT1G08450	1:2667797-2671892	BRR4	Yng4	1.7844	6.81E-05	0.0401137
AT1G08450	1:2667797-2671892	BRR4	Yng53	1.74032	8.79E-08	0.00013989
AT1G08450	1:2667797-2671892	BRR57	Paw13	1.28164	2.91E-05	0.0203529
AT1G08450	1:2667797-2671892	BRR57	Yng4	1.64237	2.78E-05	0.0195448
AT1G08450	1:2667797-2671892	BRR57	Yng53	1.59828	4.17E-11	1.36E-07
AT1G08450	1:2667797-2671892	MNFChe47	Paw13	1.32524	6.13E-05	0.0369516
AT1G08450	1:2667797-2671892	MNFChe47	Yng4	1.68597	4.09E-05	0.0266184
AT1G08450	1:2667797-2671892	MNFChe47	Yng53	1.64188	1.58E-09	3.94E-06
AT1G08450	1:2667797-2671892	MNFChe49	Yng53	1.21425	6.10E-07	0.000761872
AT1G08450	1:2667797-2671892	MSGA10	Yng53	1.20975	1.64E-06	0.00178657
AT1G08930	1:2873464-2877270	BRR4	Yng53	1.4621	6.46E-06	0.00582234
AT1G08930	1:2873464-2877270	BRR57	Yng53	1.36136	2.50E-08	4.62E-05
AT1G08930	1:2873464-2877270	MNFChe47	Yng53	1.46925	4.15E-08	7.31E-05
AT1G08930	1:2873464-2877270	MNFChe49	Yng53	1.25026	5.16E-08	8.79E-05
AT1G08930	1:2873464-2877270	MSGA10	Yng53	1.26718	3.38E-07	0.000458031
AT1G09932	1:3230449-3233109	328PNA062	Yng53	2.776	2.73E-06	0.00278958
AT1G09932	1:3230449-3233109	BRR4	Yng53	4.57593	4.13E-05	0.0267878
AT1G09932	1:3230449-3233109	LISET036	MNFChe47	-3.87253	4.49E-05	0.0286854
AT1G09932	1:3230449-3233109	LISET036	MNFChe49	-4.42426	7.59E-06	0.00666005
AT1G09932	1:3230449-3233109	MNFChe47	Yng4	3.63431	7.41E-05	0.0428913
AT1G09932	1:3230449-3233109	MNFChe47	Yng53	3.91005	2.77E-06	0.00282397
AT1G09932	1:3230449-3233109	MNFChe49	MuskSP68	4.16545	4.54E-05	0.0288862
AT1G09932	1:3230449-3233109	MNFChe49	Yng4	4.18604	1.24E-05	0.0100827
AT1G09932	1:3230449-3233109	MNFChe49	Yng53	4.46178	3.82E-07	0.00050954
AT1G09932	1:3230449-3233109	MSGA10	Yng53	2.96532	1.43E-06	0.00160158
AT1G10340	1:3388702-3392571	MNFChe49	Yng4	3.21728	1.34E-05	0.0106883
AT1G12520	1:4267105-4268926	328PNA062	BRR4	1.56315	2.05E-06	0.00218141
AT1G12520	1:4267105-4268926	328PNA062	BRR57	1.73045	9.55E-15	5.21E-11
AT1G12520	1:4267105-4268926	BRR4	KBSMac68	-1.32489	2.61E-05	0.0186147
AT1G12520	1:4267105-4268926	BRR4	MNFChe49	-1.25719	5.74E-05	0.0350544
AT1G12520	1:4267105-4268926	BRR4	MSGA10	-1.76771	8.67E-08	0.000138647
AT1G12520	1:4267105-4268926	BRR57	KBSMac68	-1.49218	1.52E-13	7.15E-10
AT1G12520	1:4267105-4268926	BRR57	KBSMac74	-1.108	3.70E-06	0.00360778
AT1G12520	1:4267105-4268926	BRR57	MNFChe47	-1.41644	2.22E-09	5.42E-06
AT1G12520	1:4267105-4268926	BRR57	MNFChe49	-1.42448	6.27E-13	2.69E-09
AT1G12520	1:4267105-4268926	BRR57	MSGA10	-1.93501	0	0
AT1G12520	1:4267105-4268926	BRR57	Yng53	-1.01022	3.73E-05	0.0246893
AT1G13340	1:4567934-4571118	MNFChe49	Yng4	2.58541	1.66E-05	0.0128252
AT1G13470	1:4620160-4621580	KBSMac68	MNFChe49	-0.759178	3.16E-05	0.0216944
AT1G13470	1:4620160-4621580	MNFChe47	Yng53	1.22489	7.66E-06	0.00670946
AT1G13470	1:4620160-4621580	MNFChe49	Paw13	1.17773	8.46E-05	0.0476378
AT1G13470	1:4620160-4621580	MNFChe49	Yng4	1.28503	3.03E-05	0.0210298
AT1G13470	1:4620160-4621580	MNFChe49	Yng53	1.37524	5.42E-09	1.21E-05
AT1G13470	1:4620160-4621580	MSGA10	Yng53	1.02241	4.28E-05	0.0275326
AT1G13990	1:4794755-4796597	MNFChe49	Yng4	1.55851	5.07E-05	0.0315745
AT1G13990	1:4794755-4796597	MNFChe49	Yng53	1.19782	2.85E-05	0.0199546
AT1G14870,AT1G14880	1:5128374-5133716	BRR57	Yng53	3.20386	4.30E-07	0.00056858
AT1G14870,AT1G14880	1:5128374-5133716	KBSMac74	MNFChe49	-2.96388	3.68E-05	0.0244406
AT1G14870,AT1G14880	1:5128374-5133716	MNFChe47	Paw13	3.9712	3.45E-05	0.0232702
AT1G14870,AT1G14880	1:5128374-5133716	MNFChe47	Yng53	3.83213	4.65E-07	0.000607002
AT1G14870,AT1G14880	1:5128374-5133716	MNFChe49	Paw13	3.81195	1.18E-05	0.00970306
AT1G14870,AT1G14880	1:5128374-5133716	MNFChe49	Yng4	4.35812	6.96E-05	0.0408775
AT1G14870,AT1G14880	1:5128374-5133716	MNFChe49	Yng53	3.67288	1.21E-08	2.52E-05
AT1G15405	1:5297874-5298166	328PNA062	LISET036	2.15352	8.95E-05	0.0498669
AT1G15405	1:5297874-5298166	328PNA062	Yng53	1.96348	4.37E-05	0.0280379
AT1G15520	1:5329045-5338326	328PNA062	LISET036	2.39862	5.07E-05	0.0315664
AT1G15520	1:5329045-5338326	328PNA062	Yng4	2.65861	1.52E-06	0.00168817
AT1G15520	1:5329045-5338326	BRR57	LISET036	2.96006	2.76E-05	0.019446
AT1G15520	1:5329045-5338326	BRR57	Yng4	3.22005	1.75E-06	0.00189729
AT1G15520	1:5329045-5338326	KBSMac74	Yng4	2.59447	2.52E-05	0.0181144
AT1G15520	1:5329045-5338326	LISET036	MNFChe49	-3.94812	5.64E-06	0.00518332
AT1G15520	1:5329045-5338326	MNFChe47	Yng4	4.23871	3.79E-05	0.0250335
AT1G15520	1:5329045-5338326	MNFChe49	Yng4	4.20812	6.11E-07	0.000761903
AT1G15520	1:5329045-5338326	Yng4	Yng53	-2.11336	7.29E-05	0.0422924
AT1G18060	1:6211872-6213444	328PNA062	Yng53	-7.32392	0	0
AT1G18060	1:6211872-6213444	BRR4	Yng53	-7.64631	0	0
AT1G18060	1:6211872-6213444	BRR57	Yng53	-7.46142	0	0
AT1G18060	1:6211872-6213444	KBSMac68	Yng53	-7.21174	0	0
AT1G18060	1:6211872-6213444	KBSMac74	Yng53	-7.37699	0	0
AT1G18060	1:6211872-6213444	LISET036	Yng53	-7.44545	0	0
AT1G18060	1:6211872-6213444	MNFChe47	Yng53	-7.36345	0	0
AT1G18060	1:6211872-6213444	MNFChe49	Yng53	-7.28925	0	0
AT1G18060	1:6211872-6213444	MSGA10	Yng53	-7.3795	0	0
AT1G18060	1:6211872-6213444	MuskSP68	Yng53	-7.1867	0	0
AT1G18060	1:6211872-6213444	Paw13	Yng53	-7.40739	0	0
AT1G18060	1:6211872-6213444	Yng4	Yng53	-7.07067	0	0
AT1G18570	1:6389410-6391267	BRR57	Yng53	2.20393	5.79E-05	0.0353261
AT1G18570	1:6389410-6391267	MNFChe47	Yng53	2.24099	7.85E-05	0.0448833
AT1G18570	1:6389410-6391267	MNFChe49	Yng53	2.25393	7.58E-06	0.006657
AT1G18570	1:6389410-6391267	MSGA10	Yng53	2.08996	5.90E-05	0.0358599
AT1G19020	1:6568072-6568597	328PNA062	Yng53	2.5768	7.26E-05	0.0421506
AT1G19020	1:6568072-6568597	MNFChe49	Yng53	3.2514	1.53E-05	0.0119454
AT1G19020	1:6568072-6568597	MSGA10	Yng53	3.02956	3.56E-05	0.0238552
AT1G19250	1:6650528-6653078	328PNA062	Yng4	3.22963	9.94E-06	0.00841812
AT1G19250	1:6650528-6653078	KBSMac68	Yng4	6.09711	3.23E-05	0.022095
AT1G19250	1:6650528-6653078	KBSMac74	Yng4	2.8785	5.82E-05	0.0355109
AT1G20070	1:6956520-6959148	BRR4	MNFChe49	-1.73924	8.45E-08	0.00013581
AT1G20070	1:6956520-6959148	BRR4	Yng53	-1.48311	2.26E-05	0.0165531
AT1G20070	1:6956520-6959148	BRR57	MNFChe49	-1.36857	7.54E-09	1.65E-05
AT1G20070	1:6956520-6959148	BRR57	Yng53	-1.11244	3.93E-05	0.0258033
AT1G21210,AT1G21250	1:7424105-7442113	MNFChe47	Yng53	1.24446	7.54E-05	0.0434967
AT1G21210,AT1G21250	1:7424105-7442113	MNFChe49	Yng53	1.1147	3.54E-05	0.0237288
AT1G21310	1:7453235-7455009	328PNA062	BRR4	-3.31544	2.60E-12	1.02E-08
AT1G21310	1:7453235-7455009	328PNA062	BRR57	-3.0248	5.33E-15	2.94E-11
AT1G21310	1:7453235-7455009	328PNA062	KBSMac68	-1.89633	1.43E-10	4.29E-07
AT1G21310	1:7453235-7455009	328PNA062	MNFChe47	-3.63296	2.22E-16	1.33E-12
AT1G21310	1:7453235-7455009	328PNA062	MNFChe49	-3.80251	0	0
AT1G21310	1:7453235-7455009	328PNA062	MSGA10	-1.98166	4.49E-08	7.83E-05
AT1G21310	1:7453235-7455009	BRR4	KBSMac74	3.33452	1.54E-11	5.49E-08
AT1G21310	1:7453235-7455009	BRR4	LISET036	4.857	2.13E-13	9.59E-10
AT1G21310	1:7453235-7455009	BRR4	MuskSP68	5.13405	2.42E-14	1.28E-10
AT1G21310	1:7453235-7455009	BRR4	Paw13	3.27547	7.37E-11	2.32E-07
AT1G21310	1:7453235-7455009	BRR4	Yng4	5.04916	0	0
AT1G21310	1:7453235-7455009	BRR4	Yng53	3.31298	1.40E-12	5.72E-09
AT1G21310	1:7453235-7455009	BRR57	KBSMac74	3.04388	1.48E-13	7.01E-10
AT1G21310	1:7453235-7455009	BRR57	LISET036	4.56636	3.49E-14	1.75E-10
AT1G21310	1:7453235-7455009	BRR57	MuskSP68	4.84341	3.55E-15	2.00E-11
AT1G21310	1:7453235-7455009	BRR57	Paw13	2.98483	1.53E-12	6.19E-09
AT1G21310	1:7453235-7455009	BRR57	Yng4	4.75852	0	0
AT1G21310	1:7453235-7455009	BRR57	Yng53	3.02234	1.55E-15	8.97E-12
AT1G21310	1:7453235-7455009	KBSMac68	KBSMac74	1.91541	5.16E-09	1.16E-05
AT1G21310	1:7453235-7455009	KBSMac68	LISET036	3.43789	3.65E-10	1.03E-06
AT1G21310	1:7453235-7455009	KBSMac68	MNFChe47	-1.73663	7.07E-05	0.0413332
AT1G21310	1:7453235-7455009	KBSMac68	MNFChe49	-1.90618	2.32E-05	0.0169083
AT1G21310	1:7453235-7455009	KBSMac68	MuskSP68	3.71493	3.96E-11	1.30E-07
AT1G21310	1:7453235-7455009	KBSMac68	Paw13	1.85636	4.98E-08	8.56E-05
AT1G21310	1:7453235-7455009	KBSMac68	Yng4	3.63005	2.78E-14	1.45E-10
AT1G21310	1:7453235-7455009	KBSMac68	Yng53	1.89387	3.45E-11	1.14E-07
AT1G21310	1:7453235-7455009	KBSMac74	MNFChe47	-3.65204	3.11E-15	1.78E-11
AT1G21310	1:7453235-7455009	KBSMac74	MNFChe49	-3.82159	8.88E-16	5.15E-12
AT1G21310	1:7453235-7455009	KBSMac74	MSGA10	-2.00074	2.68E-07	0.000375888
AT1G21310	1:7453235-7455009	LISET036	MNFChe47	-5.17452	4.44E-16	2.62E-12
AT1G21310	1:7453235-7455009	LISET036	MNFChe49	-5.34407	2.22E-16	1.33E-12
AT1G21310	1:7453235-7455009	LISET036	MSGA10	-3.52322	1.95E-09	4.82E-06
AT1G21310	1:7453235-7455009	MNFChe47	MuskSP68	5.45157	0	0
AT1G21310	1:7453235-7455009	MNFChe47	Paw13	3.59299	2.69E-14	1.41E-10
AT1G21310	1:7453235-7455009	MNFChe47	Yng4	5.36668	0	0
AT1G21310	1:7453235-7455009	MNFChe47	Yng53	3.6305	0	0
AT1G21310	1:7453235-7455009	MNFChe49	MuskSP68	5.62111	0	0
AT1G21310	1:7453235-7455009	MNFChe49	Paw13	3.76254	7.99E-15	4.38E-11
AT1G21310	1:7453235-7455009	MNFChe49	Yng4	5.53623	0	0
AT1G21310	1:7453235-7455009	MNFChe49	Yng53	3.80005	0	0
AT1G21310	1:7453235-7455009	MSGA10	MuskSP68	3.80026	2.40E-10	6.95E-07
AT1G21310	1:7453235-7455009	MSGA10	Paw13	1.94169	1.18E-06	0.00135364
AT1G21310	1:7453235-7455009	MSGA10	Yng4	3.71538	9.91E-13	4.14E-09
AT1G21310	1:7453235-7455009	MSGA10	Yng53	1.9792	2.30E-08	4.30E-05
AT1G24140	1:8536044-8537387	BRR57	Yng53	2.72442	8.44E-05	0.0475657
AT1G24147	1:8542397-8543474	328PNA062	Yng53	1.37122	1.63E-07	0.00024024
AT1G24147	1:8542397-8543474	BRR4	Yng53	1.73337	1.12E-06	0.00130042
AT1G24147	1:8542397-8543474	BRR57	KBSMac68	1.02022	1.27E-05	0.0103262
AT1G24147	1:8542397-8543474	BRR57	KBSMac74	1.06008	8.45E-05	0.0475657
AT1G24147	1:8542397-8543474	BRR57	LISET036	2.02089	1.06E-06	0.00124366
AT1G24147	1:8542397-8543474	BRR57	Paw13	1.46435	1.50E-05	0.0117044
AT1G24147	1:8542397-8543474	BRR57	Yng4	1.88844	1.93E-08	3.72E-05
AT1G24147	1:8542397-8543474	BRR57	Yng53	2.0478	2.46E-14	1.30E-10
AT1G24147	1:8542397-8543474	KBSMac68	MNFChe47	-1.48941	1.60E-07	0.000236247
AT1G24147	1:8542397-8543474	KBSMac68	MNFChe49	-1.01963	1.63E-05	0.0125896
AT1G24147	1:8542397-8543474	KBSMac68	Yng53	1.02758	2.95E-05	0.0205561
AT1G24147	1:8542397-8543474	KBSMac74	MNFChe47	-1.52927	1.15E-06	0.00132747
AT1G24147	1:8542397-8543474	LISET036	MNFChe47	-2.49008	2.13E-08	4.06E-05
AT1G24147	1:8542397-8543474	LISET036	MNFChe49	-2.0203	1.18E-06	0.0013515
AT1G24147	1:8542397-8543474	MNFChe47	MuskSP68	2.20947	9.18E-06	0.00787692
AT1G24147	1:8542397-8543474	MNFChe47	Paw13	1.93353	2.51E-07	0.000353734
AT1G24147	1:8542397-8543474	MNFChe47	Yng4	2.35762	2.61E-10	7.51E-07
AT1G24147	1:8542397-8543474	MNFChe47	Yng53	2.51699	8.88E-16	5.15E-12
AT1G24147	1:8542397-8543474	MNFChe49	Paw13	1.46376	1.69E-05	0.0130042
AT1G24147	1:8542397-8543474	MNFChe49	Yng4	1.88785	2.36E-08	4.39E-05
AT1G24147	1:8542397-8543474	MNFChe49	Yng53	2.04721	4.26E-14	2.13E-10
AT1G24147	1:8542397-8543474	MSGA10	Yng4	1.43105	2.25E-05	0.0164926
AT1G24147	1:8542397-8543474	MSGA10	Yng53	1.59041	4.10E-09	9.44E-06
AT1G27770	1:9671637-9676256	BRR4	Yng53	1.44862	1.14E-05	0.00948091
AT1G27770	1:9671637-9676256	BRR57	Yng53	1.21723	9.38E-06	0.00801532
AT1G27770	1:9671637-9676256	MNFChe47	Yng53	1.33504	7.49E-06	0.00659927
AT1G27770	1:9671637-9676256	MNFChe49	Yng53	1.37022	2.99E-07	0.000412158
AT1G45145	1:17074941-17076330	328PNA062	LISET036	1.85116	1.95E-05	0.0147372
AT1G45145	1:17074941-17076330	328PNA062	Yng4	1.57305	7.01E-05	0.0410967
AT1G45145	1:17074941-17076330	328PNA062	Yng53	1.17889	8.16E-06	0.00709321
AT1G45145	1:17074941-17076330	BRR4	LISET036	1.9698	6.21E-05	0.037364
AT1G45145	1:17074941-17076330	BRR57	KBSMac74	1.44707	1.69E-08	3.32E-05
AT1G45145	1:17074941-17076330	BRR57	LISET036	2.44315	2.15E-08	4.09E-05
AT1G45145	1:17074941-17076330	BRR57	MuskSP68	2.34949	7.23E-07	0.00089033
AT1G45145	1:17074941-17076330	BRR57	Paw13	1.79477	1.68E-07	0.000245775
AT1G45145	1:17074941-17076330	BRR57	Yng4	2.16503	5.65E-08	9.46E-05
AT1G45145	1:17074941-17076330	BRR57	Yng53	1.77087	4.56E-11	1.48E-07
AT1G45145	1:17074941-17076330	KBSMac68	MNFChe49	-1.03383	2.18E-06	0.00228569
AT1G45145	1:17074941-17076330	KBSMac74	MNFChe49	-1.60358	6.26E-11	1.98E-07
AT1G45145	1:17074941-17076330	KBSMac74	MSGA10	-1.06662	3.16E-05	0.0216953
AT1G45145	1:17074941-17076330	LISET036	MNFChe47	-2.04796	5.40E-06	0.00498754
AT1G45145	1:17074941-17076330	LISET036	MNFChe49	-2.59966	1.47E-09	3.66E-06
AT1G45145	1:17074941-17076330	LISET036	MSGA10	-2.0627	2.26E-06	0.00236342
AT1G45145	1:17074941-17076330	MNFChe47	MuskSP68	1.9543	5.99E-05	0.0362906
AT1G45145	1:17074941-17076330	MNFChe47	Yng4	1.76985	1.90E-05	0.0144024
AT1G45145	1:17074941-17076330	MNFChe47	Yng53	1.37568	2.26E-06	0.00236342
AT1G45145	1:17074941-17076330	MNFChe49	MuskSP68	2.506	8.67E-08	0.000138647
AT1G45145	1:17074941-17076330	MNFChe49	Paw13	1.95128	5.56E-09	1.24E-05
AT1G45145	1:17074941-17076330	MNFChe49	Yng4	2.32155	3.07E-09	7.23E-06
AT1G45145	1:17074941-17076330	MNFChe49	Yng53	1.92739	8.44E-14	4.07E-10
AT1G45145	1:17074941-17076330	MSGA10	MuskSP68	1.96903	3.27E-05	0.0223177
AT1G45145	1:17074941-17076330	MSGA10	Paw13	1.41431	3.71E-05	0.0246017
AT1G45145	1:17074941-17076330	MSGA10	Yng4	1.78458	7.57E-06	0.00665375
AT1G45145	1:17074941-17076330	MSGA10	Yng53	1.39042	2.29E-07	0.000325783
AT1G48210,AT1G48220	1:17798430-17804955	MNFChe49	Yng53	1.42267	2.18E-05	0.0161397
AT1G52030,AT1G52040	1:19345939-19352782	328PNA062	KBSMac74	1.76959	2.08E-09	5.11E-06
AT1G52030,AT1G52040	1:19345939-19352782	BRR4	KBSMac68	1.82673	3.29E-07	0.000447329
AT1G52030,AT1G52040	1:19345939-19352782	BRR4	KBSMac74	3.2154	0	0
AT1G52030,AT1G52040	1:19345939-19352782	BRR4	MNFChe47	2.35453	6.76E-10	1.81E-06
AT1G52030,AT1G52040	1:19345939-19352782	BRR4	MNFChe49	1.96691	1.67E-08	3.28E-05
AT1G52030,AT1G52040	1:19345939-19352782	BRR4	MuskSP68	1.95761	1.31E-05	0.0105164
AT1G52030,AT1G52040	1:19345939-19352782	BRR4	Paw13	1.77095	5.37E-05	0.0331709
AT1G52030,AT1G52040	1:19345939-19352782	BRR57	KBSMac68	1.00367	5.50E-05	0.0337704
AT1G52030,AT1G52040	1:19345939-19352782	BRR57	KBSMac74	2.39234	0	0
AT1G52030,AT1G52040	1:19345939-19352782	BRR57	MNFChe47	1.53148	5.55E-08	9.30E-05
AT1G52030,AT1G52040	1:19345939-19352782	BRR57	MNFChe49	1.14385	1.17E-06	0.00135105
AT1G52030,AT1G52040	1:19345939-19352782	KBSMac68	KBSMac74	1.38867	2.62E-08	4.83E-05
AT1G52030,AT1G52040	1:19345939-19352782	KBSMac74	LISET036	-3.05052	7.79E-11	2.44E-07
AT1G52030,AT1G52040	1:19345939-19352782	KBSMac74	MNFChe49	-1.24849	1.24E-07	0.000188296
AT1G52030,AT1G52040	1:19345939-19352782	KBSMac74	MSGA10	-1.92438	1.19E-12	4.93E-09
AT1G52030,AT1G52040	1:19345939-19352782	KBSMac74	Paw13	-1.44445	4.89E-05	0.0307453
AT1G52030,AT1G52040	1:19345939-19352782	KBSMac74	Yng4	-1.76852	1.55E-07	0.000229813
AT1G52030,AT1G52040	1:19345939-19352782	KBSMac74	Yng53	-2.25965	5.40E-11	1.73E-07
AT1G52030,AT1G52040	1:19345939-19352782	LISET036	MNFChe47	2.18965	3.66E-06	0.00357959
AT1G52030,AT1G52040	1:19345939-19352782	LISET036	MNFChe49	1.80202	5.50E-05	0.0337704
AT1G52030,AT1G52040	1:19345939-19352782	MNFChe47	Yng53	-1.39878	6.39E-05	0.0382041
AT1G52200	1:19442067-19443529	BRR4	LISET036	3.54759	2.98E-05	0.0207376
AT1G52200	1:19442067-19443529	BRR4	Yng53	2.93389	6.13E-05	0.0369785
AT1G52200	1:19442067-19443529	KBSMac68	LISET036	3.73119	1.04E-05	0.00871616
AT1G52200	1:19442067-19443529	KBSMac68	Yng53	3.1175	1.85E-05	0.0140636
AT1G52200	1:19442067-19443529	LISET036	MNFChe47	-3.7154	3.77E-05	0.024915
AT1G52200	1:19442067-19443529	LISET036	MNFChe49	-3.54963	1.14E-05	0.00943654
AT1G52200	1:19442067-19443529	LISET036	MSGA10	-3.34371	4.86E-05	0.0305841
AT1G52200	1:19442067-19443529	MNFChe47	Yng53	3.10171	8.92E-05	0.049738
AT1G52200	1:19442067-19443529	MNFChe49	Yng53	2.93594	1.77E-05	0.0135058
AT1G52400	1:19515142-19518411	328PNA062	KBSMac74	1.66536	1.89E-10	5.57E-07
AT1G52400	1:19515142-19518411	BRR4	KBSMac74	2.30296	1.36E-10	4.10E-07
AT1G52400	1:19515142-19518411	BRR57	KBSMac74	2.08154	2.22E-16	1.33E-12
AT1G52400	1:19515142-19518411	BRR57	MNFChe47	1.04436	1.19E-05	0.00978096
AT1G52400	1:19515142-19518411	KBSMac68	KBSMac74	1.95343	5.31E-14	2.62E-10
AT1G52400	1:19515142-19518411	KBSMac74	MNFChe49	-1.68501	3.32E-12	1.27E-08
AT1G52400	1:19515142-19518411	KBSMac74	MSGA10	-1.45036	8.72E-08	0.000139052
AT1G52400	1:19515142-19518411	KBSMac74	MuskSP68	-2.09386	1.22E-08	2.52E-05
AT1G52400	1:19515142-19518411	KBSMac74	Paw13	-2.07782	2.03E-10	5.93E-07
AT1G52400	1:19515142-19518411	KBSMac74	Yng4	-2.18593	3.55E-11	1.17E-07
AT1G52400	1:19515142-19518411	KBSMac74	Yng53	-1.91232	3.83E-10	1.06E-06
AT1G56120,AT1G56130,AT1G56140	1:20987226-21007809	MNFChe47	Yng53	1.80409	1.50E-05	0.0117044
AT1G56120,AT1G56130,AT1G56140	1:20987226-21007809	MNFChe49	Yng53	1.36834	6.71E-05	0.0395907
AT1G56510	1:21167588-21173632	328PNA062	Yng53	1.52279	1.59E-06	0.00175353
AT1G56510	1:21167588-21173632	BRR4	Yng4	2.37202	6.36E-06	0.00574555
AT1G56510	1:21167588-21173632	BRR4	Yng53	2.43659	5.36E-08	9.06E-05
AT1G56510	1:21167588-21173632	BRR57	Yng4	2.03735	3.63E-06	0.00355526
AT1G56510	1:21167588-21173632	BRR57	Yng53	2.10191	9.52E-10	2.46E-06
AT1G56510	1:21167588-21173632	KBSMac68	Yng53	1.47265	9.59E-07	0.00113874
AT1G56510	1:21167588-21173632	MNFChe47	Yng4	2.1267	5.45E-06	0.00502518
AT1G56510	1:21167588-21173632	MNFChe47	Yng53	2.19126	7.14E-09	1.57E-05
AT1G56510	1:21167588-21173632	MNFChe49	Yng4	1.74703	2.18E-05	0.0161033
AT1G56510	1:21167588-21173632	MNFChe49	Yng53	1.81159	3.36E-09	7.82E-06
AT1G56510	1:21167588-21173632	MSGA10	Yng53	1.83567	2.66E-05	0.0189544
AT1G56550	1:21185661-21188369	BRR57	Yng4	4.09898	2.80E-05	0.019694
AT1G56550	1:21185661-21188369	BRR57	Yng53	3.69206	7.06E-05	0.0413237
AT1G56550	1:21185661-21188369	MNFChe47	Yng4	3.84032	5.46E-05	0.0336263
AT1G56550	1:21185661-21188369	MNFChe49	Yng4	2.74263	3.95E-05	0.0259248
AT1G56550	1:21185661-21188369	MNFChe49	Yng53	2.33571	8.03E-05	0.0456558
AT1G57590	1:21327359-21329763	BRR4	MNFChe49	-2.16126	5.87E-07	0.00073972
AT1G62510	1:23136368-23137191	BRR4	Yng53	-1.72355	4.12E-05	0.0267282
AT1G65845	1:24493173-24493798	BRR57	Yng4	2.03667	7.16E-05	0.0417702
AT1G65845	1:24493173-24493798	BRR57	Yng53	2.058	3.46E-06	0.00341098
AT1G65845	1:24493173-24493798	KBSMac68	Yng53	1.57002	3.06E-05	0.0211611
AT1G65845	1:24493173-24493798	MNFChe47	Yng53	2.10977	6.43E-06	0.00579663
AT1G65845	1:24493173-24493798	MNFChe49	Yng53	1.50352	3.63E-05	0.0241494
AT1G65845	1:24493173-24493798	MSGA10	Yng53	1.75547	2.41E-05	0.0174705
AT1G66090	1:24602145-24604763	BRR57	Yng53	2.30705	8.41E-05	0.0474148
AT1G66090	1:24602145-24604763	MNFChe47	Yng53	2.44593	7.11E-05	0.0415342
AT1G66090	1:24602145-24604763	MNFChe49	Yng53	2.14553	2.52E-05	0.018136
AT1G66090	1:24602145-24604763	MSGA10	Yng53	2.25158	5.88E-05	0.0357892
AT1G66880	1:24945483-24955621	MNFChe49	Yng53	1.38963	6.51E-05	0.038782
AT1G67120	1:25069561-25095553	KBSMac68	LISET036	-1.67302	4.75E-06	0.00446656
AT1G67120	1:25069561-25095553	LISET036	MNFChe49	1.95984	4.35E-08	7.62E-05
AT1G69720	1:26226819-26231339	MNFChe49	Yng4	1.62277	5.15E-06	0.00480031
AT1G69720	1:26226819-26231339	MNFChe49	Yng53	1.65818	2.81E-08	5.14E-05
AT1G69720	1:26226819-26231339	MSGA10	Yng53	1.25237	3.67E-05	0.0243735
AT1G69840	1:26293600-26295849	MNFChe49	Yng53	1.33154	2.34E-06	0.00243249
AT1G70690	1:26652012-26653643	BRR4	Yng4	2.8966	2.52E-05	0.0181324
AT1G70690	1:26652012-26653643	BRR4	Yng53	2.4937	5.90E-05	0.0358564
AT1G70690	1:26652012-26653643	KBSMac68	Yng4	2.14213	7.54E-05	0.0434967
AT1G70690	1:26652012-26653643	MNFChe47	Yng4	2.81209	2.24E-05	0.0164295
AT1G70690	1:26652012-26653643	MNFChe47	Yng53	2.40919	4.96E-05	0.0310143
AT1G70690	1:26652012-26653643	MNFChe49	Yng4	2.35637	2.03E-05	0.0152108
AT1G70690	1:26652012-26653643	MNFChe49	Yng53	1.95347	2.91E-05	0.0203123
AT1G70700	1:26654767-26657064	328PNA062	KBSMac74	1.28842	9.95E-08	0.000155419
AT1G70700	1:26654767-26657064	BRR57	KBSMac74	1.31876	4.80E-08	8.31E-05
AT1G70700	1:26654767-26657064	KBSMac68	KBSMac74	1.09945	6.53E-06	0.00586933
AT1G70700	1:26654767-26657064	KBSMac74	MSGA10	-1.01981	3.32E-05	0.0225237
AT1G73805	1:27742127-27749413	328PNA062	Yng53	1.39813	4.66E-06	0.00440174
AT1G73805	1:27742127-27749413	BRR4	Yng53	1.84688	7.08E-05	0.0413717
AT1G73805	1:27742127-27749413	BRR57	Yng4	2.02351	2.35E-06	0.00243626
AT1G73805	1:27742127-27749413	BRR57	Yng53	2.12657	5.06E-09	1.14E-05
AT1G73805	1:27742127-27749413	KBSMac68	Yng53	1.4081	1.59E-06	0.0017499
AT1G73805	1:27742127-27749413	KBSMac74	Yng53	1.32685	3.60E-05	0.0240155
AT1G73805	1:27742127-27749413	MNFChe47	Yng4	1.93991	7.49E-06	0.00659922
AT1G73805	1:27742127-27749413	MNFChe47	Yng53	2.04297	3.11E-08	5.66E-05
AT1G73805	1:27742127-27749413	MNFChe49	Yng4	1.47261	5.88E-05	0.0357892
AT1G73805	1:27742127-27749413	MNFChe49	Yng53	1.57567	4.54E-08	7.87E-05
AT1G73805	1:27742127-27749413	MSGA10	Yng53	1.68861	5.75E-07	0.000728586
AT1G74710	1:28070294-28074148	328PNA062	Yng53	1.09152	2.80E-05	0.0196494
AT1G74710	1:28070294-28074148	BRR4	Yng53	1.39181	6.04E-05	0.0365535
AT1G74710	1:28070294-28074148	BRR57	Yng53	1.39651	1.61E-07	0.000237685
AT1G74710	1:28070294-28074148	KBSMac68	Yng53	1.12785	1.00E-05	0.00847509
AT1G74710	1:28070294-28074148	MNFChe47	Yng53	1.34166	3.68E-06	0.00359028
AT1G74710	1:28070294-28074148	MNFChe49	Yng53	1.06783	1.34E-05	0.0106883
AT1G74710	1:28070294-28074148	MSGA10	Yng53	1.07212	4.53E-05	0.0288628
AT1G75030,AT1G75040	1:28174377-28178999	328PNA062	BRR57	-1.14733	9.31E-07	0.00110884
AT1G75030,AT1G75040	1:28174377-28178999	328PNA062	MNFChe47	-1.30727	2.37E-06	0.00245842
AT1G75030,AT1G75040	1:28174377-28178999	328PNA062	MNFChe49	-0.877901	6.09E-05	0.0367719
AT1G75030,AT1G75040	1:28174377-28178999	BRR4	Paw13	1.83331	1.32E-05	0.0105192
AT1G75030,AT1G75040	1:28174377-28178999	BRR4	Yng4	1.97526	4.11E-05	0.0267165
AT1G75030,AT1G75040	1:28174377-28178999	BRR4	Yng53	1.91273	4.65E-08	8.06E-05
AT1G75030,AT1G75040	1:28174377-28178999	BRR57	LISET036	2.17346	3.51E-06	0.00345428
AT1G75030,AT1G75040	1:28174377-28178999	BRR57	MuskSP68	2.28003	5.35E-06	0.00495741
AT1G75030,AT1G75040	1:28174377-28178999	BRR57	Paw13	2.01204	7.97E-09	1.73E-05
AT1G75030,AT1G75040	1:28174377-28178999	BRR57	Yng4	2.154	2.96E-07	0.00040994
AT1G75030,AT1G75040	1:28174377-28178999	BRR57	Yng53	2.09146	6.66E-16	3.89E-12
AT1G75030,AT1G75040	1:28174377-28178999	KBSMac68	Yng53	1.39723	5.00E-08	8.58E-05
AT1G75030,AT1G75040	1:28174377-28178999	KBSMac74	Yng53	1.32133	1.32E-05	0.0105192
AT1G75030,AT1G75040	1:28174377-28178999	LISET036	MNFChe47	-2.3334	2.06E-06	0.00219331
AT1G75030,AT1G75040	1:28174377-28178999	LISET036	MNFChe49	-1.90403	3.67E-05	0.0243816
AT1G75030,AT1G75040	1:28174377-28178999	MNFChe47	MuskSP68	2.43997	3.03E-06	0.00303531
AT1G75030,AT1G75040	1:28174377-28178999	MNFChe47	Paw13	2.17198	1.00E-08	2.14E-05
AT1G75030,AT1G75040	1:28174377-28178999	MNFChe47	Yng4	2.31394	2.08E-07	0.00029808
AT1G75030,AT1G75040	1:28174377-28178999	MNFChe47	Yng53	2.2514	4.75E-14	2.35E-10
AT1G75030,AT1G75040	1:28174377-28178999	MNFChe49	MuskSP68	2.0106	4.75E-05	0.0300123
AT1G75030,AT1G75040	1:28174377-28178999	MNFChe49	Paw13	1.74261	2.73E-07	0.000380178
AT1G75030,AT1G75040	1:28174377-28178999	MNFChe49	Yng4	1.88457	4.81E-06	0.0045199
AT1G75030,AT1G75040	1:28174377-28178999	MNFChe49	Yng53	1.82204	1.22E-13	5.83E-10
AT1G75030,AT1G75040	1:28174377-28178999	MSGA10	Paw13	1.51984	2.01E-05	0.0150926
AT1G75030,AT1G75040	1:28174377-28178999	MSGA10	Yng53	1.59926	2.90E-09	6.87E-06
AT1G75750	1:28441525-28442429	328PNA062	LISET036	1.57799	9.67E-06	0.00822497
AT1G75750	1:28441525-28442429	BRR57	LISET036	1.72429	1.50E-06	0.00166614
AT1G75750	1:28441525-28442429	KBSMac74	MNFChe49	-1.35037	1.29E-06	0.00146146
AT1G75750	1:28441525-28442429	LISET036	MNFChe47	-1.50578	5.73E-05	0.0350264
AT1G75750	1:28441525-28442429	LISET036	MNFChe49	-2.28222	3.83E-10	1.06E-06
AT1G75750	1:28441525-28442429	LISET036	MSGA10	-1.94215	1.28E-07	0.000194922
AT1G75750	1:28441525-28442429	LISET036	Yng53	-1.487	7.02E-05	0.0411366
AT1G75750	1:28441525-28442429	MNFChe49	Yng4	1.58373	3.63E-06	0.00355526
AT1G76930	1:28895300-28896883	BRR57	LISET036	3.91972	1.43E-06	0.00160158
AT1G76930	1:28895300-28896883	BRR57	MuskSP68	3.54528	3.16E-05	0.0217148
AT1G76930	1:28895300-28896883	BRR57	Yng4	3.39576	1.47E-05	0.0115166
AT1G76930	1:28895300-28896883	KBSMac68	LISET036	4.22095	3.22E-05	0.0220322
AT1G76930	1:28895300-28896883	LISET036	MNFChe47	-3.50834	4.72E-06	0.00445054
AT1G76930	1:28895300-28896883	MNFChe47	Yng4	2.98439	4.92E-05	0.0308947
AT1G76955	1:28918809-28919664	LISET036	MNFChe49	-1.89999	6.85E-06	0.00611826
AT1G76955	1:28918809-28919664	MNFChe49	Yng4	1.78014	7.30E-06	0.00647337
AT1G76955	1:28918809-28919664	MNFChe49	Yng53	1.49333	2.83E-06	0.00287048
AT1G77510	1:29126649-29129612	BRR57	Yng53	1.05505	1.37E-05	0.0108541
AT1G77510	1:29126649-29129612	MNFChe47	Yng53	1.0577	8.39E-05	0.0473402
AT1G77510	1:29126649-29129612	MNFChe49	Yng53	1.05856	3.97E-06	0.00382597
AT1G79280	1:29815505-29833016	LISET036	MNFChe49	1.75306	8.21E-05	0.0464582
AT2G01021	2:6570-6672	328PNA062	BRR4	-1.32561	1.05E-05	0.00881596
AT2G01021	2:6570-6672	328PNA062	BRR57	-1.29705	5.35E-10	1.45E-06
AT2G01021	2:6570-6672	328PNA062	MSGA10	-1.68139	3.55E-15	2.00E-11
AT2G01021	2:6570-6672	BRR57	Yng53	1.14852	1.34E-05	0.0106842
AT2G01021	2:6570-6672	KBSMac68	MSGA10	-0.979578	3.53E-06	0.00346766
AT2G01021	2:6570-6672	KBSMac74	MSGA10	-1.10199	6.63E-06	0.00594348
AT2G01021	2:6570-6672	MNFChe47	MSGA10	-1.12919	2.65E-06	0.00272079
AT2G01021	2:6570-6672	MNFChe49	MSGA10	-1.02157	3.85E-07	0.000512077
AT2G01021	2:6570-6672	MSGA10	Yng53	1.53287	1.00E-08	2.14E-05
AT2G01540	2:242114-243493	MNFChe49	Yng53	1.20788	3.29E-05	0.0223737
AT2G02810	2:801529-803436	BRR57	Yng53	1.30342	6.61E-05	0.0392278
AT2G02930	2:851163-852222	328PNA062	BRR4	-2.9059	3.47E-06	0.00342543
AT2G02930	2:851163-852222	328PNA062	BRR57	-1.81149	3.80E-05	0.025055
AT2G02930	2:851163-852222	BRR4	KBSMac68	2.60279	2.77E-05	0.0194922
AT2G02930	2:851163-852222	BRR4	LISET036	3.29569	3.76E-06	0.00365941
AT2G02930	2:851163-852222	BRR4	MuskSP68	3.08557	2.40E-05	0.0174459
AT2G02930	2:851163-852222	BRR4	Paw13	3.63364	5.76E-08	9.63E-05
AT2G02930	2:851163-852222	BRR4	Yng4	4.48716	2.34E-11	8.05E-08
AT2G02930	2:851163-852222	BRR4	Yng53	3.00427	1.85E-06	0.00198496
AT2G02930	2:851163-852222	BRR57	LISET036	2.20128	7.54E-05	0.0434967
AT2G02930	2:851163-852222	BRR57	Paw13	2.53923	3.75E-07	0.00050234
AT2G02930	2:851163-852222	BRR57	Yng4	3.39275	1.40E-11	5.08E-08
AT2G02930	2:851163-852222	BRR57	Yng53	1.90986	1.77E-05	0.0135351
AT2G02930	2:851163-852222	KBSMac68	Yng4	1.88437	3.37E-06	0.00333382
AT2G02930	2:851163-852222	KBSMac74	Yng4	2.14741	1.54E-06	0.00170973
AT2G02930	2:851163-852222	MNFChe47	Paw13	1.9338	3.99E-05	0.0260997
AT2G02930	2:851163-852222	MNFChe47	Yng4	2.78732	3.85E-09	8.92E-06
AT2G02930	2:851163-852222	MNFChe49	Yng4	2.0997	2.42E-07	0.000343708
AT2G02930	2:851163-852222	MSGA10	Paw13	1.95799	1.73E-05	0.0132708
AT2G02930	2:851163-852222	MSGA10	Yng4	2.81151	8.45E-10	2.20E-06
AT2G04450	2:1543319-1545477	328PNA062	Yng53	1.90884	5.61E-05	0.034358
AT2G04450	2:1543319-1545477	BRR57	Paw13	2.3115	8.49E-05	0.047755
AT2G04450	2:1543319-1545477	BRR57	Yng4	2.80874	1.57E-05	0.0121956
AT2G04450	2:1543319-1545477	BRR57	Yng53	2.71917	2.74E-06	0.00279374
AT2G04450	2:1543319-1545477	MNFChe47	Yng4	2.57304	5.11E-05	0.0317746
AT2G04450	2:1543319-1545477	MNFChe47	Yng53	2.48348	1.02E-05	0.0085789
AT2G04450	2:1543319-1545477	MNFChe49	Paw13	2.11723	4.13E-05	0.0267878
AT2G04450	2:1543319-1545477	MNFChe49	Yng4	2.61447	8.24E-06	0.00714719
AT2G04450	2:1543319-1545477	MNFChe49	Yng53	2.52491	6.32E-07	0.000786045
AT2G05380	2:1966815-1968037	BRR4	LISET036	4.19873	7.75E-05	0.0444243
AT2G05380	2:1966815-1968037	BRR57	LISET036	4.70923	1.89E-05	0.0143398
AT2G05380	2:1966815-1968037	BRR57	Yng4	4.58733	2.23E-05	0.0163799
AT2G05380	2:1966815-1968037	LISET036	MSGA10	-3.96835	5.92E-05	0.0359095
AT2G05380	2:1966815-1968037	MSGA10	Yng4	3.84645	6.90E-05	0.04059
AT2G05642	2:2098025-2101167	328PNA062	BRR57	-1.79769e+308	3.17E-14	1.62E-10
AT2G05642	2:2098025-2101167	328PNA062	MNFChe47	-1.79769e+308	3.17E-14	1.62E-10
AT2G05642	2:2098025-2101167	328PNA062	Yng4	-1.79769e+308	3.17E-14	1.62E-10
AT2G05642	2:2098025-2101167	BRR57	KBSMac68	1.79769e+308	3.19E-12	1.24E-08
AT2G05642	2:2098025-2101167	BRR57	KBSMac74	1.79769e+308	1.43E-11	5.15E-08
AT2G05642	2:2098025-2101167	BRR57	LISET036	1.79769e+308	5.48E-05	0.0337016
AT2G05642	2:2098025-2101167	KBSMac68	MNFChe47	-1.79769e+308	3.19E-12	1.24E-08
AT2G05642	2:2098025-2101167	KBSMac68	Yng4	-1.79769e+308	3.19E-12	1.24E-08
AT2G05642	2:2098025-2101167	KBSMac74	MNFChe47	-1.79769e+308	1.43E-11	5.15E-08
AT2G05642	2:2098025-2101167	KBSMac74	Yng4	-1.79769e+308	1.43E-11	5.15E-08
AT2G05642	2:2098025-2101167	LISET036	MNFChe47	-1.79769e+308	5.48E-05	0.0337016
AT2G05642	2:2098025-2101167	LISET036	Yng4	-1.79769e+308	5.48E-05	0.0337016
AT2G05914	2:2263140-2264542	328PNA062	BRR4	4.22498	0	0
AT2G05914	2:2263140-2264542	BRR4	BRR57	-3.51356	3.06E-10	8.77E-07
AT2G05914	2:2263140-2264542	BRR4	KBSMac68	-4.01287	0	0
AT2G05914	2:2263140-2264542	BRR4	KBSMac74	-4.11607	2.22E-16	1.33E-12
AT2G05914	2:2263140-2264542	BRR4	LISET036	-4.31077	1.06E-06	0.00123742
AT2G05914	2:2263140-2264542	BRR4	MNFChe47	-3.54633	1.98E-14	1.06E-10
AT2G05914	2:2263140-2264542	BRR4	MNFChe49	-3.42098	0	0
AT2G05914	2:2263140-2264542	BRR4	MSGA10	-3.64474	1.61E-13	7.53E-10
AT2G05914	2:2263140-2264542	BRR4	MuskSP68	-4.33532	2.55E-09	6.12E-06
AT2G05914	2:2263140-2264542	BRR4	Paw13	-3.04114	3.49E-11	1.15E-07
AT2G05914	2:2263140-2264542	BRR4	Yng4	-4.28527	8.12E-13	3.45E-09
AT2G05914	2:2263140-2264542	BRR4	Yng53	-4.461	0	0
AT2G07732	2:3468167-3468774	328PNA062	BRR4	-2.40711	6.30E-05	0.0378179
AT2G07732	2:3468167-3468774	BRR4	KBSMac68	2.72179	3.16E-06	0.00315952
AT2G07732	2:3468167-3468774	BRR4	MNFChe49	2.60041	7.83E-06	0.00684842
AT2G07732	2:3468167-3468774	BRR4	Yng4	2.75028	2.09E-05	0.0155967
AT2G13810	2:5768445-5772259	328PNA062	BRR57	-1.79769e+308	7.76E-05	0.0444958
AT2G13810	2:5768445-5772259	328PNA062	Yng4	2.91463	3.79E-07	0.000507346
AT2G13810	2:5768445-5772259	BRR4	LISET036	6.74514	1.39E-05	0.0109774
AT2G13810	2:5768445-5772259	BRR4	Yng4	7.44572	9.79E-07	0.00115905
AT2G13810	2:5768445-5772259	BRR57	Yng53	1.79769e+308	5.04E-05	0.0314639
AT2G13810	2:5768445-5772259	KBSMac68	LISET036	6.60516	1.40E-05	0.0110356
AT2G13810	2:5768445-5772259	KBSMac68	Yng4	7.30574	9.18E-07	0.00109725
AT2G13810	2:5768445-5772259	KBSMac74	Yng4	2.74878	6.02E-06	0.0054619
AT2G13810	2:5768445-5772259	LISET036	MSGA10	-5.0306	9.95E-07	0.00117545
AT2G13810	2:5768445-5772259	MSGA10	Yng4	5.73119	5.02E-09	1.13E-05
AT2G13810	2:5768445-5772259	Paw13	Yng4	3.02797	9.50E-07	0.00113
AT2G13810	2:5768445-5772259	Yng4	Yng53	-2.91939	2.62E-07	0.000367283
AT2G14560	2:6212193-6215901	BRR57	Yng53	1.47581	8.74E-07	0.00105018
AT2G14560	2:6212193-6215901	MNFChe47	Yng4	1.71062	1.34E-05	0.0106842
AT2G14560	2:6212193-6215901	MNFChe47	Yng53	1.79418	5.83E-08	9.72E-05
AT2G14560	2:6212193-6215901	MNFChe49	Paw13	1.39552	8.50E-05	0.0477787
AT2G14560	2:6212193-6215901	MNFChe49	Yng4	1.66451	2.32E-06	0.0024119
AT2G14560	2:6212193-6215901	MNFChe49	Yng53	1.74807	5.21E-10	1.41E-06
AT2G14560	2:6212193-6215901	MSGA10	Yng53	1.29081	3.38E-05	0.0228807
AT2G14610	2:6241703-6242463	328PNA062	BRR4	-6.39279	0	0
AT2G14610	2:6241703-6242463	328PNA062	BRR57	-7.35512	0	0
AT2G14610	2:6241703-6242463	328PNA062	KBSMac68	-1.39323	2.09E-06	0.00221887
AT2G14610	2:6241703-6242463	328PNA062	MNFChe47	-6.74464	0	0
AT2G14610	2:6241703-6242463	328PNA062	MNFChe49	-6.04664	0	0
AT2G14610	2:6241703-6242463	328PNA062	MSGA10	-1.37636	4.79E-05	0.0302338
AT2G14610	2:6241703-6242463	328PNA062	MuskSP68	2.2559	4.95E-05	0.0310006
AT2G14610	2:6241703-6242463	BRR4	KBSMac68	4.99956	0	0
AT2G14610	2:6241703-6242463	BRR4	KBSMac74	6.80441	0	0
AT2G14610	2:6241703-6242463	BRR4	LISET036	8.33586	0	0
AT2G14610	2:6241703-6242463	BRR4	MSGA10	5.01643	0	0
AT2G14610	2:6241703-6242463	BRR4	MuskSP68	8.64869	0	0
AT2G14610	2:6241703-6242463	BRR4	Paw13	7.94037	0	0
AT2G14610	2:6241703-6242463	BRR4	Yng4	8.3411	0	0
AT2G14610	2:6241703-6242463	BRR4	Yng53	7.6213	0	0
AT2G14610	2:6241703-6242463	BRR57	KBSMac68	5.96189	0	0
AT2G14610	2:6241703-6242463	BRR57	KBSMac74	7.76673	0	0
AT2G14610	2:6241703-6242463	BRR57	LISET036	9.29819	0	0
AT2G14610	2:6241703-6242463	BRR57	MSGA10	5.97876	0	0
AT2G14610	2:6241703-6242463	BRR57	MuskSP68	9.61102	0	0
AT2G14610	2:6241703-6242463	BRR57	Paw13	8.9027	0	0
AT2G14610	2:6241703-6242463	BRR57	Yng4	9.30343	0	0
AT2G14610	2:6241703-6242463	BRR57	Yng53	8.58362	0	0
AT2G14610	2:6241703-6242463	KBSMac68	KBSMac74	1.80484	6.37E-09	1.41E-05
AT2G14610	2:6241703-6242463	KBSMac68	LISET036	3.3363	1.32E-08	2.70E-05
AT2G14610	2:6241703-6242463	KBSMac68	MNFChe47	-5.35142	0	0
AT2G14610	2:6241703-6242463	KBSMac68	MNFChe49	-4.65341	0	0
AT2G14610	2:6241703-6242463	KBSMac68	MuskSP68	3.64913	2.23E-12	8.84E-09
AT2G14610	2:6241703-6242463	KBSMac68	Paw13	2.94081	4.44E-16	2.62E-12
AT2G14610	2:6241703-6242463	KBSMac68	Yng4	3.34154	5.30E-11	1.70E-07
AT2G14610	2:6241703-6242463	KBSMac68	Yng53	2.62173	0	0
AT2G14610	2:6241703-6242463	KBSMac74	MNFChe47	-7.15626	0	0
AT2G14610	2:6241703-6242463	KBSMac74	MNFChe49	-6.45825	0	0
AT2G14610	2:6241703-6242463	KBSMac74	MSGA10	-1.78798	4.24E-07	0.000561623
AT2G14610	2:6241703-6242463	LISET036	MNFChe47	-8.68772	0	0
AT2G14610	2:6241703-6242463	LISET036	MNFChe49	-7.98971	0	0
AT2G14610	2:6241703-6242463	LISET036	MSGA10	-3.31944	5.46E-08	9.19E-05
AT2G14610	2:6241703-6242463	MNFChe47	MSGA10	5.36828	0	0
AT2G14610	2:6241703-6242463	MNFChe47	MuskSP68	9.00054	0	0
AT2G14610	2:6241703-6242463	MNFChe47	Paw13	8.29222	0	0
AT2G14610	2:6241703-6242463	MNFChe47	Yng4	8.69296	0	0
AT2G14610	2:6241703-6242463	MNFChe47	Yng53	7.97315	0	0
AT2G14610	2:6241703-6242463	MNFChe49	MSGA10	4.67028	0	0
AT2G14610	2:6241703-6242463	MNFChe49	MuskSP68	8.30254	0	0
AT2G14610	2:6241703-6242463	MNFChe49	Paw13	7.59422	0	0
AT2G14610	2:6241703-6242463	MNFChe49	Yng4	7.99495	0	0
AT2G14610	2:6241703-6242463	MNFChe49	Yng53	7.27514	0	0
AT2G14610	2:6241703-6242463	MSGA10	MuskSP68	3.63226	2.99E-11	1.01E-07
AT2G14610	2:6241703-6242463	MSGA10	Paw13	2.92394	2.02E-13	9.16E-10
AT2G14610	2:6241703-6242463	MSGA10	Yng4	3.32467	5.69E-10	1.54E-06
AT2G14610	2:6241703-6242463	MSGA10	Yng53	2.60487	6.66E-16	3.89E-12
AT2G17040	2:7407122-7408270	328PNA062	Yng53	1.82222	2.69E-07	0.000376901
AT2G17040	2:7407122-7408270	BRR4	MuskSP68	2.6234	4.01E-05	0.0261574
AT2G17040	2:7407122-7408270	BRR4	Yng4	2.27027	7.57E-05	0.0436509
AT2G17040	2:7407122-7408270	BRR4	Yng53	2.78573	1.53E-08	3.07E-05
AT2G17040	2:7407122-7408270	BRR57	LISET036	2.71729	1.16E-05	0.00956777
AT2G17040	2:7407122-7408270	BRR57	MuskSP68	3.11601	8.78E-07	0.00105474
AT2G17040	2:7407122-7408270	BRR57	Paw13	2.33661	1.31E-05	0.0104826
AT2G17040	2:7407122-7408270	BRR57	Yng4	2.76288	1.15E-06	0.00132747
AT2G17040	2:7407122-7408270	BRR57	Yng53	3.27835	1.49E-11	5.33E-08
AT2G17040	2:7407122-7408270	KBSMac68	Yng53	1.81935	3.80E-08	6.77E-05
AT2G17040	2:7407122-7408270	KBSMac74	Yng53	1.66752	7.77E-06	0.00679343
AT2G17040	2:7407122-7408270	MNFChe47	MuskSP68	2.73775	8.33E-06	0.007227
AT2G17040	2:7407122-7408270	MNFChe47	Yng4	2.38462	1.27E-05	0.0103333
AT2G17040	2:7407122-7408270	MNFChe47	Yng53	2.90008	2.95E-10	8.46E-07
AT2G17040	2:7407122-7408270	MNFChe49	Yng53	2.23281	1.36E-10	4.10E-07
AT2G17040	2:7407122-7408270	MSGA10	Yng53	2.09275	1.00E-08	2.14E-05
AT2G18660	2:8090149-8091664	328PNA062	BRR57	-1.44502	5.99E-06	0.00544216
AT2G18660	2:8090149-8091664	328PNA062	Yng53	1.25329	2.11E-05	0.0157571
AT2G18660	2:8090149-8091664	BRR4	LISET036	2.36397	1.57E-05	0.0122028
AT2G18660	2:8090149-8091664	BRR4	MuskSP68	2.50538	2.45E-05	0.0177607
AT2G18660	2:8090149-8091664	BRR4	Paw13	2.82269	1.42E-08	2.87E-05
AT2G18660	2:8090149-8091664	BRR4	Yng4	2.5793	3.43E-07	0.000464661
AT2G18660	2:8090149-8091664	BRR4	Yng53	2.84398	4.21E-12	1.58E-08
AT2G18660	2:8090149-8091664	BRR57	KBSMac68	1.2635	2.72E-05	0.0192386
AT2G18660	2:8090149-8091664	BRR57	KBSMac74	1.42454	1.60E-05	0.0124192
AT2G18660	2:8090149-8091664	BRR57	LISET036	2.2183	4.40E-06	0.00419431
AT2G18660	2:8090149-8091664	BRR57	MuskSP68	2.35972	1.03E-05	0.00870237
AT2G18660	2:8090149-8091664	BRR57	Paw13	2.67702	3.28E-10	9.31E-07
AT2G18660	2:8090149-8091664	BRR57	Yng4	2.43363	2.30E-08	4.30E-05
AT2G18660	2:8090149-8091664	BRR57	Yng53	2.69831	0	0
AT2G18660	2:8090149-8091664	KBSMac68	Yng53	1.43481	1.82E-07	0.000263561
AT2G18660	2:8090149-8091664	KBSMac74	Yng53	1.27376	3.26E-05	0.0222624
AT2G18660	2:8090149-8091664	LISET036	MNFChe47	-2.04921	8.58E-05	0.0481773
AT2G18660	2:8090149-8091664	MNFChe47	Paw13	2.50793	9.08E-08	0.00014362
AT2G18660	2:8090149-8091664	MNFChe47	Yng4	2.26455	2.16E-06	0.00227377
AT2G18660	2:8090149-8091664	MNFChe47	Yng53	2.52922	1.61E-11	5.69E-08
AT2G18660	2:8090149-8091664	MNFChe49	Paw13	2.02005	3.14E-07	0.000429162
AT2G18660	2:8090149-8091664	MNFChe49	Yng4	1.77667	1.16E-05	0.00961428
AT2G18660	2:8090149-8091664	MNFChe49	Yng53	2.04134	1.67E-13	7.81E-10
AT2G18660	2:8090149-8091664	MSGA10	Paw13	1.76758	1.71E-05	0.0131373
AT2G18660	2:8090149-8091664	MSGA10	Yng53	1.78887	2.32E-09	5.64E-06
AT2G18690	2:8097419-8098827	328PNA062	Yng53	2.14804	5.19E-06	0.00483718
AT2G18690	2:8097419-8098827	BRR4	LISET036	3.67567	1.49E-05	0.0116747
AT2G18690	2:8097419-8098827	BRR4	MuskSP68	3.49381	5.91E-05	0.0358858
AT2G18690	2:8097419-8098827	BRR4	Paw13	3.02991	7.82E-05	0.04473
AT2G18690	2:8097419-8098827	BRR4	Yng4	3.23505	6.29E-05	0.0377761
AT2G18690	2:8097419-8098827	BRR4	Yng53	3.75863	2.15E-07	0.000307094
AT2G18690	2:8097419-8098827	BRR57	Yng53	3.00514	8.83E-07	0.00105882
AT2G18690	2:8097419-8098827	KBSMac68	Yng53	2.43388	6.06E-07	0.000756508
AT2G18690	2:8097419-8098827	LISET036	MNFChe47	-3.31953	6.02E-05	0.036456
AT2G18690	2:8097419-8098827	MNFChe47	Yng53	3.40249	1.15E-06	0.0013265
AT2G18690	2:8097419-8098827	MNFChe49	Yng53	2.58181	6.85E-08	0.000112048
AT2G18690	2:8097419-8098827	MSGA10	Yng53	2.6651	3.01E-07	0.000414312
AT2G20142	2:8695373-8696651	328PNA062	Yng53	2.4614	3.54E-05	0.0237288
AT2G20142	2:8695373-8696651	MNFChe49	Yng53	4.06732	4.81E-05	0.0303408
AT2G20142	2:8695373-8696651	MSGA10	Yng53	3.32095	7.97E-05	0.0454308
AT2G22500	2:9563223-9564751	MNFChe49	Yng53	1.0937	4.95E-06	0.00464555
AT2G24850	2:10582829-10585216	328PNA062	BRR4	-2.77305	1.21E-08	2.52E-05
AT2G24850	2:10582829-10585216	328PNA062	BRR57	-3.16945	6.15E-14	3.01E-10
AT2G24850	2:10582829-10585216	328PNA062	KBSMac74	1.30749	2.46E-05	0.0177985
AT2G24850	2:10582829-10585216	328PNA062	MNFChe49	-2.90849	3.55E-15	2.00E-11
AT2G24850	2:10582829-10585216	328PNA062	Yng4	1.86316	7.91E-05	0.0451558
AT2G24850	2:10582829-10585216	328PNA062	Yng53	1.44094	5.13E-07	0.000660634
AT2G24850	2:10582829-10585216	BRR4	KBSMac74	4.08055	0	0
AT2G24850	2:10582829-10585216	BRR4	LISET036	4.77357	4.27E-13	1.89E-09
AT2G24850	2:10582829-10585216	BRR4	MNFChe47	2.10194	2.60E-05	0.0186147
AT2G24850	2:10582829-10585216	BRR4	MSGA10	2.09308	2.77E-05	0.0194998
AT2G24850	2:10582829-10585216	BRR4	MuskSP68	4.48077	1.56E-11	5.55E-08
AT2G24850	2:10582829-10585216	BRR4	Paw13	3.92824	3.06E-14	1.58E-10
AT2G24850	2:10582829-10585216	BRR4	Yng4	4.63621	1.91E-14	1.02E-10
AT2G24850	2:10582829-10585216	BRR4	Yng53	4.21399	0	0
AT2G24850	2:10582829-10585216	BRR57	KBSMac68	2.0732	3.88E-07	0.000515601
AT2G24850	2:10582829-10585216	BRR57	KBSMac74	4.47695	0	0
AT2G24850	2:10582829-10585216	BRR57	LISET036	5.16997	0	0
AT2G24850	2:10582829-10585216	BRR57	MNFChe47	2.49834	1.12E-08	2.34E-05
AT2G24850	2:10582829-10585216	BRR57	MSGA10	2.48948	1.21E-08	2.51E-05
AT2G24850	2:10582829-10585216	BRR57	MuskSP68	4.87717	3.33E-15	1.90E-11
AT2G24850	2:10582829-10585216	BRR57	Paw13	4.32464	0	0
AT2G24850	2:10582829-10585216	BRR57	Yng4	5.03261	0	0
AT2G24850	2:10582829-10585216	BRR57	Yng53	4.61039	0	0
AT2G24850	2:10582829-10585216	KBSMac68	KBSMac74	2.40375	2.22E-16	1.33E-12
AT2G24850	2:10582829-10585216	KBSMac68	LISET036	3.09677	4.45E-09	1.02E-05
AT2G24850	2:10582829-10585216	KBSMac68	MNFChe49	-1.81223	2.99E-07	0.000412158
AT2G24850	2:10582829-10585216	KBSMac68	MuskSP68	2.80397	1.62E-07	0.000237757
AT2G24850	2:10582829-10585216	KBSMac68	Paw13	2.25144	1.80E-11	6.31E-08
AT2G24850	2:10582829-10585216	KBSMac68	Yng4	2.95941	1.22E-10	3.71E-07
AT2G24850	2:10582829-10585216	KBSMac68	Yng53	2.53719	0	0
AT2G24850	2:10582829-10585216	KBSMac74	MNFChe47	-1.9786	2.06E-09	5.08E-06
AT2G24850	2:10582829-10585216	KBSMac74	MNFChe49	-4.21598	0	0
AT2G24850	2:10582829-10585216	KBSMac74	MSGA10	-1.98746	1.62E-09	4.01E-06
AT2G24850	2:10582829-10585216	LISET036	MNFChe47	-2.67162	1.22E-06	0.00138525
AT2G24850	2:10582829-10585216	LISET036	MNFChe49	-4.909	0	0
AT2G24850	2:10582829-10585216	LISET036	MSGA10	-2.68048	1.10E-06	0.00127929
AT2G24850	2:10582829-10585216	MNFChe47	MNFChe49	-2.23738	7.17E-09	1.57E-05
AT2G24850	2:10582829-10585216	MNFChe47	MuskSP68	2.37882	1.99E-05	0.0149372
AT2G24850	2:10582829-10585216	MNFChe47	Paw13	1.8263	7.76E-07	0.000943803
AT2G24850	2:10582829-10585216	MNFChe47	Yng4	2.53427	1.79E-07	0.000261015
AT2G24850	2:10582829-10585216	MNFChe47	Yng53	2.11205	7.77E-12	2.86E-08
AT2G24850	2:10582829-10585216	MNFChe49	MSGA10	2.22852	7.79E-09	1.69E-05
AT2G24850	2:10582829-10585216	MNFChe49	MuskSP68	4.6162	2.89E-15	1.66E-11
AT2G24850	2:10582829-10585216	MNFChe49	Paw13	4.06368	0	0
AT2G24850	2:10582829-10585216	MNFChe49	Yng4	4.77165	0	0
AT2G24850	2:10582829-10585216	MNFChe49	Yng53	4.34942	0	0
AT2G24850	2:10582829-10585216	MSGA10	MuskSP68	2.38768	1.82E-05	0.0138898
AT2G24850	2:10582829-10585216	MSGA10	Paw13	1.83516	6.57E-07	0.000814453
AT2G24850	2:10582829-10585216	MSGA10	Yng4	2.54313	1.58E-07	0.000233709
AT2G24850	2:10582829-10585216	MSGA10	Yng53	2.12091	5.66E-12	2.10E-08
AT2G25510	2:10856371-10857156	BRR57	Yng53	1.25243	4.14E-05	0.0267878
AT2G25510	2:10856371-10857156	MNFChe47	Yng53	1.37358	2.10E-05	0.0156516
AT2G26400	2:11231799-11233295	328PNA062	MNFChe49	-1.79769e+308	5.02E-05	0.0313183
AT2G26400	2:11231799-11233295	328PNA062	Yng4	2.34087	4.40E-05	0.0281835
AT2G26400	2:11231799-11233295	BRR57	Yng4	7.248	8.45E-05	0.0475657
AT2G26400	2:11231799-11233295	KBSMac68	LISET036	5.08281	8.15E-07	0.000990671
AT2G26400	2:11231799-11233295	KBSMac68	Yng4	5.42767	3.65E-08	6.53E-05
AT2G26400	2:11231799-11233295	KBSMac74	Yng4	2.6236	3.30E-05	0.0224415
AT2G26400	2:11231799-11233295	LISET036	MSGA10	-3.47641	6.73E-06	0.00602901
AT2G26400	2:11231799-11233295	MNFChe49	Yng53	1.79769e+308	7.89E-06	0.00689091
AT2G26400	2:11231799-11233295	MSGA10	Yng4	3.82127	7.69E-08	0.000124475
AT2G26440	2:11247382-11249493	BRR4	Yng53	1.3283	6.27E-05	0.0376493
AT2G26440	2:11247382-11249493	BRR57	Yng4	1.37585	3.48E-05	0.0234197
AT2G26440	2:11247382-11249493	BRR57	Yng53	1.32933	1.35E-07	0.00020342
AT2G26440	2:11247382-11249493	MNFChe47	Yng53	1.31351	2.38E-06	0.00245913
AT2G26440	2:11247382-11249493	MNFChe49	Yng4	1.33661	3.13E-05	0.0215304
AT2G26440	2:11247382-11249493	MNFChe49	Yng53	1.29009	5.19E-08	8.82E-05
AT2G26440	2:11247382-11249493	MSGA10	Yng53	1.04177	4.60E-05	0.0292009
AT2G26560	2:11293768-11295806	328PNA062	BRR57	-1.07796	1.55E-05	0.0120778
AT2G26560	2:11293768-11295806	328PNA062	MNFChe47	-1.3468	2.77E-06	0.00282643
AT2G26560	2:11293768-11295806	328PNA062	MNFChe49	-1.01694	1.21E-05	0.00991686
AT2G26560	2:11293768-11295806	BRR4	Yng53	1.47957	1.20E-05	0.00984508
AT2G26560	2:11293768-11295806	BRR57	KBSMac68	1.00196	2.42E-05	0.0175524
AT2G26560	2:11293768-11295806	BRR57	LISET036	1.61606	2.24E-05	0.016446
AT2G26560	2:11293768-11295806	BRR57	Paw13	1.35968	2.75E-05	0.0194313
AT2G26560	2:11293768-11295806	BRR57	Yng4	1.54826	5.37E-06	0.00496557
AT2G26560	2:11293768-11295806	BRR57	Yng53	1.92961	4.95E-13	2.16E-09
AT2G26560	2:11293768-11295806	KBSMac68	MNFChe47	-1.2708	4.44E-06	0.00422291
AT2G26560	2:11293768-11295806	KBSMac68	MNFChe49	-0.940931	1.79E-05	0.0136468
AT2G26560	2:11293768-11295806	KBSMac74	Yng53	1.2504	8.88E-06	0.00765226
AT2G26560	2:11293768-11295806	LISET036	MNFChe47	-1.8849	3.64E-06	0.00355875
AT2G26560	2:11293768-11295806	LISET036	MNFChe49	-1.55504	2.67E-05	0.0189878
AT2G26560	2:11293768-11295806	MNFChe47	MuskSP68	1.9088	2.86E-05	0.0200592
AT2G26560	2:11293768-11295806	MNFChe47	Paw13	1.62852	4.29E-06	0.00409864
AT2G26560	2:11293768-11295806	MNFChe47	Yng4	1.8171	8.44E-07	0.00102044
AT2G26560	2:11293768-11295806	MNFChe47	Yng53	2.19845	3.80E-13	1.69E-09
AT2G26560	2:11293768-11295806	MNFChe49	Paw13	1.29865	3.03E-05	0.0210407
AT2G26560	2:11293768-11295806	MNFChe49	Yng4	1.48723	5.78E-06	0.00527882
AT2G26560	2:11293768-11295806	MNFChe49	Yng53	1.86859	1.01E-13	4.83E-10
AT2G26560	2:11293768-11295806	MSGA10	Yng53	1.50736	2.24E-08	4.22E-05
AT2G27660	2:11798536-11800850	MNFChe49	Yng53	2.50212	8.40E-05	0.0473911
AT2G28190	2:12014497-12016569	328PNA062	BRR4	1.76055	9.81E-06	0.00831653
AT2G28190	2:12014497-12016569	328PNA062	BRR57	1.69041	1.96E-13	8.91E-10
AT2G28190	2:12014497-12016569	BRR4	MSGA10	-1.61943	2.05E-05	0.01535
AT2G28190	2:12014497-12016569	BRR57	KBSMac68	-1.35204	9.68E-11	2.98E-07
AT2G28190	2:12014497-12016569	BRR57	KBSMac74	-0.990149	3.25E-05	0.0222234
AT2G28190	2:12014497-12016569	BRR57	MNFChe47	-1.21817	1.17E-07	0.000180867
AT2G28190	2:12014497-12016569	BRR57	MNFChe49	-1.26675	3.13E-10	8.94E-07
AT2G28190	2:12014497-12016569	BRR57	MSGA10	-1.54929	3.77E-15	2.11E-11
AT2G28190	2:12014497-12016569	BRR57	Yng4	-1.31567	7.69E-05	0.0442322
AT2G28290	2:12054735-12073193	LISET036	MNFChe49	1.93277	3.45E-05	0.0232682
AT2G29720	2:12700400-12702341	MNFChe47	Yng53	1.73244	6.95E-05	0.0408202
AT2G29720	2:12700400-12702341	MNFChe49	Yng53	1.4679	5.88E-05	0.0357763
AT2G30250	2:12903235-12905325	BRR57	Yng53	1.17272	5.87E-05	0.0357433
AT2G30250	2:12903235-12905325	MNFChe49	Yng53	1.19852	2.88E-05	0.0201453
AT2G30770	2:13109772-13112011	328PNA062	LISET036	2.92379	3.08E-05	0.0212719
AT2G30770	2:13109772-13112011	BRR57	KBSMac74	1.79769e+308	8.08E-05	0.0458835
AT2G30770	2:13109772-13112011	KBSMac74	MNFChe47	-1.79769e+308	8.08E-05	0.0458835
AT2G30770	2:13109772-13112011	KBSMac74	MNFChe49	-1.79769e+308	8.08E-05	0.0458835
AT2G30770	2:13109772-13112011	LISET036	MSGA10	-5.54111	7.52E-06	0.00661804
AT2G30770	2:13109772-13112011	MSGA10	Yng4	5.04548	3.27E-05	0.0223311
AT2G31865	2:13546595-13549536	BRR4	Yng53	2.79341	1.74E-05	0.0133614
AT2G31865	2:13546595-13549536	BRR57	LISET036	3.26152	2.68E-05	0.0190057
AT2G31865	2:13546595-13549536	BRR57	Yng4	3.15493	3.55E-05	0.0237879
AT2G31865	2:13546595-13549536	BRR57	Yng53	3.30822	1.02E-06	0.00120043
AT2G31865	2:13546595-13549536	KBSMac68	Yng53	1.94555	3.32E-05	0.0225237
AT2G31865	2:13546595-13549536	LISET036	MNFChe47	-3.25632	5.42E-05	0.0334205
AT2G31865	2:13546595-13549536	LISET036	MNFChe49	-2.58312	4.18E-05	0.0269258
AT2G31865	2:13546595-13549536	MNFChe47	Yng4	3.14974	7.20E-05	0.0419567
AT2G31865	2:13546595-13549536	MNFChe47	Yng53	3.30303	3.40E-06	0.00335968
AT2G31865	2:13546595-13549536	MNFChe49	Yng4	2.47654	5.41E-05	0.0333954
AT2G31865	2:13546595-13549536	MNFChe49	Yng53	2.62983	1.65E-07	0.000241838
AT2G31865	2:13546595-13549536	MSGA10	Yng53	2.15685	1.87E-05	0.0141555
AT2G31880	2:13554839-13559815	BRR57	Yng53	1.37891	3.86E-06	0.0037379
AT2G31880	2:13554839-13559815	MNFChe47	Yng53	1.69636	5.46E-06	0.00503391
AT2G31880	2:13554839-13559815	MNFChe49	Yng53	1.59029	1.16E-05	0.00959543
AT2G31880	2:13554839-13559815	MSGA10	Yng53	1.22684	4.95E-05	0.0309728
AT2G32680	2:13857876-13862614	328PNA062	BRR57	-1.6892	6.99E-06	0.00622696
AT2G32680	2:13857876-13862614	328PNA062	MNFChe47	-2.09091	1.62E-06	0.00177722
AT2G32680	2:13857876-13862614	328PNA062	Yng53	1.62367	2.23E-08	4.21E-05
AT2G32680	2:13857876-13862614	BRR4	LISET036	2.82136	6.61E-06	0.00592595
AT2G32680	2:13857876-13862614	BRR4	MuskSP68	3.1079	5.80E-07	0.000732813
AT2G32680	2:13857876-13862614	BRR4	Paw13	2.54087	3.52E-07	0.000474842
AT2G32680	2:13857876-13862614	BRR4	Yng4	3.21344	2.73E-09	6.51E-06
AT2G32680	2:13857876-13862614	BRR4	Yng53	3.4308	3.82E-14	1.91E-10
AT2G32680	2:13857876-13862614	BRR57	KBSMac68	1.54459	2.66E-05	0.0189544
AT2G32680	2:13857876-13862614	BRR57	KBSMac74	1.72145	1.41E-05	0.0111554
AT2G32680	2:13857876-13862614	BRR57	LISET036	2.70343	1.65E-06	0.00179697
AT2G32680	2:13857876-13862614	BRR57	MuskSP68	2.98996	9.03E-08	0.000143125
AT2G32680	2:13857876-13862614	BRR57	Paw13	2.42293	6.98E-09	1.54E-05
AT2G32680	2:13857876-13862614	BRR57	Yng4	3.0955	3.41E-11	1.13E-07
AT2G32680	2:13857876-13862614	BRR57	Yng53	3.31287	0	0
AT2G32680	2:13857876-13862614	KBSMac68	MNFChe47	-1.94631	5.71E-06	0.00522977
AT2G32680	2:13857876-13862614	KBSMac68	Yng53	1.76828	2.56E-10	7.39E-07
AT2G32680	2:13857876-13862614	KBSMac74	MNFChe47	-2.12317	2.90E-06	0.00292703
AT2G32680	2:13857876-13862614	KBSMac74	Yng53	1.59141	4.97E-07	0.000643194
AT2G32680	2:13857876-13862614	LISET036	MNFChe47	-3.10515	2.97E-07	0.000410457
AT2G32680	2:13857876-13862614	LISET036	MNFChe49	-2.29766	1.75E-05	0.0133731
AT2G32680	2:13857876-13862614	MNFChe47	MuskSP68	3.39168	1.71E-08	3.33E-05
AT2G32680	2:13857876-13862614	MNFChe47	Paw13	2.82465	2.37E-09	5.73E-06
AT2G32680	2:13857876-13862614	MNFChe47	Yng4	3.49722	1.30E-11	4.73E-08
AT2G32680	2:13857876-13862614	MNFChe47	Yng53	3.71459	0	0
AT2G32680	2:13857876-13862614	MNFChe49	MuskSP68	2.58419	1.08E-06	0.00126466
AT2G32680	2:13857876-13862614	MNFChe49	Paw13	2.01716	9.57E-08	0.00015062
AT2G32680	2:13857876-13862614	MNFChe49	Yng4	2.68973	4.51E-10	1.24E-06
AT2G32680	2:13857876-13862614	MNFChe49	Yng53	2.9071	0	0
AT2G32680	2:13857876-13862614	MSGA10	Yng4	1.97989	4.72E-06	0.00445054
AT2G32680	2:13857876-13862614	MSGA10	Yng53	2.19726	4.42E-12	1.66E-08
AT2G33380	2:14144830-14146471	328PNA062	BRR4	-1.5797	2.09E-05	0.0155967
AT2G33380	2:14144830-14146471	328PNA062	BRR57	-1.90938	1.19E-09	3.01E-06
AT2G33380	2:14144830-14146471	BRR4	KBSMac74	1.87355	1.05E-06	0.00123156
AT2G33380	2:14144830-14146471	BRR4	MNFChe47	1.61494	3.51E-05	0.0236015
AT2G33380	2:14144830-14146471	BRR4	MNFChe49	1.46773	5.96E-05	0.0361298
AT2G33380	2:14144830-14146471	BRR57	KBSMac68	1.64566	3.03E-06	0.00303506
AT2G33380	2:14144830-14146471	BRR57	KBSMac74	2.20322	2.02E-11	7.06E-08
AT2G33380	2:14144830-14146471	BRR57	LISET036	2.04828	1.35E-06	0.00152072
AT2G33380	2:14144830-14146471	BRR57	MNFChe47	1.94462	7.35E-09	1.61E-05
AT2G33380	2:14144830-14146471	BRR57	MNFChe49	1.79741	4.91E-09	1.11E-05
AT2G33380	2:14144830-14146471	BRR57	MSGA10	1.70021	9.91E-08	0.000155068
AT2G33380	2:14144830-14146471	BRR57	MuskSP68	1.72521	5.05E-05	0.0315149
AT2G33380	2:14144830-14146471	BRR57	Paw13	1.59179	2.35E-05	0.0171389
AT2G33380	2:14144830-14146471	BRR57	Yng4	1.72378	1.06E-05	0.00886352
AT2G33530	2:14196751-14200560	BRR57	Yng53	1.05954	1.00E-05	0.00846106
AT2G33850	2:14321061-14322049	BRR4	MNFChe49	1.68019	5.60E-05	0.0343432
AT2G37760	2:15831853-15833920	BRR57	Yng4	2.65798	1.20E-05	0.00987272
AT2G37760	2:15831853-15833920	MNFChe47	Yng4	2.76462	1.09E-05	0.00910942
AT2G37760	2:15831853-15833920	MNFChe49	Yng4	3.67041	6.45E-05	0.0385037
AT2G38290	2:16039474-16042383	BRR4	Yng53	1.63084	1.44E-05	0.0113747
AT2G38290	2:16039474-16042383	BRR57	Yng53	1.29372	4.55E-06	0.00431349
AT2G38290	2:16039474-16042383	MNFChe47	Yng53	1.26591	3.96E-05	0.0259467
AT2G38290	2:16039474-16042383	MNFChe49	Yng53	1.23905	3.21E-06	0.00319868
AT2G39210	2:16366156-16368275	MNFChe47	Yng53	1.19564	5.14E-05	0.0319796
AT2G39210	2:16366156-16368275	MNFChe49	Yng53	0.982282	7.99E-05	0.0454959
AT2G41100	2:17137828-17139612	328PNA062	Yng53	1.86712	2.11E-11	7.31E-08
AT2G41100	2:17137828-17139612	BRR4	Yng53	2.40213	3.47E-08	6.24E-05
AT2G41100	2:17137828-17139612	BRR57	Paw13	1.75593	2.73E-06	0.00278958
AT2G41100	2:17137828-17139612	BRR57	Yng4	1.93135	5.11E-06	0.00477274
AT2G41100	2:17137828-17139612	BRR57	Yng53	2.34658	3.26E-14	1.66E-10
AT2G41100	2:17137828-17139612	KBSMac68	Yng53	1.59595	3.37E-08	6.07E-05
AT2G41100	2:17137828-17139612	KBSMac74	Yng53	1.314	3.41E-05	0.0230498
AT2G41100	2:17137828-17139612	MNFChe47	Yng53	2.24656	1.20E-07	0.000183378
AT2G41100	2:17137828-17139612	MNFChe49	Paw13	1.35997	8.94E-05	0.0497988
AT2G41100	2:17137828-17139612	MNFChe49	Yng53	1.95062	1.48E-12	6.04E-09
AT2G41100	2:17137828-17139612	MSGA10	Paw13	1.54223	2.96E-05	0.020615
AT2G41100	2:17137828-17139612	MSGA10	Yng4	1.71764	4.15E-05	0.0267958
AT2G41100	2:17137828-17139612	MSGA10	Yng53	2.13287	1.95E-12	7.78E-09
AT2G41410	2:17261727-17262884	328PNA062	Yng53	1.07717	2.18E-05	0.0161289
AT2G41410	2:17261727-17262884	BRR4	Yng53	1.37995	2.58E-05	0.0184607
AT2G41410	2:17261727-17262884	BRR57	LISET036	1.63279	3.98E-05	0.0260684
AT2G41410	2:17261727-17262884	BRR57	Yng4	1.389	6.19E-05	0.0372773
AT2G41410	2:17261727-17262884	BRR57	Yng53	1.62434	1.98E-10	5.80E-07
AT2G41410	2:17261727-17262884	KBSMac68	Yng53	1.19694	1.01E-06	0.00119181
AT2G41410	2:17261727-17262884	MNFChe47	Yng53	1.60786	9.71E-09	2.08E-05
AT2G41410	2:17261727-17262884	MNFChe49	Yng53	1.29881	4.49E-08	7.83E-05
AT2G41410	2:17261727-17262884	MSGA10	Yng53	1.0978	1.64E-05	0.0126383
AT2G42530	2:17709035-17709945	328PNA062	KBSMac68	-0.915565	1.21E-05	0.00990483
AT2G42530	2:17709035-17709945	328PNA062	Yng53	-1.113	1.32E-05	0.0105407
AT2G42540	2:17711031-17712330	328PNA062	Yng53	-1.28021	1.02E-07	0.000158863
AT2G42540	2:17711031-17712330	BRR4	Yng53	-1.96591	8.31E-07	0.00100702
AT2G42540	2:17711031-17712330	BRR57	Yng53	-1.37879	7.58E-08	0.000122913
AT2G42540	2:17711031-17712330	KBSMac68	MNFChe47	0.921308	4.76E-05	0.0301109
AT2G42540	2:17711031-17712330	KBSMac74	Yng53	-1.46549	8.59E-08	0.000137634
AT2G42540	2:17711031-17712330	MNFChe47	Yng53	-1.4843	1.63E-08	3.23E-05
AT2G42540	2:17711031-17712330	MSGA10	Yng53	-1.04676	2.06E-05	0.0153766
AT2G42840	2:17826115-17827536	BRR57	Yng4	-1.31306	2.29E-05	0.0167188
AT2G42840	2:17826115-17827536	MNFChe47	Yng4	-1.42342	1.98E-05	0.0149372
AT2G42840	2:17826115-17827536	MNFChe49	Yng4	-1.27432	1.99E-05	0.0149551
AT2G43100	2:17920659-17921689	BRR57	MNFChe49	-0.784208	1.28E-05	0.0103529
AT2G43100	2:17920659-17921689	KBSMac74	MNFChe49	-0.873417	3.60E-05	0.0240155
AT2G43150	2:17945892-17947022	MNFChe49	MuskSP68	1.87739	6.99E-06	0.00622696
AT2G43150	2:17945892-17947022	MNFChe49	Yng4	1.29415	8.49E-05	0.047755
AT2G43150	2:17945892-17947022	MNFChe49	Yng53	1.23918	3.99E-07	0.000529243
AT2G43570	2:18076223-18077463	328PNA062	BRR4	-4.5363	1.31E-10	3.97E-07
AT2G43570	2:18076223-18077463	328PNA062	BRR57	-7.58513	2.91E-05	0.0203529
AT2G43570	2:18076223-18077463	328PNA062	KBSMac68	-2.49243	7.28E-10	1.93E-06
AT2G43570	2:18076223-18077463	328PNA062	MNFChe47	-5.14143	2.36E-09	5.72E-06
AT2G43570	2:18076223-18077463	328PNA062	MNFChe49	-5.23983	4.25E-11	1.38E-07
AT2G43570	2:18076223-18077463	328PNA062	MSGA10	-2.09707	4.54E-07	0.000594084
AT2G43570	2:18076223-18077463	BRR4	KBSMac74	4.44945	7.18E-10	1.91E-06
AT2G43570	2:18076223-18077463	BRR4	LISET036	6.23552	2.07E-13	9.37E-10
AT2G43570	2:18076223-18077463	BRR4	MuskSP68	6.28136	6.44E-14	3.14E-10
AT2G43570	2:18076223-18077463	BRR4	Paw13	4.68765	1.72E-10	5.12E-07
AT2G43570	2:18076223-18077463	BRR4	Yng4	6.48012	2.22E-16	1.33E-12
AT2G43570	2:18076223-18077463	BRR4	Yng53	4.80326	5.08E-12	1.90E-08
AT2G43570	2:18076223-18077463	BRR57	KBSMac74	7.49828	3.83E-05	0.0252174
AT2G43570	2:18076223-18077463	BRR57	LISET036	9.28435	7.35E-07	0.000904496
AT2G43570	2:18076223-18077463	BRR57	MuskSP68	9.33019	6.04E-07	0.000755691
AT2G43570	2:18076223-18077463	BRR57	Paw13	7.73648	2.26E-05	0.0165531
AT2G43570	2:18076223-18077463	BRR57	Yng4	9.52895	2.59E-07	0.000363658
AT2G43570	2:18076223-18077463	BRR57	Yng53	7.85209	1.45E-05	0.0113948
AT2G43570	2:18076223-18077463	KBSMac68	KBSMac74	2.40559	2.60E-08	4.80E-05
AT2G43570	2:18076223-18077463	KBSMac68	LISET036	4.19166	1.54E-11	5.48E-08
AT2G43570	2:18076223-18077463	KBSMac68	MuskSP68	4.2375	2.66E-12	1.05E-08
AT2G43570	2:18076223-18077463	KBSMac68	Paw13	2.64379	5.04E-09	1.13E-05
AT2G43570	2:18076223-18077463	KBSMac68	Yng4	4.43625	2.22E-16	1.33E-12
AT2G43570	2:18076223-18077463	KBSMac68	Yng53	2.7594	9.58E-13	4.01E-09
AT2G43570	2:18076223-18077463	KBSMac74	MNFChe47	-5.05459	7.44E-09	1.63E-05
AT2G43570	2:18076223-18077463	KBSMac74	MNFChe49	-5.15298	1.88E-10	5.57E-07
AT2G43570	2:18076223-18077463	KBSMac74	MSGA10	-2.01022	5.56E-06	0.0051169
AT2G43570	2:18076223-18077463	LISET036	MNFChe47	-6.84066	3.24E-12	1.25E-08
AT2G43570	2:18076223-18077463	LISET036	MNFChe49	-6.93905	5.93E-14	2.91E-10
AT2G43570	2:18076223-18077463	LISET036	MSGA10	-3.79629	1.56E-09	3.90E-06
AT2G43570	2:18076223-18077463	MNFChe47	MuskSP68	6.8865	1.39E-12	5.72E-09
AT2G43570	2:18076223-18077463	MNFChe47	Paw13	5.29278	2.18E-09	5.33E-06
AT2G43570	2:18076223-18077463	MNFChe47	Yng4	7.08525	3.13E-14	1.61E-10
AT2G43570	2:18076223-18077463	MNFChe47	Yng53	5.40839	2.27E-10	6.59E-07
AT2G43570	2:18076223-18077463	MNFChe49	MuskSP68	6.98489	2.07E-14	1.10E-10
AT2G43570	2:18076223-18077463	MNFChe49	Paw13	5.39118	4.82E-11	1.55E-07
AT2G43570	2:18076223-18077463	MNFChe49	Yng4	7.18364	2.22E-16	1.33E-12
AT2G43570	2:18076223-18077463	MNFChe49	Yng53	5.50679	2.38E-12	9.41E-09
AT2G43570	2:18076223-18077463	MSGA10	MuskSP68	3.84213	3.73E-10	1.04E-06
AT2G43570	2:18076223-18077463	MSGA10	Paw13	2.24842	1.15E-06	0.0013254
AT2G43570	2:18076223-18077463	MSGA10	Yng4	4.04089	1.93E-13	8.89E-10
AT2G43570	2:18076223-18077463	MSGA10	Yng53	2.36403	2.92E-09	6.89E-06
AT2G44290	2:18305200-18306251	BRR57	Yng53	1.14433	2.22E-05	0.016363
AT2G44290	2:18305200-18306251	MNFChe47	Yng53	1.48729	1.08E-06	0.00126637
AT2G44290	2:18305200-18306251	MNFChe49	Yng4	1.36901	5.84E-05	0.035609
AT2G44290	2:18305200-18306251	MNFChe49	Yng53	1.4401	5.24E-08	8.88E-05
AT2G46400	2:19043413-19044826	328PNA062	Yng53	1.97801	8.04E-08	0.000129687
AT2G46400	2:19043413-19044826	BRR4	Paw13	2.52185	2.32E-05	0.016907
AT2G46400	2:19043413-19044826	BRR4	Yng4	2.64021	2.77E-05	0.0195062
AT2G46400	2:19043413-19044826	BRR4	Yng53	2.94688	9.78E-08	0.000153455
AT2G46400	2:19043413-19044826	BRR57	LISET036	2.72472	5.36E-05	0.033142
AT2G46400	2:19043413-19044826	BRR57	MuskSP68	2.78904	3.84E-05	0.0252835
AT2G46400	2:19043413-19044826	BRR57	Paw13	2.7287	3.00E-06	0.00301289
AT2G46400	2:19043413-19044826	BRR57	Yng4	2.84706	4.21E-06	0.00403557
AT2G46400	2:19043413-19044826	BRR57	Yng53	3.15373	5.28E-09	1.18E-05
AT2G46400	2:19043413-19044826	KBSMac68	Yng53	1.72748	1.23E-07	0.000187603
AT2G46400	2:19043413-19044826	LISET036	MNFChe49	-2.29983	6.08E-05	0.0367625
AT2G46400	2:19043413-19044826	MNFChe47	Paw13	2.17419	5.01E-06	0.00468783
AT2G46400	2:19043413-19044826	MNFChe47	Yng4	2.29255	9.70E-06	0.00824191
AT2G46400	2:19043413-19044826	MNFChe47	Yng53	2.59922	6.76E-10	1.81E-06
AT2G46400	2:19043413-19044826	MNFChe49	MuskSP68	2.36416	4.17E-05	0.0269007
AT2G46400	2:19043413-19044826	MNFChe49	Paw13	2.30382	6.85E-07	0.000847141
AT2G46400	2:19043413-19044826	MNFChe49	Yng4	2.42217	1.77E-06	0.00190735
AT2G46400	2:19043413-19044826	MNFChe49	Yng53	2.72885	2.05E-11	7.13E-08
AT2G46400	2:19043413-19044826	MSGA10	Paw13	2.05323	1.86E-05	0.0141535
AT2G46400	2:19043413-19044826	MSGA10	Yng4	2.17158	3.10E-05	0.0214097
AT2G46400	2:19043413-19044826	MSGA10	Yng53	2.47826	5.48E-09	1.22E-05
AT2G46600	2:19136018-19138762	328PNA062	Yng53	1.03098	5.38E-05	0.0332054
AT2G46600	2:19136018-19138762	BRR57	LISET036	1.6503	2.25E-05	0.0164926
AT2G46600	2:19136018-19138762	BRR57	Paw13	1.53148	9.88E-06	0.0083751
AT2G46600	2:19136018-19138762	BRR57	Yng4	1.52703	3.02E-05	0.0209443
AT2G46600	2:19136018-19138762	BRR57	Yng53	1.85909	3.52E-12	1.34E-08
AT2G46600	2:19136018-19138762	KBSMac68	Yng53	1.01473	4.14E-05	0.0267878
AT2G46600	2:19136018-19138762	LISET036	MNFChe47	-1.63652	7.20E-05	0.0419567
AT2G46600	2:19136018-19138762	MNFChe47	Paw13	1.5177	4.53E-05	0.0288628
AT2G46600	2:19136018-19138762	MNFChe47	Yng53	1.84531	7.42E-10	1.96E-06
AT2G46600	2:19136018-19138762	MNFChe49	Paw13	1.29951	8.22E-05	0.0464983
AT2G46600	2:19136018-19138762	MNFChe49	Yng53	1.62712	3.42E-11	1.13E-07
AT2G46600	2:19136018-19138762	MSGA10	Yng53	1.48996	1.33E-08	2.73E-05
AT3G01290	3:88053-89428	328PNA062	MNFChe47	-1.36486	5.85E-06	0.00533492
AT3G01290	3:88053-89428	328PNA062	Yng53	1.56172	1.09E-08	2.30E-05
AT3G01290	3:88053-89428	BRR4	KBSMac68	1.32814	3.87E-05	0.0255039
AT3G01290	3:88053-89428	BRR4	LISET036	2.29637	5.32E-06	0.00493503
AT3G01290	3:88053-89428	BRR4	Paw13	2.05106	3.11E-07	0.000425805
AT3G01290	3:88053-89428	BRR4	Yng4	2.34736	9.37E-08	0.000147736
AT3G01290	3:88053-89428	BRR4	Yng53	2.59985	1.41E-13	6.73E-10
AT3G01290	3:88053-89428	BRR57	KBSMac68	1.18695	2.48E-07	0.000350285
AT3G01290	3:88053-89428	BRR57	LISET036	2.15518	1.75E-06	0.00189679
AT3G01290	3:88053-89428	BRR57	MuskSP68	1.96772	5.77E-05	0.0352246
AT3G01290	3:88053-89428	BRR57	Paw13	1.90987	7.75E-09	1.69E-05
AT3G01290	3:88053-89428	BRR57	Yng4	2.20617	4.83E-09	1.10E-05
AT3G01290	3:88053-89428	BRR57	Yng53	2.45865	0	0
AT3G01290	3:88053-89428	KBSMac68	MNFChe47	-1.65487	2.58E-09	6.17E-06
AT3G01290	3:88053-89428	KBSMac68	MNFChe49	-1.00901	1.61E-06	0.00176986
AT3G01290	3:88053-89428	KBSMac68	Yng53	1.27171	2.70E-07	0.00037737
AT3G01290	3:88053-89428	KBSMac74	MNFChe47	-1.51027	1.39E-05	0.0109774
AT3G01290	3:88053-89428	KBSMac74	Yng53	1.4163	1.21E-05	0.00987647
AT3G01290	3:88053-89428	LISET036	MNFChe47	-2.6231	3.82E-08	6.78E-05
AT3G01290	3:88053-89428	LISET036	MNFChe49	-1.97724	7.39E-06	0.00653706
AT3G01290	3:88053-89428	LISET036	MSGA10	-1.86072	4.39E-05	0.0281455
AT3G01290	3:88053-89428	MNFChe47	MuskSP68	2.43564	2.10E-06	0.00222043
AT3G01290	3:88053-89428	MNFChe47	Paw13	2.37779	7.85E-11	2.44E-07
AT3G01290	3:88053-89428	MNFChe47	Yng4	2.67409	5.50E-11	1.76E-07
AT3G01290	3:88053-89428	MNFChe47	Yng53	2.92657	0	0
AT3G01290	3:88053-89428	MNFChe49	Paw13	1.73193	4.86E-08	8.37E-05
AT3G01290	3:88053-89428	MNFChe49	Yng4	2.02824	2.81E-08	5.14E-05
AT3G01290	3:88053-89428	MNFChe49	Yng53	2.28072	0	0
AT3G01290	3:88053-89428	MSGA10	Paw13	1.61542	1.63E-06	0.00178598
AT3G01290	3:88053-89428	MSGA10	Yng4	1.91172	5.74E-07	0.000727753
AT3G01290	3:88053-89428	MSGA10	Yng53	2.1642	5.11E-15	2.85E-11
AT3G02020	3:340545-343835	BRR4	MNFChe49	-1.15941	8.76E-05	0.0489633
AT3G02020	3:340545-343835	BRR57	MNFChe49	-0.815937	8.44E-06	0.00730437
AT3G02020	3:340545-343835	KBSMac74	MNFChe49	-1.01255	2.34E-06	0.00243555
AT3G04720	3:1285523-1286562	BRR57	LISET036	2.20456	5.02E-08	8.59E-05
AT3G04720	3:1285523-1286562	BRR57	Paw13	1.59764	2.94E-06	0.00295355
AT3G04720	3:1285523-1286562	BRR57	Yng4	1.66816	9.38E-06	0.00801532
AT3G04720	3:1285523-1286562	BRR57	Yng53	1.54084	3.17E-07	0.000433214
AT3G04720	3:1285523-1286562	KBSMac68	LISET036	1.73973	7.18E-06	0.00637732
AT3G04720	3:1285523-1286562	LISET036	MNFChe47	-1.9257	3.79E-06	0.00368603
AT3G04720	3:1285523-1286562	LISET036	MNFChe49	-1.95755	4.34E-07	0.000572662
AT3G04720	3:1285523-1286562	LISET036	MSGA10	-1.7129	1.71E-05	0.0131716
AT3G04720	3:1285523-1286562	MNFChe47	Yng53	1.26198	7.03E-05	0.041179
AT3G04720	3:1285523-1286562	MNFChe49	Paw13	1.35063	2.63E-05	0.0187555
AT3G04720	3:1285523-1286562	MNFChe49	Yng4	1.42115	7.22E-05	0.0419617
AT3G04720	3:1285523-1286562	MNFChe49	Yng53	1.29383	3.26E-06	0.00324622
AT3G05640	3:1640392-1643253	328PNA062	Yng53	-1.16069	1.96E-05	0.0147788
AT3G05640	3:1640392-1643253	BRR4	Yng53	-1.46361	1.57E-05	0.0121956
AT3G05640	3:1640392-1643253	BRR57	Yng53	-1.30912	3.30E-06	0.00327677
AT3G07195	3:2288891-2290505	BRR57	Yng53	2.24672	2.87E-05	0.0201007
AT3G07195	3:2288891-2290505	MNFChe49	Yng53	2.96392	4.69E-07	0.000611169
AT3G07195	3:2288891-2290505	MSGA10	Yng53	2.07735	4.63E-05	0.0294032
AT3G09020	3:2753306-2754621	BRR57	Yng53	2.96183	6.89E-05	0.0405407
AT3G09390	3:2889485-2890229	BRR4	KBSMac68	-1.24592	8.17E-05	0.046309
AT3G09390	3:2889485-2890229	BRR4	MNFChe49	-1.35201	1.34E-05	0.0106592
AT3G09390	3:2889485-2890229	LISET036	MNFChe49	-1.44922	2.65E-05	0.018873
AT3G11340	3:3556704-3558269	328PNA062	LISET036	3.5104	8.30E-07	0.00100663
AT3G11340	3:3556704-3558269	328PNA062	Yng4	3.30842	3.09E-07	0.000424714
AT3G11340	3:3556704-3558269	BRR4	LISET036	7.10714	5.61E-06	0.00516038
AT3G11340	3:3556704-3558269	BRR4	Yng4	6.90516	6.98E-06	0.00622696
AT3G11340	3:3556704-3558269	BRR57	LISET036	7.33604	4.09E-05	0.0266308
AT3G11340	3:3556704-3558269	BRR57	Yng4	7.13406	5.21E-05	0.0323117
AT3G11340	3:3556704-3558269	KBSMac68	LISET036	5.26838	1.83E-08	3.53E-05
AT3G11340	3:3556704-3558269	KBSMac68	Paw13	3.48142	5.22E-05	0.0323757
AT3G11340	3:3556704-3558269	KBSMac68	Yng4	5.0664	1.12E-08	2.35E-05
AT3G11340	3:3556704-3558269	KBSMac68	Yng53	3.71221	9.73E-06	0.00825339
AT3G11340	3:3556704-3558269	LISET036	MNFChe47	-7.22498	5.05E-05	0.0314887
AT3G11340	3:3556704-3558269	LISET036	MSGA10	-4.30248	1.09E-07	0.000169492
AT3G11340	3:3556704-3558269	MNFChe47	Yng4	7.023	6.42E-05	0.0383794
AT3G11340	3:3556704-3558269	MSGA10	Yng4	4.1005	5.14E-08	8.77E-05
AT3G11340	3:3556704-3558269	MSGA10	Yng53	2.74631	7.92E-05	0.0451875
AT3G11840	3:3736399-3738257	MNFChe49	Yng53	1.72797	7.73E-05	0.0443342
AT3G12220,AT3G12230	3:3894777-3901879	BRR57	Yng53	2.51932	4.14E-05	0.0267878
AT3G12220,AT3G12230	3:3894777-3901879	MNFChe49	Yng53	2.12434	4.64E-05	0.0294423
AT3G13610	3:4449324-4452624	MSGA10	Yng4	4.20347	8.58E-05	0.0481917
AT3G13790	3:4532910-4535867	MNFChe47	Yng53	1.31966	1.16E-05	0.0096096
AT3G13790	3:4532910-4535867	MNFChe49	Yng53	1.1082	1.29E-05	0.0103645
AT3G13950	3:4604148-4605425	BRR57	Yng53	1.79769e+308	6.53E-06	0.00586933
AT3G13950	3:4604148-4605425	KBSMac68	LISET036	4.27834	6.69E-05	0.0395561
AT3G13950	3:4604148-4605425	KBSMac68	Yng4	4.35535	2.33E-05	0.0169903
AT3G13950	3:4604148-4605425	MNFChe47	Yng53	1.79769e+308	6.53E-06	0.00586933
AT3G14620	3:4914847-4917078	BRR57	Yng4	1.58658	1.50E-05	0.0117274
AT3G14620	3:4914847-4917078	BRR57	Yng53	1.57233	1.57E-06	0.00173616
AT3G14620	3:4914847-4917078	MNFChe47	Yng4	1.7915	6.90E-05	0.04059
AT3G14620	3:4914847-4917078	MNFChe47	Yng53	1.77725	2.21E-05	0.016314
AT3G14620	3:4914847-4917078	MNFChe49	Yng53	1.47342	3.13E-05	0.0215665
AT3G15536	3:5260722-5261322	328PNA062	Yng53	2.72539	3.41E-05	0.0230498
AT3G15536	3:5260722-5261322	BRR4	MuskSP68	5.30527	3.89E-05	0.0255476
AT3G15536	3:5260722-5261322	BRR4	Yng53	4.92929	3.93E-05	0.0258033
AT3G15536	3:5260722-5261322	BRR57	MuskSP68	5.0383	4.33E-05	0.027781
AT3G15536	3:5260722-5261322	BRR57	Yng53	4.66232	4.12E-05	0.0267282
AT3G15536	3:5260722-5261322	KBSMac68	MuskSP68	3.30801	3.40E-05	0.0230198
AT3G15536	3:5260722-5261322	KBSMac68	Yng53	2.93203	4.86E-06	0.00457054
AT3G15536	3:5260722-5261322	MNFChe49	MuskSP68	5.52349	4.03E-05	0.0262677
AT3G15536	3:5260722-5261322	MNFChe49	Yng53	5.14752	4.32E-05	0.0277712
AT3G15536	3:5260722-5261322	MSGA10	MuskSP68	4.60766	2.72E-05	0.0192386
AT3G15536	3:5260722-5261322	MSGA10	Yng53	4.23168	1.92E-05	0.0145442
AT3G16530	3:5624376-5625470	BRR4	LISET036	3.24938	4.33E-07	0.000571818
AT3G16530	3:5624376-5625470	BRR4	Yng4	3.25385	4.36E-08	7.64E-05
AT3G16530	3:5624376-5625470	BRR4	Yng53	2.29425	4.97E-06	0.0046613
AT3G16530	3:5624376-5625470	BRR57	LISET036	2.63411	1.73E-06	0.00187911
AT3G16530	3:5624376-5625470	BRR57	Yng4	2.63858	8.76E-08	0.000139444
AT3G16530	3:5624376-5625470	BRR57	Yng53	1.67898	8.68E-06	0.00748237
AT3G16530	3:5624376-5625470	KBSMac68	LISET036	2.90148	1.27E-07	0.000193163
AT3G16530	3:5624376-5625470	KBSMac68	Paw13	1.69529	7.04E-05	0.041219
AT3G16530	3:5624376-5625470	KBSMac68	Yng4	2.90595	3.33E-09	7.77E-06
AT3G16530	3:5624376-5625470	KBSMac68	Yng53	1.94635	2.12E-07	0.000303487
AT3G16530	3:5624376-5625470	LISET036	MNFChe47	-2.59152	5.04E-06	0.00471644
AT3G16530	3:5624376-5625470	LISET036	MNFChe49	-3.09155	2.17E-08	4.12E-05
AT3G16530	3:5624376-5625470	LISET036	MSGA10	-3.07324	8.20E-08	0.000131846
AT3G16530	3:5624376-5625470	MNFChe47	Yng4	2.59599	4.01E-07	0.000530872
AT3G16530	3:5624376-5625470	MNFChe47	Yng53	1.6364	4.70E-05	0.0297676
AT3G16530	3:5624376-5625470	MNFChe49	Paw13	1.88536	1.19E-05	0.00978096
AT3G16530	3:5624376-5625470	MNFChe49	Yng4	3.09602	3.91E-10	1.08E-06
AT3G16530	3:5624376-5625470	MNFChe49	Yng53	2.13642	1.83E-08	3.53E-05
AT3G16530	3:5624376-5625470	MSGA10	Paw13	1.86704	4.37E-05	0.0280379
AT3G16530	3:5624376-5625470	MSGA10	Yng4	3.0777	2.80E-09	6.64E-06
AT3G16530	3:5624376-5625470	MSGA10	Yng53	2.11811	2.28E-07	0.000324201
AT3G19010	3:6556196-6558009	MNFChe49	Yng53	1.12075	2.89E-06	0.00291832
AT3G19710	3:6843661-6849497	BRR57	MNFChe49	-0.828907	2.86E-06	0.00289221
AT3G19710	3:6843661-6849497	KBSMac74	MNFChe49	-1.07547	3.81E-07	0.000508229
AT3G20950	3:7342674-7344744	KBSMac68	Paw13	2.52207	7.24E-05	0.0420785
AT3G20950	3:7342674-7344744	KBSMac68	Yng53	2.68987	8.12E-06	0.00707064
AT3G22060	3:7771015-7772340	MNFChe47	Yng53	1.2467	5.22E-05	0.0323757
AT3G22231	3:7845822-7846605	328PNA062	BRR4	-5.07422	0	0
AT3G22231	3:7845822-7846605	328PNA062	BRR57	-5.47357	0	0
AT3G22231	3:7845822-7846605	328PNA062	MNFChe47	-3.29635	0	0
AT3G22231	3:7845822-7846605	328PNA062	Yng53	1.14991	1.05E-05	0.00880615
AT3G22231	3:7845822-7846605	BRR4	KBSMac68	5.60574	0	0
AT3G22231	3:7845822-7846605	BRR4	KBSMac74	5.39567	0	0
AT3G22231	3:7845822-7846605	BRR4	LISET036	6.27226	0	0
AT3G22231	3:7845822-7846605	BRR4	MNFChe47	1.77787	2.04E-06	0.00217793
AT3G22231	3:7845822-7846605	BRR4	MNFChe49	4.92262	0	0
AT3G22231	3:7845822-7846605	BRR4	MSGA10	5.27235	0	0
AT3G22231	3:7845822-7846605	BRR4	MuskSP68	5.625	0	0
AT3G22231	3:7845822-7846605	BRR4	Paw13	5.78362	0	0
AT3G22231	3:7845822-7846605	BRR4	Yng4	6.17907	0	0
AT3G22231	3:7845822-7846605	BRR4	Yng53	6.22414	0	0
AT3G22231	3:7845822-7846605	BRR57	KBSMac68	6.00508	0	0
AT3G22231	3:7845822-7846605	BRR57	KBSMac74	5.79501	0	0
AT3G22231	3:7845822-7846605	BRR57	LISET036	6.67161	0	0
AT3G22231	3:7845822-7846605	BRR57	MNFChe47	2.17722	1.69E-12	6.77E-09
AT3G22231	3:7845822-7846605	BRR57	MNFChe49	5.32197	0	0
AT3G22231	3:7845822-7846605	BRR57	MSGA10	5.67169	0	0
AT3G22231	3:7845822-7846605	BRR57	MuskSP68	6.02435	0	0
AT3G22231	3:7845822-7846605	BRR57	Paw13	6.18297	0	0
AT3G22231	3:7845822-7846605	BRR57	Yng4	6.57842	0	0
AT3G22231	3:7845822-7846605	BRR57	Yng53	6.62348	0	0
AT3G22231	3:7845822-7846605	KBSMac68	MNFChe47	-3.82787	0	0
AT3G22231	3:7845822-7846605	KBSMac74	MNFChe47	-3.6178	0	0
AT3G22231	3:7845822-7846605	LISET036	MNFChe47	-4.49439	0	0
AT3G22231	3:7845822-7846605	MNFChe47	MNFChe49	3.14475	0	0
AT3G22231	3:7845822-7846605	MNFChe47	MSGA10	3.49448	0	0
AT3G22231	3:7845822-7846605	MNFChe47	MuskSP68	3.84713	0	0
AT3G22231	3:7845822-7846605	MNFChe47	Paw13	4.00575	0	0
AT3G22231	3:7845822-7846605	MNFChe47	Yng4	4.4012	0	0
AT3G22231	3:7845822-7846605	MNFChe47	Yng53	4.44626	0	0
AT3G22231	3:7845822-7846605	MNFChe49	Yng4	1.25645	5.64E-05	0.0345439
AT3G22231	3:7845822-7846605	MNFChe49	Yng53	1.30151	1.07E-07	0.000165977
AT3G22235	3:7854418-7855814	328PNA062	BRR4	-4.04011	0	0
AT3G22235	3:7854418-7855814	328PNA062	BRR57	-4.63573	0	0
AT3G22235	3:7854418-7855814	328PNA062	LISET036	1.67105	6.85E-05	0.040341
AT3G22235	3:7854418-7855814	328PNA062	MNFChe47	-2.66521	0	0
AT3G22235	3:7854418-7855814	328PNA062	Yng53	1.63724	5.40E-06	0.00498754
AT3G22235	3:7854418-7855814	BRR4	KBSMac68	5.00784	0	0
AT3G22235	3:7854418-7855814	BRR4	KBSMac74	4.81285	0	0
AT3G22235	3:7854418-7855814	BRR4	LISET036	5.71116	0	0
AT3G22235	3:7854418-7855814	BRR4	MNFChe49	4.30538	0	0
AT3G22235	3:7854418-7855814	BRR4	MSGA10	4.68802	0	0
AT3G22235	3:7854418-7855814	BRR4	MuskSP68	5.14332	0	0
AT3G22235	3:7854418-7855814	BRR4	Paw13	5.11475	0	0
AT3G22235	3:7854418-7855814	BRR4	Yng4	5.2472	0	0
AT3G22235	3:7854418-7855814	BRR4	Yng53	5.67735	0	0
AT3G22235	3:7854418-7855814	BRR57	KBSMac68	5.60346	0	0
AT3G22235	3:7854418-7855814	BRR57	KBSMac74	5.40847	0	0
AT3G22235	3:7854418-7855814	BRR57	LISET036	6.30679	0	0
AT3G22235	3:7854418-7855814	BRR57	MNFChe47	1.97052	6.71E-14	3.25E-10
AT3G22235	3:7854418-7855814	BRR57	MNFChe49	4.90101	0	0
AT3G22235	3:7854418-7855814	BRR57	MSGA10	5.28364	0	0
AT3G22235	3:7854418-7855814	BRR57	MuskSP68	5.73895	0	0
AT3G22235	3:7854418-7855814	BRR57	Paw13	5.71038	0	0
AT3G22235	3:7854418-7855814	BRR57	Yng4	5.84283	0	0
AT3G22235	3:7854418-7855814	BRR57	Yng53	6.27297	0	0
AT3G22235	3:7854418-7855814	KBSMac68	MNFChe47	-3.63294	0	0
AT3G22235	3:7854418-7855814	KBSMac74	MNFChe47	-3.43795	0	0
AT3G22235	3:7854418-7855814	LISET036	MNFChe47	-4.33626	0	0
AT3G22235	3:7854418-7855814	MNFChe47	MNFChe49	2.93048	0	0
AT3G22235	3:7854418-7855814	MNFChe47	MSGA10	3.31312	0	0
AT3G22235	3:7854418-7855814	MNFChe47	MuskSP68	3.76842	0	0
AT3G22235	3:7854418-7855814	MNFChe47	Paw13	3.73985	0	0
AT3G22235	3:7854418-7855814	MNFChe47	Yng4	3.87231	0	0
AT3G22235	3:7854418-7855814	MNFChe47	Yng53	4.30245	0	0
AT3G22240	3:7863615-7864819	328PNA062	BRR4	-3.46092	0	0
AT3G22240	3:7863615-7864819	328PNA062	BRR57	-4.251	0	0
AT3G22240	3:7863615-7864819	328PNA062	KBSMac68	1.42313	1.92E-12	7.68E-09
AT3G22240	3:7863615-7864819	328PNA062	KBSMac74	1.29495	1.61E-08	3.20E-05
AT3G22240	3:7863615-7864819	328PNA062	LISET036	2.3007	7.55E-11	2.37E-07
AT3G22240	3:7863615-7864819	328PNA062	MNFChe47	-1.87524	5.02E-13	2.19E-09
AT3G22240	3:7863615-7864819	328PNA062	MNFChe49	0.761542	5.19E-05	0.0322556
AT3G22240	3:7863615-7864819	328PNA062	MSGA10	1.21873	1.10E-09	2.82E-06
AT3G22240	3:7863615-7864819	328PNA062	MuskSP68	1.60698	9.48E-06	0.00809295
AT3G22240	3:7863615-7864819	328PNA062	Paw13	1.77625	8.73E-09	1.88E-05
AT3G22240	3:7863615-7864819	328PNA062	Yng4	1.83941	2.56E-09	6.15E-06
AT3G22240	3:7863615-7864819	328PNA062	Yng53	2.07947	0	0
AT3G22240	3:7863615-7864819	BRR4	KBSMac68	4.88405	0	0
AT3G22240	3:7863615-7864819	BRR4	KBSMac74	4.75587	0	0
AT3G22240	3:7863615-7864819	BRR4	LISET036	5.76162	0	0
AT3G22240	3:7863615-7864819	BRR4	MNFChe47	1.58568	3.17E-05	0.0217662
AT3G22240	3:7863615-7864819	BRR4	MNFChe49	4.22246	0	0
AT3G22240	3:7863615-7864819	BRR4	MSGA10	4.67965	0	0
AT3G22240	3:7863615-7864819	BRR4	MuskSP68	5.0679	0	0
AT3G22240	3:7863615-7864819	BRR4	Paw13	5.23717	0	0
AT3G22240	3:7863615-7864819	BRR4	Yng4	5.30033	0	0
AT3G22240	3:7863615-7864819	BRR4	Yng53	5.54039	0	0
AT3G22240	3:7863615-7864819	BRR57	KBSMac68	5.67413	0	0
AT3G22240	3:7863615-7864819	BRR57	KBSMac74	5.54595	0	0
AT3G22240	3:7863615-7864819	BRR57	LISET036	6.5517	0	0
AT3G22240	3:7863615-7864819	BRR57	MNFChe47	2.37576	3.46E-12	1.32E-08
AT3G22240	3:7863615-7864819	BRR57	MNFChe49	5.01254	0	0
AT3G22240	3:7863615-7864819	BRR57	MSGA10	5.46973	0	0
AT3G22240	3:7863615-7864819	BRR57	MuskSP68	5.85798	0	0
AT3G22240	3:7863615-7864819	BRR57	Paw13	6.02725	0	0
AT3G22240	3:7863615-7864819	BRR57	Yng4	6.09041	0	0
AT3G22240	3:7863615-7864819	BRR57	Yng53	6.33047	0	0
AT3G22240	3:7863615-7864819	KBSMac68	MNFChe47	-3.29837	0	0
AT3G22240	3:7863615-7864819	KBSMac74	MNFChe47	-3.17019	0	0
AT3G22240	3:7863615-7864819	LISET036	MNFChe47	-4.17593	0	0
AT3G22240	3:7863615-7864819	LISET036	MNFChe49	-1.53916	7.40E-06	0.00654111
AT3G22240	3:7863615-7864819	MNFChe47	MNFChe49	2.63678	0	0
AT3G22240	3:7863615-7864819	MNFChe47	MSGA10	3.09397	0	0
AT3G22240	3:7863615-7864819	MNFChe47	MuskSP68	3.48221	0	0
AT3G22240	3:7863615-7864819	MNFChe47	Paw13	3.65149	0	0
AT3G22240	3:7863615-7864819	MNFChe47	Yng4	3.71465	0	0
AT3G22240	3:7863615-7864819	MNFChe47	Yng53	3.95471	0	0
AT3G22240	3:7863615-7864819	MNFChe49	Yng53	1.31793	2.02E-08	3.88E-05
AT3G22600	3:8006507-8007471	328PNA062	LISET036	3.79638	1.00E-05	0.00847955
AT3G22600	3:8006507-8007471	328PNA062	MuskSP68	3.90295	6.40E-06	0.00578104
AT3G22600	3:8006507-8007471	328PNA062	Yng4	3.75036	4.31E-06	0.00411994
AT3G22600	3:8006507-8007471	328PNA062	Yng53	2.92423	7.52E-05	0.0434633
AT3G22600	3:8006507-8007471	BRR4	LISET036	5.35756	4.15E-06	0.00398338
AT3G22600	3:8006507-8007471	BRR4	MuskSP68	5.46413	2.88E-06	0.00290483
AT3G22600	3:8006507-8007471	BRR4	Paw13	4.35112	7.71E-05	0.0442544
AT3G22600	3:8006507-8007471	BRR4	Yng4	5.31154	2.70E-06	0.00276773
AT3G22600	3:8006507-8007471	BRR4	Yng53	4.48541	3.14E-05	0.0216155
AT3G22600	3:8006507-8007471	KBSMac68	LISET036	4.17205	2.16E-06	0.00227267
AT3G22600	3:8006507-8007471	KBSMac68	MuskSP68	4.27863	1.36E-06	0.00153005
AT3G22600	3:8006507-8007471	KBSMac68	Paw13	3.16562	6.87E-05	0.0404492
AT3G22600	3:8006507-8007471	KBSMac68	Yng4	4.12603	8.52E-07	0.0010262
AT3G22600	3:8006507-8007471	KBSMac68	Yng53	3.29991	1.52E-05	0.0118603
AT3G22600	3:8006507-8007471	LISET036	MNFChe49	-6.12873	4.66E-05	0.0295397
AT3G22600	3:8006507-8007471	LISET036	MSGA10	-4.19584	1.17E-05	0.00966238
AT3G22600	3:8006507-8007471	MNFChe49	MuskSP68	6.2353	3.56E-05	0.0238222
AT3G22600	3:8006507-8007471	MNFChe49	Yng4	6.0827	3.99E-05	0.02609
AT3G22600	3:8006507-8007471	MSGA10	MuskSP68	4.30241	7.75E-06	0.0067834
AT3G22600	3:8006507-8007471	MSGA10	Yng4	4.14982	6.23E-06	0.00564354
AT3G25610	3:9308941-9313353	BRR57	Yng53	1.90675	6.54E-05	0.0388991
AT3G25610	3:9308941-9313353	MNFChe49	Yng4	2.09839	6.15E-05	0.0370445
AT3G25610	3:9308941-9313353	MNFChe49	Yng53	1.94167	9.57E-06	0.00815411
AT3G25882	3:9470416-9470950	328PNA062	Yng53	1.47804	2.79E-06	0.00283681
AT3G25882	3:9470416-9470950	BRR57	Yng53	1.51632	1.31E-06	0.00148261
AT3G25882	3:9470416-9470950	LISET036	MNFChe49	-1.74373	2.17E-05	0.016059
AT3G25882	3:9470416-9470950	MNFChe49	Yng53	1.62164	6.58E-08	0.000108345
AT3G26210	3:9593131-9595243	328PNA062	Yng53	1.42812	1.99E-06	0.00212993
AT3G26210	3:9593131-9595243	BRR4	Yng4	2.29448	4.59E-06	0.00434862
AT3G26210	3:9593131-9595243	BRR4	Yng53	2.22004	1.37E-07	0.00020646
AT3G26210	3:9593131-9595243	BRR57	LISET036	2.15611	2.18E-05	0.0161033
AT3G26210	3:9593131-9595243	BRR57	MuskSP68	2.24225	2.52E-05	0.0181087
AT3G26210	3:9593131-9595243	BRR57	Paw13	1.86887	2.03E-06	0.00216686
AT3G26210	3:9593131-9595243	BRR57	Yng4	2.36809	6.52E-08	0.000107497
AT3G26210	3:9593131-9595243	BRR57	Yng53	2.29365	2.85E-11	9.70E-08
AT3G26210	3:9593131-9595243	KBSMac68	Yng53	1.43161	5.06E-07	0.000653464
AT3G26210	3:9593131-9595243	LISET036	MNFChe47	-2.26484	1.80E-05	0.0137801
AT3G26210	3:9593131-9595243	LISET036	MNFChe49	-2.08192	1.82E-05	0.0138589
AT3G26210	3:9593131-9595243	MNFChe47	MuskSP68	2.35099	2.03E-05	0.0152366
AT3G26210	3:9593131-9595243	MNFChe47	Paw13	1.9776	2.42E-06	0.00249452
AT3G26210	3:9593131-9595243	MNFChe47	Yng4	2.47682	8.12E-08	0.000130794
AT3G26210	3:9593131-9595243	MNFChe47	Yng53	2.40238	1.35E-10	4.09E-07
AT3G26210	3:9593131-9595243	MNFChe49	MuskSP68	2.16806	2.22E-05	0.0163637
AT3G26210	3:9593131-9595243	MNFChe49	Paw13	1.79468	8.48E-07	0.00102286
AT3G26210	3:9593131-9595243	MNFChe49	Yng4	2.29389	2.67E-08	4.91E-05
AT3G26210	3:9593131-9595243	MNFChe49	Yng53	2.21946	1.00E-12	4.17E-09
AT3G26210	3:9593131-9595243	MSGA10	Yng4	1.71198	3.24E-05	0.022137
AT3G26210	3:9593131-9595243	MSGA10	Yng53	1.63755	1.35E-07	0.00020342
AT3G26830	3:9887947-9889705	328PNA062	LISET036	2.8674	1.22E-05	0.00998535
AT3G26830	3:9887947-9889705	328PNA062	Paw13	2.34386	8.54E-06	0.00738322
AT3G26830	3:9887947-9889705	328PNA062	Yng4	2.52597	1.85E-05	0.0140636
AT3G26830	3:9887947-9889705	328PNA062	Yng53	2.39686	1.18E-06	0.00135267
AT3G26830	3:9887947-9889705	BRR4	LISET036	5.16945	5.98E-07	0.000750106
AT3G26830	3:9887947-9889705	BRR4	MuskSP68	4.46057	2.17E-05	0.016051
AT3G26830	3:9887947-9889705	BRR4	Paw13	4.64591	1.27E-06	0.00144019
AT3G26830	3:9887947-9889705	BRR4	Yng4	4.82802	1.23E-06	0.00139407
AT3G26830	3:9887947-9889705	BRR4	Yng53	4.69891	5.96E-07	0.000748966
AT3G26830	3:9887947-9889705	BRR57	LISET036	4.10177	8.43E-07	0.00101962
AT3G26830	3:9887947-9889705	BRR57	MuskSP68	3.39289	6.70E-05	0.0395736
AT3G26830	3:9887947-9889705	BRR57	Paw13	3.57823	1.15E-06	0.00132573
AT3G26830	3:9887947-9889705	BRR57	Yng4	3.76034	1.53E-06	0.0016928
AT3G26830	3:9887947-9889705	BRR57	Yng53	3.63123	3.41E-07	0.00046167
AT3G26830	3:9887947-9889705	KBSMac68	LISET036	3.1311	1.72E-06	0.00186993
AT3G26830	3:9887947-9889705	KBSMac68	Paw13	2.60756	6.91E-07	0.000853968
AT3G26830	3:9887947-9889705	KBSMac68	Yng4	2.78967	2.16E-06	0.00226976
AT3G26830	3:9887947-9889705	KBSMac68	Yng53	2.66055	6.35E-08	0.000104999
AT3G26830	3:9887947-9889705	KBSMac74	MNFChe49	-3.52053	1.99E-05	0.0149551
AT3G26830	3:9887947-9889705	LISET036	MNFChe47	-4.55405	5.84E-07	0.000737292
AT3G26830	3:9887947-9889705	LISET036	MNFChe49	-5.03084	2.48E-08	4.60E-05
AT3G26830	3:9887947-9889705	LISET036	MSGA10	-3.90096	3.68E-07	0.000493991
AT3G26830	3:9887947-9889705	MNFChe47	MuskSP68	3.84516	3.43E-05	0.0231765
AT3G26830	3:9887947-9889705	MNFChe47	Paw13	4.03051	9.89E-07	0.00116983
AT3G26830	3:9887947-9889705	MNFChe47	Yng4	4.21262	1.13E-06	0.00130961
AT3G26830	3:9887947-9889705	MNFChe47	Yng53	4.0835	3.63E-07	0.00048745
AT3G26830	3:9887947-9889705	MNFChe49	MuskSP68	4.32195	2.59E-06	0.00266305
AT3G26830	3:9887947-9889705	MNFChe49	Paw13	4.5073	3.03E-08	5.54E-05
AT3G26830	3:9887947-9889705	MNFChe49	Yng4	4.68941	4.29E-08	7.52E-05
AT3G26830	3:9887947-9889705	MNFChe49	Yng53	4.56029	8.68E-09	1.87E-05
AT3G26830	3:9887947-9889705	MSGA10	MuskSP68	3.19207	4.99E-05	0.0311786
AT3G26830	3:9887947-9889705	MSGA10	Paw13	3.37742	3.15E-07	0.00042992
AT3G26830	3:9887947-9889705	MSGA10	Yng4	3.55953	5.72E-07	0.000727076
AT3G26830	3:9887947-9889705	MSGA10	Yng53	3.43041	6.31E-08	0.000104461
AT3G28220	3:10524403-10526728	328PNA062	KBSMac74	1.12856	3.92E-06	0.00378152
AT3G28220	3:10524403-10526728	BRR4	KBSMac74	1.38112	4.94E-05	0.0309557
AT3G28220	3:10524403-10526728	BRR57	KBSMac74	1.21881	3.58E-07	0.000482582
AT3G28220	3:10524403-10526728	KBSMac68	KBSMac74	1.35991	3.10E-08	5.66E-05
AT3G28220	3:10524403-10526728	KBSMac74	MNFChe49	-1.1125	1.20E-06	0.00137216
AT3G28220	3:10524403-10526728	KBSMac74	MSGA10	-1.07051	1.39E-05	0.0109774
AT3G28220	3:10524403-10526728	KBSMac74	MuskSP68	-1.60736	9.25E-06	0.00792019
AT3G28220	3:10524403-10526728	KBSMac74	Paw13	-1.48502	1.72E-06	0.00186801
AT3G28220	3:10524403-10526728	KBSMac74	Yng4	-1.7888	6.01E-08	9.97E-05
AT3G28220	3:10524403-10526728	KBSMac74	Yng53	-1.46009	2.19E-07	0.000312493
AT3G28270	3:10538104-10540024	KBSMac74	MNFChe49	-1.54602	5.97E-05	0.0362216
AT3G28290	3:10547503-10549367	328PNA062	KBSMac74	1.25395	1.09E-06	0.00127558
AT3G28290	3:10547503-10549367	BRR57	KBSMac74	1.58994	1.39E-09	3.48E-06
AT3G28290	3:10547503-10549367	KBSMac68	KBSMac74	1.69342	1.15E-10	3.51E-07
AT3G28290	3:10547503-10549367	KBSMac74	MNFChe49	-1.56658	3.72E-10	1.04E-06
AT3G28290	3:10547503-10549367	KBSMac74	MSGA10	-1.51269	1.28E-08	2.64E-05
AT3G28290	3:10547503-10549367	KBSMac74	MuskSP68	-1.81202	9.12E-06	0.00783848
AT3G28290	3:10547503-10549367	KBSMac74	Paw13	-1.83705	4.84E-08	8.35E-05
AT3G28290	3:10547503-10549367	KBSMac74	Yng4	-2.11741	1.40E-08	2.84E-05
AT3G28290	3:10547503-10549367	KBSMac74	Yng53	-1.85691	1.43E-09	3.57E-06
AT3G28300	3:10565736-10567600	328PNA062	KBSMac74	1.25395	1.09E-06	0.00127558
AT3G28300	3:10565736-10567600	BRR57	KBSMac74	1.58994	1.39E-09	3.48E-06
AT3G28300	3:10565736-10567600	KBSMac68	KBSMac74	1.69342	1.15E-10	3.51E-07
AT3G28300	3:10565736-10567600	KBSMac74	MNFChe49	-1.56658	3.72E-10	1.04E-06
AT3G28300	3:10565736-10567600	KBSMac74	MSGA10	-1.51269	1.28E-08	2.64E-05
AT3G28300	3:10565736-10567600	KBSMac74	MuskSP68	-1.81202	9.12E-06	0.00783848
AT3G28300	3:10565736-10567600	KBSMac74	Paw13	-1.83705	4.84E-08	8.35E-05
AT3G28300	3:10565736-10567600	KBSMac74	Yng4	-2.11741	1.40E-08	2.84E-05
AT3G28300	3:10565736-10567600	KBSMac74	Yng53	-1.85691	1.43E-09	3.57E-06
AT3G28510	3:10685523-10687364	328PNA062	Yng4	2.98029	8.88E-05	0.0496139
AT3G28510	3:10685523-10687364	MSGA10	Yng4	4.42318	1.68E-05	0.0129404
AT3G28930	3:10959685-10960808	BRR57	LISET036	1.53267	4.77E-05	0.0301359
AT3G28930	3:10959685-10960808	BRR57	Yng53	1.53176	3.91E-08	6.92E-05
AT3G28930	3:10959685-10960808	MNFChe47	Yng53	1.27134	1.58E-05	0.0122716
AT3G28930	3:10959685-10960808	MNFChe49	Yng53	1.10268	1.14E-05	0.00945982
AT3G44860	3:16379632-16381070	328PNA062	KBSMac74	3.30683	1.99E-08	3.82E-05
AT3G44860	3:16379632-16381070	BRR4	KBSMac74	2.94361	2.70E-06	0.00276501
AT3G44860	3:16379632-16381070	KBSMac68	KBSMac74	3.55445	4.47E-09	1.02E-05
AT3G44860	3:16379632-16381070	KBSMac68	LISET036	2.79152	7.85E-05	0.0448806
AT3G44860	3:16379632-16381070	KBSMac74	MNFChe49	-4.1305	2.24E-09	5.46E-06
AT3G44860	3:16379632-16381070	KBSMac74	MSGA10	-3.06836	5.37E-08	9.06E-05
AT3G44860	3:16379632-16381070	LISET036	MNFChe49	-3.36757	1.61E-05	0.012489
AT3G44860	3:16379632-16381070	MNFChe49	Paw13	2.96562	7.62E-05	0.0438631
AT3G44990	3:16446974-16448764	KBSMac74	Yng53	-1.11261	8.00E-05	0.0455147
AT3G45860	3:16863154-16866111	BRR57	Yng4	1.65806	6.24E-05	0.037497
AT3G45860	3:16863154-16866111	BRR57	Yng53	1.71392	4.42E-09	1.01E-05
AT3G45860	3:16863154-16866111	KBSMac68	Yng53	1.20585	2.20E-05	0.0162165
AT3G45860	3:16863154-16866111	MNFChe47	Yng4	2.21343	1.29E-07	0.000195213
AT3G45860	3:16863154-16866111	MNFChe47	Yng53	2.26929	3.33E-14	1.68E-10
AT3G45860	3:16863154-16866111	MNFChe49	Yng4	1.99084	3.86E-06	0.0037379
AT3G45860	3:16863154-16866111	MNFChe49	Yng53	2.04671	8.86E-11	2.75E-07
AT3G45860	3:16863154-16866111	MSGA10	Yng53	1.69358	1.69E-07	0.000247403
AT3G47480	3:17496353-17496947	328PNA062	Yng4	2.10738	2.29E-06	0.00239311
AT3G47480	3:17496353-17496947	328PNA062	Yng53	1.81287	2.26E-08	4.24E-05
AT3G47480	3:17496353-17496947	BRR4	LISET036	2.99241	1.63E-06	0.00177992
AT3G47480	3:17496353-17496947	BRR4	MuskSP68	2.91761	3.69E-06	0.00360071
AT3G47480	3:17496353-17496947	BRR4	Paw13	2.21021	1.97E-05	0.0148926
AT3G47480	3:17496353-17496947	BRR4	Yng4	3.11876	1.70E-08	3.33E-05
AT3G47480	3:17496353-17496947	BRR4	Yng53	2.82425	8.62E-10	2.24E-06
AT3G47480	3:17496353-17496947	BRR57	KBSMac74	1.95083	2.81E-05	0.0197465
AT3G47480	3:17496353-17496947	BRR57	LISET036	3.43436	1.13E-08	2.36E-05
AT3G47480	3:17496353-17496947	BRR57	MuskSP68	3.35956	3.29E-08	5.94E-05
AT3G47480	3:17496353-17496947	BRR57	Paw13	2.65216	6.36E-08	0.000105099
AT3G47480	3:17496353-17496947	BRR57	Yng4	3.56071	1.45E-11	5.20E-08
AT3G47480	3:17496353-17496947	BRR57	Yng53	3.2662	2.80E-14	1.45E-10
AT3G47480	3:17496353-17496947	KBSMac68	LISET036	2.1466	4.14E-05	0.0267878
AT3G47480	3:17496353-17496947	KBSMac68	Yng4	2.27294	1.91E-07	0.000276773
AT3G47480	3:17496353-17496947	KBSMac68	Yng53	1.97843	2.03E-10	5.93E-07
AT3G47480	3:17496353-17496947	KBSMac74	MNFChe47	-2.00311	3.78E-05	0.0249698
AT3G47480	3:17496353-17496947	KBSMac74	MNFChe49	-1.8121	1.31E-05	0.0105164
AT3G47480	3:17496353-17496947	LISET036	MNFChe47	-3.48664	1.62E-08	3.22E-05
AT3G47480	3:17496353-17496947	LISET036	MNFChe49	-3.29563	5.00E-09	1.13E-05
AT3G47480	3:17496353-17496947	LISET036	MSGA10	-2.41976	1.11E-05	0.00927457
AT3G47480	3:17496353-17496947	MNFChe47	MuskSP68	3.41184	4.49E-08	7.83E-05
AT3G47480	3:17496353-17496947	MNFChe47	Paw13	2.70443	1.12E-07	0.000173545
AT3G47480	3:17496353-17496947	MNFChe47	Yng4	3.61298	3.46E-11	1.14E-07
AT3G47480	3:17496353-17496947	MNFChe47	Yng53	3.31847	1.93E-13	8.89E-10
AT3G47480	3:17496353-17496947	MNFChe49	MuskSP68	3.22083	1.66E-08	3.27E-05
AT3G47480	3:17496353-17496947	MNFChe49	Paw13	2.51343	1.42E-08	2.87E-05
AT3G47480	3:17496353-17496947	MNFChe49	Yng4	3.42198	1.50E-12	6.10E-09
AT3G47480	3:17496353-17496947	MNFChe49	Yng53	3.12747	0	0
AT3G47480	3:17496353-17496947	MSGA10	MuskSP68	2.34496	2.63E-05	0.0187707
AT3G47480	3:17496353-17496947	MSGA10	Yng4	2.54611	5.54E-08	9.30E-05
AT3G47480	3:17496353-17496947	MSGA10	Yng53	2.2516	2.22E-10	6.46E-07
AT3G48640	3:18021364-18022710	BRR57	Yng53	1.16597	6.38E-05	0.0381917
AT3G48640	3:18021364-18022710	MNFChe47	Yng53	1.40554	3.69E-05	0.0244963
AT3G50770	3:18873957-18874780	KBSMac68	Yng4	3.85882	5.46E-06	0.00503391
AT3G50770	3:18873957-18874780	MNFChe49	Yng4	5.90893	6.76E-05	0.0398781
AT3G50770	3:18873957-18874780	MSGA10	Yng4	4.45972	6.85E-06	0.00611826
AT3G50930	3:18929525-18931839	328PNA062	Yng53	3.36546	2.04E-06	0.00217793
AT3G50930	3:18929525-18931839	BRR4	Yng53	5.12362	1.84E-05	0.0140039
AT3G50930	3:18929525-18931839	BRR57	Yng53	3.52635	2.07E-06	0.00219669
AT3G50930	3:18929525-18931839	KBSMac68	Yng53	1.93421	5.01E-05	0.0313067
AT3G50930	3:18929525-18931839	MNFChe47	Yng53	4.52841	2.14E-05	0.0159203
AT3G50930	3:18929525-18931839	MNFChe49	Yng53	4.11282	7.51E-07	0.000919236
AT3G50930	3:18929525-18931839	MSGA10	Yng53	3.59312	2.84E-06	0.00287535
AT3G51330,AT3G51340,AT3G51350	3:19053304-19063510	BRR57	Yng53	1.90044	1.98E-05	0.0149372
AT3G51330,AT3G51340,AT3G51350	3:19053304-19063510	MNFChe49	Yng53	1.92347	1.66E-07	0.000243025
AT3G51860	3:19239426-19242913	328PNA062	BRR4	-3.45166	7.75E-07	0.000943803
AT3G51860	3:19239426-19242913	328PNA062	BRR57	-3.61385	5.35E-07	0.00068498
AT3G51860	3:19239426-19242913	328PNA062	KBSMac68	-2.00635	1.09E-05	0.00906587
AT3G51860	3:19239426-19242913	328PNA062	MNFChe47	-4.192	2.25E-06	0.00236136
AT3G51860	3:19239426-19242913	328PNA062	MNFChe49	-3.37751	6.99E-08	0.000114157
AT3G51860	3:19239426-19242913	328PNA062	MSGA10	-2.6011	4.05E-06	0.00389649
AT3G51860	3:19239426-19242913	328PNA062	Yng4	1.99415	5.37E-05	0.0331709
AT3G51860	3:19239426-19242913	BRR4	KBSMac74	3.4852	9.11E-07	0.00109238
AT3G51860	3:19239426-19242913	BRR4	LISET036	4.8532	3.23E-09	7.57E-06
AT3G51860	3:19239426-19242913	BRR4	MuskSP68	5.28049	1.30E-10	3.95E-07
AT3G51860	3:19239426-19242913	BRR4	Paw13	4.02874	2.43E-08	4.51E-05
AT3G51860	3:19239426-19242913	BRR4	Yng4	5.44581	1.57E-12	6.34E-09
AT3G51860	3:19239426-19242913	BRR4	Yng53	3.83645	2.40E-08	4.45E-05
AT3G51860	3:19239426-19242913	BRR57	KBSMac74	3.64739	6.23E-07	0.000775702
AT3G51860	3:19239426-19242913	BRR57	LISET036	5.01539	2.26E-09	5.50E-06
AT3G51860	3:19239426-19242913	BRR57	MuskSP68	5.44268	9.54E-11	2.95E-07
AT3G51860	3:19239426-19242913	BRR57	Paw13	4.19093	1.76E-08	3.43E-05
AT3G51860	3:19239426-19242913	BRR57	Yng4	5.60801	1.32E-12	5.45E-09
AT3G51860	3:19239426-19242913	BRR57	Yng53	3.99864	1.80E-08	3.49E-05
AT3G51860	3:19239426-19242913	KBSMac68	KBSMac74	2.03989	1.63E-05	0.0125896
AT3G51860	3:19239426-19242913	KBSMac68	LISET036	3.40789	5.30E-08	8.97E-05
AT3G51860	3:19239426-19242913	KBSMac68	MuskSP68	3.83518	1.05E-09	2.69E-06
AT3G51860	3:19239426-19242913	KBSMac68	Paw13	2.58343	1.49E-07	0.000221087
AT3G51860	3:19239426-19242913	KBSMac68	Yng4	4.00051	9.13E-13	3.83E-09
AT3G51860	3:19239426-19242913	KBSMac68	Yng53	2.39114	5.12E-08	8.74E-05
AT3G51860	3:19239426-19242913	KBSMac74	MNFChe47	-4.22553	2.36E-06	0.00245292
AT3G51860	3:19239426-19242913	KBSMac74	MNFChe49	-3.41104	9.42E-08	0.000148465
AT3G51860	3:19239426-19242913	KBSMac74	MSGA10	-2.63464	5.23E-06	0.00485865
AT3G51860	3:19239426-19242913	LISET036	MNFChe47	-5.59354	1.35E-08	2.76E-05
AT3G51860	3:19239426-19242913	LISET036	MNFChe49	-4.77905	3.12E-10	8.92E-07
AT3G51860	3:19239426-19242913	LISET036	MSGA10	-4.00264	1.66E-08	3.27E-05
AT3G51860	3:19239426-19242913	MNFChe47	MuskSP68	6.02082	1.03E-09	2.65E-06
AT3G51860	3:19239426-19242913	MNFChe47	Paw13	4.76908	1.38E-07	0.000207435
AT3G51860	3:19239426-19242913	MNFChe47	Yng4	6.18615	5.66E-11	1.80E-07
AT3G51860	3:19239426-19242913	MNFChe47	Yng53	4.57679	1.84E-07	0.000267328
AT3G51860	3:19239426-19242913	MNFChe49	MuskSP68	5.20633	7.99E-12	2.93E-08
AT3G51860	3:19239426-19242913	MNFChe49	Paw13	3.95459	1.38E-09	3.48E-06
AT3G51860	3:19239426-19242913	MNFChe49	Yng4	5.37166	2.73E-14	1.43E-10
AT3G51860	3:19239426-19242913	MNFChe49	Yng53	3.7623	9.00E-10	2.33E-06
AT3G51860	3:19239426-19242913	MSGA10	MuskSP68	4.42993	4.67E-10	1.27E-06
AT3G51860	3:19239426-19242913	MSGA10	Paw13	3.17818	8.58E-08	0.000137634
AT3G51860	3:19239426-19242913	MSGA10	Yng4	4.59526	1.72E-12	6.90E-09
AT3G51860	3:19239426-19242913	MSGA10	Yng53	2.9859	5.89E-08	9.80E-05
AT3G52180	3:19349651-19353611	328PNA062	BRR57	1.31258	5.26E-07	0.000675636
AT3G52180	3:19349651-19353611	328PNA062	KBSMac68	1.13232	2.01E-05	0.0151042
AT3G52180	3:19349651-19353611	328PNA062	KBSMac74	1.27128	1.07E-05	0.0089483
AT3G52180	3:19349651-19353611	328PNA062	MNFChe47	1.32209	3.31E-06	0.00328373
AT3G52180	3:19349651-19353611	328PNA062	MNFChe49	1.18481	2.40E-06	0.00248012
AT3G52180	3:19349651-19353611	328PNA062	MSGA10	1.30975	6.82E-07	0.000843606
AT3G52400	3:19425633-19427141	328PNA062	Yng53	1.50497	3.98E-06	0.00382826
AT3G52400	3:19425633-19427141	BRR4	LISET036	2.39315	7.29E-05	0.0423044
AT3G52400	3:19425633-19427141	BRR4	MuskSP68	2.47747	7.15E-05	0.0416995
AT3G52400	3:19425633-19427141	BRR4	Yng53	2.40653	4.79E-07	0.000621212
AT3G52400	3:19425633-19427141	BRR57	LISET036	2.61712	1.71E-06	0.00185489
AT3G52400	3:19425633-19427141	BRR57	MuskSP68	2.70144	2.10E-06	0.00222046
AT3G52400	3:19425633-19427141	BRR57	Paw13	2.10572	3.85E-06	0.00373493
AT3G52400	3:19425633-19427141	BRR57	Yng4	2.40281	2.07E-06	0.00219669
AT3G52400	3:19425633-19427141	BRR57	Yng53	2.6305	7.83E-11	2.44E-07
AT3G52400	3:19425633-19427141	KBSMac68	Yng53	1.81071	4.50E-08	7.83E-05
AT3G52400	3:19425633-19427141	LISET036	MNFChe47	-2.26961	3.12E-05	0.0214999
AT3G52400	3:19425633-19427141	LISET036	MNFChe49	-2.08889	2.71E-05	0.0192384
AT3G52400	3:19425633-19427141	LISET036	MSGA10	-2.51058	3.17E-06	0.00316307
AT3G52400	3:19425633-19427141	MNFChe47	MuskSP68	2.35393	3.37E-05	0.0228324
AT3G52400	3:19425633-19427141	MNFChe47	Yng4	2.0553	4.56E-05	0.0290008
AT3G52400	3:19425633-19427141	MNFChe47	Yng53	2.28299	1.34E-08	2.73E-05
AT3G52400	3:19425633-19427141	MNFChe49	MuskSP68	2.17321	3.19E-05	0.0218427
AT3G52400	3:19425633-19427141	MNFChe49	Paw13	1.57749	6.66E-05	0.0393917
AT3G52400	3:19425633-19427141	MNFChe49	Yng4	1.87458	3.46E-05	0.0232942
AT3G52400	3:19425633-19427141	MNFChe49	Yng53	2.10227	3.50E-10	9.90E-07
AT3G52400	3:19425633-19427141	MSGA10	MuskSP68	2.5949	3.84E-06	0.00373184
AT3G52400	3:19425633-19427141	MSGA10	Paw13	1.99918	7.41E-06	0.00654123
AT3G52400	3:19425633-19427141	MSGA10	Yng4	2.29627	3.91E-06	0.00377729
AT3G52400	3:19425633-19427141	MSGA10	Yng53	2.52395	1.41E-10	4.22E-07
AT3G52430	3:19431370-19434403	328PNA062	Yng53	1.47831	1.46E-08	2.94E-05
AT3G52430	3:19431370-19434403	BRR4	Yng53	1.81993	1.20E-07	0.000183378
AT3G52430	3:19431370-19434403	BRR57	LISET036	1.80178	5.91E-05	0.0358844
AT3G52430	3:19431370-19434403	BRR57	Yng4	1.80009	2.90E-06	0.00292677
AT3G52430	3:19431370-19434403	BRR57	Yng53	1.90159	1.23E-12	5.07E-09
AT3G52430	3:19431370-19434403	KBSMac68	Yng53	1.43491	1.06E-08	2.25E-05
AT3G52430	3:19431370-19434403	KBSMac74	Yng53	1.20133	1.85E-05	0.0140482
AT3G52430	3:19431370-19434403	LISET036	MNFChe47	-1.97593	2.34E-05	0.0170431
AT3G52430	3:19431370-19434403	MNFChe47	Paw13	1.45773	3.72E-05	0.0246398
AT3G52430	3:19431370-19434403	MNFChe47	Yng4	1.97423	1.18E-06	0.00135267
AT3G52430	3:19431370-19434403	MNFChe47	Yng53	2.07574	3.14E-12	1.23E-08
AT3G52430	3:19431370-19434403	MNFChe49	Yng4	1.69052	5.72E-06	0.00523176
AT3G52430	3:19431370-19434403	MNFChe49	Yng53	1.79202	7.48E-13	3.19E-09
AT3G52430	3:19431370-19434403	MSGA10	Yng53	1.58965	2.53E-09	6.11E-06
AT3G55240	3:20473532-20474763	KBSMac68	MNFChe49	-0.810851	2.20E-05	0.0162303
AT3G55240	3:20473532-20474763	KBSMac74	MNFChe49	-0.943288	3.29E-05	0.0223737
AT3G56240	3:20863247-20864544	328PNA062	BRR57	-1.05249	5.41E-07	0.000691893
AT3G56240	3:20863247-20864544	BRR57	KBSMac74	1.0103	2.68E-05	0.0190057
AT3G56240	3:20863247-20864544	BRR57	MSGA10	0.836886	7.12E-05	0.0415582
AT3G56360	3:20896480-20897593	BRR57	Yng4	1.23556	6.49E-05	0.0386931
AT3G57240,AT3G57260	3:21181741-21189859	328PNA062	BRR57	-2.0343	3.72E-08	6.63E-05
AT3G57240,AT3G57260	3:21181741-21189859	328PNA062	MNFChe47	-2.44698	1.57E-08	3.14E-05
AT3G57240,AT3G57260	3:21181741-21189859	328PNA062	MNFChe49	-1.59474	8.62E-07	0.00103718
AT3G57240,AT3G57260	3:21181741-21189859	328PNA062	Yng53	1.41113	7.69E-05	0.0442407
AT3G57240,AT3G57260	3:21181741-21189859	BRR4	MuskSP68	3.18276	7.39E-06	0.00653706
AT3G57240,AT3G57260	3:21181741-21189859	BRR4	Paw13	2.89002	6.23E-08	0.000103318
AT3G57240,AT3G57260	3:21181741-21189859	BRR4	Yng4	2.98314	7.60E-07	0.000926985
AT3G57240,AT3G57260	3:21181741-21189859	BRR4	Yng53	3.10717	7.35E-12	2.71E-08
AT3G57240,AT3G57260	3:21181741-21189859	BRR57	KBSMac68	1.72905	2.51E-07	0.000353734
AT3G57240,AT3G57260	3:21181741-21189859	BRR57	KBSMac74	1.93321	5.76E-07	0.000729335
AT3G57240,AT3G57260	3:21181741-21189859	BRR57	LISET036	3.04284	2.05E-05	0.0153499
AT3G57240,AT3G57260	3:21181741-21189859	BRR57	MuskSP68	3.52101	9.06E-08	0.00014341
AT3G57240,AT3G57260	3:21181741-21189859	BRR57	Paw13	3.22828	3.31E-12	1.27E-08
AT3G57240,AT3G57260	3:21181741-21189859	BRR57	Yng4	3.3214	8.81E-10	2.28E-06
AT3G57240,AT3G57260	3:21181741-21189859	BRR57	Yng53	3.44542	0	0
AT3G57240,AT3G57260	3:21181741-21189859	KBSMac68	MNFChe47	-2.14174	1.14E-07	0.000176
AT3G57240,AT3G57260	3:21181741-21189859	KBSMac68	MNFChe49	-1.28949	5.74E-06	0.00524629
AT3G57240,AT3G57260	3:21181741-21189859	KBSMac68	Yng53	1.71637	9.12E-08	0.000143982
AT3G57240,AT3G57260	3:21181741-21189859	KBSMac74	MNFChe47	-2.3459	1.59E-07	0.000234579
AT3G57240,AT3G57260	3:21181741-21189859	KBSMac74	MNFChe49	-1.49365	1.37E-05	0.0108727
AT3G57240,AT3G57260	3:21181741-21189859	KBSMac74	Yng53	1.51221	5.42E-05	0.0334015
AT3G57240,AT3G57260	3:21181741-21189859	LISET036	MNFChe47	-3.45553	3.96E-06	0.00381932
AT3G57240,AT3G57260	3:21181741-21189859	MNFChe47	MSGA10	1.75882	4.16E-05	0.026877
AT3G57240,AT3G57260	3:21181741-21189859	MNFChe47	MuskSP68	3.9337	1.60E-08	3.20E-05
AT3G57240,AT3G57260	3:21181741-21189859	MNFChe47	Paw13	3.64097	1.61E-12	6.50E-09
AT3G57240,AT3G57260	3:21181741-21189859	MNFChe47	Yng4	3.73408	1.97E-10	5.80E-07
AT3G57240,AT3G57260	3:21181741-21189859	MNFChe47	Yng53	3.85811	0	0
AT3G57240,AT3G57260	3:21181741-21189859	MNFChe49	MuskSP68	3.08145	1.19E-06	0.0013595
AT3G57240,AT3G57260	3:21181741-21189859	MNFChe49	Paw13	2.78872	7.36E-11	2.32E-07
AT3G57240,AT3G57260	3:21181741-21189859	MNFChe49	Yng4	2.88183	1.80E-08	3.50E-05
AT3G57240,AT3G57260	3:21181741-21189859	MNFChe49	Yng53	3.00586	0	0
AT3G57240,AT3G57260	3:21181741-21189859	MSGA10	Paw13	1.88215	3.04E-05	0.0210613
AT3G57240,AT3G57260	3:21181741-21189859	MSGA10	Yng53	2.09929	2.59E-09	6.18E-06
AT3G60420	3:22334423-22337617	328PNA062	Yng4	1.73601	6.09E-05	0.0367719
AT3G60420	3:22334423-22337617	328PNA062	Yng53	1.47259	3.20E-07	0.00043597
AT3G60420	3:22334423-22337617	BRR4	LISET036	2.59511	6.55E-06	0.00588353
AT3G60420	3:22334423-22337617	BRR4	Paw13	1.81767	2.75E-05	0.0193875
AT3G60420	3:22334423-22337617	BRR4	Yng4	2.50748	7.39E-07	0.000908691
AT3G60420	3:22334423-22337617	BRR4	Yng53	2.24406	8.66E-09	1.87E-05
AT3G60420	3:22334423-22337617	BRR57	LISET036	2.59641	7.65E-07	0.000932076
AT3G60420	3:22334423-22337617	BRR57	MuskSP68	2.34437	7.38E-05	0.0427527
AT3G60420	3:22334423-22337617	BRR57	Paw13	1.81897	5.67E-07	0.000720391
AT3G60420	3:22334423-22337617	BRR57	Yng4	2.50878	2.18E-08	4.12E-05
AT3G60420	3:22334423-22337617	BRR57	Yng53	2.24536	4.77E-13	2.10E-09
AT3G60420	3:22334423-22337617	KBSMac68	LISET036	2.14993	2.49E-05	0.0179443
AT3G60420	3:22334423-22337617	KBSMac68	Paw13	1.37249	5.81E-05	0.0354258
AT3G60420	3:22334423-22337617	KBSMac68	Yng4	2.0623	1.65E-06	0.00179697
AT3G60420	3:22334423-22337617	KBSMac68	Yng53	1.79888	2.42E-10	6.99E-07
AT3G60420	3:22334423-22337617	KBSMac74	MNFChe47	-1.49195	6.31E-05	0.0378213
AT3G60420	3:22334423-22337617	KBSMac74	MNFChe49	-1.35711	2.96E-05	0.020615
AT3G60420	3:22334423-22337617	LISET036	MNFChe47	-2.9304	9.92E-08	0.000155068
AT3G60420	3:22334423-22337617	LISET036	MNFChe49	-2.79556	7.05E-08	0.000114927
AT3G60420	3:22334423-22337617	LISET036	MSGA10	-2.38041	5.22E-06	0.00485361
AT3G60420	3:22334423-22337617	MNFChe47	MuskSP68	2.67836	1.27E-05	0.0103261
AT3G60420	3:22334423-22337617	MNFChe47	Paw13	2.15296	6.64E-08	0.000108929
AT3G60420	3:22334423-22337617	MNFChe47	Yng4	2.84277	2.54E-09	6.11E-06
AT3G60420	3:22334423-22337617	MNFChe47	Yng53	2.57935	1.96E-13	8.91E-10
AT3G60420	3:22334423-22337617	MNFChe49	MuskSP68	2.54352	1.41E-05	0.0111055
AT3G60420	3:22334423-22337617	MNFChe49	Paw13	2.01812	1.21E-08	2.52E-05
AT3G60420	3:22334423-22337617	MNFChe49	Yng4	2.70794	7.94E-10	2.09E-06
AT3G60420	3:22334423-22337617	MNFChe49	Yng53	2.44451	2.22E-16	1.33E-12
AT3G60420	3:22334423-22337617	MSGA10	Paw13	1.60298	8.37E-06	0.007256
AT3G60420	3:22334423-22337617	MSGA10	Yng4	2.29279	2.59E-07	0.000363658
AT3G60420	3:22334423-22337617	MSGA10	Yng53	2.02937	3.30E-11	1.10E-07
AT3G61280	3:22680959-22683769	BRR57	Yng53	2.26363	2.13E-06	0.00224657
AT3G61280	3:22680959-22683769	MNFChe47	Yng53	2.34381	2.75E-06	0.00281034
AT3G61280	3:22680959-22683769	MNFChe49	Yng53	2.05383	1.70E-07	0.000247781
AT3G61280	3:22680959-22683769	MSGA10	Yng53	1.78371	2.54E-05	0.0181914
AT4G00700	4:286050-289514	BRR4	Yng4	4.88444	2.05E-05	0.0153766
AT4G00700	4:286050-289514	BRR57	Yng4	5.31698	7.81E-05	0.04473
AT4G00700	4:286050-289514	MNFChe49	Yng53	1.79769e+308	9.19E-07	0.00109725
AT4G00700	4:286050-289514	MSGA10	Yng4	3.26522	2.12E-05	0.0157571
AT4G01750	4:756362-758601	BRR4	Yng53	3.68034	3.91E-05	0.0256905
AT4G01750	4:756362-758601	MNFChe49	Yng53	2.66877	3.73E-05	0.0246931
AT4G02380	4:1046203-1046997	328PNA062	LISET036	2.29203	4.05E-05	0.0263887
AT4G02380	4:1046203-1046997	328PNA062	Paw13	1.97708	3.60E-05	0.02404
AT4G02380	4:1046203-1046997	328PNA062	Yng53	2.04295	7.45E-06	0.00656769
AT4G02380	4:1046203-1046997	BRR4	LISET036	2.68154	1.10E-06	0.00127929
AT4G02380	4:1046203-1046997	BRR4	Paw13	2.36659	4.53E-07	0.000593128
AT4G02380	4:1046203-1046997	BRR4	Yng53	2.43246	4.93E-08	8.48E-05
AT4G02380	4:1046203-1046997	BRR57	LISET036	2.59417	1.96E-07	0.000282806
AT4G02380	4:1046203-1046997	BRR57	Paw13	2.27922	2.17E-08	4.12E-05
AT4G02380	4:1046203-1046997	BRR57	Yng53	2.34509	7.04E-10	1.88E-06
AT4G02380	4:1046203-1046997	KBSMac68	Yng53	1.75004	6.09E-05	0.0367719
AT4G02380	4:1046203-1046997	LISET036	MNFChe47	-2.55064	6.45E-05	0.0384916
AT4G02380	4:1046203-1046997	LISET036	MNFChe49	-2.70861	1.87E-06	0.00201182
AT4G02380	4:1046203-1046997	MNFChe47	Paw13	2.23569	8.72E-05	0.0488309
AT4G02380	4:1046203-1046997	MNFChe47	Yng53	2.30156	2.95E-05	0.0205561
AT4G02380	4:1046203-1046997	MNFChe49	Paw13	2.39366	1.03E-06	0.00121423
AT4G02380	4:1046203-1046997	MNFChe49	Yng53	2.45953	1.47E-07	0.00021999
AT4G02520	4:1110294-1111660	328PNA062	BRR57	-1.45808	3.41E-11	1.13E-07
AT4G02520	4:1110294-1111660	328PNA062	MNFChe47	-1.29445	1.38E-07	0.000208088
AT4G02520	4:1110294-1111660	328PNA062	MNFChe49	-0.925489	9.39E-06	0.00801532
AT4G02520	4:1110294-1111660	BRR4	LISET036	2.50448	3.87E-06	0.00374647
AT4G02520	4:1110294-1111660	BRR4	MuskSP68	2.21079	2.36E-05	0.0171831
AT4G02520	4:1110294-1111660	BRR4	Paw13	1.91981	1.15E-06	0.0013254
AT4G02520	4:1110294-1111660	BRR4	Yng4	2.24126	1.46E-06	0.00163357
AT4G02520	4:1110294-1111660	BRR4	Yng53	1.99987	2.05E-09	5.06E-06
AT4G02520	4:1110294-1111660	BRR57	KBSMac68	0.931618	1.58E-06	0.00174629
AT4G02520	4:1110294-1111660	BRR57	KBSMac74	1.33477	4.42E-07	0.000580881
AT4G02520	4:1110294-1111660	BRR57	LISET036	2.7497	2.24E-08	4.22E-05
AT4G02520	4:1110294-1111660	BRR57	MuskSP68	2.456	1.76E-07	0.000257023
AT4G02520	4:1110294-1111660	BRR57	Paw13	2.16502	1.67E-11	5.86E-08
AT4G02520	4:1110294-1111660	BRR57	Yng4	2.48648	8.50E-10	2.21E-06
AT4G02520	4:1110294-1111660	BRR57	Yng53	2.24509	0	0
AT4G02520	4:1110294-1111660	KBSMac68	Yng53	1.31347	4.25E-08	7.46E-05
AT4G02520	4:1110294-1111660	KBSMac74	MNFChe47	-1.17114	4.25E-05	0.0273596
AT4G02520	4:1110294-1111660	LISET036	MNFChe47	-2.58606	2.84E-07	0.000394718
AT4G02520	4:1110294-1111660	LISET036	MNFChe49	-2.2171	5.26E-06	0.0048839
AT4G02520	4:1110294-1111660	MNFChe47	MuskSP68	2.29237	2.06E-06	0.00218811
AT4G02520	4:1110294-1111660	MNFChe47	Paw13	2.00139	3.83E-09	8.87E-06
AT4G02520	4:1110294-1111660	MNFChe47	Yng4	2.32284	3.15E-08	5.73E-05
AT4G02520	4:1110294-1111660	MNFChe47	Yng53	2.08145	5.77E-15	3.18E-11
AT4G02520	4:1110294-1111660	MNFChe49	MuskSP68	1.92341	3.55E-05	0.0237899
AT4G02520	4:1110294-1111660	MNFChe49	Paw13	1.63243	2.02E-07	0.000290996
AT4G02520	4:1110294-1111660	MNFChe49	Yng4	1.95388	9.94E-07	0.00117545
AT4G02520	4:1110294-1111660	MNFChe49	Yng53	1.71249	1.94E-13	8.90E-10
AT4G02520	4:1110294-1111660	MSGA10	Paw13	1.35086	4.27E-05	0.0274897
AT4G02520	4:1110294-1111660	MSGA10	Yng4	1.67231	4.94E-05	0.0309665
AT4G02520	4:1110294-1111660	MSGA10	Yng53	1.43092	1.79E-08	3.48E-05
AT4G03450	4:1529438-1531781	328PNA062	Yng53	1.47988	6.71E-05	0.0395907
AT4G03450	4:1529438-1531781	BRR4	LISET036	2.77777	7.51E-05	0.0434154
AT4G03450	4:1529438-1531781	BRR4	Yng4	3.12931	1.44E-06	0.00161236
AT4G03450	4:1529438-1531781	BRR4	Yng53	2.90802	5.56E-07	0.000709936
AT4G03450	4:1529438-1531781	BRR57	LISET036	2.73802	1.24E-05	0.0100827
AT4G03450	4:1529438-1531781	BRR57	Yng4	3.08956	5.16E-08	8.79E-05
AT4G03450	4:1529438-1531781	BRR57	Yng53	2.86826	4.03E-09	9.29E-06
AT4G03450	4:1529438-1531781	KBSMac68	Yng4	2.10461	1.09E-05	0.00910657
AT4G03450	4:1529438-1531781	KBSMac68	Yng53	1.88332	7.44E-07	0.000914218
AT4G03450	4:1529438-1531781	LISET036	MNFChe47	-3.42591	1.21E-06	0.00138244
AT4G03450	4:1529438-1531781	LISET036	MNFChe49	-2.5198	1.57E-05	0.0121797
AT4G03450	4:1529438-1531781	MNFChe47	MuskSP68	3.53441	1.08E-05	0.00904087
AT4G03450	4:1529438-1531781	MNFChe47	Paw13	2.75851	1.06E-05	0.00885696
AT4G03450	4:1529438-1531781	MNFChe47	Yng4	3.77744	7.65E-09	1.67E-05
AT4G03450	4:1529438-1531781	MNFChe47	Yng53	3.55615	1.30E-09	3.29E-06
AT4G03450	4:1529438-1531781	MNFChe49	Yng4	2.87134	3.25E-08	5.89E-05
AT4G03450	4:1529438-1531781	MNFChe49	Yng53	2.65005	7.75E-10	2.04E-06
AT4G03450	4:1529438-1531781	MSGA10	Yng4	2.47026	2.43E-06	0.00250091
AT4G03450	4:1529438-1531781	MSGA10	Yng53	2.24896	2.55E-07	0.000358403
AT4G04223	4:2036510-2037816	328PNA062	BRR4	-5.62817	2.99E-05	0.0208025
AT4G04223	4:2036510-2037816	328PNA062	LISET036	-5.61765	2.23E-05	0.0164164
AT4G04223	4:2036510-2037816	328PNA062	MuskSP68	-5.17533	8.98E-05	0.0499559
AT4G04223	4:2036510-2037816	BRR4	MSGA10	5.90543	1.20E-05	0.0098671
AT4G04223	4:2036510-2037816	LISET036	MSGA10	5.8949	8.71E-06	0.00750467
AT4G04223	4:2036510-2037816	MNFChe49	MSGA10	7.06597	7.99E-05	0.0454959
AT4G04223	4:2036510-2037816	MSGA10	MuskSP68	-5.45259	3.72E-05	0.0246487
AT4G04223	4:2036510-2037816	MSGA10	Paw13	-5.55177	6.60E-05	0.0391955
AT4G04490	4:2231770-2234638	BRR57	Yng53	3.22365	1.09E-06	0.0012753
AT4G04490	4:2231770-2234638	MNFChe47	Yng53	4.11175	1.28E-05	0.0103529
AT4G04490	4:2231770-2234638	MNFChe49	Yng53	3.03763	7.67E-06	0.00671472
AT4G04500	4:2238410-2240865	MNFChe47	Yng53	1.79769e+308	2.12E-06	0.00224586
AT4G09360	4:5940185-5943280	328PNA062	Yng53	1.79769e+308	1.29E-05	0.0103529
AT4G09360	4:5940185-5943280	BRR4	Yng53	1.79769e+308	1.29E-05	0.0103529
AT4G09360	4:5940185-5943280	BRR57	Yng53	1.79769e+308	1.29E-05	0.0103529
AT4G09360	4:5940185-5943280	KBSMac68	Yng53	1.79769e+308	1.29E-05	0.0103529
AT4G09360	4:5940185-5943280	KBSMac74	Yng53	1.79769e+308	1.29E-05	0.0103529
AT4G09360	4:5940185-5943280	LISET036	Yng53	1.79769e+308	1.29E-05	0.0103529
AT4G09360	4:5940185-5943280	MNFChe47	Yng53	1.79769e+308	1.29E-05	0.0103529
AT4G09360	4:5940185-5943280	MSGA10	Yng53	1.79769e+308	1.29E-05	0.0103529
AT4G09360	4:5940185-5943280	MuskSP68	Yng53	1.79769e+308	1.29E-05	0.0103529
AT4G09360	4:5940185-5943280	Paw13	Yng53	1.79769e+308	1.29E-05	0.0103529
AT4G10500	4:6491016-6492476	BRR4	LISET036	4.379	1.29E-05	0.0103529
AT4G10500	4:6491016-6492476	BRR4	MuskSP68	4.14978	4.41E-05	0.0281961
AT4G10500	4:6491016-6492476	BRR4	Yng4	4.33333	5.66E-06	0.0051981
AT4G10500	4:6491016-6492476	BRR4	Yng53	3.77529	2.30E-05	0.01683
AT4G10500	4:6491016-6492476	KBSMac68	LISET036	3.17372	2.73E-05	0.0193314
AT4G10500	4:6491016-6492476	KBSMac68	Yng4	3.12805	5.83E-06	0.00532051
AT4G10500	4:6491016-6492476	KBSMac68	Yng53	2.57001	1.84E-05	0.0140408
AT4G10500	4:6491016-6492476	LISET036	MNFChe49	-5.03282	1.05E-05	0.00878572
AT4G10500	4:6491016-6492476	MNFChe49	MuskSP68	4.80361	3.07E-05	0.0212085
AT4G10500	4:6491016-6492476	MNFChe49	Paw13	4.24439	8.21E-05	0.0464582
AT4G10500	4:6491016-6492476	MNFChe49	Yng4	4.98715	5.68E-06	0.00520824
AT4G10500	4:6491016-6492476	MNFChe49	Yng53	4.42911	2.24E-05	0.0164557
AT4G11310,AT4G11320	4:6883550-6889070	328PNA062	KBSMac74	1.44687	3.63E-06	0.00355526
AT4G11890	4:7147864-7153627	328PNA062	Yng53	2.36482	1.48E-07	0.000220352
AT4G11890	4:7147864-7153627	BRR57	LISET036	3.69399	1.02E-05	0.00858645
AT4G11890	4:7147864-7153627	BRR57	Paw13	3.45284	4.22E-06	0.00403557
AT4G11890	4:7147864-7153627	BRR57	Yng4	3.43175	1.20E-05	0.00984456
AT4G11890	4:7147864-7153627	BRR57	Yng53	3.92446	1.22E-08	2.52E-05
AT4G11890	4:7147864-7153627	KBSMac68	Yng53	2.30302	1.03E-06	0.0012133
AT4G11890	4:7147864-7153627	KBSMac74	Yng53	1.86809	7.19E-05	0.0419187
AT4G11890	4:7147864-7153627	LISET036	MNFChe49	-3.39214	3.27E-06	0.00325196
AT4G11890	4:7147864-7153627	MNFChe47	Paw13	3.71716	8.62E-05	0.0483563
AT4G11890	4:7147864-7153627	MNFChe47	Yng53	4.18878	3.14E-06	0.00314052
AT4G11890	4:7147864-7153627	MNFChe49	Paw13	3.15099	5.19E-07	0.000668386
AT4G11890	4:7147864-7153627	MNFChe49	Yng4	3.1299	2.72E-06	0.00278796
AT4G11890	4:7147864-7153627	MNFChe49	Yng53	3.62261	5.53E-11	1.76E-07
AT4G12290	4:7304404-7307138	328PNA062	MNFChe49	-1.15459	4.01E-05	0.0261574
AT4G12290	4:7304404-7307138	MNFChe49	Yng4	1.68088	1.32E-05	0.0105192
AT4G12480	4:7406104-7406937	BRR4	MuskSP68	5.60127	9.21E-06	0.00789552
AT4G12480	4:7406104-7406937	BRR4	Yng4	5.36033	1.22E-05	0.00997427
AT4G12480	4:7406104-7406937	BRR57	MuskSP68	5.98892	6.42E-05	0.0383747
AT4G12480	4:7406104-7406937	BRR57	Yng4	5.74798	8.91E-05	0.049738
AT4G12480	4:7406104-7406937	KBSMac68	MuskSP68	5.74535	2.63E-05	0.0187409
AT4G12480	4:7406104-7406937	KBSMac68	Yng4	5.50441	3.60E-05	0.0240155
AT4G12480	4:7406104-7406937	MNFChe49	MuskSP68	5.86135	2.75E-05	0.0194313
AT4G12480	4:7406104-7406937	MNFChe49	Yng4	5.62041	3.79E-05	0.0250087
AT4G12480	4:7406104-7406937	MSGA10	MuskSP68	4.52341	1.26E-05	0.010233
AT4G12480	4:7406104-7406937	MSGA10	Yng4	4.28247	1.51E-05	0.0117932
AT4G12720	4:7487300-7490077	328PNA062	Yng53	1.27998	8.25E-05	0.0466547
AT4G12720	4:7487300-7490077	BRR4	Yng53	1.66192	1.57E-06	0.00173803
AT4G12720	4:7487300-7490077	BRR57	Yng53	1.66477	9.98E-07	0.00117796
AT4G12720	4:7487300-7490077	KBSMac68	Yng53	1.41119	1.68E-05	0.0129501
AT4G12720	4:7487300-7490077	MNFChe47	Yng53	1.54156	4.12E-06	0.0039553
AT4G12720	4:7487300-7490077	MNFChe49	Yng53	1.67563	1.10E-07	0.000170211
AT4G12720	4:7487300-7490077	MSGA10	Yng53	1.49676	1.39E-07	0.000208088
AT4G14365	4:8271409-8273840	BRR4	Yng4	2.00233	7.24E-05	0.0420785
AT4G14365	4:8271409-8273840	BRR4	Yng53	2.42688	1.12E-05	0.00928458
AT4G14365	4:8271409-8273840	BRR57	Paw13	1.47744	8.98E-06	0.00772661
AT4G14365	4:8271409-8273840	BRR57	Yng4	1.67127	9.27E-06	0.00793544
AT4G14365	4:8271409-8273840	BRR57	Yng53	2.09582	1.80E-06	0.00193711
AT4G14365	4:8271409-8273840	KBSMac68	MNFChe47	-1.07247	8.69E-05	0.0487275
AT4G14365	4:8271409-8273840	LISET036	MNFChe47	-2.24933	2.13E-05	0.0158535
AT4G14365	4:8271409-8273840	MNFChe47	Paw13	1.90691	9.73E-08	0.000152967
AT4G14365	4:8271409-8273840	MNFChe47	Yng4	2.10073	1.42E-07	0.00021182
AT4G14365	4:8271409-8273840	MNFChe47	Yng53	2.52528	3.54E-08	6.34E-05
AT4G14365	4:8271409-8273840	MNFChe49	Paw13	1.43196	1.81E-05	0.0138071
AT4G14365	4:8271409-8273840	MNFChe49	Yng4	1.62579	1.71E-05	0.0131369
AT4G14365	4:8271409-8273840	MNFChe49	Yng53	2.05034	3.14E-06	0.00314232
AT4G14365	4:8271409-8273840	MSGA10	Yng53	1.88656	3.05E-05	0.0210894
AT4G15210	4:8666337-8669470	328PNA062	MNFChe49	-1.3517	1.16E-06	0.00133692
AT4G15210	4:8666337-8669470	BRR4	MNFChe49	-1.49901	7.35E-05	0.0425836
AT4G15210	4:8666337-8669470	BRR57	KBSMac74	1.13488	2.23E-05	0.0163757
AT4G15210	4:8666337-8669470	KBSMac68	MNFChe49	-1.54501	1.71E-08	3.33E-05
AT4G15210	4:8666337-8669470	KBSMac68	MSGA10	-1.23345	1.74E-05	0.0133614
AT4G15210	4:8666337-8669470	KBSMac68	MuskSP68	-2.03603	2.38E-05	0.0172863
AT4G15210	4:8666337-8669470	KBSMac74	MNFChe47	-1.36811	6.19E-06	0.00561458
AT4G15210	4:8666337-8669470	KBSMac74	MNFChe49	-1.91006	2.98E-12	1.17E-08
AT4G15210	4:8666337-8669470	KBSMac74	MSGA10	-1.59851	2.52E-08	4.65E-05
AT4G15210	4:8666337-8669470	KBSMac74	MuskSP68	-2.40108	6.18E-07	0.000769892
AT4G15210	4:8666337-8669470	KBSMac74	Paw13	-1.62217	2.47E-06	0.00254004
AT4G15210	4:8666337-8669470	KBSMac74	Yng4	-2.09811	2.15E-06	0.00226383
AT4G15210	4:8666337-8669470	KBSMac74	Yng53	-1.42297	5.35E-06	0.00495741
AT4G15530	4:8862814-8870967	BRR57	Yng4	2.14615	2.63E-06	0.00269799
AT4G15530	4:8862814-8870967	BRR57	Yng53	1.34508	3.41E-05	0.0230498
AT4G15530	4:8862814-8870967	KBSMac68	Yng4	1.89725	1.20E-05	0.00987061
AT4G15530	4:8862814-8870967	KBSMac74	MNFChe49	-1.28408	8.35E-05	0.0471692
AT4G15530	4:8862814-8870967	MNFChe47	Yng4	2.51699	4.42E-07	0.000581061
AT4G15530	4:8862814-8870967	MNFChe47	Yng53	1.71593	6.65E-06	0.0059554
AT4G15530	4:8862814-8870967	MNFChe49	Yng4	2.31269	6.85E-08	0.000112048
AT4G15530	4:8862814-8870967	MNFChe49	Yng53	1.51163	9.81E-08	0.000153862
AT4G15530	4:8862814-8870967	MSGA10	Yng4	1.79711	4.80E-05	0.030251
AT4G17340	4:9699252-9700410	BRR57	MNFChe49	-0.750017	6.99E-05	0.0410007
AT4G20110	4:10875232-10878797	BRR4	Yng4	2.38487	7.56E-06	0.00665201
AT4G20110	4:10875232-10878797	BRR57	Yng4	2.53088	5.65E-08	9.46E-05
AT4G20110	4:10875232-10878797	BRR57	Yng53	1.67829	1.00E-05	0.0084656
AT4G20110	4:10875232-10878797	KBSMac68	Yng4	1.83091	1.46E-05	0.0115164
AT4G20110	4:10875232-10878797	LISET036	MNFChe47	-2.5942	1.46E-05	0.0114864
AT4G20110	4:10875232-10878797	LISET036	MNFChe49	-2.16202	5.34E-05	0.0330614
AT4G20110	4:10875232-10878797	MNFChe47	MuskSP68	2.52502	2.59E-05	0.0185584
AT4G20110	4:10875232-10878797	MNFChe47	Yng4	3.07727	4.47E-09	1.02E-05
AT4G20110	4:10875232-10878797	MNFChe47	Yng53	2.22468	7.58E-07	0.000925547
AT4G20110	4:10875232-10878797	MNFChe49	Yng4	2.64508	4.50E-09	1.03E-05
AT4G20110	4:10875232-10878797	MNFChe49	Yng53	1.7925	6.99E-07	0.000862756
AT4G20110	4:10875232-10878797	MSGA10	Yng4	2.52303	8.83E-08	0.00014028
AT4G20110	4:10875232-10878797	MSGA10	Yng53	1.67045	1.56E-05	0.0121603
AT4G23600	4:12310618-12313212	KBSMac74	MNFChe49	-1.1671	1.04E-05	0.00870237
AT4G23600	4:12310618-12313212	KBSMac74	Yng53	-1.39281	1.38E-05	0.0109774
AT4G25100	4:12884299-12887011	328PNA062	BRR4	-3.52559	0	0
AT4G25100	4:12884299-12887011	328PNA062	BRR57	-3.38287	0	0
AT4G25100	4:12884299-12887011	BRR4	KBSMac68	3.16248	0	0
AT4G25100	4:12884299-12887011	BRR4	KBSMac74	3.4035	0	0
AT4G25100	4:12884299-12887011	BRR4	LISET036	3.28737	1.66E-09	4.10E-06
AT4G25100	4:12884299-12887011	BRR4	MNFChe47	3.28359	0	0
AT4G25100	4:12884299-12887011	BRR4	MNFChe49	3.06436	0	0
AT4G25100	4:12884299-12887011	BRR4	MSGA10	3.52798	0	0
AT4G25100	4:12884299-12887011	BRR4	MuskSP68	2.97846	1.11E-09	2.82E-06
AT4G25100	4:12884299-12887011	BRR4	Paw13	3.04955	3.96E-11	1.30E-07
AT4G25100	4:12884299-12887011	BRR4	Yng4	2.87943	7.55E-09	1.65E-05
AT4G25100	4:12884299-12887011	BRR4	Yng53	2.70744	2.12E-10	6.18E-07
AT4G25100	4:12884299-12887011	BRR57	KBSMac68	3.01976	0	0
AT4G25100	4:12884299-12887011	BRR57	KBSMac74	3.26079	0	0
AT4G25100	4:12884299-12887011	BRR57	LISET036	3.14465	7.11E-11	2.24E-07
AT4G25100	4:12884299-12887011	BRR57	MNFChe47	3.14087	0	0
AT4G25100	4:12884299-12887011	BRR57	MNFChe49	2.92164	0	0
AT4G25100	4:12884299-12887011	BRR57	MSGA10	3.38526	0	0
AT4G25100	4:12884299-12887011	BRR57	MuskSP68	2.83574	1.10E-11	4.03E-08
AT4G25100	4:12884299-12887011	BRR57	Paw13	2.90683	4.57E-14	2.27E-10
AT4G25100	4:12884299-12887011	BRR57	Yng4	2.73671	1.71E-10	5.09E-07
AT4G25100	4:12884299-12887011	BRR57	Yng53	2.56473	6.51E-14	3.16E-10
AT4G25110	4:12887517-12890262	BRR4	Paw13	2.72657	8.79E-05	0.0491418
AT4G25110	4:12887517-12890262	BRR4	Yng4	3.15707	9.19E-06	0.00788143
AT4G25110	4:12887517-12890262	BRR4	Yng53	3.09402	2.38E-06	0.00245913
AT4G25110	4:12887517-12890262	BRR57	LISET036	3.30021	4.54E-05	0.0288862
AT4G25110	4:12887517-12890262	BRR57	MuskSP68	3.51647	1.39E-05	0.0109774
AT4G25110	4:12887517-12890262	BRR57	Paw13	3.22709	9.71E-06	0.00825093
AT4G25110	4:12887517-12890262	BRR57	Yng4	3.65759	9.23E-07	0.00110068
AT4G25110	4:12887517-12890262	BRR57	Yng53	3.59454	2.05E-07	0.000295152
AT4G25110	4:12887517-12890262	MNFChe47	MuskSP68	3.21877	3.46E-05	0.0232942
AT4G25110	4:12887517-12890262	MNFChe47	Paw13	2.92939	2.43E-05	0.0176007
AT4G25110	4:12887517-12890262	MNFChe47	Yng4	3.35989	2.26E-06	0.00236342
AT4G25110	4:12887517-12890262	MNFChe47	Yng53	3.29684	4.70E-07	0.000611714
AT4G25110	4:12887517-12890262	MNFChe49	MuskSP68	2.55368	4.42E-05	0.0282834
AT4G25110	4:12887517-12890262	MNFChe49	Paw13	2.2643	1.24E-05	0.0100827
AT4G25110	4:12887517-12890262	MNFChe49	Yng4	2.6948	6.04E-07	0.000755691
AT4G25110	4:12887517-12890262	MNFChe49	Yng53	2.63175	1.38E-08	2.82E-05
AT4G25110	4:12887517-12890262	MSGA10	Yng53	1.98002	1.23E-05	0.0100527
AT4G26970	4:13542917-13550722	328PNA062	KBSMac68	-1.27088	1.59E-06	0.0017499
AT4G26970	4:13542917-13550722	328PNA062	KBSMac74	-2.57384	9.08E-14	4.37E-10
AT4G26970	4:13542917-13550722	BRR4	KBSMac74	-2.21134	9.14E-07	0.00109501
AT4G26970	4:13542917-13550722	BRR57	KBSMac68	-1.28308	2.18E-06	0.00228569
AT4G26970	4:13542917-13550722	BRR57	KBSMac74	-2.58604	1.49E-13	7.04E-10
AT4G26970	4:13542917-13550722	KBSMac68	MNFChe47	1.15616	8.73E-05	0.0488451
AT4G26970	4:13542917-13550722	KBSMac68	MNFChe49	1.19567	4.67E-06	0.00440981
AT4G26970	4:13542917-13550722	KBSMac68	MSGA10	1.23975	2.87E-06	0.00289629
AT4G26970	4:13542917-13550722	KBSMac68	Yng4	1.58217	1.30E-05	0.0104083
AT4G26970	4:13542917-13550722	KBSMac68	Yng53	1.35192	3.20E-06	0.00319489
AT4G26970	4:13542917-13550722	KBSMac74	LISET036	2.67893	1.42E-07	0.00021182
AT4G26970	4:13542917-13550722	KBSMac74	MNFChe47	2.45912	2.58E-11	8.80E-08
AT4G26970	4:13542917-13550722	KBSMac74	MNFChe49	2.49863	2.99E-13	1.34E-09
AT4G26970	4:13542917-13550722	KBSMac74	MSGA10	2.54271	1.82E-13	8.42E-10
AT4G26970	4:13542917-13550722	KBSMac74	MuskSP68	2.03084	4.16E-05	0.0268358
AT4G26970	4:13542917-13550722	KBSMac74	Paw13	2.76065	3.54E-10	1.00E-06
AT4G26970	4:13542917-13550722	KBSMac74	Yng4	2.88513	1.16E-11	4.22E-08
AT4G26970	4:13542917-13550722	KBSMac74	Yng53	2.65488	3.62E-13	1.61E-09
AT4G29260,AT4G29270	4:14420688-14429548	328PNA062	Paw13	-2.18147	4.49E-05	0.0286927
AT4G29260,AT4G29270	4:14420688-14429548	BRR4	Paw13	-2.35025	6.67E-05	0.0394359
AT4G29260,AT4G29270	4:14420688-14429548	BRR57	Paw13	-2.1716	5.84E-05	0.035609
AT4G29260,AT4G29270	4:14420688-14429548	KBSMac68	Paw13	-2.18056	6.29E-05	0.0377761
AT4G29260,AT4G29270	4:14420688-14429548	MNFChe47	Paw13	-2.23964	3.98E-05	0.0260616
AT4G29260,AT4G29270	4:14420688-14429548	MNFChe49	Paw13	-2.08887	7.21E-05	0.0419617
AT4G29260,AT4G29270	4:14420688-14429548	MSGA10	Paw13	-2.15484	5.59E-05	0.0343096
AT4G29900	4:14608832-14619573	BRR57	Yng53	1.09843	2.74E-05	0.0193582
AT4G29900	4:14608832-14619573	MNFChe49	Yng53	0.954318	5.47E-05	0.0336576
AT4G30270	4:14819191-14820592	BRR4	LISET036	1.80495	1.97E-05	0.0148311
AT4G30270	4:14819191-14820592	BRR4	Yng4	1.86355	2.86E-06	0.00289297
AT4G30270	4:14819191-14820592	BRR57	LISET036	2.0423	1.08E-08	2.28E-05
AT4G30270	4:14819191-14820592	BRR57	Yng4	2.1009	1.43E-10	4.28E-07
AT4G30270	4:14819191-14820592	BRR57	Yng53	1.35877	1.01E-07	0.000157729
AT4G30270	4:14819191-14820592	KBSMac68	Yng4	1.36555	1.47E-05	0.0115166
AT4G30270	4:14819191-14820592	LISET036	MNFChe47	-1.98395	1.13E-07	0.000174053
AT4G30270	4:14819191-14820592	LISET036	MNFChe49	-1.86986	5.95E-08	9.88E-05
AT4G30270	4:14819191-14820592	LISET036	MSGA10	-1.88435	1.57E-07	0.000232214
AT4G30270	4:14819191-14820592	MNFChe47	Yng4	2.04255	3.50E-09	8.13E-06
AT4G30270	4:14819191-14820592	MNFChe47	Yng53	1.30042	2.94E-06	0.00295672
AT4G30270	4:14819191-14820592	MNFChe49	Yng4	1.92846	8.40E-10	2.20E-06
AT4G30270	4:14819191-14820592	MNFChe49	Yng53	1.18633	6.04E-07	0.000755691
AT4G30270	4:14819191-14820592	MSGA10	Yng4	1.94295	3.87E-09	8.94E-06
AT4G30270	4:14819191-14820592	MSGA10	Yng53	1.20082	3.28E-06	0.00326084
AT4G31140	4:15141163-15143391	KBSMac74	MNFChe49	1.79769e+308	3.42E-06	0.0033808
AT4G31800	4:15383200-15385029	MNFChe49	Yng53	1.77845	2.42E-05	0.0175556
AT4G33050	4:15944321-15947071	328PNA062	Yng53	1.02751	7.47E-05	0.0432395
AT4G33050	4:15944321-15947071	BRR4	Yng53	1.34983	3.63E-05	0.0241494
AT4G33050	4:15944321-15947071	BRR57	Yng53	1.36238	2.08E-07	0.000297942
AT4G33050	4:15944321-15947071	MNFChe47	Yng53	1.61229	9.16E-07	0.00109546
AT4G33050	4:15944321-15947071	MNFChe49	Yng53	1.33339	4.07E-08	7.18E-05
AT4G33050	4:15944321-15947071	MSGA10	Yng53	1.21199	1.34E-06	0.00150467
AT4G35770	4:16944940-16946192	MNFChe47	Yng4	-2.58691	6.30E-05	0.0377828
AT4G35770	4:16944940-16946192	MNFChe47	Yng53	-2.71397	3.53E-07	0.000475334
AT4G36040	4:17049170-17050274	KBSMac68	Yng53	1.03258	1.10E-05	0.00912761
AT4G36990	4:17440176-17442151	MNFChe49	Yng4	2.01531	2.66E-05	0.0189544
AT4G36990	4:17440176-17442151	MNFChe49	Yng53	1.61772	2.57E-05	0.0183806
AT4G39830	4:18478928-18481343	MNFChe49	Yng4	3.10981	8.05E-05	0.0457678
AT4G39830	4:18478928-18481343	MNFChe49	Yng53	2.84435	8.64E-05	0.0484288
AT5G01600	5:227023-230051	KBSMac68	KBSMac74	1.09069	5.71E-06	0.00522977
AT5G01600	5:227023-230051	KBSMac74	MNFChe47	-1.19604	8.16E-06	0.00709225
AT5G01600	5:227023-230051	KBSMac74	MNFChe49	-1.13403	6.76E-07	0.000837861
AT5G01600	5:227023-230051	KBSMac74	Yng4	-1.85879	2.32E-08	4.33E-05
AT5G01600	5:227023-230051	KBSMac74	Yng53	-1.52714	2.31E-08	4.32E-05
AT5G03350	5:815673-816658	328PNA062	BRR4	-1.85432	3.08E-05	0.0212758
AT5G03350	5:815673-816658	328PNA062	Yng53	1.7718	4.34E-10	1.19E-06
AT5G03350	5:815673-816658	BRR4	KBSMac68	1.97926	2.83E-06	0.00287048
AT5G03350	5:815673-816658	BRR4	KBSMac74	2.06716	2.82E-06	0.00286789
AT5G03350	5:815673-816658	BRR4	LISET036	2.62353	1.45E-06	0.00161736
AT5G03350	5:815673-816658	BRR4	MuskSP68	2.84004	5.25E-07	0.000674663
AT5G03350	5:815673-816658	BRR4	Paw13	3.12961	1.30E-09	3.29E-06
AT5G03350	5:815673-816658	BRR4	Yng4	2.96635	5.24E-09	1.17E-05
AT5G03350	5:815673-816658	BRR4	Yng53	3.62612	2.22E-16	1.33E-12
AT5G03350	5:815673-816658	BRR57	KBSMac68	1.01951	8.22E-05	0.0464983
AT5G03350	5:815673-816658	BRR57	MuskSP68	1.88029	3.88E-05	0.0255039
AT5G03350	5:815673-816658	BRR57	Paw13	2.16986	3.37E-08	6.07E-05
AT5G03350	5:815673-816658	BRR57	Yng4	2.0066	1.57E-07	0.0002326
AT5G03350	5:815673-816658	BRR57	Yng53	2.66637	0	0
AT5G03350	5:815673-816658	KBSMac68	MNFChe49	-1.01043	2.72E-05	0.0192751
AT5G03350	5:815673-816658	KBSMac68	Yng53	1.64686	2.83E-11	9.65E-08
AT5G03350	5:815673-816658	KBSMac74	MNFChe49	-1.09833	5.52E-05	0.0338742
AT5G03350	5:815673-816658	KBSMac74	Yng53	1.55896	2.11E-08	4.03E-05
AT5G03350	5:815673-816658	LISET036	MNFChe49	-1.6547	7.94E-05	0.0452846
AT5G03350	5:815673-816658	MNFChe47	Paw13	1.92329	1.95E-06	0.00209566
AT5G03350	5:815673-816658	MNFChe47	Yng4	1.76003	7.99E-06	0.00696893
AT5G03350	5:815673-816658	MNFChe47	Yng53	2.41979	4.44E-16	2.62E-12
AT5G03350	5:815673-816658	MNFChe49	MuskSP68	1.87121	2.84E-05	0.0198823
AT5G03350	5:815673-816658	MNFChe49	Paw13	2.16078	1.46E-08	2.94E-05
AT5G03350	5:815673-816658	MNFChe49	Yng4	1.99752	7.09E-08	0.000115265
AT5G03350	5:815673-816658	MNFChe49	Yng53	2.65729	0	0
AT5G03350	5:815673-816658	MSGA10	Paw13	1.59808	6.21E-05	0.0373811
AT5G03350	5:815673-816658	MSGA10	Yng53	2.09459	5.96E-13	2.59E-09
AT5G05460	5:1615460-1619968	BRR57	Yng53	1.29793	6.18E-05	0.0372091
AT5G05460	5:1615460-1619968	MNFChe47	Yng53	2.04164	1.50E-05	0.011702
AT5G05460	5:1615460-1619968	MNFChe49	Yng53	1.2892	4.01E-05	0.026178
AT5G05600	5:1672119-1674739	BRR57	KBSMac74	2.29569	1.58E-06	0.00174629
AT5G10380	5:3267634-3268813	328PNA062	MNFChe47	-1.24661	4.82E-05	0.0303427
AT5G10380	5:3267634-3268813	328PNA062	MNFChe49	-1.06784	3.13E-05	0.0215304
AT5G10380	5:3267634-3268813	328PNA062	Yng53	1.3427	3.88E-07	0.000515601
AT5G10380	5:3267634-3268813	BRR4	Yng53	1.73685	4.53E-07	0.000593128
AT5G10380	5:3267634-3268813	BRR57	LISET036	2.28002	7.51E-07	0.000919236
AT5G10380	5:3267634-3268813	BRR57	MuskSP68	2.41791	9.29E-07	0.00110717
AT5G10380	5:3267634-3268813	BRR57	Paw13	1.77893	3.12E-07	0.000426691
AT5G10380	5:3267634-3268813	BRR57	Yng4	2.26112	1.63E-08	3.23E-05
AT5G10380	5:3267634-3268813	BRR57	Yng53	2.38149	0	0
AT5G10380	5:3267634-3268813	KBSMac68	Yng53	1.58328	6.78E-10	1.81E-06
AT5G10380	5:3267634-3268813	KBSMac74	MNFChe47	-1.34497	3.34E-05	0.0226445
AT5G10380	5:3267634-3268813	KBSMac74	MNFChe49	-1.1662	2.56E-05	0.0183767
AT5G10380	5:3267634-3268813	KBSMac74	Yng53	1.24435	1.23E-05	0.0100538
AT5G10380	5:3267634-3268813	LISET036	MNFChe47	-2.48784	2.45E-07	0.000347116
AT5G10380	5:3267634-3268813	LISET036	MNFChe49	-2.30907	3.19E-07	0.00043461
AT5G10380	5:3267634-3268813	MNFChe47	MuskSP68	2.62574	3.03E-07	0.000417426
AT5G10380	5:3267634-3268813	MNFChe47	Paw13	1.98675	1.20E-07	0.000183758
AT5G10380	5:3267634-3268813	MNFChe47	Yng4	2.46894	6.09E-09	1.35E-05
AT5G10380	5:3267634-3268813	MNFChe47	Yng53	2.58932	4.44E-16	2.62E-12
AT5G10380	5:3267634-3268813	MNFChe49	MuskSP68	2.44697	4.36E-07	0.000574418
AT5G10380	5:3267634-3268813	MNFChe49	Paw13	1.80798	7.09E-08	0.000115265
AT5G10380	5:3267634-3268813	MNFChe49	Yng4	2.29017	4.25E-09	9.76E-06
AT5G10380	5:3267634-3268813	MNFChe49	Yng53	2.41054	0	0
AT5G10380	5:3267634-3268813	MSGA10	Yng4	1.65694	2.47E-05	0.0178515
AT5G10380	5:3267634-3268813	MSGA10	Yng53	1.77731	9.11E-11	2.82E-07
AT5G10730,AT5G10760	5:3385900-3402207	MNFChe49	Yng53	1.52076	3.06E-05	0.0211611
AT5G11920	5:3839390-3842371	KBSMac68	Yng4	2.99354	3.56E-05	0.0238222
AT5G11920	5:3839390-3842371	MSGA10	Yng4	3.30795	4.94E-05	0.0309665
AT5G12950,AT5G12960	5:4092556-4101705	MNFChe49	Yng53	-1.12211	3.62E-05	0.0241267
AT5G13320	5:4267509-4271051	328PNA062	Yng53	1.53181	5.04E-06	0.00471479
AT5G13320	5:4267509-4271051	BRR4	Yng53	2.17255	1.28E-06	0.00145141
AT5G13320	5:4267509-4271051	BRR57	Yng53	1.79111	2.71E-07	0.000378477
AT5G13320	5:4267509-4271051	KBSMac68	Yng53	1.98156	1.07E-08	2.26E-05
AT5G13320	5:4267509-4271051	MNFChe47	Yng53	2.01502	1.48E-07	0.000220858
AT5G13320	5:4267509-4271051	MNFChe49	Yng53	2.03446	2.21E-09	5.41E-06
AT5G13320	5:4267509-4271051	MSGA10	Yng53	1.44888	1.30E-05	0.0104083
AT5G15960,AT5G15970	5:5209897-5212687	BRR4	Yng53	-1.65239	1.39E-05	0.0109774
AT5G15960,AT5G15970	5:5209897-5212687	BRR57	Yng53	-1.11461	4.67E-05	0.029596
AT5G15960,AT5G15970	5:5209897-5212687	MNFChe47	Yng53	-1.30391	2.16E-05	0.0160444
AT5G17760	5:5860420-5862422	BRR4	Yng53	2.05649	2.95E-05	0.0205561
AT5G17760	5:5860420-5862422	KBSMac68	Yng53	1.45225	7.71E-05	0.0442752
AT5G17760	5:5860420-5862422	MNFChe47	Yng53	1.88046	2.13E-05	0.0158401
AT5G17760	5:5860420-5862422	MNFChe49	Yng53	1.62775	9.61E-06	0.00817673
AT5G19120	5:6414301-6419035	BRR57	MNFChe49	1.07149	3.02E-05	0.020982
AT5G20230	5:6826505-6827629	328PNA062	LISET036	1.91387	7.48E-05	0.0432498
AT5G20230	5:6826505-6827629	328PNA062	Yng4	1.61767	8.91E-05	0.049738
AT5G20230	5:6826505-6827629	328PNA062	Yng53	1.42285	1.19E-07	0.000182329
AT5G20230	5:6826505-6827629	BRR4	LISET036	2.50675	2.34E-06	0.00243555
AT5G20230	5:6826505-6827629	BRR4	Paw13	1.78955	9.58E-06	0.00815947
AT5G20230	5:6826505-6827629	BRR4	Yng4	2.21055	2.29E-06	0.00239376
AT5G20230	5:6826505-6827629	BRR4	Yng53	2.01573	6.45E-09	1.42E-05
AT5G20230	5:6826505-6827629	BRR57	LISET036	2.50382	1.80E-07	0.000261706
AT5G20230	5:6826505-6827629	BRR57	MuskSP68	2.06426	3.86E-05	0.0254304
AT5G20230	5:6826505-6827629	BRR57	Paw13	1.78662	9.03E-08	0.000143125
AT5G20230	5:6826505-6827629	BRR57	Yng4	2.20762	6.64E-08	0.000108929
AT5G20230	5:6826505-6827629	BRR57	Yng53	2.0128	1.71E-14	9.25E-11
AT5G20230	5:6826505-6827629	KBSMac68	LISET036	2.30335	1.23E-06	0.00139886
AT5G20230	5:6826505-6827629	KBSMac68	Paw13	1.58616	1.25E-06	0.00141706
AT5G20230	5:6826505-6827629	KBSMac68	Yng4	2.00715	6.35E-07	0.000789283
AT5G20230	5:6826505-6827629	KBSMac68	Yng53	1.81233	8.52E-13	3.60E-09
AT5G20230	5:6826505-6827629	KBSMac74	MNFChe47	-1.49316	3.52E-06	0.00346597
AT5G20230	5:6826505-6827629	KBSMac74	MNFChe49	-1.33297	1.70E-06	0.00185136
AT5G20230	5:6826505-6827629	LISET036	MNFChe47	-2.98541	3.11E-09	7.31E-06
AT5G20230	5:6826505-6827629	LISET036	MNFChe49	-2.82522	3.22E-09	7.55E-06
AT5G20230	5:6826505-6827629	LISET036	MSGA10	-2.43808	4.89E-07	0.000633751
AT5G20230	5:6826505-6827629	MNFChe47	MuskSP68	2.54585	1.22E-06	0.00138578
AT5G20230	5:6826505-6827629	MNFChe47	Paw13	2.26822	7.05E-10	1.88E-06
AT5G20230	5:6826505-6827629	MNFChe47	Yng4	2.68922	7.39E-10	1.96E-06
AT5G20230	5:6826505-6827629	MNFChe47	Yng53	2.49439	2.22E-16	1.33E-12
AT5G20230	5:6826505-6827629	MNFChe49	MuskSP68	2.38566	1.76E-06	0.00189788
AT5G20230	5:6826505-6827629	MNFChe49	Paw13	2.10803	1.81E-10	5.36E-07
AT5G20230	5:6826505-6827629	MNFChe49	Yng4	2.52903	4.59E-10	1.25E-06
AT5G20230	5:6826505-6827629	MNFChe49	Yng53	2.33421	0	0
AT5G20230	5:6826505-6827629	MSGA10	MuskSP68	1.99852	7.89E-05	0.0450639
AT5G20230	5:6826505-6827629	MSGA10	Paw13	1.72088	4.58E-07	0.000598034
AT5G20230	5:6826505-6827629	MSGA10	Yng4	2.14188	2.37E-07	0.000337123
AT5G20230	5:6826505-6827629	MSGA10	Yng53	1.94706	7.07E-13	3.03E-09
AT5G21940	5:7249267-7250539	328PNA062	Yng4	1.59037	8.15E-05	0.0462228
AT5G21940	5:7249267-7250539	328PNA062	Yng53	1.32857	2.46E-05	0.0177728
AT5G21940	5:7249267-7250539	BRR57	Yng4	1.66257	4.14E-05	0.0267878
AT5G21940	5:7249267-7250539	BRR57	Yng53	1.40077	1.02E-05	0.0085789
AT5G21940	5:7249267-7250539	KBSMac68	MNFChe49	1.11907	3.25E-05	0.0222283
AT5G21940	5:7249267-7250539	KBSMac68	Yng4	1.69231	2.12E-05	0.0158048
AT5G21940	5:7249267-7250539	KBSMac68	Yng53	1.4305	3.34E-06	0.00330934
AT5G21940	5:7249267-7250539	KBSMac74	LISET036	1.88058	3.69E-05	0.0244963
AT5G21940	5:7249267-7250539	KBSMac74	MNFChe49	1.61132	3.48E-06	0.00342724
AT5G21940	5:7249267-7250539	KBSMac74	MuskSP68	2.11057	1.08E-05	0.0090012
AT5G21940	5:7249267-7250539	KBSMac74	Yng4	2.18456	1.53E-06	0.00169325
AT5G21940	5:7249267-7250539	KBSMac74	Yng53	1.92275	3.59E-07	0.000482597
AT5G22380	5:7408776-7410102	MNFChe49	Yng53	3.18459	4.06E-05	0.0264387
AT5G22380	5:7408776-7410102	MSGA10	Yng53	3.26822	8.61E-05	0.0483258
AT5G22570	5:7495538-7496784	328PNA062	Yng53	1.67104	6.53E-05	0.0388786
AT5G22570	5:7495538-7496784	BRR4	Paw13	3.00706	1.14E-05	0.00948091
AT5G22570	5:7495538-7496784	BRR4	Yng4	3.35919	1.11E-06	0.00129529
AT5G22570	5:7495538-7496784	BRR4	Yng53	3.26351	2.72E-07	0.00037919
AT5G22570	5:7495538-7496784	BRR57	LISET036	3.20542	2.21E-05	0.0163107
AT5G22570	5:7495538-7496784	BRR57	MuskSP68	3.28229	3.48E-05	0.0234401
AT5G22570	5:7495538-7496784	BRR57	Paw13	3.36188	1.98E-06	0.00211477
AT5G22570	5:7495538-7496784	BRR57	Yng4	3.71401	1.77E-07	0.000257734
AT5G22570	5:7495538-7496784	BRR57	Yng53	3.61833	3.81E-08	6.78E-05
AT5G22570	5:7495538-7496784	KBSMac68	Yng4	1.88155	7.95E-05	0.0453365
AT5G22570	5:7495538-7496784	KBSMac68	Yng53	1.78587	5.52E-06	0.00508557
AT5G22570	5:7495538-7496784	LISET036	MNFChe49	-2.5401	4.45E-05	0.0284337
AT5G22570	5:7495538-7496784	MNFChe47	Paw13	2.23876	7.78E-05	0.0445616
AT5G22570	5:7495538-7496784	MNFChe47	Yng4	2.59089	5.91E-06	0.00537647
AT5G22570	5:7495538-7496784	MNFChe47	Yng53	2.49521	7.48E-07	0.000917354
AT5G22570	5:7495538-7496784	MNFChe49	MuskSP68	2.61697	8.73E-05	0.0488631
AT5G22570	5:7495538-7496784	MNFChe49	Paw13	2.69656	1.60E-06	0.00176144
AT5G22570	5:7495538-7496784	MNFChe49	Yng4	3.04869	7.76E-08	0.000125491
AT5G22570	5:7495538-7496784	MNFChe49	Yng53	2.95301	3.28E-09	7.68E-06
AT5G22570	5:7495538-7496784	MSGA10	Yng4	2.09924	5.15E-05	0.0320156
AT5G22570	5:7495538-7496784	MSGA10	Yng53	2.00356	6.00E-06	0.00545423
AT5G23020	5:7718120-7721839	BRR4	MNFChe49	-1.62976	5.66E-07	0.000720286
AT5G23020	5:7718120-7721839	BRR4	MSGA10	-1.39878	2.74E-05	0.0193699
AT5G23020	5:7718120-7721839	BRR57	MNFChe49	-1.12213	7.55E-07	0.000923012
AT5G23020	5:7718120-7721839	KBSMac68	MNFChe49	-0.96374	5.12E-05	0.0318356
AT5G23020	5:7718120-7721839	KBSMac74	MNFChe49	-1.45509	3.53E-09	8.19E-06
AT5G23020	5:7718120-7721839	KBSMac74	MSGA10	-1.2241	1.83E-06	0.00197105
AT5G23020	5:7718120-7721839	MNFChe49	Yng4	1.28853	4.32E-05	0.0277712
AT5G24200	5:8202937-8205793	328PNA062	BRR4	-3.88662	3.35E-06	0.00332376
AT5G24200	5:8202937-8205793	328PNA062	BRR57	-3.88023	3.11E-06	0.00311663
AT5G24200	5:8202937-8205793	328PNA062	KBSMac68	-1.8266	3.32E-05	0.0225237
AT5G24200	5:8202937-8205793	328PNA062	MNFChe47	-3.6364	5.89E-06	0.00536697
AT5G24200	5:8202937-8205793	328PNA062	MNFChe49	-4.4563	1.03E-05	0.00863618
AT5G24200	5:8202937-8205793	328PNA062	Yng4	2.20972	1.62E-05	0.0125429
AT5G24200	5:8202937-8205793	BRR4	KBSMac74	3.68665	1.37E-05	0.0108549
AT5G24200	5:8202937-8205793	BRR4	LISET036	5.59738	3.89E-08	6.89E-05
AT5G24200	5:8202937-8205793	BRR4	MuskSP68	5.70494	2.89E-09	6.87E-06
AT5G24200	5:8202937-8205793	BRR4	Paw13	4.33804	3.80E-07	0.000507346
AT5G24200	5:8202937-8205793	BRR4	Yng4	6.09634	1.84E-11	6.43E-08
AT5G24200	5:8202937-8205793	BRR4	Yng53	4.81949	1.06E-08	2.25E-05
AT5G24200	5:8202937-8205793	BRR57	KBSMac74	3.68026	1.28E-05	0.0103529
AT5G24200	5:8202937-8205793	BRR57	LISET036	5.59099	3.63E-08	6.49E-05
AT5G24200	5:8202937-8205793	BRR57	MuskSP68	5.69855	2.63E-09	6.28E-06
AT5G24200	5:8202937-8205793	BRR57	Paw13	4.33166	3.48E-07	0.000469863
AT5G24200	5:8202937-8205793	BRR57	Yng4	6.08995	1.59E-11	5.61E-08
AT5G24200	5:8202937-8205793	BRR57	Yng53	4.8131	9.39E-09	2.01E-05
AT5G24200	5:8202937-8205793	KBSMac68	LISET036	3.53736	1.23E-06	0.00139327
AT5G24200	5:8202937-8205793	KBSMac68	MuskSP68	3.64492	1.70E-08	3.33E-05
AT5G24200	5:8202937-8205793	KBSMac68	Paw13	2.27802	1.48E-06	0.00164835
AT5G24200	5:8202937-8205793	KBSMac68	Yng4	4.03632	8.08E-13	3.44E-09
AT5G24200	5:8202937-8205793	KBSMac68	Yng53	2.75947	1.01E-09	2.59E-06
AT5G24200	5:8202937-8205793	KBSMac74	MNFChe47	-3.43643	2.46E-05	0.0177747
AT5G24200	5:8202937-8205793	KBSMac74	MNFChe49	-4.25633	2.99E-05	0.020757
AT5G24200	5:8202937-8205793	KBSMac74	Yng4	2.4097	5.67E-06	0.00520451
AT5G24200	5:8202937-8205793	LISET036	MNFChe47	-5.34716	6.85E-08	0.000112048
AT5G24200	5:8202937-8205793	LISET036	MNFChe49	-6.16706	1.21E-07	0.000185386
AT5G24200	5:8202937-8205793	LISET036	MSGA10	-3.43675	4.55E-06	0.00431261
AT5G24200	5:8202937-8205793	MNFChe47	MuskSP68	5.45472	4.80E-09	1.09E-05
AT5G24200	5:8202937-8205793	MNFChe47	Paw13	4.08783	6.45E-07	0.000800982
AT5G24200	5:8202937-8205793	MNFChe47	Yng4	5.84612	2.58E-11	8.80E-08
AT5G24200	5:8202937-8205793	MNFChe47	Yng53	4.56927	1.63E-08	3.23E-05
AT5G24200	5:8202937-8205793	MNFChe49	MuskSP68	6.27462	1.85E-08	3.57E-05
AT5G24200	5:8202937-8205793	MNFChe49	Paw13	4.90773	1.68E-06	0.00183093
AT5G24200	5:8202937-8205793	MNFChe49	Yng4	6.66602	4.63E-10	1.26E-06
AT5G24200	5:8202937-8205793	MNFChe49	Yng53	5.38917	1.11E-07	0.000171383
AT5G24200	5:8202937-8205793	MSGA10	MuskSP68	3.54431	1.18E-07	0.000182167
AT5G24200	5:8202937-8205793	MSGA10	Paw13	2.17741	1.57E-05	0.0121956
AT5G24200	5:8202937-8205793	MSGA10	Yng4	3.93571	2.55E-11	8.74E-08
AT5G24200	5:8202937-8205793	MSGA10	Yng53	2.65886	3.97E-08	7.01E-05
AT5G24210	5:8217334-8219619	BRR57	Yng53	1.17832	3.14E-06	0.00314212
AT5G24210	5:8217334-8219619	MNFChe47	Yng53	1.33302	2.93E-06	0.00294882
AT5G24210	5:8217334-8219619	MNFChe49	Yng53	1.12084	2.15E-06	0.00226976
AT5G24530	5:8378832-8383415	BRR57	Yng53	1.01423	1.76E-05	0.0134466
AT5G24530	5:8378832-8383415	MNFChe47	Yng53	1.25144	1.97E-06	0.00210885
AT5G24530	5:8378832-8383415	MNFChe49	Yng53	0.931612	4.17E-05	0.0269007
AT5G24770,AT5G24780	5:8500472-8508957	328PNA062	KBSMac74	1.30809	4.77E-05	0.0301359
AT5G24770,AT5G24780	5:8500472-8508957	BRR57	KBSMac74	1.84146	4.50E-10	1.24E-06
AT5G24770,AT5G24780	5:8500472-8508957	KBSMac68	MNFChe49	-1.33519	2.69E-06	0.00276132
AT5G24770,AT5G24780	5:8500472-8508957	KBSMac68	MuskSP68	-2.04087	3.67E-06	0.00358811
AT5G24770,AT5G24780	5:8500472-8508957	KBSMac74	MNFChe47	-1.3537	6.49E-05	0.0386665
AT5G24770,AT5G24780	5:8500472-8508957	KBSMac74	MNFChe49	-2.09317	3.56E-12	1.35E-08
AT5G24770,AT5G24780	5:8500472-8508957	KBSMac74	MSGA10	-1.7112	3.19E-08	5.79E-05
AT5G24770,AT5G24780	5:8500472-8508957	KBSMac74	MuskSP68	-2.79885	5.78E-10	1.56E-06
AT5G24770,AT5G24780	5:8500472-8508957	KBSMac74	Paw13	-1.79113	9.22E-06	0.00789552
AT5G24770,AT5G24780	5:8500472-8508957	KBSMac74	Yng4	-2.26031	1.61E-06	0.00176808
AT5G24770,AT5G24780	5:8500472-8508957	KBSMac74	Yng53	-1.91405	7.52E-08	0.000122115
AT5G25250	5:8749726-8751636	328PNA062	Yng4	2.49139	3.04E-05	0.0210613
AT5G25250	5:8749726-8751636	328PNA062	Yng53	2.22843	7.19E-06	0.00638161
AT5G25250	5:8749726-8751636	BRR4	LISET036	5.2476	3.57E-05	0.0238766
AT5G25250	5:8749726-8751636	BRR4	MuskSP68	5.14104	5.36E-05	0.0331169
AT5G25250	5:8749726-8751636	BRR4	Paw13	4.83844	6.34E-05	0.0379758
[truncated: 334 more rows]
