# Supplementary material for: Century-scale Methylome Stability in a Recently Diverged Arabidopsis thaliana Lineage
Source: PLoS Genet. 2015 Jan 8;11(1):e1004920. doi: 10.1371/journal.pgen.1004920 (PMC4287485; doi:10.1371/journal.pgen.1004920)
Supplement: S11 Table — Statistics of overlapping DE genes and hDMRs. (ODS) [file pgen.1004920.s033.ods]

## Sheet: Sheet1
downDE:	differentially expressed, downregulated
upDE:	differentially expressed, upregulated
downMET:	hypomethylated
upMET:	hypermethylated
correlation:	0 not correlated
	- negatively correlated
	+ positively correlated
	(+) (-) partially inconsistent grouping of strains for differential expression and methylation
Strains in parentheses do not have significantly different methylation to any other strain.
/// separator indicates additional grouping based on differential methylation analysis (see Fig. S9 and SOM).
gene	downDE	upDE	downMET	upMET	correlation	DMR position	DMR length	DMR context(s)	DMR location
AT1G02930	BRR4, BRR57, MNF47, MNF49, KBS68, MSGA10///328PNA	Yng53, LISET, KBS74, Musk68, Paw13, Yng4	MNF-Che-49,MuskSP-68,Yng-53,MNF-Che-47,(BRR4),(BRR57),(MSGA-10),(KBS-Mac-68),(KBS-Mac-74),(Paw-13),(328PNA062)	Yng-4,(LI-SET-036)	(+)	663290	78	CG	exon
AT1G18060	Yng53	rest	Yng-4,KBS-Mac-68,Yng-53,KBS-Mac-74,BRR4,BRR57,LI-SET-036,MSGA-10,(MNF-Che-49)	328PNA062,MuskSP-68,Paw-13,(MNF-Che-47)	0	6212078	51	CG	exon
AT1G45145	328PNA, BRR4, BRR57, MNF49, MSGA10, MNF47	LISET, Yng4, Yng53, KBS74, Musk68, Paw13, KBS68	MNF-Che-49,MuskSP-68,Paw-13,Yng-4,KBS-Mac-68,Yng-53,KBS-Mac-74,MNF-Che-47,BRR57,(BRR4)	328PNA062,MSGA-10	(-)	17074454	102	CG	transposon
AT1G79280	LISET	MNF49	328PNA062,(LI-SET-036)	MuskSP-68,Paw-13,KBS-Mac-68,Yng-53,MNF-Che-47,BRR4,(BRR57),(MNF-Che-49),(MSGA-10),(KBS-Mac-74),(Yng-4)	(+)	29819219	56	CG	exon
AT2G01021	BRR4, BRR57, MSGA10	328PNA, Yng53, KBS68, KBS74, MNF47, MNF49	Paw-13	MNF-Che-49,MSGA-10,MNF-Che-47,LI-SET-036///KBS-Mac-68,328PNA062,KBS-Mac-74,BRR4,BRR57,(MuskSP-68),(Yng-4),(Yng-53)	0	5584	132	CG	856 bp upstream
			Paw-13	MNF-Che-49,MuskSP-68,KBS-Mac-68,Yng-53,328PNA062,KBS-Mac-74,BRR57,Yng-4,MNF-Che-47,BRR4,LI-SET-036, MSGA-10	0	6752	403	CG	80 bp downstream
			Paw-13,(MNF-Che-49),(MuskSP-68),(KBS-Mac-68),(328PNA062),(Yng-4),(Yng-53)	BRR4,LI-SET-036,(BRR57),(MNF-Che-47),(MSGA-10),(KBS-Mac-74)	0	7330	114	CG	658 bp downstream
AT2G01540	MNF49	Yng53	Yng-4,(LI-SET-036),(MNF-Che-49),(MuskSP-68),(KBS-Mac-68),(KBS-Mac-74),(Paw-13),(Yng-53)	BRR57,(BRR4),(MNF-Che-47),(MSGA-10),(328PNA062)	0	243839	60	CHH	346 bp downstream
AT2G05642	BRR57, MNF47, Yng4	328PNA, KBS68, KBS74, LISET	KBS-Mac-74,(LI-SET-036),(BRR57),(KBS-Mac-68)	MuskSP-68,(BRR4),(MNF-Che-47),(MNF-Che-49),(MSGA-10),(Paw-13),(328PNA062),(Yng-4),(Yng-53)	0	2098924	111	CG,CHG	exon, intron
			KBS-Mac-68,KBS-Mac-74,LI-SET-036	MNF-Che-49,MuskSP-68,Paw-13,Yng-53,MNF-Che-47,Yng-4,MSGA-10,BRR4,BRR57,(328PNA062)	(-)	2099568	414	CG	exon, intron
			KBS-Mac-74,LI-SET-036,KBS-Mac-68,328PNA062	MNF-Che-49,Paw-13,Yng-53,MNF-Che-47,BRR4,BRR57,MuskSP-68,Yng-4,MSGA-10	-	2100064	470	CG	exon, intron
			328PNA062,KBS-Mac-74,LI-SET-036,KBS-Mac-68	MNF-Che-49,MuskSP-68,Paw-13,Yng-4,Yng-53,MSGA-10,MNF-Che-47,BRR4,BRR57	-	2100534	830	CG	exon, intron, 5'
AT2G33380	BRR4, BRR57	328PNA, KBS74, MNF47, MNF49, KBS68, LISET, MSGA10, Musk68, Paw13, Yng4	MNF-Che-49,MuskSP-68,Paw-13,Yng-53,328PNA062,MNF-Che-47	BRR4,BRR57	-	14147057	136	CG,CHG	586 bp downstream
AT3G04720	BRR57, KBS68, MNF47, MNF49, MSGA10	LISET, Paw13, Yng4, Yng53	MNF-Che-49,Paw-13,Yng-4,KBS-Mac-68,Yng-53,BRR57,LI-SET-036,(MNF-Che-47),(MSGA-10)	328PNA062	0	1284514	375	CG	636 bp downstream
AT3G11840	MNF49	Yng53	KBS-Mac-68,(BRR57),(MNF-Che-47),(MNF-Che-49),(MSGA-10),(MuskSP-68),(KBS-Mac-74),(Paw-13),(328PNA062),(Yng-4)	BRR4,(LI-SET-036),(Yng-53)	(+)	3736914	96	CG	exon
AT3G22231	BRR4, BRR57, MNF47	328PNA, KBS68, KBS74, MNF49, MSGA10, Musk68, Paw13///Yng4, Yng53, LISET	MSGA-10,MNF-Che-47,(BRR4),(BRR57),(MuskSP-68),(KBS-Mac-68),(KBS-Mac-74),(328PNA062),(Yng-4),(Yng-53)	MNF-Che-49,(LI-SET-036)	(+)	7844770	60	CG	994 bp downstream
			Yng-53,328PNA062,(BRR4),(BRR57),(KBS-Mac-68)	MNF-Che-47,MNF-Che-49,LI-SET-036,(MSGA-10),(MuskSP-68),(KBS-Mac-74),(Paw-13),(Yng-4)	0	7844856	347	CG	621 bp downstream
			MNF-Che-49,MuskSP-68,(LI-SET-036),(MSGA-10),(KBS-Mac-68),(Paw-13),(328PNA062),(Yng-53)	BRR57,(BRR4)	(-)	7845318	78	CG	428 bp downstream
			MNF-Che-49,MuskSP-68,Paw-13,Yng-4,KBS-Mac-68,Yng-53,MSGA-10,328PNA062,KBS-Mac-74,LI-SET-036	MNF-Che-47,BRR4,BRR57	-	7846031	548	CG	3', exon, intron, 5'
			MNF-Che-49,MuskSP-68,Paw-13,KBS-Mac-74,LI-SET-036	MNF-Che-47,(BRR4),(BRR57)	-	7846802	227	CHG	197 bp upstream
AT3G22235	BRR4, BRR57///MNF47	328PNA, KBS68, KBS74, MNF49, MSGA10, Musk68, Paw13///Yng4, Yng53, LISET	MuskSP-68,Paw-13,KBS-Mac-68,Yng-53,MSGA-10,328PNA062,KBS-Mac-74,LI-SET-036,MNF-Che-49	BRR4,BRR57,(MNF-Che-47)	(-)	7855152	120	CG	intron
			MNF-Che-49,MuskSP-68,Paw-13,Yng-4,KBS-Mac-68,Yng-53,MSGA-10,328PNA062,KBS-Mac-74,LI-SET-036	MNF-Che-47,BRR57,(BRR4)	(-)	7855341	56	CG,CHG	exon
			MNF-Che-49,MuskSP-68,Paw-13,Yng-4,KBS-Mac-68,Yng-53,MSGA-10,328PNA062,KBS-Mac-74,LI-SET-036	MNF-Che-47,BRR4,BRR57	(-)	7855398	608	CG	exon, intron, 5'
AT3G22240	BRR4, BRR57, MNF47///328PNA	MNF49///LISET, KBS68, KBS74, MSGA10, Musk68, Paw13, Yng4, Yng53	MuskSP-68,Paw-13,Yng-4,KBS-Mac-68,Yng-53,MSGA-10,328PNA062,KBS-Mac-74,BRR4,BRR57,LI-SET-036,(MNF-Che-49)	MNF-Che-47	(-)	7864468	55	CG	exon
AT3G25610	BRR57, MNF49	Yng53, Yng4	328PNA062,KBS-Mac-74,MuskSP-68,KBS-Mac-68,Yng-53,LI-SET-036,(BRR57),(MNF-Che-47),(MSGA-10)	Yng-4,Paw-13,MNF-Che-49,(BRR4)	0	9311401	58	CG	exon
AT3G28220	328PNA, BRR4, BRR57, KBS68, MNF49, MSGA10, Musk68, Paw13, Yng4, Yng53	KBS74	KBS-Mac-74,(MNF-Che-47),(MuskSP-68),(KBS-Mac-68),(328PNA062),(Yng-53)	BRR4,(BRR57),(MNF-Che-49)	(-)	10526043	176	CG	exon, intron
			MNF-Che-49,328PNA062,(BRR4),(MNF-Che-47),(MSGA-10),(MuskSP-68)	KBS-Mac-74,(LI-SET-036),(BRR57),(KBS-Mac-68),(Paw-13),(Yng-4),(Yng-53)	(+)	10527685	53	CG	exon
AT3G44860	328PNA, BRR4, KBS68, MNF49, MSGA10	KBS74, LISET, Paw13	Paw-13,KBS-Mac-68,328PNA062,KBS-Mac-74,BRR4,BRR57,(MNF-Che-49),(Yng-4)	MuskSP-68,(MSGA-10)	0	16378725	225	CG	684 bp upstream
AT4G00700	BRR4, BRR57, MNF49,MSGA10	Yng4, Yng53	MNF-Che-49,(LI-SET-036),(MNF-Che-47),(MSGA-10),(MuskSP-68),(KBS-Mac-68),(Paw-13),(328PNA062),(Yng-4),(Yng-53)	KBS-Mac-74,(BRR4),(BRR57)	0	288307	56	CG	exon
AT4G04223	BRR4, LISET, Musk68, LISET, MNF49, Paw13	328PNA, MSGA10	328PNA062,MSGA-10	Paw-13,Yng-4,KBS-Mac-68,Yng-53,KBS-Mac-74,BRR4,LI-SET-036,MNF-Che-49,MuskSP-68,MNF-Che-47,BRR57	-	2036393	1202	CG	ncRNA
			328PNA062,(MSGA-10)	Paw-13,KBS-Mac-68,Yng-53,KBS-Mac-74,MNF-Che-47,BRR4,LI-SET-036,(BRR57),(MNF-Che-49),(MuskSP-68),(Yng-4)	-	2037598	118	CG,CHG	ncRNA
AT4G04490	BRR57, MNF47, MNF49	Yng53	MNF-Che-49,MuskSP-68,KBS-Mac-68,MSGA-10,328PNA062,KBS-Mac-74,MNF-Che-47,(LI-SET-036)	Yng-4,(BRR4),(BRR57),(Paw-13),(Yng-53)	0	2233830	72	CG	exon
AT4G09360	328PNA, BRR4, BRR57, KBS68, KBS74, LISET, MNF47, MNF49, MSGA10, Musk68, Paw13	Yng53	Yng-4,Yng-53	MNF-Che-49,MuskSP-68,Paw-13,KBS-Mac-68,MSGA-10,328PNA062,KBS-Mac-74,MNF-Che-47,BRR4,BRR57,LI-SET-036	-	5939635	538	CG	14 bp upstream
			Yng-4,Yng-53	MNF-Che-49,MuskSP-68,Paw-13,KBS-Mac-68,MSGA-10,328PNA062,KBS-Mac-74,MNF-Che-47,BRR4,BRR57,LI-SET-036	-	5940195	68	CHG	exon
			Yng-4,Yng-53	BRR57,LI-SET-036,(BRR4),(MNF-Che-47),(MNF-Che-49),(MSGA-10),(MuskSP-68),(KBS-Mac-68),(KBS-Mac-74),(Paw-13),(328PNA062)	-	5940561	2160	CHG	exon, intron
			Yng-4,Yng-53	MNF-Che-49,MuskSP-68,Paw-13,KBS-Mac-68,MSGA-10,328PNA062,KBS-Mac-74,MNF-Che-47,BRR4,BRR57,LI-SET-036	-	5942730	558	CG,CHG	exon, intron
AT4G11320	328PNA	KBS74	MSGA-10,MuskSP-68,Yng-4,KBS-Mac-68,328PNA062,BRR4,BRR57	LI-SET-036,Paw-13,Yng-53///MNF-Che-47,MNF-Che-49,KBS-Mac-74	(+)	6886467	63	CG,CHG	725 bp upstream
			Paw-13,328PNA062,BRR4,BRR57	KBS-Mac-74	+	6886530	210	CG,CHG	515 bp upstream
AT4G15530	BRR57, KBS68, MNF49, MNF47, MSGA10	Yng4, Yng53, KBS74	Yng-4,(MNF-Che-47),(MNF-Che-49),(Paw-13)	Yng-53,328PNA062,LI-SET-036,(BRR4),(BRR57),(MSGA-10),(MuskSP-68),(KBS-Mac-68),(KBS-Mac-74)	0	8865675	63	CG	exon, intron
AT4G20110	BRR4, BRR57, KBS68, MNF47, MNF49, MSGA10	Yng4, Yng53, LISET, Musk68	KBS-Mac-74,KBS-Mac-68,BRR4,BRR57,(LI-SET-036),(MSGA-10),(MuskSP-68),(328PNA062),(Yng-53)	Paw-13,MNF-Che-47,(MNF-Che-49),(Yng-4)	0	10877052	62	CG	exon
AT5G10730	MNF49	Yng53	MSGA-10,(KBS-Mac-74),(328PNA062)	Paw-13,(LI-SET-036),(BRR4),(BRR57),(MNF-Che-47),(MNF-Che-49),(MuskSP-68),(KBS-Mac-68),(Yng-4),(Yng-53)	0	3390271	59	CG	exon
AT5G35796	Yng53, BRR57, LISET, Yng4	328PNA, MNF49, KBS74 MNF47, MSGA10, Paw13	MNF-Che-49,Paw-13,Yng-4,KBS-Mac-68,328PNA062,KBS-Mac-74,MNF-Che-47,BRR4,BRR57,MSGA-10	LI-SET-036,MuskSP-68	0	13969081	90	CG,CHG	pseudogene
			MNF-Che-49,Paw-13,Yng-4,KBS-Mac-68,Yng-53,MSGA-10,328PNA062,KBS-Mac-74,MNF-Che-47,BRR4,BRR57	MuskSP-68,LI-SET-036	0	13969200	264	CG	pseudogene
			MNF-Che-49,Paw-13,Yng-4,KBS-Mac-68,Yng-53,MSGA-10,328PNA062,KBS-Mac-74,MNF-Che-47,BRR4,BRR57	MuskSP-68,LI-SET-036	0	13969528	123	CG	pseudogene
			MNF-Che-49,Paw-13,KBS-Mac-68,328PNA062,KBS-Mac-74,MNF-Che-47,MSGA-10	MuskSP-68,LI-SET-036///Yng-4,Yng-53///BRR57,BRR4	-	13969685	390	CG	pseudogene
AT5G52310	Yng53	328PNA, BRR4, BRR57, MNF47, MNF49, MSGA10	MNF-Che-49,MuskSP-68,Paw-13,KBS-Mac-68,Yng-53,MSGA-10,328PNA062,MNF-Che-47,BRR4,BRR57,LI-SET-036	KBS-Mac-74	0	21239935	191	CG	724 bp upstream
AT5G64120	MNF49	Yng4	Yng-4,328PNA062,BRR4,(LI-SET-036),(MNF-Che-47),(KBS-Mac-68),(KBS-Mac-74),(Yng-53)	MuskSP-68,(BRR57),(MNF-Che-49),(MSGA-10),(Paw-13)	(-)	25660044	129	CG	intron
AT5G67640	KBS68, MNF47	KBS74	MNF-Che-49,KBS-Mac-68,KBS-Mac-74,BRR57,328PNA062,BRR4,(LI-SET-036),(MNF-Che-47),(MSGA-10),(MuskSP-68),(Paw-13)	Yng-4,Yng-53	0	26970837	111	CG	196 bp upstream
