# Supplementary material for: Century-scale Methylome Stability in a Recently Diverged Arabidopsis thaliana Lineage
Source: PLoS Genet. 2015 Jan 8;11(1):e1004920. doi: 10.1371/journal.pgen.1004920 (PMC4287485; doi:10.1371/journal.pgen.1004920)
Supplement: S12 Table — Overlap of SVs with MRs in HPG1 and Col-0 in different genomic features. (ODS) [file pgen.1004920.s034.ods]

## Sheet: Sheet1
	Col-0			HPG1
	Genes	CDS	TEs	Genes	CDS	TEs
Conserved bp sequence	59641826	32881311	29005362	59641826	32881311	29005362
Divergent bp sequence	153701	70222	501425	83323	16117	64374
Conserved overlap bp with MRs	2234371	1376154	19724118	2286935	1503352	17013629
Divergent overlap bp with MRs	35299	16416	359735	8715	3723	27543
% conserved overlap MRs	3.7	4.2	68.0	3.8	4.6	58.7
% divergent overlap MRs	23.0	23.4	71.7	10.5	23.1	42.8
	Genes	CDS	TEs
No. features total	27201	138708	41423
No. features divergent	2040	749	2841
	Genes	CDS	TEs	Total
No. SVs overlapping features	3256	641	4020	6756
