# Supplementary material for: Century-scale Methylome Stability in a Recently Diverged Arabidopsis thaliana Lineage
Source: PLoS Genet. 2015 Jan 8;11(1):e1004920. doi: 10.1371/journal.pgen.1004920 (PMC4287485; doi:10.1371/journal.pgen.1004920)
Supplement: S13 Table — Scoring matrices for SNP calling and assessing cytosine site statistics (for bisulfite sequencing). (ODS) [file pgen.1004920.s035.ods]

## Sheet: Sheet1
Genetic variant calling (SNPs and small indels)
	Penalties
Features of short read alignments	Low	Medium	High
Support	2	3	5
Support core read	1	2	3
Support inner core read	1	1	2
left_right_support	0	1	2
left_right_ratio	99	7	5
fwd_rev_support	0	1	2
fwd_rev_ratio	99	7	5
Noise	0.3	0.2	0.1
Concordance	0.7	0.8	0.9
Concordance core	0.7	0.8	0.9
quality_max	10	20	30
quality_max_noncall	99	35	30
chastity_max	53	57	65
avg_hits	1.8	1.5	1.2
percent_mm	1	0.09	0.08
exp_obs	8	5	3
depth_obs	10	7	5
gc_cont	5	10	15
seq_complexity	0	1	3
pc	6	10	12
Methylated cytosine calling
	Penalties
Features of short read alignments	Low	Medium	High
Support core read	3	4	5
Support	3	4	5
quality_max	20	30	35
quality_diff	20	10	5
core_noise_T_pvalue	1	1	1
core_noise_N_pvalue	1	1	1
startpos_core	3	4	5
cn_noise	0.3	0.15	0.05
quality_max_noncall	99	35	30
avg_hits	2	1.5	1.1
percent_mm	0.1	0.07	0.05
exp_obs	8	5	3
depth_obs	10	7	5
gc_cont	5	10	15
seq_complexity	0	1	3
pc	5	8	10
fwd_rev_ratio	30	10	5
left_right_ratio	30	10	5
